# Supplementary material for: Approaching isotropic charge transport of n-type organic semiconductors with bulky substituents
Source: Commun Chem. 2021 Nov 11;4:155. doi: 10.1038/s42004-021-00583-2 (PMC9814529; doi:10.1038/s42004-021-00583-2)
Supplement: Supplementary file 2 — Supplementary Data 1 [file 42004_2021_583_MOESM2_ESM.cif]

data_global
_audit_creation_date                               2020-03-27
_audit_creation_method                            'by CrystalStructure 4.3'
_audit_update_record                               ?

#==============================================================================
# PROCESSING SUMMARY (IUCr Office Use Only)

_journal_date_recd_electronic                      ?
_journal_date_from_coeditor                        ?
_journal_date_accepted                             ?
_journal_coeditor_code                             ?

#==============================================================================
# SUBMISSION DETAILS

_publ_contact_author_name                         'ENTER NAME'
_publ_contact_author_email                        'ENTER EMAIL ADDRESS'
_publ_contact_author_fax                          'ENTER FAX NUMBER'
_publ_contact_author_phone                        'ENTER PHONE NUMBER'
_publ_contact_letter
;
    ENTER TEXT OF LETTER
;
_publ_requested_journal                           'ENTER JOURNAL NAME HERE'
_publ_requested_category
                                               'CHOOSE FI FM FO CI CM CO or AD'
_publ_requested_coeditor_name                      ?

#==============================================================================
# TITLE AND AUTHOR LIST

_publ_section_title
;
    ENTER SECTION TITLE
;
_publ_section_title_footnote
;
    ENTER FOOTNOTE TO TITLE OF PAPER
;
loop_
_publ_author_name
_publ_author_footnote
_publ_author_address
' FIRST AUTHORS NAME '
;
  FIRST AUTHORS FOOTNOTES
;
;
  FIRST AUTHORS ADDRESS
;
_publ_section_synopsis
;
    ENTER SYNOPSIS
;

#==============================================================================
# TEXT

_publ_section_abstract
;
    ENTER ABSTRACT
;
_publ_section_comment
;
    ENTER TEXT
;
_publ_section_references
;
    ENTER OTHER REFERENCES

    Rigaku (2018). CrystalStructure. Version 4.3. 
    Rigaku Corporation, Tokyo, Japan.

    Sheldrick, G. M. (2014). Acta Cryst. (2014). A70, C1437.
    SHELXT Version 2018/2

    Sheldrick, G.M. (2008) SHELXL Version 2018/3, Acta Cryst. A64, 112-122.

    Rigaku (1995). ABSCOR. 
    Rigaku Corporation, Tokyo, Japan.

;
_publ_section_figure_captions
;
    ENTER FIGURE CAPTIONS
;
_publ_section_exptl_prep
;
    ENTER COMPOUND PREPARATION DETAILS
;
_publ_section_exptl_refinement
;
    ENTER SPECIAL DETAILS OF THE REFINEMENT
;

#==============================================================================
data_191219_Ph-BQQDI_PVT

#==============================================================================
# CHEMICAL DATA

_chemical_formula_sum                             'C34 H16 N4 O4'
_chemical_formula_moiety                          'C34 H16 N4 O4'
_chemical_formula_weight                           544.52
_chemical_melting_point                            ?

#==============================================================================
# CRYSTAL DATA
_space_group_crystal_system                        monoclinic
_space_group_name_H-M_alt                         'P 1 21/c 1'
_space_group_name_Hall                            '-P 2ybc'
_space_group_IT_number                             14
loop_
_space_group_symop_id
_space_group_symop_operation_xyz
1   '+X,+Y,+Z'
2   '-X,1/2+Y,1/2-Z'
3   '-X,-Y,-Z'
4   '+X,-1/2-Y,-1/2+Z'
#------------------------------------------------------------------------------
_cell_length_a                                     7.6097(4)
_cell_length_b                                     5.1587(2)
_cell_length_c                                     31.1537(14)
_cell_angle_alpha                                  90.0000
_cell_angle_beta                                   93.645(7)
_cell_angle_gamma                                  90.0000
_cell_volume                                       1220.50(10)
_cell_formula_units_Z                              2
_cell_measurement_reflns_used                      7091
_cell_measurement_theta_min                        5.69
_cell_measurement_theta_max                        68.14
_cell_measurement_temperature                      298
#------------------------------------------------------------------------------
_exptl_crystal_description                         platelet
_exptl_crystal_colour                              red
_exptl_crystal_size_max                            0.157
_exptl_crystal_size_mid                            0.042
_exptl_crystal_size_min                            0.025
_exptl_crystal_density_diffrn                      1.482
_exptl_crystal_density_meas                        ?
_exptl_crystal_density_method                     'not measured'
_exptl_crystal_F_000                               560.00
_exptl_absorpt_coefficient_mu                      0.817
_exptl_absorpt_correction_type                     multi-scan
_exptl_absorpt_process_details                    'ABSCOR (Rigaku, 1995)'
_exptl_absorpt_correction_T_min                    0.757
_exptl_absorpt_correction_T_max                    0.980

#==============================================================================
# EXPERIMENTAL DATA

_diffrn_ambient_temperature                        298
_diffrn_radiation_type                            'Cu K\a'
_diffrn_radiation_wavelength                       1.54187
_diffrn_measurement_device_type                   'Rigaku R-AXIS RAPID'
_diffrn_measurement_method                         \w
_diffrn_detector_area_resol_mean                   10.000
_diffrn_reflns_number                              13284
_diffrn_reflns_av_unetI/netI                       0.0627
_diffrn_reflns_av_R_equivalents                    0.0548
_diffrn_reflns_theta_max                           68.238
_diffrn_reflns_theta_min                           5.692
_diffrn_reflns_theta_full                          67.687
_diffrn_measured_fraction_theta_max                0.980
_diffrn_measured_fraction_theta_full               0.983
_diffrn_reflns_Laue_measured_fraction_max          0.980
_diffrn_reflns_Laue_measured_fraction_full         0.983
_diffrn_reflns_point_group_measured_fraction_max   0.980
_diffrn_reflns_point_group_measured_fraction_full  0.983
_diffrn_reflns_limit_h_min                        -9
_diffrn_reflns_limit_h_max                         9
_diffrn_reflns_limit_k_min                        -5
_diffrn_reflns_limit_k_max                         5
_diffrn_reflns_limit_l_min                        -37
_diffrn_reflns_limit_l_max                         36
_diffrn_standards_number                           0
_diffrn_standards_interval_count                   .
_diffrn_standards_decay_%                          ?
_reflns_number_total                               2195
_reflns_number_gt                                  1228
_reflns_threshold_expression                       F^2^>2.0\s(F^2^)
_reflns_Friedel_coverage          0.000
_reflns_Friedel_fraction_max      .
_reflns_Friedel_fraction_full     .

#==============================================================================
# REFINEMENT DATA

_refine_special_details
;
    Refinement was performed using all reflections. The weighted 
    R-factor (wR) and goodness of fit (S) are based on F^2^.
    R-factor (gt) are based on F. The threshold expression of
    F^2^ > 2.0 sigma(F^2^) is used only for calculating R-factor (gt).
;
_refine_ls_structure_factor_coef                   Fsqd
_refine_ls_R_factor_all                            0.1214
_refine_ls_R_factor_gt                             0.0682
_refine_ls_wR_factor_ref                           0.2341
_refine_ls_wR_factor_gt                            0.2098
_refine_ls_number_restraints                       0
_refine_ls_hydrogen_treatment                      constr
_refine_ls_number_reflns                           2195
_refine_ls_number_parameters                       190
_refine_ls_goodness_of_fit_ref                     1.135
_refine_ls_weighting_scheme                        calc
_refine_ls_weighting_details
           'w = 1/[\s^2^(Fo^2^)+(0.0865P)^2^+1.3834P] where P=(Fo^2^+2Fc^2^)/3'
_atom_sites_solution_hydrogens                     geom
_atom_sites_solution_primary                       direct
_atom_sites_solution_secondary                     difmap
_refine_ls_shift/su_max                            0.000
_refine_diff_density_max                           0.21
_refine_diff_density_min                          -0.24
_refine_ls_extinction_method                       none
_refine_ls_extinction_coef                         ?

loop_
_atom_type_symbol
_atom_type_description
_atom_type_scat_dispersion_real
_atom_type_scat_dispersion_imag
_atom_type_scat_source
  'C' 'C'  0.0181 0.0091 
;
International Tables for Crystallography
(Vol. C, Tables 4.2.6.8 and 6.1.1.4)
;
  'H' 'H'  0.0000 0.0000 
;
International Tables for Crystallography
(Vol. C, Table 6.1.1.4)
;
  'N' 'N'  0.0311 0.0180 
;
International Tables for Crystallography
(Vol. C, Tables 4.2.6.8 and 6.1.1.4)
;
  'O' 'O'  0.0492 0.0322 
;
International Tables for Crystallography
(Vol. C, Tables 4.2.6.8 and 6.1.1.4)
;

#==============================================================================
# ATOMIC COORDINATES AND THERMAL PARAMETERS

loop_
 _atom_site_label
 _atom_site_type_symbol
 _atom_site_fract_x
 _atom_site_fract_y
 _atom_site_fract_z
 _atom_site_U_iso_or_equiv
 _atom_site_adp_type
 _atom_site_occupancy
 _atom_site_site_symmetry_order  
 _atom_site_calc_flag
 _atom_site_refinement_flags_posn
 _atom_site_refinement_flags_adp
 _atom_site_refinement_flags_occupancy
 _atom_site_disorder_assembly
 _atom_site_disorder_group
O1 O 0.3403(4) 0.3729(6) 0.59656(10) 0.0557(9) Uani 1 1 d . . . . .
O2 O 0.6958(4) 1.0038(7) 0.65611(10) 0.0659(11) Uani 1 1 d . . . . .
N3 N 0.6928(5) 0.2095(7) 0.50192(11) 0.0477(10) Uani 1 1 d . . . . .
N4 N 0.5247(4) 0.6740(7) 0.62849(11) 0.0461(10) Uani 1 1 d . . . . .
C5 C 0.8796(5) 0.5541(8) 0.53180(12) 0.0378(10) Uani 1 1 d . . . . .
C6 C 0.6075(5) 0.4501(8) 0.56346(13) 0.0422(11) Uani 1 1 d . . . . .
C7 C 0.7611(5) 0.6011(8) 0.56363(13) 0.0421(11) Uani 1 1 d . . . . .
C8 C 1.0361(5) 0.7071(8) 0.53128(13) 0.0406(10) Uani 1 1 d . . . . .
C9 C 0.4788(6) 0.4913(9) 0.59652(13) 0.0446(11) Uani 1 1 d . . . . .
C10 C 0.8392(5) 0.3516(8) 0.50189(13) 0.0400(10) Uani 1 1 d . . . . .
C11 C 0.9424(6) 0.9451(9) 0.59223(14) 0.0471(12) Uani 1 1 d . . . . .
H11 H 0.963502 1.077389 0.612186 0.057 Uiso 1 1 calc R U . . .
C12 C 0.4134(6) 0.6918(9) 0.66458(14) 0.0477(12) Uani 1 1 d . . . . .
C13 C 0.6721(6) 0.8398(9) 0.62861(14) 0.0476(12) Uani 1 1 d . . . . .
C14 C 0.7946(5) 0.7982(8) 0.59419(13) 0.0424(11) Uani 1 1 d . . . . .
C15 C 0.5798(6) 0.2629(9) 0.53277(14) 0.0480(12) Uani 1 1 d . . . . .
H15 H 0.476953 0.165728 0.533020 0.058 Uiso 1 1 calc R U . . .
C16 C 1.0640(6) 0.9024(9) 0.56086(13) 0.0474(11) Uani 1 1 d . . . . .
H16 H 1.163508 1.006510 0.560141 0.057 Uiso 1 1 calc R U . . .
C17 C 0.2910(6) 0.8864(10) 0.66584(15) 0.0577(14) Uani 1 1 d . . . . .
H17 H 0.279942 1.009476 0.644020 0.069 Uiso 1 1 calc R U . . .
C18 C 0.4331(7) 0.5101(10) 0.69682(15) 0.0625(14) Uani 1 1 d . . . . .
H18 H 0.516151 0.378708 0.695405 0.075 Uiso 1 1 calc R U . . .
C19 C 0.3280(8) 0.5247(12) 0.73141(16) 0.0753(17) Uani 1 1 d . . . . .
H19 H 0.341864 0.405308 0.753732 0.090 Uiso 1 1 calc R U . . .
C20 C 0.1840(7) 0.8966(12) 0.70022(17) 0.0761(17) Uani 1 1 d . . . . .
H20 H 0.099248 1.025877 0.701282 0.091 Uiso 1 1 calc R U . . .
C21 C 0.2025(8) 0.7175(13) 0.73258(18) 0.0763(18) Uani 1 1 d . . . . .
H21 H 0.130123 0.725603 0.755497 0.092 Uiso 1 1 calc R U . . .

loop_
 _atom_site_aniso_label
 _atom_site_aniso_U_11
 _atom_site_aniso_U_22
 _atom_site_aniso_U_33
 _atom_site_aniso_U_23
 _atom_site_aniso_U_13
 _atom_site_aniso_U_12
O1 0.0462(18) 0.065(2) 0.058(2) -0.0090(16) 0.0177(15) -0.0141(17)
O2 0.064(2) 0.076(2) 0.061(2) -0.0315(19) 0.0270(17) -0.0194(19)
N3 0.046(2) 0.050(2) 0.048(2) -0.0119(18) 0.0164(18) -0.0086(18)
N4 0.045(2) 0.054(2) 0.041(2) -0.0076(17) 0.0153(17) -0.0021(18)
C5 0.038(2) 0.041(2) 0.035(2) -0.0023(18) 0.0063(18) -0.0021(18)
C6 0.041(2) 0.048(3) 0.038(2) -0.002(2) 0.0108(19) -0.003(2)
C7 0.042(2) 0.045(3) 0.040(2) -0.003(2) 0.0078(19) -0.003(2)
C8 0.038(2) 0.043(3) 0.042(2) -0.0054(19) 0.0082(19) -0.0024(19)
C9 0.047(3) 0.049(3) 0.039(2) -0.004(2) 0.011(2) -0.002(2)
C10 0.044(2) 0.037(2) 0.041(2) -0.0038(19) 0.0099(19) -0.0012(19)
C11 0.047(3) 0.050(3) 0.045(3) -0.014(2) 0.010(2) -0.007(2)
C12 0.049(3) 0.056(3) 0.040(2) -0.005(2) 0.014(2) -0.006(2)
C13 0.047(3) 0.054(3) 0.042(3) -0.009(2) 0.013(2) -0.004(2)
C14 0.044(3) 0.044(3) 0.040(2) -0.007(2) 0.011(2) -0.002(2)
C15 0.040(3) 0.054(3) 0.051(3) -0.006(2) 0.017(2) -0.009(2)
C16 0.044(3) 0.050(3) 0.050(3) -0.009(2) 0.012(2) -0.006(2)
C17 0.051(3) 0.069(3) 0.055(3) 0.003(3) 0.021(2) 0.001(3)
C18 0.083(4) 0.059(3) 0.047(3) 0.004(3) 0.018(3) 0.001(3)
C19 0.099(5) 0.080(4) 0.049(3) 0.006(3) 0.022(3) -0.004(4)
C20 0.073(4) 0.088(4) 0.070(4) -0.004(3) 0.029(3) 0.014(3)
C21 0.076(4) 0.095(5) 0.061(4) -0.008(3) 0.032(3) -0.012(4)

#==============================================================================
_computing_data_collection                        'RAPID AUTO (Rigaku, ????)'
_computing_cell_refinement                        'RAPID AUTO'
_computing_data_reduction                         'RAPID AUTO'
_computing_structure_solution
                                      'SHELXT Version 2018/2 (Sheldrick, 2014)'
_computing_structure_refinement
                                      'SHELXL Version 2018/3 (Sheldrick, 2008)'
_computing_publication_material
                                          'CrystalStructure 4.3 (Rigaku, 2018)'
_computing_molecular_graphics                     'CrystalStructure 4.3'

#==============================================================================
# MOLECULAR GEOMETRY

_geom_special_details
;
 All esds (except the esd in the dihedral angle between two l.s. planes)
 are estimated using the full covariance matrix.  The cell esds are taken
 into account individually in the estimation of esds in distances, angles
 and torsion angles; correlations between esds in cell parameters are only
 used when they are defined by crystal symmetry.  An approximate (isotropic)
 treatment of cell esds is used for estimating esds involving l.s. planes.
;

loop_
 _geom_bond_atom_site_label_1
 _geom_bond_atom_site_label_2
 _geom_bond_distance
 _geom_bond_site_symmetry_2
 _geom_bond_publ_flag
O1 C9 1.218(5) . ?
O2 C13 1.209(5) . ?
N3 C10 1.334(5) . ?
N3 C15 1.358(5) . ?
N4 C9 1.400(5) . ?
N4 C13 1.410(5) . ?
N4 C12 1.453(5) . ?
C5 C7 1.403(5) . ?
C5 C10 1.420(5) . ?
C5 C8 1.430(5) . ?
C6 C15 1.366(6) . ?
C6 C7 1.404(6) . ?
C6 C9 1.481(5) . ?
C7 C14 1.405(6) . ?
C8 C16 1.372(6) . ?
C8 C10 1.478(5) 3_766 ?
C11 C14 1.361(6) . ?
C11 C16 1.405(5) . ?
C11 H11 0.9300 . ?
C12 C18 1.375(6) . ?
C12 C17 1.372(6) . ?
C13 C14 1.481(5) . ?
C15 H15 0.9300 . ?
C16 H16 0.9300 . ?
C17 C20 1.387(6) . ?
C17 H17 0.9300 . ?
C18 C19 1.384(6) . ?
C18 H18 0.9300 . ?
C19 C21 1.381(8) . ?
C19 H19 0.9300 . ?
C20 C21 1.368(8) . ?
C20 H20 0.9300 . ?
C21 H21 0.9300 . ?

loop_
 _geom_angle_atom_site_label_1
 _geom_angle_atom_site_label_2
 _geom_angle_atom_site_label_3
 _geom_angle
 _geom_angle_site_symmetry_1
 _geom_angle_site_symmetry_3
 _geom_angle_publ_flag
C10 N3 C15 117.1(4) . . ?
C9 N4 C13 124.9(3) . . ?
C9 N4 C12 117.5(4) . . ?
C13 N4 C12 117.5(4) . . ?
C7 C5 C10 118.0(4) . . ?
C7 C5 C8 119.1(4) . . ?
C10 C5 C8 123.0(4) . . ?
C15 C6 C7 119.1(4) . . ?
C15 C6 C9 120.6(4) . . ?
C7 C6 C9 120.3(4) . . ?
C5 C7 C6 118.3(4) . . ?
C5 C7 C14 120.4(4) . . ?
C6 C7 C14 121.3(4) . . ?
C16 C8 C5 119.4(4) . . ?
C16 C8 C10 122.7(4) . 3_766 ?
C5 C8 C10 117.8(4) . 3_766 ?
O1 C9 N4 120.9(4) . . ?
O1 C9 C6 122.7(4) . . ?
N4 C9 C6 116.4(4) . . ?
N3 C10 C5 123.3(4) . . ?
N3 C10 C8 117.5(4) . 3_766 ?
C5 C10 C8 119.2(4) . 3_766 ?
C14 C11 C16 121.7(4) . . ?
C14 C11 H11 119.1 . . ?
C16 C11 H11 119.1 . . ?
C18 C12 C17 121.4(4) . . ?
C18 C12 N4 118.8(4) . . ?
C17 C12 N4 119.9(4) . . ?
O2 C13 N4 120.6(4) . . ?
O2 C13 C14 122.8(4) . . ?
N4 C13 C14 116.6(4) . . ?
C11 C14 C7 119.2(4) . . ?
C11 C14 C13 120.8(4) . . ?
C7 C14 C13 120.0(4) . . ?
N3 C15 C6 124.2(4) . . ?
N3 C15 H15 117.9 . . ?
C6 C15 H15 117.9 . . ?
C8 C16 C11 120.1(4) . . ?
C8 C16 H16 120.0 . . ?
C11 C16 H16 120.0 . . ?
C12 C17 C20 118.9(5) . . ?
C12 C17 H17 120.6 . . ?
C20 C17 H17 120.6 . . ?
C12 C18 C19 119.4(5) . . ?
C12 C18 H18 120.3 . . ?
C19 C18 H18 120.3 . . ?
C18 C19 C21 119.6(5) . . ?
C18 C19 H19 120.2 . . ?
C21 C19 H19 120.2 . . ?
C21 C20 C17 120.4(6) . . ?
C21 C20 H20 119.8 . . ?
C17 C20 H20 119.8 . . ?
C20 C21 C19 120.4(5) . . ?
C20 C21 H21 119.8 . . ?
C19 C21 H21 119.8 . . ?

loop_
 _geom_torsion_atom_site_label_1
 _geom_torsion_atom_site_label_2
 _geom_torsion_atom_site_label_3
 _geom_torsion_atom_site_label_4
 _geom_torsion
 _geom_torsion_site_symmetry_1
 _geom_torsion_site_symmetry_2
 _geom_torsion_site_symmetry_3
 _geom_torsion_site_symmetry_4
 _geom_torsion_publ_flag
C10 C5 C7 C6 -1.6(6) . . . . ?
C8 C5 C7 C6 179.6(4) . . . . ?
C10 C5 C7 C14 179.7(4) . . . . ?
C8 C5 C7 C14 0.9(6) . . . . ?
C15 C6 C7 C5 0.5(6) . . . . ?
C9 C6 C7 C5 179.7(4) . . . . ?
C15 C6 C7 C14 179.2(4) . . . . ?
C9 C6 C7 C14 -1.6(6) . . . . ?
C7 C5 C8 C16 -2.4(6) . . . . ?
C10 C5 C8 C16 178.9(4) . . . . ?
C7 C5 C8 C10 178.3(4) . . . 3_766 ?
C10 C5 C8 C10 -0.4(7) . . . 3_766 ?
C13 N4 C9 O1 -172.8(4) . . . . ?
C12 N4 C9 O1 8.1(6) . . . . ?
C13 N4 C9 C6 7.7(6) . . . . ?
C12 N4 C9 C6 -171.4(4) . . . . ?
C15 C6 C9 O1 -4.1(7) . . . . ?
C7 C6 C9 O1 176.7(4) . . . . ?
C15 C6 C9 N4 175.4(4) . . . . ?
C7 C6 C9 N4 -3.8(6) . . . . ?
C15 N3 C10 C5 -0.9(6) . . . . ?
C15 N3 C10 C8 179.3(4) . . . 3_766 ?
C7 C5 C10 N3 1.8(6) . . . . ?
C8 C5 C10 N3 -179.4(4) . . . . ?
C7 C5 C10 C8 -178.3(4) . . . 3_766 ?
C8 C5 C10 C8 0.4(7) . . . 3_766 ?
C9 N4 C12 C18 78.8(6) . . . . ?
C13 N4 C12 C18 -100.4(5) . . . . ?
C9 N4 C12 C17 -100.8(5) . . . . ?
C13 N4 C12 C17 80.0(6) . . . . ?
C9 N4 C13 O2 175.2(4) . . . . ?
C12 N4 C13 O2 -5.7(6) . . . . ?
C9 N4 C13 C14 -5.8(6) . . . . ?
C12 N4 C13 C14 173.3(4) . . . . ?
C16 C11 C14 C7 -1.0(7) . . . . ?
C16 C11 C14 C13 177.5(4) . . . . ?
C5 C7 C14 C11 0.8(6) . . . . ?
C6 C7 C14 C11 -177.9(4) . . . . ?
C5 C7 C14 C13 -177.8(4) . . . . ?
C6 C7 C14 C13 3.6(6) . . . . ?
O2 C13 C14 C11 0.3(7) . . . . ?
N4 C13 C14 C11 -178.6(4) . . . . ?
O2 C13 C14 C7 178.8(4) . . . . ?
N4 C13 C14 C7 -0.1(6) . . . . ?
C10 N3 C15 C6 -0.3(7) . . . . ?
C7 C6 C15 N3 0.5(7) . . . . ?
C9 C6 C15 N3 -178.7(4) . . . . ?
C5 C8 C16 C11 2.1(6) . . . . ?
C10 C8 C16 C11 -178.6(4) 3_766 . . . ?
C14 C11 C16 C8 -0.4(7) . . . . ?
C18 C12 C17 C20 -0.8(8) . . . . ?
N4 C12 C17 C20 178.8(5) . . . . ?
C17 C12 C18 C19 -0.4(8) . . . . ?
N4 C12 C18 C19 180.0(5) . . . . ?
C12 C18 C19 C21 1.5(8) . . . . ?
C12 C17 C20 C21 1.0(8) . . . . ?
C17 C20 C21 C19 0.1(9) . . . . ?
C18 C19 C21 C20 -1.3(9) . . . . ?


#==============================================================================
# Additional structures and associated data_? identifiers
# should be added at this point if there is more than one 
# structure analysis in the CIF.

_shelx_res_file
;
TITL 191219_Ph-BQQDI_PVT
    shelxl.res
    created by SHELXL-2018/3 at 07:59:01 on 27-Mar-2020
CELL  1.54187 7.60973 5.15866 31.15370 90.00000 93.64510 90.00000
ZERR  2 0.00035 0.00024 0.00139 0.00000 0.00660 0.00000
LATT 1
SYMM    -X, .50+Y, .50-Z
SFAC C H N O
UNIT 68 32 8 8
L.S. 99
FMAP 2
PLAN 52
WPDB -2
HTAB
BOND $H
CONF
LIST 4
TEMP 25.0
ACTA
SIZE 0.157 0.042 0.025
WGHT    0.086500    1.383400
FVAR       0.68055
O1    4    0.340302    0.372942    0.596561    11.00000    0.04617    0.06514 =
         0.05763   -0.00897    0.01771   -0.01414
O2    4    0.695801    1.003815    0.656108    11.00000    0.06416    0.07556 =
         0.06086   -0.03149    0.02700   -0.01938
N3    3    0.692780    0.209471    0.501916    11.00000    0.04629    0.05012 =
         0.04846   -0.01195    0.01637   -0.00857
N4    3    0.524672    0.674038    0.628494    11.00000    0.04463    0.05447 =
         0.04069   -0.00760    0.01532   -0.00212
C5    1    0.879562    0.554137    0.531798    11.00000    0.03820    0.04071 =
         0.03499   -0.00229    0.00626   -0.00210
C6    1    0.607546    0.450123    0.563462    11.00000    0.04119    0.04832 =
         0.03822   -0.00236    0.01077   -0.00269
C7    1    0.761098    0.601077    0.563629    11.00000    0.04229    0.04472 =
         0.03983   -0.00260    0.00782   -0.00312
C8    1    1.036054    0.707134    0.531284    11.00000    0.03808    0.04253 =
         0.04189   -0.00542    0.00821   -0.00239
C9    1    0.478785    0.491269    0.596519    11.00000    0.04742    0.04851 =
         0.03894   -0.00363    0.01058   -0.00222
C10   1    0.839230    0.351615    0.501890    11.00000    0.04353    0.03669 =
         0.04071   -0.00378    0.00994   -0.00119
C11   1    0.942406    0.945148    0.592232    11.00000    0.04674    0.05032 =
         0.04529   -0.01372    0.01023   -0.00716
AFIX  43
H11   2    0.963502    1.077389    0.612186    11.00000   -1.20000
AFIX   0
C12   1    0.413448    0.691772    0.664584    11.00000    0.04868    0.05554 =
         0.04042   -0.00547    0.01436   -0.00649
C13   1    0.672060    0.839847    0.628614    11.00000    0.04748    0.05409 =
         0.04241   -0.00912    0.01270   -0.00388
C14   1    0.794601    0.798172    0.594186    11.00000    0.04412    0.04395 =
         0.04017   -0.00697    0.01056   -0.00165
C15   1    0.579829    0.262883    0.532768    11.00000    0.04025    0.05404 =
         0.05143   -0.00607    0.01660   -0.00886
AFIX  43
H15   2    0.476953    0.165728    0.533020    11.00000   -1.20000
AFIX   0
C16   1    1.063979    0.902371    0.560861    11.00000    0.04412    0.04953 =
         0.04985   -0.00932    0.01230   -0.00553
AFIX  43
H16   2    1.163508    1.006510    0.560141    11.00000   -1.20000
AFIX   0
C17   1    0.291001    0.886446    0.665845    11.00000    0.05131    0.06927 =
         0.05482    0.00288    0.02067    0.00109
AFIX  43
H17   2    0.279942    1.009476    0.644020    11.00000   -1.20000
AFIX   0
C18   1    0.433064    0.510130    0.696824    11.00000    0.08309    0.05906 =
         0.04722    0.00441    0.01828    0.00142
AFIX  43
H18   2    0.516151    0.378708    0.695405    11.00000   -1.20000
AFIX   0
C19   1    0.328016    0.524692    0.731405    11.00000    0.09913    0.07968 =
         0.04927    0.00597    0.02191   -0.00438
AFIX  43
H19   2    0.341864    0.405308    0.753732    11.00000   -1.20000
AFIX   0
C20   1    0.184030    0.896585    0.700220    11.00000    0.07292    0.08829 =
         0.07007   -0.00438    0.02859    0.01394
AFIX  43
H20   2    0.099248    1.025877    0.701282    11.00000   -1.20000
AFIX   0
C21   1    0.202503    0.717479    0.732579    11.00000    0.07646    0.09529 =
         0.06084   -0.00775    0.03239   -0.01174
AFIX  43
H21   2    0.130123    0.725603    0.755497    11.00000   -1.20000
AFIX   0
HKLF 4


REM  191219_Ph-BQQDI_PVT
REM wR2 = 0.2341, GooF = S = 1.135, Restrained GooF = 1.135 for all data
REM R1 = 0.0682 for 1228 Fo > 4sig(Fo) and 0.1214 for all 2195 data
REM 190 parameters refined using 0 restraints

END

WGHT      0.0685      1.6646

REM Instructions for potential hydrogen bonds
EQIV $2 -x+1, -y, -z+1
HTAB C15 N3_$2
EQIV $3 x, y+1, z
HTAB C17 O1_$3

REM Highest difference peak  0.215,  deepest hole -0.237,  1-sigma level  0.058
Q1    1   0.6958  0.3637  0.4684  11.00000  0.05    0.21
Q2    1   0.8154  0.8554  0.6677  11.00000  0.05    0.20
Q3    1   0.1109  0.8779  0.6319  11.00000  0.05    0.20
Q4    1   0.7333  0.3055  0.5713  11.00000  0.05    0.20
Q5    1   0.4202  0.2578  0.7613  11.00000  0.05    0.19
Q6    1   1.0289  0.3938  0.5325  11.00000  0.05    0.19
Q7    1   0.8664  0.3993  0.5871  11.00000  0.05    0.17
Q8    1   0.7743  0.6827  0.5282  11.00000  0.05    0.17
Q9    1   1.2911  0.8704  0.5713  11.00000  0.05    0.17
Q10   1   0.4125  0.9300  0.5909  11.00000  0.05    0.17
Q11   1   0.4078  0.3535  0.7664  11.00000  0.05    0.17
Q12   1   0.1384  0.4667  0.5687  11.00000  0.05    0.17
Q13   1   0.4020 -0.0025  0.5802  11.00000  0.05    0.16
Q14   1   0.4662  1.1698  0.6557  11.00000  0.05    0.16
Q15   1   1.0051  1.2922  0.6416  11.00000  0.05    0.16
Q16   1   0.0245  1.1561  0.6687  11.00000  0.05    0.16
Q17   1   1.0288  0.5585  0.5639  11.00000  0.05    0.16
Q18   1   0.1921  0.2422  0.5827  11.00000  0.05    0.16
Q19   1   0.9657  1.2556  0.6479  11.00000  0.05    0.15
Q20   1   0.3678  1.1945  0.6308  11.00000  0.05    0.15
Q21   1   0.8006  0.9062  0.5587  11.00000  0.05    0.15
Q22   1   0.8731  1.1463  0.6200  11.00000  0.05    0.15
Q23   1   0.4695  0.6151  0.5570  11.00000  0.05    0.15
Q24   1   0.7941  1.0702  0.6953  11.00000  0.05    0.15
Q25   1   0.2257  0.7743  0.7882  11.00000  0.05    0.15
Q26   1   0.5366  0.8144  0.5949  11.00000  0.05    0.15
Q27   1   0.2431  0.3127  0.5623  11.00000  0.05    0.15
Q28   1   1.2357  1.2150  0.5253  11.00000  0.05    0.15
Q29   1   0.1605  0.6422  0.7723  11.00000  0.05    0.15
Q30   1   0.9396  1.0961  0.5580  11.00000  0.05    0.15
Q31   1   0.9780  1.0765  0.6371  11.00000  0.05    0.15
Q32   1   0.7122  0.6572  0.4996  11.00000  0.05    0.15
Q33   1   0.5903  0.1875  0.4604  11.00000  0.05    0.14
Q34   1   0.3555  0.1789  0.7390  11.00000  0.05    0.14
Q35   1   0.5930  0.8724  0.6920  11.00000  0.05    0.14
Q36   1   0.9413  0.6669  0.6315  11.00000  0.05    0.14
Q37   1   0.8731  1.2998  0.6294  11.00000  0.05    0.14
Q38   1   0.6132  0.4381  0.7079  11.00000  0.05    0.14
Q39   1   0.3874  0.2281  0.7161  11.00000  0.05    0.14
Q40   1   0.8998  1.3314  0.6191  11.00000  0.05    0.13
Q41   1   0.8285  0.1394  0.5314  11.00000  0.05    0.13
Q42   1   0.6483  0.5151  0.6316  11.00000  0.05    0.13
Q43   1   0.2753  0.2438  0.7130  11.00000  0.05    0.13
Q44   1   1.0524  0.7780  0.6009  11.00000  0.05    0.13
Q45   1   1.1082  1.2543  0.5531  11.00000  0.05    0.13
Q46   1   0.0123  0.6741  0.6591  11.00000  0.05    0.13
Q47   1   0.3331  0.2125  0.5682  11.00000  0.05    0.13
Q48   1   0.4093  0.5069  0.7812  11.00000  0.05    0.13
Q49   1   0.1978  0.2128  0.7829  11.00000  0.05    0.13
Q50   1   0.5820  0.0272  0.4958  11.00000  0.05    0.13
Q51   1   0.3700  0.1665  0.7684  11.00000  0.05    0.13
Q52   1   0.6170 -0.0317  0.5347  11.00000  0.05    0.13
;

_shelx_res_checksum    2137

_shelx_hkl_file
;
   0   0  -3    1.20    4.65
   0   0  -3   -1.54    3.11
   0   0  -3   -0.34    2.27
   0   0  -3    0.18    2.34
   0   0  -3   -0.07    1.33
   0   0  -3   -1.41    1.95
   0   0   3    0.36    1.93
   0   0   3    0.11    4.57
   0   0   3    0.53    2.59
   0   0   3    0.36    2.14
   0   0  -4   76.21    3.02
   0   0   4   78.49    7.85
   0   0   4   72.70    3.94
   0   0   4   74.94    2.94
   0   0   4   75.31    5.66
   0   0   4   78.42   10.10
   0   0  -4   69.08    6.46
   0   0  -4   76.39    5.54
   0   0  -4   77.75   10.31
   0   0  -4   73.78    5.28
  -1   0   0 2487.19  126.29
   1   0   0 2031.01  112.75
   1   0   0 2050.12  105.34
  -1   0   0 1971.05  108.55
  -1   0   0 2418.60  201.84
  -1   0   0 2056.03  116.17
   1   0   0 2127.33  116.87
   1   0   0 2160.61  181.81
   1   0   0 2040.96  111.97
  -1   0   0 2014.76  104.63
  -1   0   1   -1.04    2.43
   1   0  -1    0.90    6.48
  -1   0   1   -1.31    6.22
  -1   0   1    2.84    1.79
  -1   0   1    0.82    2.93
   1   0  -1    0.83    2.33
   1   0  -1    1.89    3.51
   1   0  -1   -1.68    4.26
  -1   0   1    0.47    2.62
  -1   0   1   -0.34    2.15
  -1   0  -1   -1.93    7.13
   1   0   1   -0.45    2.86
   1   0   1   -8.42   11.75
  -1   0  -1   -1.19    3.25
  -1   0  -1    1.23    2.91
  -1   0  -1    1.49    3.20
   1   0   1    2.38    3.22
  -1   0  -1   -0.41    1.69
   1   0   1    0.61    1.81
   1   0   1    3.02    3.13
  -1   0   2  345.68   14.10
  -1   0   2  363.67   11.13
   1   0  -2  354.22   35.67
   1   0  -2  338.60   15.48
   1   0  -2  339.28   14.40
  -1   0   2  363.45   10.87
   1   0  -2  351.90   14.95
   1   0  -2  358.18   15.61
  -1   0   2  323.95   10.16
  -1   0   2  377.73   24.11
   1   0   2 1835.11   91.54
   1   0   2 1700.91   78.88
  -1   0  -2 1736.94  120.65
   1   0   2 1798.10  111.83
  -1   0  -2 1730.75   88.87
   1   0   2 1796.65   91.07
   1   0   2 1806.59  161.51
  -1   0  -2 1717.33  106.72
  -1   0  -2 1674.01   77.93
  -1   0  -2 1815.48  107.95
   1   0  -3   -0.34    4.91
   1   0  -3    1.60    4.77
   1   0  -3    1.64    4.69
  -1   0   3    0.37    2.38
  -1   0   3   -1.62    4.80
  -1   0   3    2.29    4.43
  -1   0   3    2.17    7.39
   1   0  -3   -0.07    2.27
   1   0  -3    1.91   12.39
  -1   0   3    0.45    2.69
   0   0  -5    3.17    3.90
   0   0  -5    2.37    4.19
   0   0  -5    1.95    2.89
   0   0   5    0.13    2.94
   0   0   5    0.49    4.46
   0   0   5   -0.24    3.75
   0   0   5    5.94    8.07
   0   0  -5   -0.20    4.22
   0   0   5    2.43    6.17
  -1   0  -3    3.71    4.06
   1   0   3    1.11    3.54
   1   0   3    1.80   13.97
  -1   0  -3   -1.68    3.32
   1   0   3    4.70    5.57
  -1   0  -3   -1.73    6.49
   1   0   3   -2.94    6.60
   1   0   3    2.97    3.96
  -1   0  -3    4.24    8.24
  -1   0  -3   -0.23    3.63
   1   0  -4  127.46   10.61
  -1   0   4  130.60    6.94
   1   0  -4  126.74    6.40
   1   0  -4  148.16   24.83
   1   0  -4  129.52    9.70
   1   0  -4  136.10    8.11
  -1   0   4  121.61   10.47
  -1   0   4  137.86    9.33
  -1   0   4  126.23   13.88
  -1   0   4  129.33    8.08
  -1   0  -4 9229.78 1371.58
   1   0   4 9443.63 1600.78
   1   0   4 9454.32 1440.23
   1   0   4 9592.38 1474.82
  -1   0  -4 9803.63 1670.99
  -1   0  -4 9351.84 1482.47
  -1   0  -4 9228.66 1424.55
   1   0   4 9465.57 1438.64
  -1   0  -4 9101.37 1401.06
   1   0   4 9529.41 1462.85
   0   0   6   -0.10    9.05
   0   0  -6   10.16    4.65
   0   0   6   11.23    4.52
   0   0  -6   14.81    4.82
   0   0   6    8.42   17.99
   0   0   6   11.41    3.03
   0   0  -6    8.65    3.70
   0   0   6    5.01    7.02
   0   0   6    7.19    3.66
   0   0  -6   12.18    5.00
   0   1   0    0.61    3.38
   0  -1   0   -8.80    4.79
   0   1   0   -2.00    3.44
   0   1   0    0.09    5.94
   0   1   0    5.37    6.46
   0  -1   0   -6.11    3.65
   0  -1   0   -4.04    2.55
   0  -1   0   -6.54    2.40
   0   1  -1  574.20   21.14
   0  -1  -1  572.82   21.14
   0   1  -1  565.53   24.96
   0  -1  -1  566.60   19.51
   0   1  -1  568.37   21.68
   0   1   1  571.89   22.74
   0  -1   1  579.08   25.71
   0  -1  -1  555.26   20.76
   0   1   1  580.28   21.91
   0  -1   1  577.13   25.20
   0   1   1  581.89   21.60
   0  -1   1  549.16   34.22
   0   1   1  572.31   21.50
   0  -1  -1  579.90   19.46
   0  -1   1  605.44   22.32
   0  -1   1  571.60   18.73
   0  -1   1  623.76   23.09
   0   1  -1  612.67   27.35
  -1   0   5    6.75    8.33
  -1   0   5    0.15    4.07
   1   0  -5    4.21    6.85
   1   0  -5   -0.33    3.88
   1   0  -5   -1.46    6.75
   1   0  -5    4.29    5.25
   1   0  -5  -11.14   17.16
  -1   0   5    0.87    2.74
  -1   0   5   -1.85    3.42
  -1   0   5    2.26   14.38
   0  -1   2 3323.24  261.34
   0  -1  -2 3358.93  248.60
   0   1  -2 3189.49  235.54
   0  -1  -2 3332.26  237.71
   0   1   2 3378.77  254.05
   0   1  -2 3356.54  258.83
   0   1  -2 3288.28  236.84
   0   1  -2 3316.75  238.79
   0  -1  -2 3222.73  239.22
   0  -1   2 3366.05  245.82
   0  -1  -2 3249.70  244.33
   0  -1   2 3246.66  236.90
   0  -1   2 3240.87  249.16
   0   1   2 3332.19  255.56
   0  -1   2 3295.05  249.76
   0  -1   2 3330.09  255.48
   0   1   2 2764.97  195.04
   0   1   2 3268.83  235.53
   0   1   2 3267.79  238.88
   0   1   2 3261.13  234.78
   1   0   5   -1.43    6.88
  -1   0  -5   -6.57   17.33
  -1   0  -5    4.22    6.34
  -1   0  -5    3.11    4.60
  -1   0  -5   -2.10    6.65
  -1   0  -5    2.16    4.50
   1   0   5   -0.27    9.63
   1   0   5   -0.78    3.49
   1   0   5    0.75    4.43
   1   0   5    0.12    2.64
   0  -1  -3 1189.42   56.76
   0  -1   3 1201.10   61.90
   0   1   3 1156.72   50.37
   0  -1   3 1109.48   77.63
   0   1   3 1181.57   54.14
   0  -1   3 1143.07   68.66
   0   1  -3 1165.20   53.28
   0  -1  -3 1174.52   52.65
   0  -1   3 1147.90   74.24
   0  -1  -3 1179.93   70.72
   0   1  -3 1154.74   49.89
   0   1  -3 1152.75   79.91
   0  -1   3 1173.84   72.96
   0   1   3 1171.90   77.71
   0  -1   3 1229.27   51.06
   0   1   3 1128.87   58.92
   0   1   3 1140.28   51.58
   0   1  -3 1171.48   44.61
   0  -1  -3 1136.90   74.79
   0   0  -7   -1.04    4.89
   0   0   7   -1.01    3.02
   0   0  -7    2.29    4.47
   0   0   7    2.04    4.15
   0   0   7   -0.23    6.72
   0   0   7    0.03    4.09
   0   0   7   -2.26    9.53
   0   0   7   -2.21   18.32
   0   0  -7   -7.17    5.18
   0   0  -7   -3.38    3.75
  -1   0   6   42.22   12.74
  -1   0   6   48.14    6.91
   1   0  -6   47.60    5.71
  -1   0   6   42.55    5.71
   1   0  -6   52.49    7.22
   1   0  -6   49.74    5.54
   1   0  -6   45.95   12.09
  -1   0   6   50.15    7.07
   1   0  -6   47.28    5.76
  -1   0   6   45.80    5.25
   0   1   4  282.49   11.09
   0  -1   4  282.98   16.08
   0  -1  -4  272.67   11.79
   0   1   4  297.52   10.79
   0  -1  -4  280.51   12.07
   0  -1   4  309.63   26.53
   0   1   4  306.92   19.54
   0  -1   4  284.34    8.70
   0   1   4  282.20   24.87
   0  -1   4  276.33   24.47
   0  -1  -4  287.64   21.42
   0  -1   4  285.69   21.79
   0   1   4  276.36   18.95
   0  -1  -4  286.44   23.27
   0   1  -4  344.95   13.86
   0   1  -4  283.62   26.53
   0   1  -4  281.72   20.34
   0  -1   4  284.59   14.46
   0   1   4  275.61   20.78
  -1  -1   0  584.12   28.45
   1   1   0  590.21   40.77
   1   1   0  570.00   29.75
   1   1   0  587.78   25.69
  -1  -1   0  577.55   19.36
   1   1   0  618.66   40.61
  -1   1   0  618.42   41.83
   1  -1   0  598.78   39.08
  -1   1   0  568.65   27.55
  -1   1   0  585.81   35.12
   1  -1   0  585.39   21.59
   1  -1   0  559.41   24.66
  -1  -1   0  603.20   29.78
   1  -1   0  599.74   28.29
   1  -1   0  573.08   22.96
  -1  -1   0  594.98   26.47
  -1  -1   0  574.50   26.29
  -1   1   0  562.37   34.70
   1  -1  -1  177.78   15.62
   1  -1  -1  133.17   15.30
   1  -1  -1  179.81   10.19
  -1  -1   1  139.92   16.47
  -1   1   1  177.67   16.88
  -1  -1   1  140.29    5.39
  -1   1   1  143.13    8.75
  -1  -1   1  134.54    7.26
  -1  -1   1  203.35   19.58
  -1   1   1  149.55    5.42
   1   1  -1  136.77    6.25
   1  -1  -1  139.53    5.74
   1   1  -1  142.98   15.80
   1  -1  -1  139.88    8.88
   1   1  -1  144.95    9.79
  -1   1   1  131.94   12.17
   1   1   1 2666.15  198.27
  -1  -1  -1 2625.12  205.78
  -1   1  -1 2608.23  207.88
  -1  -1  -1 2539.82  148.25
  -1   1  -1 2610.01  183.24
   1   1   1 2549.02  215.60
   1  -1   1 2670.62  200.47
  -1   1  -1 2648.23  226.56
  -1  -1  -1 2742.68  231.07
   1   1   1 2663.83  185.64
   1  -1   1 2776.70  199.14
   1  -1   1 2546.39  146.55
   1   1   1 2648.94  201.37
   1  -1   1 2605.14  203.36
   1  -1   1 2537.28  211.70
  -1   1  -1 2563.72  167.77
  -1  -1  -1 2590.60  180.99
  -1  -1  -1 2647.73  170.82
  -1   0  -6 1395.81  165.64
   1   0   6 1390.33   76.63
  -1   0  -6 1389.67   65.34
  -1   0  -6 1439.09   70.40
   1   0   6 1373.67  112.35
  -1   0  -6 1452.19   73.81
   1   0   6 1395.89   64.67
  -1   0  -6 1391.36   75.52
   1   0   6 1439.63   86.93
   1   0   6 1502.86   92.88
   1   1  -2  128.13    9.16
   1  -1  -2  137.46    7.57
   1   1  -2  130.87    7.68
   1  -1  -2  172.37   15.99
  -1   1   2  132.65   15.62
  -1  -1   2  147.93   20.27
  -1  -1   2  131.66    5.08
  -1   1   2  126.85    6.34
  -1  -1   2  129.52    9.81
  -1   1   2  127.63    6.13
  -1  -1   2  129.26    6.71
   1   1  -2  130.10   10.49
   1  -1  -2  127.79    9.81
  -1   1   2  167.01   16.38
   1  -1  -2  181.38   14.53
   1   1  -2  133.33    7.76
   1  -1  -2  130.91    7.18
   1   1   2    3.91    1.34
   1  -1   2    0.70    8.93
   1   1   2    1.26    7.37
  -1  -1  -2   -3.26   10.06
   1  -1   2    3.20    3.04
  -1  -1  -2    6.43    6.64
  -1  -1  -2   -3.06    8.81
   1  -1   2    6.30    2.20
   1   1   2    2.41    3.87
  -1   1  -2    7.59   10.84
   1  -1   2    0.92    8.08
  -1  -1  -2    2.75    3.81
  -1   1  -2    1.24    5.43
  -1   1  -2    9.68    8.55
   1   1   2   -0.75    5.06
  -1   1  -2   -1.51    8.81
  -1  -1  -2    1.09    2.16
   1  -1   2    4.11   10.58
   1   1   2    2.94    5.65
   1  -1  -3  315.57   26.08
   1  -1  -3  318.78   13.93
  -1   1   3  322.66   15.23
   1   1  -3  345.95   11.43
  -1  -1   3  312.79   30.95
   1  -1  -3  315.57   27.64
  -1   1   3  305.04   13.54
   1  -1  -3  299.00   11.31
   1   1  -3  309.03   16.16
   1   1  -3  359.49   36.23
  -1  -1   3  318.24   15.21
  -1  -1   3  304.02   26.94
   1   1  -3  308.13   15.73
  -1   1   3  323.65   16.41
  -1  -1   3  319.67   10.72
   1   1  -3  303.01   10.16
  -1   1   3  345.82   28.52
  -1   1   3  311.46   16.54
  -1  -1   3  314.32   13.29
   1  -1  -3  319.14   25.36
   0   1   5    4.71    9.50
   0   1   5    8.67    8.88
   0  -1   5    5.46    2.42
   0   1   5    0.90    9.60
   0  -1   5    5.79    1.21
   0   1   5    5.72    4.07
   0  -1   5    1.81    5.47
   0  -1   5    5.36    5.86
   0   1  -5   11.88    6.02
   0  -1   5    2.49    7.73
   0   1   5    8.22    5.99
   0  -1  -5    5.02    5.01
   0  -1  -5    2.82    4.42
   0  -1  -5    4.80    3.06
   0  -1   5    6.20   11.09
   0   1  -5    8.76   10.01
   0   1  -5    3.22    4.15
   0  -1  -5    9.37    4.84
   0  -1   5    4.76    3.88
   1   0  -7    2.45    5.22
   1   0  -7    2.24    4.42
   1   0  -7   -2.66    3.72
   1   0  -7   -0.56    8.51
  -1   0   7    1.70    4.19
  -1   0   7   -4.00    9.73
   1   0  -7   -3.44   16.75
  -1   0   7    3.11    4.15
  -1   0   7   -0.02    5.39
  -1   0   7   -0.47    2.82
   1  -1   3 1431.96   88.52
   1  -1   3 1393.81   68.40
  -1  -1  -3 1434.63   72.70
   1   1   3 1401.52   67.16
   1  -1   3 1396.44   97.79
   1   1   3 1398.25   96.60
  -1   1  -3 1435.86   99.15
   1   1   3 1423.81   84.80
   1  -1   3 1432.27   56.79
  -1  -1  -3 1408.88   64.60
  -1   1  -3 1295.42  110.50
   1  -1   3 1371.37   77.00
  -1  -1  -3 1409.81  112.42
  -1   1  -3 1411.45   79.17
  -1  -1  -3 1376.58   75.39
  -1   1  -3 1378.57   77.14
  -1  -1  -3 1405.24   52.58
   1   1   3 1397.65   93.98
   0   0  -8   26.60    6.37
   0   0   8   17.77    8.11
   0   0  -8   20.62    3.35
   0   0   8   17.57    4.99
   0   0  -8   18.76    3.22
   0   0   8   20.28   21.36
   0   0   8   23.92   11.63
   0   0   8   23.25    6.24
   0   0  -8   21.16    4.69
   0   0   8   21.71    2.97
   2   0  -1   17.39    5.33
   2   0  -1   22.93   12.72
  -2   0   1   22.11    3.01
  -2   0   1   29.38    4.93
   2   0  -1   16.20    8.16
  -2   0   1   25.55    6.31
  -2   0   1   24.41    9.96
   2   0  -1   18.34    5.14
   2   0  -1   24.54    5.67
  -1   1   4  172.48   18.26
  -1   1   4  163.46   10.07
  -1  -1   4  167.49    5.16
  -1   1   4  172.41   18.69
   1  -1  -4  196.55   22.50
   1   1  -4  168.82   22.70
   1  -1  -4  163.06    7.81
   1  -1  -4  166.21    6.07
  -1  -1   4  184.06   23.84
   1  -1  -4  173.06   11.57
  -1   1   4  172.62    7.12
   1   1  -4  165.54   17.92
   1  -1  -4  164.85   10.24
   1   1  -4  168.09   17.79
  -1  -1   4  165.57    3.78
  -1  -1   4  170.64   11.74
  -1  -1   4  173.55   10.28
  -2   0   0  378.79   26.66
  -2   0   0  404.60   17.41
  -2   0   0  391.03   19.71
  -2   0   0  388.62   19.30
   2   0   0  393.93   55.35
   2   0   0  369.94   25.26
   2   0   0  403.55   27.68
  -2   0   0  423.08   38.37
   2   0   0  389.75   17.84
   2   0   0  395.55   18.08
  -2   0   2  274.46   13.92
   2   0  -2  264.57   14.66
   2   0  -2  262.83   14.08
  -2   0   2  268.02    8.95
  -2   0   2  278.28   51.01
  -2   0   2  270.22   10.75
   2   0  -2  270.05   12.70
   2   0  -2  259.71   12.21
   2   0  -2  272.23   45.50
  -2   0   2  267.25   19.10
   2   0   1   16.05    2.86
   2   0   1   19.81    2.98
   2   0   1   23.72    5.23
   2   0   1   14.82    9.26
  -2   0  -1   19.11    3.07
  -2   0  -1   20.75    5.92
  -2   0  -1   23.57    5.32
  -2   0  -1   10.40   12.85
  -2   0  -1   23.55    3.47
   1   0   7   -2.87    6.79
  -1   0  -7   -3.74    5.56
   1   0   7    0.10   19.05
  -1   0  -7    2.21    2.99
   1   0   7    4.14    3.88
  -1   0  -7    0.50    3.52
   1   0   7    0.65    3.06
  -1   0  -7   -2.95    6.89
   1   0   7   -0.40    5.43
  -1   0  -7   -2.58   10.61
   1   1   4 9259.88 1401.08
  -1  -1  -4 9233.44 1297.49
   1   1   4 9223.37 1471.56
   1   1   4 9055.62 1532.09
   1  -1   4 9003.72 1446.85
  -1   1  -4 9184.45 1409.94
  -1  -1  -4 9059.45 1345.03
  -1   1  -4 7699.18 1105.85
  -1   1  -4 8906.62 1532.85
  -1  -1  -4 9051.57 1361.60
  -1   1  -4 8709.85 1323.98
  -1  -1  -4 8631.57 1325.99
  -1  -1  -4 9079.01 1530.89
   1   1   4 9244.42 1403.04
   1  -1   4 9051.63 1455.65
   1  -1   4 9999.00 1426.51
   1  -1   4 8965.63 1453.84
   0  -1  -6   -0.66    4.91
   0  -1   6    1.14    1.65
   0   1  -6   -4.91    7.34
   0  -1   6    5.12   12.40
   0   1   6   -0.58   10.07
   0  -1   6   -0.64    3.40
   0  -1  -6   -0.08    1.21
   0   1  -6   11.37    9.55
   0  -1  -6    1.79    3.20
   0  -1   6   -1.47    2.17
   0   1  -6    4.16    3.40
   0  -1   6    0.82    1.35
   0   1   6   -2.12    6.93
   0  -1   6   -1.48    5.17
   0  -1   6    5.37    4.46
   0   1   6    3.25    9.39
   0   1   6   -3.98   10.30
   0   1   6    6.43    3.41
   0  -1  -6   -1.29    4.39
   0  -1  -6    3.40    5.05
   2   0  -3   33.10   24.32
  -2   0   3   54.94    6.05
  -2   0   3   52.01    4.82
   2   0  -3   42.29    4.09
   2   0  -3   60.04    9.40
   2   0  -3   38.15    9.00
  -2   0   3   41.20   14.01
  -2   0   3   48.62    7.09
  -2   0   3   51.61    5.33
  -2   0  -2  756.27   37.42
  -2   0  -2  792.53   27.99
   2   0   2  806.03   28.89
   2   0   2  822.60   66.82
   2   0   2  826.14   35.78
   2   0   2  824.05   52.11
   2   0   2  794.98   37.93
  -2   0  -2  791.14   35.66
  -2   0  -2  776.36   55.69
  -2   0  -2  837.33  107.95
   1  -1  -5   38.56    4.52
   1   1  -5   42.23    1.63
  -1  -1   5   43.83    7.03
   1  -1  -5   40.64    3.36
   1  -1  -5   32.69    9.41
  -1  -1   5   42.70    8.38
   1  -1  -5   43.35    7.14
   1   1  -5   38.22    2.21
   1   1  -5   38.01    8.70
   1  -1  -5   35.22    7.45
  -1   1   5   37.84   11.46
  -1   1   5   45.29    6.83
  -1  -1   5   33.82    9.88
  -1   1   5   44.74    6.55
  -1   1   5   39.68   13.65
  -1  -1   5   41.54    3.53
   1   1  -5   39.45   11.58
   1   1  -5   54.85    7.84
  -1   0   8 2465.85  162.11
   1   0  -8 2381.97  212.75
   1   0  -8 2386.75  162.95
  -1   0   8 2371.34  180.11
   1   0  -8 2343.19  144.67
   1   0  -8 2455.50  166.24
  -1   0   8 2332.75  276.03
   1   0  -8 2359.85  156.98
  -1   0   8 2341.64  149.03
   2   0  -4   93.63    5.79
   2   0  -4   91.42    9.18
   2   0  -4   93.25    6.63
   2   0  -4   76.80   15.41
  -2   0   4  104.85   11.00
  -2   0   4   78.53    6.60
  -2   0   4  100.20   10.52
  -2   0   4   94.61    6.63
  -2   0   4  116.21   31.94
  -2   0   4   90.27    9.23
  -2   0  -3    5.16    2.59
  -2   0  -3   10.17    5.31
  -2   0  -3    7.28    5.17
   2   0   3    6.96    2.67
   2   0   3    5.69    4.13
   2   0   3    6.86    5.63
   2   0   3   12.71   20.52
  -2   0  -3    4.15    4.36
   2   0   3    7.20    4.79
  -2   0  -3    0.95   11.34
   1  -1   5 2613.42  264.46
   1  -1   5 2821.81  191.69
   1  -1   5 2687.41  224.24
   1   1   5 2671.88  183.97
   1   1   5 2674.02  189.78
   1   1   5 2470.20  238.21
   1  -1   5 2048.68  128.19
  -1   1  -5 2529.29  259.23
  -1  -1  -5 2720.74  162.50
  -1  -1  -5 2664.51  211.32
   1  -1   5 2659.59  190.01
  -1  -1  -5 2575.01  248.69
  -1  -1  -5 2649.48  187.87
  -1   1  -5 2798.98  172.83
  -1   1  -5 2661.92  193.55
  -1   1  -5 2641.03  212.60
   0   0   9  -10.38   18.83
   0   0   9   -5.04    4.30
   0   0   9    4.06    5.41
   0   0  -9    0.72    4.34
   0   0   9    5.11   10.22
   0   0  -9   -0.18    5.70
   0   0   9   -0.57    4.27
   0   0   9    6.15    7.04
   0   0  -9   -5.64    4.98
   0   0  -9    4.25    7.23
   1   0   8  481.28   28.76
  -1   0  -8  479.76   20.00
   1   0   8  485.53   26.59
   1   0   8  488.65   72.17
   1   0   8  476.69   28.22
  -1   0  -8  460.03   42.62
  -1   0  -8  479.87   18.57
  -1   0  -8  445.55   24.89
   1   0   8  460.98   17.46
   0   1   7  956.80   43.94
   0   1   7  975.07   71.25
   0   1   7  920.92   80.77
   0  -1   7  956.12   64.18
   0  -1   7  978.08   43.56
   0  -1  -7  980.92   32.60
   0  -1   7  964.46   68.85
   0   1   7  985.23   79.48
   0  -1  -7  955.89   62.95
   0  -1  -7  968.61   39.65
   0  -1  -7  962.41   67.06
   0   1  -7  952.45   53.60
   0  -1   7  995.92   93.51
   0   1  -7  978.61   71.11
   0  -1  -7 1006.52   32.52
   0   1  -7  931.84   44.96
   1  -1  -6    1.61    4.53
  -1   1   6    1.98    5.96
  -1  -1   6   -0.25   12.37
  -1  -1   6    2.56    4.17
  -1   1   6   -5.77    8.41
  -1   1   6    4.96    5.16
   1   1  -6    2.52   10.58
   1   1  -6    0.59    5.06
   1  -1  -6    2.05    9.69
   1   1  -6   -0.76   13.41
  -1  -1   6    1.59    4.41
   1  -1  -6   -1.06    4.09
  -1  -1   6    5.03    9.36
  -1   1   6    2.50    1.48
  -1  -1   6    2.83    2.66
   1  -1  -6    1.87   11.17
  -1   1   6    0.19    5.82
   2   0  -5   14.00    6.83
   2   0  -5   12.89    7.41
  -2   0   5   10.71   12.50
  -2   0   5   18.96    6.92
  -2   0   5   14.63    7.06
  -2   0   5   17.80    6.45
  -2   0   5   13.41    4.23
   2   0  -5   17.52   19.70
   2   0  -5   10.83    4.05
   2   0   4  252.24   12.48
   2   0   4  267.11   29.93
   2   0   4  253.46   11.51
  -2   0  -4  248.49   11.56
  -2   0  -4  252.01   23.38
   2   0   4  268.55   21.10
   2   0   4  255.86   15.20
  -2   0  -4  271.03   28.98
  -2   0  -4  238.63   12.71
  -2   0  -4  250.44   14.00
  -1  -1  -6 6664.15  896.79
   1  -1   6 6863.45  939.53
   1  -1   6 6820.46  873.41
  -1  -1  -6 6263.40  728.36
  -1   1  -6 6781.04  855.11
  -1  -1  -6 6683.11  813.11
  -1   1  -6 6637.08  796.77
  -1  -1  -6 6524.41  901.12
  -1   1  -6 6734.11 1035.49
  -1  -1  -6 6886.28 1016.92
  -1   1  -6 6856.50  887.27
   1  -1   6 6955.34  969.08
   1   1   6 6775.89  926.90
   1   1   6 6895.08  881.46
   1  -1   6 6941.84  853.61
   1   1   6 6986.73  928.71
   1   1   6 7246.52  848.42
   1   0  -9   -1.09    4.85
   1   0  -9    2.98    3.34
   1   0  -9    1.11    4.65
   1   0  -9   -0.46   10.40
  -1   0   9  -13.73   20.36
   1   0  -9    4.20    4.39
  -1   0   9   -1.03    3.68
  -1   0   9   -0.20    7.63
   1   0  -9   -3.83    5.10
  -1   0   9   -2.48    4.72
  -2   0   6    5.20    3.25
  -2   0   6  -12.18   20.74
  -2   0   6    5.51    4.22
   2   0  -6    3.86    6.76
   2   0  -6    5.78    3.85
   2   0  -6   14.24    6.54
  -2   0   6    5.15    4.24
   2   0  -6    4.21   10.76
  -2   0   6    5.10    3.28
   2   0   5  -19.68   19.64
  -2   0  -5   -0.23    8.43
  -2   0  -5    2.07    4.44
  -2   0  -5   -1.03    3.80
   2   0   5   -0.90    4.29
   2   0   5   -0.54    2.14
   2   0   5    3.18    4.44
  -2   0  -5   -1.80    4.78
  -2   0  -5    6.02   19.69
   2   0   5    1.35    5.28
   1  -1  -7  107.24   11.28
  -1  -1   7  102.88    7.76
  -1   1   7  107.84    8.52
  -1  -1   7  103.86    8.94
  -1  -1   7   97.60   13.61
   1  -1  -7   98.19    9.37
  -1   1   7  100.08    6.36
  -1   1   7  105.91    8.92
   1   1  -7  105.76    8.22
   1  -1  -7   94.06    8.12
  -1   1   7   86.75   18.40
   1   1  -7  108.84   13.65
   1  -1  -7   96.40    7.33
   1   1  -7  101.33    8.52
  -1  -1   7  111.69   22.79
   0   0 -10  102.73    8.58
   0   0 -10   93.41   12.13
   0   0 -10   97.83    7.82
   0   0  10  103.67   18.56
   0   0  10  118.21   17.32
   0   0  10   98.12    7.30
   0   0  10   97.42    7.24
   0   0  10   98.51    9.50
   0   0 -10  112.19   16.82
   0   0  10   95.60    7.78
   0   1   8   21.94   11.53
   0   1   8   18.62   14.28
   0  -1  -8   29.70   10.44
   0   1  -8   32.36    9.13
   0   1   8   26.14    4.08
   0   1  -8   27.28    4.39
   0  -1  -8   27.16    1.54
   0   1  -8   20.72   11.06
   0  -1  -8   27.52    2.03
   0  -1  -8   26.96    9.19
   0  -1  -8   25.33    6.43
   0   1   8   31.86   14.80
   0  -1   8   27.16   16.81
   0   1   8   23.44    8.96
   0  -1   8   18.10    9.96
   0  -1   8   20.05    8.03
   0  -1   8   26.49   10.57
   1   0   9   -0.66    6.62
   1   0   9  -16.36   20.04
   1   0   9    0.45    6.30
   1   0   9    3.40    3.65
  -1   0  -9   -0.18    6.29
  -1   0  -9   -3.73    5.71
  -1   0  -9    0.61    3.32
  -1   0  -9  -14.14   20.95
   1   0   9   -4.70    3.32
   1   0   9    0.85    3.70
   2   1  -1  360.31   13.58
   2  -1  -1  371.60   19.54
   2   1  -1  364.56   27.35
   2  -1  -1  486.98   46.74
  -2  -1   1  393.22   10.07
  -2   1   1  373.33   30.65
  -2  -1   1  352.48    8.28
  -2   1   1  376.23   23.93
   2  -1  -1  382.23   29.70
   2   1  -1  375.10   18.94
  -2   1   1  499.76   46.55
  -2  -1   1  444.77   49.09
  -2  -1   1  367.02   18.81
  -2   1   1  358.78   17.18
  -2  -1   1  395.79   21.57
  -2  -1   1  478.58   22.82
   2   1  -1  377.29   18.40
   2  -1  -1  387.98   16.26
   2   1   0   32.69    5.98
   2  -1   0   33.47   10.94
  -2   1   0   30.44    6.54
   2  -1   0   41.27    6.48
  -2   1   0   33.40    9.42
   2  -1   0   39.87    9.40
  -2  -1   0   69.86   13.42
  -2   1   0   35.92    5.56
  -2  -1   0   40.80    6.14
  -2  -1   0   32.25    4.53
  -2   1   0   37.30   10.29
   2   1   0   30.86    7.47
   2   1  -2  154.77   17.73
   2  -1  -2  148.63    4.29
   2   1  -2  189.84   17.88
   2  -1  -2  177.44   12.83
  -2  -1   2  156.36    5.46
   2  -1  -2  175.59   10.96
   2   1  -2  186.62   26.16
   2  -1  -2  155.45    4.26
   2   1  -2  148.67    6.54
   2  -1  -2  161.97   18.50
   2  -1  -2  159.52   15.35
  -2   1   2  177.66   12.80
  -2  -1   2  177.28   18.72
  -2  -1   2  160.47   10.04
  -2  -1   2  137.69    6.74
  -2   1   2  146.46   16.59
  -2  -1   2  178.04   17.72
  -2   1  -1 1708.19  173.96
   2  -1   1 1835.46  129.07
   2  -1   1 1789.76  127.07
   2   1   1 1859.97  111.97
  -2  -1  -1 1842.19  136.63
   2   1   1 1868.34  132.65
  -2  -1  -1 1798.51  108.66
  -2  -1  -1 1855.33  122.63
   2   1   1 1824.94  123.05
  -2   1  -1 1820.37  137.43
  -2   1  -1 1841.54  132.60
   2   1   1 1905.92  189.38
  -2   1  -1 1835.26  109.45
   2  -1   1 1723.41  130.61
  -2  -1  -1 1877.83  141.84
   2  -1   1 1807.16  135.45
  -1  -1  -7 6225.12  783.66
  -1  -1  -7 6537.83  808.29
  -1  -1  -7 6675.99  979.40
  -1   1  -7 6918.73 1061.88
   1   1   7 6801.74  847.96
   1   1   7 6693.92  815.87
   1  -1   7 6518.30  818.23
   1  -1   7 6522.98  755.62
  -1   1  -7 6414.23  758.97
   1  -1   7 6381.31  856.31
   1   1   7 6601.61  768.54
   1   1   7 6443.12  960.01
   1  -1   7 6567.57  908.82
  -1  -1  -7 6300.82  772.92
  -1   1  -7 6296.71  830.04
  -1   1  -7 6623.47  838.02
  -1   1  -7 6526.08  772.02
   2   0  -7   31.50    9.10
   2   0  -7   24.78    4.37
  -2   0   7   35.93    9.41
  -2   0   7   36.86    6.57
  -2   0   7   31.27   10.67
   2   0  -7   48.47   14.69
  -2   0   7   36.54   13.36
   2   0  -7   32.44    4.96
   2   0  -7   40.96    5.52
   2   1  -3  935.12   43.75
   2  -1  -3  848.60   78.46
   2   1  -3  837.76   56.92
   2  -1  -3  945.27   48.45
   2   1  -3  997.66   48.36
  -2  -1   3  980.55   62.85
  -2  -1   3  945.71   48.61
  -2   1   3  943.44   46.25
   2  -1  -3  910.42   47.72
  -2  -1   3  917.67   91.70
   2  -1  -3  955.84   62.68
  -2   1   3  960.65   63.05
   2  -1  -3  910.79   33.10
  -2   1   3  959.32   48.91
   2   1  -3  944.93   47.76
  -2   1   3  968.51   68.47
  -2  -1   3  923.79   31.45
  -2   0  -6  483.22   23.24
   2   0   6  490.21   24.89
  -2   0  -6  504.09   46.88
   2   0   6  470.09   19.40
  -2   0  -6  461.24   14.61
   2   0   6  501.37   31.99
   2   0   6  482.62   21.94
  -2   0  -6  475.74   22.78
   2   0   6  503.02   46.54
  -2   0  -6  474.43   23.36
  -2   1  -2  177.50   10.39
  -2  -1  -2  209.18   31.09
  -2   1  -2  179.99   30.66
  -2  -1  -2  164.02   17.94
   2  -1   2  188.65   11.78
   2  -1   2  193.07   11.19
   2   1   2  205.09   11.23
   2   1   2  187.75   18.76
   2   1   2  186.86   10.40
   2   1   2  182.21   17.52
   2  -1   2  182.16   31.80
  -2   1  -2  188.64   11.76
  -2   1  -2  200.66   11.73
  -2  -1  -2  224.65   17.84
  -2  -1  -2  184.63   15.79
   1   0 -10   10.01    5.03
  -1   0  10   -1.90    7.42
   1   0 -10   -1.73   10.23
   1   0 -10   -2.74    4.68
  -1   0  10    3.82   20.88
  -1   0  10   -1.55    4.47
  -1   0  10    1.34    3.50
   1   0 -10   -0.44    4.38
   1   0 -10   -0.89    3.12
   1   0 -10   -0.53    4.78
  -1  -1   8  120.57    8.56
   1   1  -8  110.67    8.74
   1  -1  -8  122.06   15.66
  -1  -1   8  111.54    8.62
  -1   1   8  109.42    8.88
   1  -1  -8  107.31    7.71
  -1   1   8  113.22   21.23
  -1  -1   8  129.40   14.95
   1  -1  -8  108.43   12.58
   1   1  -8  119.11    8.57
  -1  -1   8  103.51   14.98
  -1   1   8  121.87    8.96
  -2   1   4  206.84   29.17
   2   1  -4  186.73   18.82
  -2   1   4  195.31   11.79
   2   1  -4  224.20   12.18
  -2   1   4  216.12   13.30
  -2  -1   4  213.71   31.10
   2  -1  -4  213.60    7.47
   2  -1  -4  194.21    5.52
   2   1  -4  203.51   19.89
   2   1  -4  188.53    9.27
   2  -1  -4  183.37   20.71
  -2  -1   4  182.16    8.54
  -2  -1   4  213.85   11.73
  -2   1   4  214.56   11.58
   2  -1  -4  211.93   11.93
   2   1  -4  165.75    8.69
  -2  -1   4  220.17   12.82
   2  -1  -4  179.41   26.04
  -2   1  -3 1427.18   80.87
  -2   1  -3 1440.93   78.92
   2  -1   3 1478.86  146.46
   2   1   3 1475.11  144.62
   2   1   3 1412.88   76.19
   2  -1   3 1423.03   76.39
  -2  -1  -3 1432.68   78.34
  -2  -1  -3 1443.83   76.22
  -2  -1  -3 1376.62  138.28
   2  -1   3 1433.57   80.03
   2   1   3 1520.60   81.78
  -2   1  -3 1401.98  103.60
   2  -1   3 1461.78  101.86
   0   1   9  549.90   52.71
   0  -1  -9  537.88   20.85
   0  -1  -9  524.16   25.66
   0  -1   9  574.12   36.13
   0  -1   9  527.22   36.16
   0   1  -9  525.30   36.20
   0  -1  -9  498.88   34.44
   0   1   9  518.65   23.40
   0  -1   9  529.74   25.90
   0   1   9  523.79   20.54
   0   1  -9  529.40   21.66
   0   1  -9  525.63   38.46
   0   1   9  533.51   53.51
   0  -1   9  573.02   61.72
   0   1   9  538.35   41.10
   0   0 -11    0.16    7.04
   0   0  11    6.57    7.46
   0   0  11    0.64    4.07
   0   0  11   -2.15    3.10
   0   0 -11    1.82    8.44
   0   0 -11   -1.63    4.13
   0   0 -11    3.01    4.41
   0   0  11    7.76   10.71
   0   0  11    0.74   11.03
   0   0  11   -3.78    3.73
  -1  -1  -8   17.60    5.90
  -1  -1  -8   24.97   16.14
  -1  -1  -8   23.23    5.33
   1   1   8   17.03   15.64
  -1   1  -8   20.80    4.54
  -1   1  -8   15.82    5.23
   1   1   8   15.43    8.92
  -1   1  -8   13.37   10.92
   1   1   8   16.90    3.57
   1  -1   8   18.71   17.81
   1   1   8   20.73    3.72
  -1   1  -8   16.39    4.14
   1  -1   8   21.48    5.72
   1  -1   8   21.11    3.88
   1  -1   8   19.47    5.95
  -1  -1  -8   20.79    4.79
   1   1   8   22.82   10.57
  -1   1  -8   22.38   11.06
   1   0  10   -2.08   12.09
  -1   0 -10    4.06    3.40
  -1   0 -10    4.39    6.11
   1   0  10    2.85    3.47
   1   0  10    2.70    6.22
  -1   0 -10   12.55   12.15
   1   0  10    4.33    3.80
  -1   0 -10   -4.34    4.78
   1   0  10    4.93    3.85
  -1   0 -10   14.59    6.29
  -2   0   8  178.26   10.85
  -2   0   8  160.26   10.54
   2   0  -8  202.46   42.78
   2   0  -8  177.42    8.67
   2   0  -8  188.01   15.65
   2   0  -8  180.18   13.43
  -2   0   8  198.14   11.88
  -2   0   8  175.49   23.02
  -2   0   8  173.63   15.30
   2   0  -8  187.08   10.20
  -2   1   5  181.26   19.65
   2  -1  -5  164.77   15.94
   2   1  -5  179.89   16.70
  -2   1   5  170.71   15.93
   2   1  -5  155.64   28.59
   2   1  -5  154.62    6.95
   2   1  -5  173.14   10.88
   2  -1  -5  166.67   15.23
  -2  -1   5  184.77   17.00
   2  -1  -5  161.19    8.14
   2   1  -5  162.06    7.09
  -2   1   5  172.87    8.66
  -2  -1   5  175.73   18.41
  -2   1   5  162.76    5.25
   2  -1  -5  168.74   20.00
  -2  -1   5  181.96   32.70
  -2  -1   5  174.68    9.11
  -2   1   5  169.04   17.11
  -2   0  -7   -4.09   22.99
   2   0   7   13.20    4.97
   2   0   7   23.17   12.94
  -2   0  -7   15.46    8.80
  -2   0  -7   15.56    5.23
   2   0   7    9.36    5.68
   2   0   7   10.11    4.34
   2   0   7   15.51    8.18
  -2   0  -7   11.25    4.17
  -2   0  -7   13.17    8.89
  -2  -1  -4   15.89    9.24
   2   1   4    3.35    9.19
   2  -1   4   10.95    5.17
  -2   1  -4   11.73    9.97
  -2  -1  -4   12.33    4.81
  -2   1  -4   10.77   16.86
   2  -1   4   12.55    5.45
   2   1   4   14.50    4.72
   2  -1   4    9.58    4.56
   2   1   4    8.52    4.98
   2  -1   4    8.90    9.56
  -2  -1  -4   13.75    8.75
  -2   1  -4   11.78    8.73
  -2  -1  -4   15.18    5.35
  -1  -1   9    7.51    9.11
   1   1  -9    9.00    4.79
  -1   1   9    4.21    7.75
  -1   1   9    5.57    9.15
  -1  -1   9   10.59    9.00
  -1  -1   9    8.56    4.90
   1  -1  -9    2.63    5.45
  -1   1   9   14.41    8.88
  -1   1   9   19.47    8.64
  -1  -1   9    3.20    8.97
   1  -1  -9   12.40    5.29
   1   1  -9   18.25    8.70
  -1  -1   9   12.69    7.00
   1  -1  -9    8.12    4.49
   1   0 -11   -1.00    2.83
   1   0 -11   -3.31    4.69
  -1   0  11  -15.05   11.58
   1   0 -11    3.00    7.77
   1   0 -11   -1.66    5.09
  -1   0  11    4.12    3.17
  -1   0  11    0.60    7.41
   1   0 -11    0.25    2.54
  -1   0  11    9.97   20.22
  -1   0  11   -3.61    4.36
   2   1  -6   58.70   13.13
  -2   1   6   45.98    3.78
   2   1  -6   40.98    3.67
  -2  -1   6   49.80    6.04
   2  -1  -6   48.25    5.52
   2  -1  -6   42.82    7.22
  -2  -1   6   48.31   12.73
  -2   1   6   58.11   18.84
  -2   1   6   42.43   11.30
   2  -1  -6   61.93   19.18
   2  -1  -6   41.57    5.93
   2   1  -6   50.01   11.04
   2   1  -6   61.66   14.25
  -2  -1   6   49.80    5.98
   2   1  -6   42.54    3.43
  -2   1   6   53.05    6.78
  -2   1   6   47.06    4.20
  -2  -1   6   51.04    6.80
  -2  -1  -5  202.33   11.54
  -2  -1  -5  208.74   11.26
  -2   1  -5  198.15   21.39
   2  -1   5  221.52   35.48
   2  -1   5  213.98   15.40
   2   1   5  219.89   19.36
   2  -1   5  200.63   18.79
  -2  -1  -5  202.88   33.96
   2   1   5  221.11   32.89
   2  -1   5  200.17   12.70
  -2  -1  -5  217.97   11.91
   2   1   5  216.89   17.95
  -2   1  -5  191.70   21.44
  -2   1  -5  203.63   11.10
   0   1  10   28.69    5.20
   0   1  10   48.01   11.59
   0   1  10   40.40   15.50
   0   1  10   32.84   17.13
   0  -1 -10   31.59    7.27
   0  -1  10   34.20    5.83
   0  -1 -10   33.31    6.12
   0   1 -10   34.01   10.24
   0   1  10   38.15    7.55
   0   1 -10   36.12    7.92
   0   1 -10   34.21    5.58
   0  -1  10   32.41    9.95
   0  -1  10   38.05    5.85
   0  -1  10   31.96   17.88
   0  -1 -10   30.72    5.67
   2   0  -9   74.99   12.39
   2   0  -9   90.06    4.86
   2   0  -9   74.01    8.80
  -2   0   9   93.40    8.52
  -2   0   9   76.88   27.68
   2   0  -9   85.38   10.96
  -2   0   9   81.50    6.73
  -2   0   9   89.27    7.03
  -2   0   9   63.53    7.28
   2   0  -9   74.67   15.48
  -1  -1  -9  217.08   10.04
   1   1   9  213.41    9.36
  -1  -1  -9  228.99   12.08
  -1  -1  -9  220.58   20.89
   1   1   9  216.23    9.11
   1  -1   9  223.66   12.92
  -1  -1  -9  222.84   21.15
   1   1   9  206.51   21.08
  -1   1  -9  213.64   21.56
   1  -1   9  232.02   36.33
  -1   1  -9  203.48   17.81
  -1   1  -9  212.93   38.37
  -1   1  -9  201.64    6.82
  -1   1  -9  209.90   10.42
   1  -1   9  219.87   12.91
   1   1   9  216.59   10.98
   1   1   9  229.18   20.46
   1  -1   9  222.38    9.05
   2   0   8 1376.71   65.47
  -2   0  -8 1410.49   78.60
  -2   0  -8 1319.88   66.03
   2   0   8 1424.20  177.75
   2   0   8 1458.48   77.16
   2   0   8 1442.02   81.11
   2   0   8 1386.57   72.54
  -2   0  -8 1306.94  115.68
  -2   0  -8 1506.12   98.96
  -2   0  -8 1418.94   68.17
  -1   0 -11    5.39    4.63
   1   0  11   -5.97   11.52
   1   0  11   -3.32    5.93
  -1   0 -11   -0.20    3.32
   1   0  11    0.44    6.41
   1   0  11   -0.78    3.40
   1   0  11   -3.67    5.53
  -1   0 -11   13.25   19.93
  -1   0 -11   -2.87    3.18
  -1   0 -11    5.22    5.88
   0   0  12  503.31   18.17
   0   0 -12  489.35   16.04
   0   0 -12  499.91   21.92
   0   0  12  495.91   21.52
   0   0  12  531.48   31.28
   0   0  12  517.00   66.94
   0   0 -12  495.25   16.91
   0   0  12  487.97   15.34
   0   0 -12  489.26   34.93
   0   0  12  502.66   46.15
  -2   1   7  298.70    8.55
  -2  -1   7  289.31   23.20
   2   1  -7  305.87   44.77
   2   1  -7  254.69    7.39
  -2   1   7  281.05   15.53
  -2   1   7  277.71    8.42
   2   1  -7  341.10   18.10
   2  -1  -7  272.08   22.02
   2  -1  -7  284.82   14.64
   2   1  -7  301.62   22.55
  -2   1   7  309.83   24.23
  -2   1   7  284.42   14.56
  -2  -1   7  287.72   22.33
   2  -1  -7  314.04   39.99
   2  -1  -7  294.26   25.26
  -2  -1   7  278.94   10.30
   2   1  -7  270.14    8.99
   0   2   0  105.50    5.98
   0  -2   0   98.22    4.88
   0  -2   0  100.54    4.15
   0   2   0  112.29    6.64
   0  -2   0  104.37    8.34
   0   2   0  109.45   11.69
   0  -2   0   99.71    8.73
   0   2   0  110.24   10.62
  -2  -1  -6  698.75   33.45
   2   1   6  700.83   49.31
  -2  -1  -6  751.47   44.77
  -2  -1  -6  722.61   33.85
  -2  -1  -6  726.06   77.28
  -2   1  -6  704.52   37.24
  -2   1  -6  696.12   79.62
   2  -1   6  710.89   47.65
  -2   1  -6  713.05   45.06
   2  -1   6  732.01   81.72
   2   1   6  745.13   51.65
   2  -1   6  766.99   40.19
   2   1   6  715.20   31.84
   2  -1   6  712.92   36.09
   0  -2   1  221.98   17.37
   0   2  -1  223.13   15.28
   0  -2  -1  207.81    7.60
   0   2  -1  217.58   12.75
   0   2   1  220.67    9.75
   0  -2  -1  214.20   11.75
   0  -2   1  210.48   11.12
   0   2   1  218.92   10.41
   0   2  -1  224.79   18.54
   0  -2  -1  214.76   12.40
   0  -2  -1  208.77   11.03
   0   2  -1  216.83   15.24
   0  -2   1  260.17   10.28
   0   2   1  240.53   16.73
   0  -2   1  212.49   11.00
   0   2   1  228.44   15.30
  -1   1  10   76.95   11.98
  -1   1  10   84.11   21.95
  -1  -1  10   82.45   13.37
   1  -1 -10   81.71    8.45
  -1  -1  10   80.86   22.83
  -1   1  10   88.30   11.77
   1  -1 -10   81.21   10.78
   1   1 -10   73.96    6.80
   1   1 -10   76.97   11.91
   1  -1 -10   77.94    7.41
  -1  -1  10   81.76   12.55
  -1   1  10   78.63   11.42
  -1  -1  10   76.94    6.84
  -1  -1  10   75.33    7.68
   0   2   2  342.98   19.70
   0   2  -2  332.86   15.28
   0   2   2  347.79   19.82
   0  -2   2  327.11   11.19
   0   2  -2  340.68   13.80
   0  -2  -2  337.87   13.08
   0   2  -2  343.22   17.05
   0  -2  -2  336.17   14.10
   0  -2  -2  317.46   17.46
   0   2  -2  341.20   21.17
   0  -2  -2  342.18   15.08
   0   2   2  362.19   15.99
   0  -2   2  319.94   14.64
   0  -2   2  327.53   26.11
   0   2   2  348.97   14.21
   0  -2   2  325.43   16.40
   3   0  -1    3.34    4.27
   3   0  -1    1.17    2.35
   3   0  -1    4.00    3.67
  -3   0   1    2.08    2.55
  -3   0   1    0.34    3.43
  -3   0   1    7.00    7.32
  -3   0   1    3.52    4.75
   3   0  -1    4.94    7.53
  -3   0   0  211.37   11.20
  -3   0   0  393.51   45.91
  -3   0   0  212.39   11.61
   3   0   0  209.56   17.88
  -3   0   0  227.86    9.60
   3   0   0  218.32   10.14
   3   0   0  205.62    9.53
   3   0   0  227.07   11.86
   3   0   0  247.99   27.10
  -3   0   0  211.97   20.71
  -3   0   2  229.85   12.60
   3   0  -2  228.02   11.15
   3   0  -2  237.99   11.85
   3   0  -2  244.08   26.09
  -3   0   2  230.54   13.18
  -3   0   2  223.43   10.54
   3   0  -2  222.93   11.56
   3   0  -2  233.11   18.08
  -3   0   2  276.02   46.47
  -3   0   2  243.84   11.91
   3   0   1    4.09    7.90
  -3   0  -1    7.03    8.86
   3   0   1   40.29   19.32
   3   0   1    6.25    4.54
   0  -2   3  345.58   14.15
   0   2  -3  371.39   20.69
   0  -2  -3  364.03   21.17
   0  -2   3  355.92   17.78
   0   2  -3  355.71   18.01
   0   2   3  367.17   20.39
   0  -2  -3  361.06   16.51
   0  -2   3  352.13   18.56
   0   2   3  350.19   17.72
   0  -2   3  366.23   13.04
   0  -2  -3  338.13   18.00
   0   2  -3  360.73   21.79
   0  -2  -3  371.65   11.47
   0   2  -3  374.99   14.92
   0   2   3  356.70   20.38
   0   2   3  382.70   17.77
  -1   0  12   21.96   21.65
  -1   0  12   15.65    3.42
  -1   0  12   14.48    5.11
  -1   0  12   20.14    8.02
  -1   0  12    5.48   21.77
   1   0 -12   11.25    3.02
   1   0 -12   14.64    8.19
   1   0 -12    7.64    4.67
  -1   0  12   12.85    4.54
   1   0 -12   10.80    5.21
  -3   0   3    1.45    5.40
   3   0  -3    2.30    7.27
  -3   0   3    4.68    4.54
  -3   0   3   51.48   20.34
   3   0  -3   40.43   19.03
   3   0  -3    2.01    7.04
   3   0  -3    3.17    4.50
  -2   0  10  238.55   11.83
  -2   0  10  240.88   11.33
  -2   0  10  232.46   11.27
   2   0 -10  234.18   25.17
   2   0 -10  240.78    9.39
   2   0 -10  239.72   17.20
   2   0 -10  252.09   21.59
   2   0 -10  230.67    7.80
  -2   0  10  234.44   39.30
   0   1  11   15.82    6.58
   0  -1 -11    9.56    6.93
   0   1 -11   22.29    8.72
   0  -1  11   33.45   16.20
   0  -1 -11   17.67    5.17
   0   1  11   11.13    8.60
   0   1  11   23.28   14.02
   0   1  11   13.75    9.55
   0   1 -11   13.19    7.13
   0  -1  11    5.51    8.44
   0  -1 -11   17.85    5.03
   0   1  11   15.72   15.30
   0  -1  11   17.65    8.77
  -2   0  -9   15.16    4.67
  -2   0  -9   12.23    4.23
   2   0   9   10.52    5.08
   2   0   9   10.08    4.63
   2   0   9   12.63    7.21
  -2   0  -9   12.09    7.86
  -2   0  -9    0.21   21.56
  -2   0  -9   12.84    5.59
   2   0   9   16.87    5.23
   2   0   9   18.69   20.94
   3   0   2   23.60    4.10
   3   0   2   20.91    5.38
   3   0   2   30.97    4.01
   3   0   2   31.32    5.30
   3   0   2   37.32   12.88
  -3   0  -2   28.83    4.50
  -3   0  -2   21.08    6.07
  -3   0  -2   32.62   22.46
  -3   0  -2   35.05    3.94
  -3   0  -2   25.92    9.69
   1   1  10    2.40    3.17
  -1   1 -10    1.10    3.92
  -1  -1 -10    2.99    8.14
   1   1  10    2.34    8.25
   1  -1  10    4.21    4.88
   1   1  10    3.76    3.21
  -1  -1 -10   -8.43   14.25
   1  -1  10   -1.50    4.72
   1   1  10    1.91    3.94
   1  -1  10   -0.63    2.90
   1   1  10    2.64    8.45
  -1   1 -10   -3.05    4.08
  -1   1 -10    1.58    2.22
  -1   1 -10  -11.96   15.77
   1  -1  10    0.01    0.24
  -1  -1 -10    0.20    4.52
   1  -1  10   10.90   14.38
  -1  -1 -10    0.90    1.88
  -1   1 -10   -0.52    8.19
  -1  -1 -10    0.23    0.41
  -2   1   8   67.04   12.96
   2  -1  -8   59.25    6.39
  -2  -1   8   66.17    7.12
   2  -1  -8   60.51    7.69
   2   1  -8   77.69    6.17
   2   1  -8   82.49    8.75
  -2   1   8   60.79    2.71
  -2  -1   8   70.04    7.19
  -2  -1   8   73.13   12.76
   2  -1  -8   65.86    7.74
   2   1  -8   67.50   12.39
  -2   1   8   76.73   21.00
   2  -1  -8   62.03   17.70
  -2  -1   8   58.69    4.69
  -2   1   8   55.71    6.64
  -2   1  -7 1001.01   54.88
  -2   1  -7  984.93   33.27
   2  -1   7  993.57   76.67
  -2  -1  -7  962.54  100.34
  -2  -1  -7 1031.51   51.19
  -2   1  -7  958.38   33.05
  -2  -1  -7  978.45   64.32
  -2  -1  -7 1024.23   48.12
  -2   1  -7  960.36   46.10
  -2   1  -7  927.98   70.90
   2  -1   7 1016.23   51.22
   2  -1   7 1013.21   54.17
   2   1   7 1007.76   60.37
   2  -1   7 1039.35   54.73
   2   1   7  993.66   52.41
   2   1   7 1003.78  105.25
   3   0  -4  354.62   12.44
   3   0  -4  360.98   17.88
  -3   0   4  397.91   36.68
  -3   0   4  371.54   24.66
  -3   0   4  368.27   20.11
   3   0  -4  361.41   16.32
  -3   0   4  365.65   17.08
  -3   0   4  392.84   23.91
   3   0  -4  334.43   31.65
   3   0  -4  369.97   16.73
   0   2  -4  314.06   13.60
   0  -2   4  326.64   15.95
   0   2  -4  316.02   12.51
   0  -2   4  316.35   13.29
   0  -2  -4  295.23   14.74
   0   2  -4  304.67   16.44
   0   2  -4  305.35   10.61
   0   2   4  313.11   13.04
   0   2   4  320.12   17.88
   0   2   4  315.10   15.57
   0  -2   4  295.13    8.18
   0  -2   4  299.45   11.02
   0   2   4  309.35   14.25
   0  -2   4  314.20   17.23
   0  -2  -4  313.81   12.32
   0  -2   4  306.34   11.90
   0  -2  -4  315.48   15.13
   0  -2  -4  313.07   13.48
  -1   2   0   -0.96    3.57
  -1   2   0    4.55    2.94
  -1  -2   0    1.92    3.49
   1  -2   0    3.53    7.97
  -1  -2   0    1.44    3.48
   1   2   0    3.21    3.11
   1  -2   0    2.59    2.96
   1   2   0   -0.22    7.08
   1  -2   0    0.47    3.89
   1   2   0   -0.19    8.07
   1  -2   0   -3.32    4.28
   1   2   0   -1.38    5.30
  -1   2   0    7.15    8.01
  -1  -2   0   -3.09    7.91
  -1   2   0    3.89    6.82
  -1  -2   0   -3.59    7.03
   1  -2  -1   28.34    5.53
  -1   2   1   24.63    3.78
  -1  -2   1   19.14    3.10
  -1   2   1   31.44    7.58
  -1  -2   1   21.15    2.98
  -1  -2   1   24.39    4.51
  -1  -2   1   18.94    9.69
  -1   2   1   21.32    4.23
   1   2  -1   23.03    3.96
  -1   2   1   22.15    5.42
   1   2  -1   27.50    8.74
   1  -2  -1   20.83    4.07
  -1  -2   1   42.82    6.69
   1   2  -1   39.18    5.60
   1  -2  -1   21.41    7.04
   1  -2  -1   19.22    2.68
   1   2  -1   15.28    5.40
  -1  -2  -1  279.67   14.74
  -1   2  -1  266.29   10.38
  -1  -2  -1  293.83   15.20
  -1   2  -1  290.90   16.76
   1  -2   1  283.70   15.58
   1   2   1  264.59    9.95
   1  -2   1  272.08   12.63
  -1  -2  -1  284.79   17.01
  -1   2  -1  286.19   21.78
  -1   2  -1  270.58   14.56
  -1  -2  -1  270.76    7.99
   1  -2   1  277.47   12.61
   1   2   1  287.56   17.93
   1   2   1  280.79   14.92
   1  -2   1  342.27   12.84
   1   2   1  288.83   13.21
  -3   0  -3   -2.03    3.30
   3   0   3   -3.52   17.93
   3   0   3   -4.92    7.45
   3   0   3   -2.22    3.04
   3   0   3    3.43    3.32
  -3   0  -3    6.96   10.59
   3   0   3    1.23    4.43
  -3   0  -3   -4.03    8.19
  -3   0  -3   -3.12    3.90
  -3   0  -3    2.39    4.97
   1  -2  -2  115.29    8.28
   1  -2  -2  110.53    4.61
  -1   2   2  119.60   12.70
   1  -2  -2  108.86    6.42
  -1  -2   2  105.78    7.63
  -1  -2   2  161.65   16.75
   1   2  -2  110.31    7.22
  -1  -2   2  111.03    9.59
   1   2  -2  123.79   13.78
  -1   2   2  117.40    6.22
  -1   2   2  110.43   13.45
   1   2  -2  111.03    6.82
  -1   2   2  106.92    4.15
  -1  -2   2  116.00    6.54
  -1  -2   2  108.29    3.04
   1   2  -2  104.70    8.36
   1  -2  -2  119.45   13.72
  -1   0 -12   48.79    6.42
  -1   0 -12   44.43    8.20
  -1   0 -12   47.75    4.37
   1   0  12   50.50    4.84
  -1   0 -12   69.88   26.06
   1   0  12   48.65   15.75
   1   0  12   44.01    8.16
   1   0  12   42.14    7.12
   1   0  12   49.17    4.70
  -1   0 -12   53.09    7.45
   1   2   2  265.88   18.28
   1  -2   2  233.41   11.99
  -1  -2  -2  251.66    9.03
  -1   2  -2  248.50   21.09
  -1   2  -2  249.82   21.39
   1  -2   2  253.54   12.44
  -1  -2  -2  253.56    6.85
   1   2   2  263.53   21.62
   1  -2   2  253.84    8.82
   1   2   2  268.84   18.00
   1  -2   2  257.50   12.98
   1   2   2  251.10    8.93
   1  -2   2  256.28   22.68
  -1  -2  -2  269.22   15.87
  -1  -2  -2  245.20   21.18
  -1   2  -2  252.31    9.49
  -1   2  -2  240.50    9.31
   3   0  -5   -4.15    9.56
   3   0  -5    0.71    3.74
   3   0  -5   -0.46    2.93
  -3   0   5    2.55    3.68
  -3   0   5   -0.55    5.68
   3   0  -5    1.70    6.46
   3   0  -5   -1.66    5.92
  -3   0   5   -4.45   17.50
  -3   0   5    5.99    5.03
  -3   0   5    0.88    6.86
   1  -1 -11  208.33   18.29
  -1  -1  11  229.01   26.60
  -1   1  11  227.09   33.19
  -1  -1  11  204.39   33.76
  -1   1  11  218.37   18.12
   1  -1 -11  216.32   13.10
  -1   1  11  208.16   17.80
  -1  -1  11  206.80   19.63
  -1  -1  11  205.90   17.96
  -1   1  11  204.82   17.68
   1   1 -11  205.76   18.16
  -1  -1  11  209.01   17.11
   1   1 -11  206.46   10.32
   1  -1 -11  223.84   18.28
   0   0 -13    1.91    2.40
   0   0 -13   -2.26    4.07
   0   0  13    0.49    3.23
   0   0  13    4.35    4.74
   0   0 -13    0.55    4.61
   0   0 -13    1.57    3.60
   0   0  13  -19.69   19.09
   0   0  13    9.15   17.48
   0   0  13   -1.99    6.66
   0   0  13   -6.30    6.54
   1   2  -3   10.38    4.52
   1  -2  -3    4.34    4.07
   1   2  -3    5.57    4.75
   1  -2  -3    4.63    3.44
  -1  -2   3    7.47    4.36
   1  -2  -3    8.97    4.82
  -1  -2   3    0.69    2.76
   1   2  -3    3.50    4.01
  -1   2   3    3.61    3.67
  -1  -2   3    1.07    1.84
  -1   2   3    1.89    4.75
  -1  -2   3    0.03    5.44
  -1   2   3    7.50    4.78
   1  -2  -3    2.56    4.64
   1   2  -3    5.18    3.14
  -1  -2   3    2.35    4.30
  -1   2   3    5.40    4.52
   0   2   5   15.77    6.78
   0   2   5   21.58    9.12
   0  -2   5   12.66    4.89
   0  -2   5   18.25    4.47
   0   2  -5   16.71    2.11
   0  -2  -5   32.63    7.69
   0  -2  -5   16.52    4.21
   0   2  -5   19.10    9.95
   0   2   5   15.45    2.40
   0   2  -5   19.19    6.21
   0  -2   5   17.14    6.04
   0   2   5   17.71    6.16
   0  -2   5   12.51    7.84
   0  -2   5   14.14    2.57
   0  -2  -5   17.68    8.85
   0  -2  -5   20.95    3.90
   0  -2   5   16.54    5.49
   0   2  -5   10.76    6.81
  -1   2  -3   12.44    8.57
  -1  -2  -3   11.11    2.91
   1  -2   3   16.98    5.19
   1   2   3   15.14    2.74
  -1  -2  -3   16.59    2.76
   1  -2   3   13.00    4.10
   1   2   3   20.78    6.17
  -1  -2  -3   19.53    6.79
  -1   2  -3   13.87    4.79
   1  -2   3   18.12    2.33
   1  -2   3   16.66    9.49
  -1  -2  -3   14.43    5.37
   1   2   3   14.45    2.46
   1  -2   3   16.83    3.12
  -1   2  -3   16.66    1.92
  -1  -2  -3   16.57    2.91
  -1   2  -3   19.03    5.32
   1   2   3   20.07    4.56
   1   2   3   16.32    4.99
  -3   0  -4   68.56   12.73
  -3   0  -4   62.95    4.76
   3   0   4   82.77   12.22
   3   0   4   69.33    5.04
   3   0   4   65.72    4.50
   3   0   4   71.58   11.44
   3   0   4   83.99   28.32
  -3   0  -4   58.69   12.01
  -3   0  -4   81.73    6.09
  -3   0  -4   65.41   27.65
  -2  -1   9  134.98    9.67
   2  -1  -9  138.02   14.17
   2  -1  -9  131.04   13.97
  -2  -1   9  135.12    7.11
  -2   1   9  133.30    8.66
  -2   1   9  126.85   24.43
   2   1  -9  137.64   27.65
   2  -1  -9  144.11   11.00
   2   1  -9  167.16   19.74
  -2   1   9  133.97   16.13
   2  -1  -9  138.37   16.14
  -2  -1   9  129.23   16.77
  -2  -1   9  143.12    9.33
   2   1  -9  143.14    8.11
  -2   1  -8  570.06   68.90
   2  -1   8  603.00   30.96
   2   1   8  583.46   24.92
   2   1   8  586.33   14.87
   2  -1   8  614.70   28.91
   2   1   8  582.61   16.37
  -2  -1  -8  618.03   33.04
   2  -1   8  645.93   30.73
   2   1   8  609.86   30.23
   2  -1   8  612.99   48.39
   2   1   8  615.96   68.49
  -2   1  -8  587.74   35.48
  -2   1  -8  604.75   31.93
  -2  -1  -8  596.41   39.63
  -2   1  -8  604.38   18.41
  -2  -1  -8  638.52   40.79
  -2  -1  -8  600.25   43.65
  -1   2   4   20.99    8.87
  -1  -2   4   19.17    5.60
  -1  -2   4    3.97   10.76
   1  -2  -4   28.73    9.94
  -1   2   4   23.59    2.58
   1   2  -4   23.90    2.99
  -1  -2   4   21.70    1.86
  -1   2   4   23.86    9.21
   1  -2  -4   24.26    8.73
  -1  -2   4   23.21    8.23
  -1   2   4   19.05    4.36
   1   2  -4   22.87    2.75
   1   2  -4   20.76    8.75
   1  -2  -4   22.08    5.01
  -1  -2   4   27.14    5.20
   1  -2  -4   21.60    3.78
   1   2  -4   26.81    9.48
  -2   0  11    4.02    2.43
   2   0 -11    7.11    4.93
   2   0 -11    5.54   18.50
   2   0 -11    6.83    4.35
  -2   0  11    4.59    4.23
  -2   0  11    8.21    3.65
   2   0 -11    3.83    5.14
   2   0 -11    7.32    4.18
  -2   0  11  -19.15   17.08
   2   0 -11    5.96    2.25
   2   0  10  104.17    8.10
   2   0  10  104.93    7.87
  -2   0 -10  115.83   31.49
  -2   0 -10   98.11   11.65
  -2   0 -10  101.72    9.08
  -2   0 -10  106.29   11.93
   2   0  10  115.97   18.85
   2   0  10  109.75    7.16
   2   0  10  103.83    8.04
  -3   0   6   32.14    7.52
  -3   0   6   39.09    8.20
   3   0  -6   39.63    6.82
  -3   0   6   45.76    7.71
  -3   0   6   34.43    4.26
   3   0  -6   40.56   22.67
  -3   0   6   43.60   13.22
   3   0  -6   47.47    5.08
   3   0  -6   39.70    4.77
   3   0  -6   37.27    5.16
   1   0 -13    0.49    4.16
  -1   0  13    3.19    3.84
  -1   0  13   -3.34   19.83
   1   0 -13   -1.63    2.46
   1   0 -13    2.29    3.83
   1   0 -13    6.95    4.67
  -1   0  13   -0.49    4.19
  -1   0  13    1.48    4.51
  -1   0  13    0.99    2.63
  -1   0  13   -5.60   19.68
   1   1  11  291.27   12.19
   1  -1  11  318.55   38.61
   1   1  11  319.48   21.78
   1  -1  11  312.36    8.81
   1   1  11  315.58   16.84
  -1   1 -11  314.49   14.23
   1  -1  11  332.30   25.34
  -1   1 -11  337.67   29.66
  -1  -1 -11  327.57   15.82
   1   1  11  318.32    9.62
  -1   1 -11  312.14   10.57
   1   1  11  331.19   26.68
  -1   1 -11  305.98   16.01
  -1  -1 -11  322.74   11.90
  -1  -1 -11  350.02   43.60
   1  -1  11  332.69   24.05
  -1   1 -11  307.72   22.12
  -1  -1 -11  323.40   24.71
   1  -2   4   33.42    3.35
   1   2   4   33.99    5.52
   1   2   4   35.88    5.81
   1  -2   4   34.13    2.40
   1   2   4   37.57    3.87
   1  -2   4   35.27    6.19
  -1  -2  -4   35.46    2.76
  -1   2  -4   35.63    5.83
  -1   2  -4   38.72    6.37
   1   2   4   31.27    3.93
  -1  -2  -4   40.68    6.20
  -1   2  -4   36.31    3.58
  -1  -2  -4   36.67    8.32
  -1   2  -4   36.51    2.78
   1   2   4   41.87    3.21
   1  -2   4   34.27    6.31
  -1  -2  -4   30.93    3.81
  -1  -2  -4   29.51    4.09
   1  -2   4   32.52    6.42
   0  -1  12  328.43   22.28
   0  -1  12  318.42   17.34
   0   1  12  310.07   18.38
   0  -1  12  321.05   24.62
   0   1  12  322.25   15.72
   0   1  12  311.54   24.92
   0  -1 -12  326.37   23.82
   0  -1 -12  318.34   13.57
   0   1  12  316.76   25.81
   0   1  12  311.15   35.98
   0  -1  12  319.60   41.48
   0   1 -12  323.45   23.42
   0   1 -12  308.63   19.63
   0   1 -12  323.28   13.58
   0  -1 -12  302.56   15.40
   0  -2   6  367.02    9.67
   0  -2   6  384.18   30.86
   0  -2   6  376.02   19.42
   0   2  -6  369.95   29.68
   0  -2   6  381.91   25.70
   0  -2  -6  390.79   27.95
   0   2   6  374.94   15.03
   0   2   6  382.04   19.37
   0   2  -6  373.02   15.79
   0   2  -6  378.71   14.52
   0  -2  -6  391.62   25.01
   0  -2  -6  370.09   11.16
   0   2   6  388.11   29.96
   0   2   6  374.93   12.94
   0  -2   6  389.55   21.06
   0   2   6  362.46   11.35
   0   2   6  352.15   10.22
   0  -2  -6  347.73   13.43
   0  -2   6  372.20   13.18
   3   0   5   -7.79    4.29
  -3   0  -5    5.05    4.68
   3   0   5    0.15    2.73
   3   0   5   -2.54    4.69
   3   0   5   -8.66   11.27
  -3   0  -5    1.61    4.82
  -3   0  -5  -19.68   10.87
   1  -2  -5   72.63   12.74
  -1  -2   5   77.37    4.39
  -1  -2   5   82.39   14.51
   1  -2  -5   80.13    3.13
   1   2  -5   76.94   13.52
   1   2  -5   78.46    4.58
  -1   2   5   69.43   11.06
   1  -2  -5   78.16    6.94
   1  -2  -5   78.73    6.51
  -1  -2   5   81.25    8.93
  -1   2   5   82.99   12.54
  -1  -2   5   75.99    2.81
  -1   2   5   75.37    4.00
  -1  -2   5   83.23    6.73
   1   2  -5   77.96   11.31
  -1   2   5   80.83    5.30
  -1   2   5   74.52    4.42
   3  -1  -1  236.90   18.72
   3   1  -1  230.72   14.55
   3   1  -1  253.71   18.45
  -3  -1   1  218.44    5.60
  -3  -1   1  221.11   13.48
   3  -1  -1  229.19   13.83
   3  -1  -1  211.65   11.01
  -3   1   1  220.48   12.15
  -3   1   1  206.48   10.63
  -3   1   1  216.19   12.66
   3   1  -1  233.63   10.28
   3   1  -1  219.35   12.86
  -3  -1   1  238.79   11.68
  -3  -1   0  226.81   21.40
   3   1   0  229.83   10.36
  -3  -1   0  279.47   18.15
  -3   1   0  259.68   19.13
  -3   1   0  217.08   18.17
   3  -1   0  221.95   12.60
   3  -1   0  274.91   12.89
   3   1   0  279.28   12.83
   3  -1   0  167.77   12.55
   3  -1   0  218.40   20.65
   3   1  -2  804.49   41.91
  -3  -1   2 1035.86   68.97
  -3  -1   2  828.45   27.79
  -3   1   2  785.28   52.22
   3  -1  -2  811.07   39.38
  -3  -1   2  796.95   41.62
   3   1  -2  793.04   40.20
   3  -1  -2  817.19   43.33
  -3   1   2  811.95   40.72
   3   1  -2  792.76   38.77
   3  -1  -2 1004.47   63.70
  -3   1   2  768.70   34.93
   3   1  -2  997.85   94.75
  -3  -1   2  852.73   50.58
  -3   1   2 1164.59   96.06
   3   1  -2  820.99   44.81
  -3   0   7    1.15    3.14
  -3   0   7   -0.88    3.44
   3   0  -7    0.48    3.43
  -3   0   7   -0.33    3.70
  -3   0   7   -8.97   10.25
   3   0  -7   -9.46   10.24
   3   0  -7   -4.10    6.59
   3   0  -7    2.09    6.42
   3   0  -7   -3.11    6.04
  -3   0   7   -6.60    5.59
  -1  -2  -5   97.01   13.84
   1  -2   5   92.21    6.74
  -1   2  -5   93.37    5.12
  -1   2  -5   96.66    6.06
  -1   2  -5   91.16    8.92
   1   2   5   98.52    8.02
   1  -2   5   99.76    9.81
  -1   2  -5   87.25   12.48
  -1  -2  -5  100.21    5.37
   1  -2   5  100.42   14.17
   1   2   5   97.07   11.98
   1   2   5   82.77    6.09
   1  -2   5  100.05    3.79
   1   2   5  100.58    7.42
   1  -2   5  105.40    8.66
   1   2   5   99.03    4.29
  -1  -2  -5   98.30    3.51
  -1  -2  -5  104.69   11.79
   3   1   1  774.91   46.52
  -3   1  -1  714.10   46.57
   3  -1   1  755.71   46.13
   3  -1   1  718.61   36.72
   3   1   1  732.08   32.24
   3  -1   1  751.82   36.90
  -3  -1  -1  954.63   42.59
  -3  -1  -1  681.23   32.89
   3  -1   1  831.39   86.18
   3  -1   1  726.15   36.66
   3   1   1  776.29   60.14
  -3  -1  -1  859.35   89.25
  -3   1  -1  721.43   34.20
  -3   1  -1  716.54   53.79
  -3  -1  -1  746.33   52.29
  -3  -1  -1  729.26   39.20
   1   1 -12    0.10    4.34
  -1  -1  12    5.82   14.80
   1  -1 -12    0.32    4.14
   1  -1 -12   -2.40    5.19
   1   1 -12   -0.89    3.72
  -1   1  12    8.85    7.38
  -1   1  12   -1.23    8.59
  -1   1  12    0.41    7.11
  -1  -1  12   15.08   13.40
  -1  -1  12   -8.19    5.53
  -1  -1  12   -0.66    4.00
  -1   1  12   -2.82    4.08
  -1  -1  12    1.40    4.39
   1  -1 -12    5.53    7.27
  -3   1   3    9.50    8.22
  -3  -1   3    3.59    2.26
  -3  -1   3    2.66    8.67
  -3   1   3    4.17    3.21
   3  -1  -3    3.94    1.44
   3   1  -3    5.38    4.80
  -3   1   3    7.51    3.46
   3   1  -3    5.01    2.83
   3  -1  -3    9.16    9.19
   3   1  -3    3.13    4.83
   3   1  -3   17.94    7.54
   1   0  13   -3.86    2.87
   1   0  13    0.14    3.25
   1   0  13   -8.98   11.72
  -1   0 -13   -0.05    2.93
  -1   0 -13    0.73    2.90
  -1   0 -13   10.14   10.94
  -1   0 -13    1.45    4.54
  -1   0 -13    4.23    5.82
   1   0  13    0.95    3.39
   1   0  13   -0.51    3.37
   2   1 -10    0.52    8.22
   2   1 -10    2.38    0.85
   2   1 -10    4.02    1.58
   2  -1 -10    4.73    8.24
   2   1 -10    5.87   15.54
   2  -1 -10   -5.83   13.54
  -2  -1  10    0.25    3.35
  -2   1  10    4.73    5.15
  -2  -1  10    6.84    7.33
  -2   1  10    8.05    7.00
  -2  -1  10   15.93   15.37
  -2   1  10    7.12    7.67
   2   1 -10    3.01    3.78
   2  -1 -10    3.72    4.55
  -2  -1  10   10.62    8.90
   2  -1 -10   -5.06    5.98
   2   1   9   -3.43    8.87
   2   1   9    1.11    1.04
  -2   1  -9   -1.05    9.01
   2   1   9    4.49    8.28
   2  -1   9    0.25    2.70
   2   1   9    1.63    6.27
   2  -1   9    0.69    5.01
  -2   1  -9   -0.61    1.82
  -2   1  -9    6.17    8.99
  -2  -1  -9    0.69    3.14
   2  -1   9    0.06    7.60
  -2  -1  -9    7.30    4.35
  -2   1  -9   -0.40    1.91
  -2  -1  -9    5.19    7.65
  -2  -1  -9   -5.32   14.68
   2  -1   9    0.76    0.62
   2   1   9   -1.11    1.32
   2  -1   9    4.07   16.08
  -2   1  -9    0.68    3.62
  -2  -1  -9    0.31    0.44
  -3   1  -2   19.56    8.05
   3   1   2   20.98    7.30
   3  -1   2   19.94   16.84
   3   1   2   44.68   18.34
   3  -1   2   17.43    5.41
   3   1   2   20.14    4.50
   3  -1   2   18.24    9.26
   3  -1   2   12.69    8.14
  -3  -1  -2   25.38   10.01
  -3   1  -2   12.15   16.94
  -3   1  -2   17.86    8.88
  -3  -1  -2    9.86    6.09
  -3  -1  -2   19.41    4.98
  -3  -1  -2   17.92    9.45
  -3  -1  -2   22.33    5.63
   0  -2  -7  231.91   19.85
   0   2   7  229.79   21.43
   0  -2   7  255.73   16.79
   0  -2  -7  215.04    9.67
   0   2  -7  218.39   14.00
   0   2   7  208.48    9.04
   0  -2  -7  225.35   11.62
   0   2   7  224.27    8.85
   0  -2   7  223.56   12.29
   0   2  -7  207.59   22.00
   0   2   7  215.72   15.43
   0  -2   7  226.50   22.58
   0   2   7  211.12    6.83
   0  -2   7  223.60   12.86
   0  -2   7  225.07   10.93
   0   2  -7  213.20   15.93
   0  -2   7  202.45    4.31
   0  -2   7  222.27    4.20
   0  -2  -7  213.53    7.85
  -1  -2   6   88.57   11.63
   1  -2  -6   90.20    8.43
   1   2  -6   90.14    7.37
  -1  -2   6   91.32    5.29
   1   2  -6   87.50    7.86
  -1   2   6   94.72    4.07
   1  -2  -6   93.01    4.08
  -1   2   6   91.29    5.82
  -1  -2   6   87.13   14.94
  -1   2   6   93.96   13.70
  -1   2   6   87.57    7.23
  -1   2   6   94.46    7.22
  -1  -2   6   98.20   10.75
   1  -2  -6  101.09   11.12
   1  -2  -6   94.26    4.29
   1   2  -6   91.68   14.60
   0   0 -14   -1.65    4.01
   0   0  14    2.89    3.79
   0   0 -14   -0.13    3.68
   0   0 -14   -4.30    4.62
   0   0 -14   -0.17    3.34
   0   0  14    1.59   18.57
   0   0  14   12.81   16.65
   0   0  14    2.41    4.35
   0   0  14   -2.54    3.18
   0   0  14   -3.23    6.54
  -3   0  -6   34.11    5.92
  -3   0  -6   33.98    6.28
  -3   0  -6   32.83    3.56
   3   0   6   43.70    5.58
   3   0   6   34.65   23.90
   3   0   6   32.68    6.06
  -3   0  -6   12.31   23.73
   3   0   6   33.72    3.52
   3   0   6   37.17    4.19
  -3   0  -6   33.52    4.29
  -3  -1   4    6.15    8.59
  -3   1   4   -5.90    7.66
   3  -1  -4    3.21    6.57
  -3   1   4    8.19    4.77
  -3   1   4    1.40    7.50
   3   1  -4    3.27    7.76
   3  -1  -4    4.66    2.27
  -3  -1   4  -14.17    9.48
  -3   1   4    9.65   14.82
   3   1  -4    1.57    4.30
   3   1  -4    3.86    4.25
   3  -1  -4    6.07    8.88
   3   1  -4    1.45    4.25
   3  -1  -4    4.28    7.56
   3   1  -4    3.72   14.11
  -3  -1   4    2.46    2.69
  -3  -1   4    1.55    6.94
  -3   1   4    2.55    3.01
   2   0 -12 5159.59  545.31
   2   0 -12 5146.87  548.59
   2   0 -12 5173.92  545.39
  -2   0  12 5183.31  513.25
  -2   0  12 4963.48  624.60
   2   0 -12 5294.72  576.41
  -2   0  12 5285.17  533.15
   2   0 -12 5398.45  685.49
  -2   0  12 5210.39  548.35
   2   0 -12 4992.51  486.56
  -2   0 -11  345.76   14.69
  -2   0 -11  312.56   16.59
  -2   0 -11  235.51   19.65
   2   0  11  287.37   10.82
   2   0  11  296.85   10.98
   2   0  11  384.56   15.61
   2   0  11  316.79   11.21
   2   0  11  333.14   32.93
   2   0  11  264.60   13.23
  -2   0 -11  337.61   32.58
   3   1   3  129.77   13.04
   3  -1   3  123.03   13.90
   3   1   3  137.84   12.45
  -3   1  -3  123.28   16.93
   3  -1   3  138.73    8.12
  -3  -1  -3  123.46    8.70
  -3  -1  -3  125.60   12.43
   3   1   3  116.28   26.41
  -3   1  -3  120.24    7.74
  -3  -1  -3  118.99   16.66
  -3  -1  -3  125.86   27.08
  -3  -1  -3  147.80    9.49
   3  -1   3  133.11   16.28
   3  -1   3  109.82   16.24
  -3   1  -3  129.40   15.57
  -1  -2  -6  133.26   13.74
   1  -2   6  132.04   10.07
   1   2   6  128.42    7.88
   1  -2   6  134.92    5.61
   1   2   6  135.02    9.49
  -1  -2  -6  131.39    3.79
   1   2   6  119.63    8.68
  -1  -2  -6  133.36    9.74
  -1   2  -6  130.20    8.94
  -1  -2  -6  128.39    8.57
  -1   2  -6  139.17   10.32
   1  -2   6  128.35    7.93
   1  -2   6  136.37   16.43
   1   2   6  129.09    8.48
   1   2   6  134.08    5.08
  -1   2  -6  126.78    4.12
   1  -2   6  128.59    6.95
   3   0  -8   13.83    3.97
  -3   0   8    6.59   19.06
  -3   0   8   11.88    7.62
  -3   0   8   10.95    5.17
  -3   0   8    9.19    3.44
   3   0  -8   39.46   21.64
  -3   0   8   13.50    4.13
   3   0  -8    9.27    6.01
   3   0  -8    9.10    3.72
  -1  -1 -12  917.76   62.00
   1   1  12  784.12   33.92
   1  -1  12  906.82   58.00
   1  -1  12  851.65   53.30
   1   1  12  862.78   40.07
   1   1  12  861.36   61.36
   1   1  12  823.96   42.02
  -1   1 -12  863.87   66.00
  -1   1 -12  824.97   37.95
  -1  -1 -12  862.32   57.32
  -1   1 -12  823.63   32.47
   1  -1  12  834.04   33.75
  -1   1 -12  809.63   40.71
  -1  -1 -12  862.90   33.73
  -1   1 -12  840.76   52.12
   1  -1  12  872.34   73.97
  -1  -1 -12  875.66   41.50
   1   1  12  834.25   30.72
  -3   1   5  104.62   13.98
  -3   1   5   95.85    4.75
  -3  -1   5   89.53    8.21
  -3  -1   5   86.10    5.19
  -3   1   5   91.14   13.23
   3   1  -5   77.49    7.44
  -3   1   5   86.74    4.26
  -3   1   5   87.09    7.07
   3  -1  -5   93.21    8.44
   3  -1  -5   82.66    3.93
   3  -1  -5   77.57    6.79
   3  -1  -5   95.27   21.12
   3   1  -5   95.42   11.57
   3   1  -5   86.31    4.03
  -3  -1   5   82.17   10.76
   3   1  -5   87.92   14.35
   3   1  -5   88.57    4.32
  -3  -1   5   94.14   25.92
   0   1  13  104.70    9.84
   0   1  13  101.96   14.19
   0   1 -13  104.97    6.94
   0  -1 -13  103.61    8.13
   0   1 -13   98.01   10.23
   0  -1  13   96.06   14.61
   0  -1 -13  104.04   12.34
   0   1 -13  109.66    7.44
   0   1  13  105.10   12.58
   0  -1  13   96.84   13.65
   0  -1  13  102.57    7.17
   0  -1  13  112.07    9.03
   0   1  13  102.88    8.16
   0   1  13  106.42    8.26
  -1   0  14  110.47   30.81
  -1   0  14   92.76   12.20
  -1   0  14   85.48    5.89
  -1   0  14   78.79    6.89
  -1   0  14   82.21    4.14
   1   0 -14   79.92    7.05
   1   0 -14   85.50    7.65
   1   0 -14   84.88    6.02
  -1   0  14  110.34   18.53
   1   0 -14   79.92    3.88
   1  -2  -7   60.52    7.64
  -1   2   7   65.50    6.61
   1  -2  -7   65.47    5.16
   1   2  -7   70.33   10.70
   1  -2  -7   61.73    2.34
  -1   2   7   71.19    3.57
  -1  -2   7   75.31    6.16
  -1   2   7   74.37   12.47
   1   2  -7   67.95    7.70
  -1  -2   7   66.02    5.83
  -1  -2   7   62.99    8.20
  -1   2   7   71.22   10.28
   1   2  -7   67.96    8.03
  -1   2   7   66.92    6.25
  -1  -2   7   67.80    4.31
   1  -2  -7   65.04    5.47
   0   2   8 1365.87   99.03
   0   2   8 1289.01   77.93
   0   2   8 1291.95   62.18
   0  -2  -8 1293.70   71.22
   0  -2  -8 1352.93   94.79
   0  -2   8 1555.95   98.72
   0   2   8 1353.94   73.63
   0   2  -8 1264.07   71.96
   0  -2   8 1329.53   85.33
   0  -2   8 1328.07   73.31
   0  -2  -8 1284.43   58.47
   0   2   8 1286.79   69.43
   0  -2   8 1318.69   63.26
   0   2  -8 1338.15   99.09
   0  -2   8 1358.73  102.27
   0   2  -8 1286.72   81.59
   0  -2  -8 1290.84   55.31
  -3  -1  -4   13.55    9.00
  -3   1  -4   10.39    5.44
  -3  -1  -4   13.01    4.16
  -3  -1  -4    7.49    8.45
  -3  -1  -4    4.81    9.65
   3   1   4    3.78    9.14
   3  -1   4   12.87    7.09
   3  -1   4    9.85    4.65
   3  -1   4    5.95    9.40
   3   1   4    8.25    3.98
  -3   1  -4   24.14    9.74
   3   1   4   15.10    8.16
   3  -1   4    4.84   17.00
  -3   1  -4   15.17    6.79
   3   0   7   -2.72    1.65
  -3   0  -7   -3.03    8.15
  -3   0  -7   -0.36    2.72
  -3   0  -7   -1.60    4.58
  -3   0  -7    0.08    1.97
  -3   0  -7   -6.38   11.29
   3   0   7   -1.47    1.93
   3   0   7    0.47    4.58
   3   0   7   -1.00    7.05
   3   0   7   -5.83   18.84
   2   2  -1   82.41    4.35
   2   2  -1   85.54    8.30
   2  -2  -1   76.03    2.02
   2  -2  -1   84.57    1.65
   2  -2  -1   80.61    7.82
   2   2  -1   91.14    7.15
  -2  -2   1   74.72    2.33
   2  -2  -1   82.50   13.22
  -2  -2   1   76.52    5.93
  -2   2   1   76.94    6.25
  -2  -2   1   82.02   10.23
  -2   2   1   66.61    8.37
  -2  -2   1   96.61   16.19
  -2  -2   1   77.59   12.96
   2  -2  -1   87.00   12.16
  -2   2   1   75.16    5.35
  -2   2   1   80.80   13.57
  -2  -2   1   77.27    2.86
   2  -2  -1   87.97    7.57
   2   2  -1   79.16    9.59
   2   2   0   13.65    4.83
   2  -2   0   16.37    3.68
  -2  -2   0   15.06    2.78
  -2   2   0   12.50    5.71
  -2   2   0   13.52    3.97
   2  -2   0    8.63    5.64
   2   2   0    9.87    5.45
   2  -2   0   13.28    4.46
  -2  -2   0   13.21    4.05
  -2   2   0   14.48    6.45
  -2  -2   0   15.96    5.43
   2   1 -11   48.76    6.28
  -2  -1  11   45.11    5.49
  -2  -1  11   36.14   20.01
   2  -1 -11   43.99    8.07
  -2  -1  11   39.63    6.41
   2  -1 -11   42.77    5.85
   2  -1 -11   46.41   10.25
  -2  -1  11   37.00    4.70
  -2   1  11   39.65    6.58
   2  -1 -11   47.17    6.25
  -2   1  11   43.48    9.00
   2   1 -11   38.86    4.79
  -2   1  11   42.34    9.99
   2   1 -11   53.35   11.94
  -2  -1 -10  172.65   18.71
   2   1  10  178.05   18.26
  -2   1 -10  182.47   19.65
   2   1  10  173.40    4.91
   2  -1  10  180.65   11.56
   2  -1  10  184.38    9.78
   2  -1  10  176.39   15.95
   2   1  10  177.83   19.78
   2  -1  10  176.07   32.77
  -2   1 -10  172.11   13.60
  -2  -1 -10  173.81   11.11
  -2   1 -10  183.72   19.32
  -2   1 -10  158.02    4.20
  -2  -1 -10  171.60   10.33
  -2   1 -10  161.07    5.68
   2   1  10  182.71   13.39
  -2  -1 -10  177.05   16.08
   3  -1  -6   79.49   12.66
   3  -1  -6   79.54    4.38
  -3   1   6   79.77   13.72
   3  -1  -6   83.72   11.15
  -3   1   6   79.09    8.08
  -3  -1   6   81.78    5.49
   3   1  -6   83.49   14.24
   3   1  -6   83.06    5.95
   3  -1  -6   88.25   13.30
  -3   1   6   80.79    4.05
   3   1  -6   75.23    6.68
   3   1  -6   87.31   11.32
  -3  -1   6   85.03    6.57
   3   1  -6   83.03    3.60
  -3  -1   6   90.26   12.49
  -3   1   6   81.67    5.69
  -3   1   6   78.16    6.70
  -3  -1   6   73.05   23.28
  -2   2   2   35.67   11.32
  -2   2   2   59.99    7.00
  -2  -2   2   37.21    2.77
   2   2  -2   41.26    9.23
  -2   2   2   40.44    5.29
  -2  -2   2   41.67    4.37
   2  -2  -2   37.35    4.04
  -2  -2   2   42.44   10.39
   2  -2  -2   41.47   10.31
   2   2  -2   33.32    3.02
   2   2  -2   63.74   11.22
   2  -2  -2   37.92    2.66
   2  -2  -2   44.36    1.51
   2  -2  -2   43.30    6.46
   2  -2  -2   45.52    5.60
  -2  -2   2   52.76   11.87
  -2  -2   2   36.84    2.34
  -2   2   2   35.42    6.61
   2   2  -2   48.65   10.15
  -2  -2   2   39.95    8.89
   2  -2   1  260.54   17.25
   2   2   1  258.29   11.81
   2  -2   1  293.58   12.73
   2  -2   1  316.11   12.64
   2   2   1  288.08   16.56
   2   2   1  321.85   16.76
   2   2   1  308.80   20.65
   2  -2   1  312.68   16.46
  -2   2  -1  282.38   11.84
  -2   2  -1  264.32   18.42
  -2  -2  -1  268.85   18.96
  -2  -2  -1  364.66   29.92
  -2  -2  -1  310.17   15.17
  -2  -2  -1  301.87   14.79
  -2   2  -1  286.41   13.27
  -2   2  -1  315.95   25.57
  -1   2  -7  136.03   10.88
  -1  -2  -7  132.39    7.96
  -1  -2  -7  139.13    9.74
   1  -2   7  133.17    8.40
   1  -2   7  136.44    6.30
  -1   2  -7  139.61   14.96
   1   2   7  148.34   10.18
   1  -2   7  131.28   13.65
   1  -2   7  140.08   10.27
  -1  -2  -7  136.05    4.27
   1  -2   7  138.19    6.07
   1   2   7  138.63    5.26
  -1   2  -7  131.52    6.22
   1  -2   7  138.74   10.20
   1   2   7  144.57   14.27
   1   2   7  136.05    7.23
   1   2   7  122.68    9.82
  -1  -2  -7  135.66   14.56
   1  -2   7  135.42    5.78
  -1   1  13  551.54   34.63
  -1  -1  13  612.42   32.05
  -1  -1  13  563.55   32.88
   1  -1 -13  567.10   35.95
  -1   1  13  570.42   25.99
   1  -1 -13  625.73   31.80
   1   1 -13  584.83   27.00
  -1  -1  13  588.32   64.50
  -1   1  13  584.39   38.66
   1   1 -13  550.13   23.14
  -1  -1  13  545.72   36.18
   1  -1 -13  575.26   26.12
  -1  -1  13  590.03   27.22
  -1  -1  13  591.68   41.23
  -1   1  13  612.21   44.15
  -3   0   9   -1.11    2.90
  -3   0   9    1.84    2.81
  -3   0   9   -5.21   18.69
   3   0  -9    3.92    3.87
   3   0  -9   -1.25    5.28
  -3   0   9   -1.15    6.81
  -3   0   9    2.22    2.67
   3   0  -9   -5.95   11.55
  -3   0   9   -3.52    4.21
   3   0  -9   -0.60    3.34
  -2  -2   3    7.70    5.83
   2  -2  -3   12.29    5.36
   2   2  -3   10.14    3.36
   2   2  -3   10.30    5.46
   2  -2  -3   12.39    2.05
   2  -2  -3   13.67    2.48
  -2  -2   3    9.07    2.29
   2  -2  -3   12.37    1.44
   2   2  -3   17.87    8.89
   2  -2  -3    6.20    5.93
  -2   2   3    9.20    5.70
  -2   2   3    9.69    4.81
  -2  -2   3   14.82    4.64
  -2   2   3   12.69    7.71
  -2  -2   3   11.32    2.99
  -2  -2   3    9.85    5.22
   2   2  -3    9.94    8.15
  -2  -2   3    9.82    2.68
  -2   2   3    8.67    5.65
   2  -2  -3    8.43    9.12
   2  -2   2   30.13    3.49
  -2  -2  -2   29.69    6.23
  -2  -2  -2   24.32    7.79
  -2   2  -2   24.80    7.51
  -2   2  -2   23.67    6.37
   2   2   2   30.12    6.40
   2  -2   2   23.78   10.84
  -2  -2  -2   20.84    5.99
   2  -2   2   33.47    4.84
   2   2   2   24.79    4.72
  -2  -2  -2   31.64    4.78
   2   2   2   26.00    7.03
   2  -2   2   23.66    4.64
   2   2   2   25.21    7.28
  -2   2  -2   33.71    5.30
  -2   2  -2   30.67    6.04
   3  -1   5   63.64    6.05
   3   1   5   72.50    9.00
  -3   1  -5   63.47    7.65
  -3  -1  -5   68.18    7.16
  -3   1  -5   62.60    5.50
   3   1   5   69.18   20.71
  -3   1  -5   87.51   23.07
   3  -1   5   64.09   13.93
   3  -1   5   70.31    6.19
   3  -1   5   63.39   12.61
   3   1   5   65.75    6.90
  -3  -1  -5   58.52    9.17
  -3  -1  -5   62.95   11.67
  -3  -1  -5   67.53   21.60
   1   0  14  136.00   20.78
  -1   0 -14  127.96    6.00
   1   0  14  133.70    5.92
  -1   0 -14  132.96   11.60
  -1   0 -14  137.39   15.10
  -1   0 -14  124.28    9.00
   1   0  14  131.70    7.01
   1   0  14  134.90    7.11
   1   0  14  126.06   10.19
  -1   0 -14  129.39   21.11
  -1  -2   8   92.91   10.90
  -1   2   8   91.73    4.98
  -1  -2   8   89.92    9.05
   1   2  -8   97.75    8.90
  -1   2   8   92.08   11.75
   1  -2  -8   89.70    9.78
  -1   2   8   92.73    8.61
  -1   2   8   97.98    5.07
  -1  -2   8  103.76   11.87
   1   2  -8   95.70   11.57
   1  -2  -8   96.36    5.99
   1  -2  -8   90.06    8.70
  -1   2   8   92.17    5.13
   1   2  -8   91.06    5.66
   2   0 -13   -0.58    4.89
   2   0 -13    0.82    1.47
   2   0 -13    3.72    4.25
  -2   0  13    3.47    2.66
   2   0 -13    0.76    3.86
  -2   0  13   -7.33    9.47
  -2   0  13    0.52    2.02
  -2   0  13    0.80    4.21
   2   0 -13   17.26    7.09
   2   0 -13    3.90   10.33
  -2   0 -12    4.12    5.04
  -2   0 -12    1.10    3.49
   2   0  12    4.34    2.78
  -2   0 -12    1.63    6.37
  -2   0 -12    8.00   19.04
   2   0  12    2.28    4.12
   2   0  12   10.01    6.80
   2   0  12    5.64    2.86
   2   0  12   -1.05   10.94
  -2   0 -12    5.44    3.95
   2   2  -4   12.54    5.44
   2  -2  -4    8.64    1.54
   2   2  -4   10.84    2.86
   2  -2  -4    5.78    5.59
   2   2  -4    5.17    7.15
   2  -2  -4    9.65    6.05
  -2  -2   4   12.21    2.75
  -2   2   4   20.58    9.40
  -2  -2   4   10.44    3.02
  -2   2   4    9.71    3.50
  -2  -2   4   12.04    5.97
   2   2  -4   10.02    9.07
   2  -2  -4   11.93    1.76
  -2  -2   4    8.16    8.44
   2  -2  -4    3.78    3.42
   2  -2  -4    9.75    8.45
  -2   2   4   10.62    4.11
  -2  -2   4   12.05    2.60
  -2   2   4    9.65    8.45
  -2  -2   4   20.77    7.96
   2  -2   3   44.27    5.79
   2   2   3   46.24    4.95
  -2  -2  -3   46.22    6.65
  -2  -2  -3   51.74    4.60
  -2   2  -3   48.51   11.23
   2  -2   3   37.75    8.32
   2   2   3   54.56   10.74
  -2   2  -3   48.75    6.06
   2   2   3   35.40    7.82
   2   2   3   43.69    8.46
  -2   2  -3   35.71    8.52
  -2  -2  -3   49.15    8.59
  -2   2  -3   46.41    7.08
  -2  -2  -3   42.80    7.21
   2  -2   3   42.17    6.93
   0   0  15  -15.54   16.66
   0   0  15    2.70    3.00
   0   0  15    0.09    3.84
   0   0  15    0.89    4.24
   0   0  15    8.64    6.78
   0   0 -15    3.83    1.86
   0   0 -15   -1.75    4.75
   0   0  15    7.28   18.14
   0   0 -15   -1.40    6.68
   0   0 -15   -0.85    3.47
  -3  -1   7 1227.38   76.49
  -3   1   7 1156.33   52.05
  -3  -1   7 1183.57   77.27
  -3   1   7 1142.88   47.61
   3   1  -7 1064.80   51.49
  -3  -1   7 1186.22   55.65
  -3   1   7 1177.13   80.08
   3  -1  -7 1121.41   45.99
   3   1  -7 1116.43   55.61
   3  -1  -7 1092.33   55.59
   3   1  -7 1114.51   58.42
  -3   1   7 1081.95   55.20
  -3   1   7 1138.37  110.99
   3   1  -7 1115.42   50.44
   3  -1  -7 1133.60   80.77
   3   1  -7 1335.39  135.38
   3  -1  -7 1128.28  109.85
  -3  -1   7 1134.35   83.43
   0  -2  -9 1192.69   77.11
   0  -2   9 1372.73   74.00
   0  -2  -9 1197.68   65.32
   0   2   9 1164.07   56.87
   0  -2  -9 1168.15   57.67
   0   2   9 1156.50   61.03
   0   2   9 1228.96   88.21
   0   2  -9 1148.83   58.73
   0   2   9 1112.75   62.83
   0  -2   9 1194.85   73.60
   0  -2  -9 1112.54   41.98
   0  -2  -9 1181.92   44.15
   0   2  -9 1189.97   86.08
   0  -2   9 1205.77   65.92
   0   2  -9 1112.35   52.32
   0  -2   9 1171.68   75.32
   0  -2   9 1183.40   67.34
   0   2   9 1126.65   59.32
  -3   0  -8   17.66    1.85
   3   0   8    8.77   12.61
  -3   0  -8   20.74    9.34
  -3   0  -8    4.00    5.16
  -3   0  -8    3.10   21.64
  -3   0  -8   16.85    3.94
   3   0   8   15.42    3.23
  -3   0  -8   12.95    5.10
   3   0   8   21.30    3.71
   3   0   8   18.78    4.93
   1   1  13  354.51   28.65
  -1   1 -13  340.68   23.87
  -1   1 -13  345.56   15.85
  -1  -1 -13  343.89   11.28
   1  -1  13  331.76   22.76
   1   1  13  357.25   23.25
   1  -1  13  324.50   11.64
   1   1  13  344.52   25.65
   1   1  13  342.64   13.94
   1  -1  13  363.60   25.79
  -1  -1 -13  338.30   22.80
  -1   1 -13  331.24   11.45
  -1  -1 -13  349.61   17.05
  -1   1 -13  339.68   15.39
   1   1  13  327.31   10.29
  -1   2  -8  556.58   29.48
   1   2   8  500.41   20.75
  -1  -2  -8  563.72   16.90
  -1   2  -8  537.20   34.90
   1  -2   8  547.60   18.38
   1  -2   8  591.23   22.30
   1   2   8  540.70   17.80
   1   2   8  572.66   28.36
   1  -2   8  501.44   34.93
   1   2   8  559.80   24.76
  -1  -2  -8  549.71   21.73
  -1   2  -8  522.33   16.34
   1  -2   8  516.13   17.20
  -1  -2  -8  566.48   36.30
   1   2   8  502.28   28.30
  -1  -2  -8  507.71   16.89
  -1  -2  -8  542.42   38.07
   1  -2   8  550.85   26.04
   1  -2   8  570.42   28.17
   1  -2   8  540.44   40.31
   2   2  -5  282.79   20.74
  -2   2   5  284.35   10.98
   2   2  -5  281.10   24.22
  -2  -2   5  314.57   22.25
  -2   2   5  300.08   15.14
  -2  -2   5  288.14   14.97
  -2   2   5  285.77   24.05
   2   2  -5  298.72   15.77
   2  -2  -5  293.63    8.52
  -2  -2   5  297.74   26.05
   2  -2  -5  260.40   10.89
   2   2  -5  266.44    6.52
  -2  -2   5  289.79   10.87
  -2   2   5  277.22   17.28
   2  -2  -5  278.84   24.83
   2  -2  -5  297.48   14.96
   2  -2  -5  284.58    9.79
   2  -2  -5  289.04    9.93
  -2  -2   5  270.82    8.60
   0   1  14    7.58    5.13
   0  -1 -14    3.53    5.98
   0  -1  14    0.53    7.85
   0  -1 -14    5.91    4.04
   0   1  14    4.82    4.59
   0   1  14    7.49    7.82
   0  -1 -14    0.81    4.62
   0   1 -14   11.46    4.02
   0  -1 -14   -0.47    3.61
   0  -1  14   -2.43    5.10
   0   1 -14   -4.73    6.41
   0   1  14   12.32    8.79
   0  -1  14   10.68    8.78
   0  -1  14    9.36    6.43
   0   1 -14    3.38    6.06
  -2   2  -4   60.65    6.70
  -2  -2  -4   58.12   11.84
   2   2   4   62.63    7.02
   2   2   4   52.04    9.64
  -2  -2  -4   55.29    8.64
   2   2   4   58.50    8.33
   2   2   4   47.55    9.12
  -2   2  -4   49.85   11.43
  -2   2  -4   57.81    9.91
  -2  -2  -4   58.48    8.35
   2  -2   4   57.45    7.64
   2  -2   4   50.62    9.11
  -2   2  -4   55.56    4.33
   2  -2   4   59.28    6.21
   3   1   6   12.19    3.62
  -3  -1  -6   22.56    8.46
   3   1   6   14.86    5.22
  -3   1  -6   12.97    6.46
   3   1   6   14.53   17.06
  -3   1  -6   13.48   10.61
  -3  -1  -6   15.08    6.94
  -3   1  -6   13.78    5.88
  -3  -1  -6   14.02    4.99
   3  -1   6    7.44   10.72
   3  -1   6   15.95    4.40
   3  -1   6    7.92    9.92
  -3  -1  -6   11.36   17.08
   3  -1   6   10.23    7.02
   1   0 -15   -0.76    1.94
  -1   0  15  -10.72   10.89
  -1   0  15    2.35    4.07
   1   0 -15   -2.62    3.27
  -1   0  15    1.90    3.46
  -1   0  15   19.68   19.44
  -1   0  15   -0.63    2.09
  -1   0  15   -2.89    7.12
   1   0 -15   -2.55    4.52
   1   0 -15    5.94    6.88
  -2  -1  12  301.99   25.23
   2   1 -12  319.32   27.18
  -2   1  12  343.01   38.93
  -2  -1  12  315.70   40.74
   2   1 -12  314.63   16.24
   2  -1 -12  305.75   19.17
  -2   1  12  307.85   20.70
  -2  -1  12  311.45   20.73
  -2   1  12  332.33   17.06
   2   1 -12  322.41   13.13
   2  -1 -12  335.03   24.96
   2  -1 -12  306.91   23.21
   2  -1 -12  333.63   25.11
  -2  -1  12  314.56   19.65
   3   0 -10 1897.44  112.43
   3   0 -10 1775.60  126.20
  -3   0  10 1838.82  103.70
  -3   0  10 1811.87  101.41
  -3   0  10 1897.76  130.06
   3   0 -10 2140.26  246.00
  -3   0  10 1937.32  121.68
   3   0 -10 1840.06  109.24
  -3   0  10 1849.91  111.71
  -3   0  10 2039.07  178.14
   2   1  11  188.17    8.69
  -2   1 -11  189.87   11.86
   2  -1  11  191.38    6.92
  -2   1 -11  161.94    4.53
  -2  -1 -11  186.32   15.85
   2  -1  11  184.93   10.86
  -2   1 -11  171.73    6.30
   2   1  11  162.77    5.01
   2  -1  11  183.68   10.22
   2   1  11  165.27    4.34
  -2   1 -11  188.35   34.03
  -2   1 -11  180.51    8.74
   2  -1  11  179.09   32.46
  -2  -1 -11  191.94   30.57
   2   1  11  186.13   11.67
   2   1  11  211.57   32.18
  -2  -1 -11  180.00    7.28
  -2  -1 -11  186.28   16.31
  -1   2   9   71.73    7.75
   1  -2  -9   73.57   12.75
   1   2  -9   65.79    6.28
   1   2  -9   64.22    7.81
  -1  -2   9   67.47   13.13
  -1  -2   9   70.11    9.97
  -1  -2   9   64.72   10.37
  -1   2   9   67.28    7.84
   1  -2  -9   66.85    3.45
   1  -2  -9   65.69    5.19
  -1   2   9   70.09    6.42
  -1   2   9   66.40    7.34
  -1   2   9   63.81    7.11
  -3  -1   8 1771.77  107.27
  -3  -1   8 1722.39   99.21
  -3   1   8 1693.96  119.07
  -3   1   8 1805.83  140.34
  -3  -1   8 1811.79  189.32
  -3   1   8 1829.41   97.05
  -3  -1   8 1820.58  111.41
  -3   1   8 1767.39   94.80
   3   1  -8 2004.50  165.27
   3  -1  -8 2041.32  159.38
   3   1  -8 1698.67   90.98
   3  -1  -8 1781.35  113.47
   3   1  -8 1672.17   92.44
  -3   1   8 1816.36  135.69
   3  -1  -8 1784.25   99.16
   3   1  -8 1772.63  103.74
   3  -1  -8 1737.60  104.31
   3   1  -8 1775.38  109.42
  -1  -1  14   -6.11    5.56
  -1  -1  14   -0.83   15.16
  -1  -1  14   -2.71    7.33
   1   1 -14   -0.27    3.24
   1  -1 -14   -9.29    9.30
  -1  -1  14    6.77    9.99
  -1   1  14   -3.76   14.96
   1   1 -14    2.11    4.41
   1  -1 -14    1.23    1.08
  -1   1  14   -4.76    7.76
   1  -1 -14    1.82    6.83
  -1   1  14    3.37    6.77
  -1  -1  14   -2.42    4.65
  -1  -1  14    3.44    5.77
  -1   1  14    5.59    4.12
   1  -1 -14    7.13    7.75
   2  -2  -6 1152.18   79.96
  -2  -2   6 1207.09   74.84
  -2  -2   6 1140.65   81.11
  -2   2   6 1158.15   65.89
   2   2  -6  816.20   34.59
  -2   2   6 1118.39   58.76
  -2   2   6 1178.83   59.83
   2  -2  -6 1065.41   43.71
  -2  -2   6 1134.68   72.55
   2  -2  -6 1081.94   61.44
   2  -2  -6 1183.85   74.06
  -2  -2   6 1129.47   50.66
   2   2  -6 1187.76   61.58
   2  -2  -6 1206.53   48.27
   2   2  -6 1204.59   76.72
  -2   2   6 1063.21   44.29
   2   2  -6 1137.72   76.48
   2  -2  -6 1141.76   48.34
   2  -2   5  889.57   44.83
   2   2   5  905.80   39.04
  -2  -2  -5  794.84   50.46
   2   2   5  965.55   61.16
   2  -2   5  858.27   36.32
   2   2   5  870.66   42.39
  -2   2  -5  871.29   45.91
  -2   2  -5  922.20   45.97
  -2  -2  -5  894.00   40.25
   2   2   5  851.49   53.61
  -2  -2  -5  903.90   46.49
  -2   2  -5  791.29   43.63
   2  -2   5  920.58   63.53
   2  -2   5  833.05   56.30
   0   2  10   20.41    7.37
   0   2 -10   22.94   10.26
   0   2  10   21.11    3.25
   0   2 -10   15.99    4.75
   0  -2 -10   20.72    2.72
   0  -2  10   18.40    6.46
   0  -2  10   28.01    6.17
   0   2  10   16.42    6.43
   0   2 -10   19.37    3.57
   0  -2 -10   19.84    5.91
   0   2  10   21.44    5.79
   0  -2  10   27.26    6.35
   0   2  10   25.98   10.65
   0  -2  10   23.24    3.54
   0  -2  10   11.38    7.79
   0  -2 -10   19.24    8.85
   3   0   9   10.15   11.07
  -3   0  -9   -9.00   18.69
  -3   0  -9    1.05    2.34
   3   0   9    4.75    4.20
  -3   0  -9    0.66    3.42
   3   0   9   -1.30    3.14
   3   0   9    1.90    1.73
  -3   0  -9    2.63    4.33
  -3   0  -9   -0.10    4.50
  -3   0  -9    9.94    4.73
   3  -1   7  381.48   15.88
  -3   1  -7  366.35   14.90
  -3  -1  -7  363.63   16.00
  -3  -1  -7  366.31   24.98
  -3   1  -7  356.68   29.64
  -3  -1  -7  351.35   27.01
  -3   1  -7  369.29   51.13
  -3  -1  -7  362.02   31.22
   3   1   7  357.20   31.32
   3  -1   7  370.65   23.40
   3  -1   7  370.81   20.30
   3   1   7  385.37   28.08
   3   1   7  389.15   20.95
   3  -1   7  373.54   51.43
  -1  -2  -9  218.63   18.99
  -1  -2  -9  202.12    6.61
   1   2   9  207.45    6.88
  -1   2  -9  202.74    8.48
  -1   2  -9  213.07   11.50
   1  -2   9  196.22    6.44
   1   2   9  190.56    9.59
   1  -2   9  214.63   12.49
  -1  -2  -9  214.63    8.24
   1  -2   9  223.44   20.65
   1   2   9  225.42   13.60
   1  -2   9  196.55    5.78
   1   2   9  223.01   11.36
   1  -2   9  228.07    7.04
  -1   2  -9  205.82   13.91
  -1  -2  -9  207.47   19.65
   1  -2   9  230.88   20.48
   1  -2   9  198.71   12.60
   1   2   9  204.95   15.05
  -1  -2  -9  220.07    8.49
  -2   0  14 3692.84  393.49
  -2   0  14 3778.34  307.26
  -2   0  14 3685.35  293.14
   2   0 -14 3803.41  331.04
   2   0 -14 3561.28  270.41
   2   0 -14 3665.82  344.89
  -2   0  14 3814.50  329.34
   2   0 -14 3721.89  313.24
   1   0  15    1.00    4.05
   1   0  15    5.16   10.00
  -1   0 -15   -0.91    2.59
  -1   0 -15    3.69    4.10
  -1   0 -15   -0.12    6.56
  -1   0 -15   -1.17    6.08
   1   0  15   -0.18   18.23
   1   0  15   -3.38    2.93
   1   0  15    2.42    5.56
   1   0  15    0.87    3.26
   2   0  13  222.38   26.49
  -2   0 -13  255.98   16.64
  -2   0 -13  250.65   10.61
  -2   0 -13  271.61   28.93
   2   0  13  220.33   10.95
   2   0  13  221.76    8.76
   2   0  13  270.94   11.70
  -2   0 -13  232.54   13.70
  -2   0 -13  185.66   15.35
   2   0  13  219.15   12.29
   2  -2  -7  117.02    6.88
  -2   2   7  118.73    9.36
  -2   2   7  121.27   11.16
  -2  -2   7  120.01   10.29
  -2   2   7  119.42    9.16
   2   2  -7  124.01    9.40
   2  -2  -7  130.36    5.13
   2  -2  -7  119.74    5.92
  -2  -2   7  111.11   13.64
  -2  -2   7  137.10   14.56
   2  -2  -7  112.38    2.72
   2  -2  -7  126.31    8.04
   2  -2  -7  123.83   10.32
  -2  -2   7  116.73    7.13
   2   2  -7  123.47    9.48
   2   2  -7  131.12    9.47
   3   1  -9  165.32    5.97
  -3  -1   9  182.42    6.72
   3   1  -9  200.16   35.49
   3  -1  -9  195.98   15.20
   3   1  -9  186.19    9.10
  -3  -1   9  176.31   15.70
  -3   1   9  177.21    6.02
  -3  -1   9  190.85   15.76
  -3   1   9  184.86   17.96
   3   1  -9  178.90   16.71
  -3  -1   9  200.55   35.09
   3  -1  -9  214.28   32.57
   3  -1  -9  183.97    8.85
  -3   1   9  172.42    6.05
  -3   1   9  172.09   14.46
   3   1  -9  162.37    6.98
  -3   1   9  184.05   11.49
   3  -1  -9  181.54   17.54
   2   2   6   41.48    5.43
  -2   2  -6   52.99    7.19
  -2   2  -6   46.38   11.11
   2  -2   6   48.93   10.82
  -2  -2  -6   49.60    6.80
  -2  -2  -6   50.76    5.26
   2  -2   6   55.33    6.66
   2   2   6   39.83   10.49
   2  -2   6   54.34    3.68
   2  -2   6   58.03    7.13
  -2  -2  -6   54.33    8.93
   2   2   6   47.90    6.16
  -2   2  -6   46.22   10.89
  -3   0  11   -1.50    3.77
  -3   0  11    2.83    4.66
  -3   0  11    9.43    6.64
  -3   0  11    0.13    2.54
   3   0 -11    9.04    6.28
   3   0 -11    1.02    9.72
   3   0 -11    1.10    7.04
  -3   0  11    7.71   11.05
   3   0 -11    1.83    4.95
  -3   0  11   -0.90    2.33
   0   0  16  165.88    6.55
   0   0 -16  152.03   14.00
   0   0 -16  159.37    7.01
   0   0 -16  173.89   16.55
   0   0  16  162.29   13.76
   0   0  16  153.03    6.36
   0   0  16  161.49    8.91
   0   0  16  164.97   21.91
   0   0  16  166.37   20.58
   0   0 -16  163.21    7.87
  -1   1 -14  424.77   15.09
   1  -1  14  395.15   12.08
   1   1  14  447.34   30.13
   1   1  14  456.02   35.38
  -1  -1 -14  439.29   12.19
   1   1  14  417.09   13.31
   1   1  14  448.96   18.08
  -1   1 -14  437.94   15.12
  -1  -1 -14  454.51   27.20
  -1  -1 -14  453.86   21.49
  -1   1 -14  447.77   29.07
   1  -1  14  442.40   29.32
   1  -1  14  459.06   20.07
   1   1  14  483.78   30.44
  -1   2  10    8.27    5.49
  -1   2  10    7.22    3.32
  -1   2  10    4.99    4.29
   1   2 -10    4.88    4.27
   1   2 -10   14.16    5.23
   1  -2 -10    8.40    5.83
   1  -2 -10    4.33    8.70
   1  -2 -10    2.14    2.02
  -1   2  10    9.33    5.92
  -1  -2  10    2.71    4.60
  -1  -2  10    3.86    4.17
  -1  -2  10    3.87    9.01
  -1  -2  10    3.22    4.00
  -1   2  10    8.85    5.44
  -2   1  13  114.02   11.84
   2  -1 -13  117.31   11.41
   2   1 -13  107.93    8.94
   2   1 -13  118.30    6.29
  -2  -1  13  111.73   25.14
  -2   1  13  121.96   23.59
  -2  -1  13  112.53    6.61
  -2  -1  13  131.64   17.43
  -2  -1  13  118.68   11.20
   2  -1 -13  117.79    8.97
   2  -1 -13  107.82   12.42
  -2   1  13  118.32    9.47
  -2  -1 -12   31.59    5.37
   2   1  12   21.66   18.57
   2   1  12   35.87    6.03
   2  -1  12   22.05    4.72
   2   1  12   29.63    7.21
   2  -1  12   34.28    5.44
  -2   1 -12   31.29    3.12
  -2  -1 -12   33.04    5.30
   2  -1  12   35.00    5.51
   2   1  12   24.79    2.37
   2  -1  12   29.76   11.34
  -2   1 -12   31.88    4.55
  -2  -1 -12   27.41   18.98
   2   1  12   26.50    2.09
  -2   1 -12   19.86   12.30
  -2   1 -12   33.68    6.08
  -2   1 -12   26.62    1.96
  -2  -1 -12   23.34    8.61
   0   1  15   13.66    3.63
   0  -1  15   22.56    8.51
   0   1  15    7.41    5.55
   0  -1  15   20.87    9.72
   0  -1 -15   13.62    4.39
   0   1 -15   20.69    6.61
   0   1  15   10.52    9.76
   0   1  15   23.25    8.55
   0   1 -15   18.07    6.55
   0  -1 -15   20.05    4.92
   0  -1 -15   14.70    6.43
   0   1 -15   19.98    6.99
   0  -1  15    7.38    9.96
   0   1  15   13.92    4.95
   0  -1  15   10.86    6.33
   3  -1   8    2.55    5.44
  -3  -1  -8   -3.22   15.89
  -3  -1  -8    9.83    4.99
   3  -1   8    5.53    6.46
   3   1   8    4.58    8.95
   3   1   8    9.03   16.79
  -3   1  -8    8.04    9.64
   3  -1   8    5.09   16.51
   3  -1   8    6.82    6.43
  -3  -1  -8    7.52    6.30
  -3   1  -8   19.62    9.74
  -3  -1  -8    2.57    4.41
  -3   1  -8    7.94    5.76
   3   1   8   10.10    5.60
  -1   0  16  422.84   12.81
  -1   0  16  472.65   20.89
  -1   0  16  491.47   68.48
   1   0 -16  480.33   14.53
   1   0 -16  442.54   13.14
   1   0 -16  481.27   22.87
  -1   0  16  458.98   20.78
   1   0 -16  454.40   29.38
  -1   0  16  567.25   71.71
  -1   0  16  482.08   18.04
   0  -2  11    6.73    5.53
   0  -2 -11   -3.45    4.87
   0   2  11   -5.08    6.45
   0  -2  11   -0.49    4.91
   0   2  11   -0.08    2.71
   0   2 -11   -1.79    7.18
   0  -2  11   -5.24    5.12
   0   2 -11    0.77    4.77
   0  -2 -11    2.06    4.01
   0  -2  11    4.77    5.91
   0   2  11   -6.86    9.00
   0  -2  11    2.15    4.68
   0   2 -11   -1.65    8.62
   0   2  11    4.70    5.96
   0   2  11   -1.68    5.35
   0  -2 -11    8.49    7.66
   3   0  10    7.22   12.71
   3   0  10   21.69    7.71
   3   0  10   17.00    3.38
   3   0  10   17.08    2.26
  -3   0 -10   14.48   12.40
  -3   0 -10   13.43    3.93
  -3   0 -10   17.90    4.65
  -3   0 -10   16.18    5.11
  -3   0 -10   12.87    1.64
   4   0  -1   -2.89    6.98
   4   0  -1    0.08    2.77
   4   0  -1    0.79    2.84
  -4   0   1   -1.20    2.63
  -4   0   1   12.63    4.60
  -4   0   1   -0.74    4.26
   4   0  -1    5.95    6.95
  -4   0   1   -0.45    3.41
  -4   0   1   24.48   11.27
   1  -2  10  179.27   18.81
   1  -2  10  178.85   18.89
   1   2  10  172.89    6.25
  -1   2 -10  184.79   16.35
  -1  -2 -10  182.31   16.52
   1  -2  10  162.46   18.44
   1   2  10  164.62    9.01
   1   2  10  169.71    9.60
   1   2  10  173.26   15.34
  -1  -2 -10  173.76    4.71
  -1  -2 -10  174.93   11.58
  -1   2 -10  160.26    7.44
   1   2  10  186.51   12.33
  -1  -2 -10  175.68    6.29
  -1   2 -10  181.72   20.40
  -1  -2 -10  183.27    4.91
   1  -2  10  188.96   12.27
  -4   0   2   40.45    3.71
  -4   0   2   21.53   24.79
   4   0  -2   23.64   13.11
   4   0  -2   41.43    9.04
  -4   0   2   43.02    8.67
   4   0  -2   38.91    4.01
   4   0  -2   45.56    9.30
  -4   0   2   35.00    5.72
  -4   0   2   34.09    4.86
   4   0  -2   37.37    4.05
  -2  -2   8   34.01   11.66
   2  -2  -8   47.84    7.28
  -2  -2   8   42.98    3.34
   2  -2  -8   35.76    4.63
   2   2  -8   47.20    6.47
  -2  -2   8   38.69    7.09
  -2  -2   8   35.98    5.82
  -2   2   8   40.60   10.86
  -2   2   8   43.89    8.25
   2  -2  -8   45.46    3.76
  -2   2   8   49.60    6.49
   2  -2  -8   37.57    2.00
   2   2  -8   44.28    6.52
   2   2  -8   49.25    6.82
   2  -2  -8   45.55    5.49
   4   0   0    1.73    4.42
  -4   0   0    5.39    4.57
  -4   0   0   36.92   19.44
   4   0   0    3.08    4.39
  -4   0   0    1.31    4.90
  -4   0   0    6.03    2.52
  -2   2  -7  106.94   15.05
  -2  -2  -7   79.89   11.06
  -2  -2  -7  100.60    7.24
  -2  -2  -7   86.11   14.28
  -2  -2  -7  103.20    6.02
   2  -2   7   95.65    6.65
   2  -2   7  103.92    8.92
   2  -2   7   98.35    8.47
  -2   2  -7   98.43    9.15
   2   2   7   96.22    8.35
   2   2   7  103.64    7.99
  -2   2  -7  102.85    8.09
   2  -2   7   98.24   14.20
   2   2   7   94.35   11.01
  -1   1  15   36.80    5.06
  -1   1  15   39.80    5.36
   1  -1 -15   35.18    8.16
   1   1 -15   31.43    5.53
   1   1 -15   33.10    5.70
   1  -1 -15   36.17    5.77
   1   1 -15   31.09    4.09
  -1   1  15   31.14   18.10
  -1   1  15   36.95   10.04
  -1  -1  15   23.34   16.41
  -1  -1  15   33.91    9.96
  -1  -1  15   36.37   19.43
   1  -1 -15   39.01   10.37
  -1  -1  15   35.40    9.14
  -1  -1  15   34.96    4.30
   4   0  -3    3.27    4.15
  -4   0   3   -1.98    2.40
  -4   0   3    4.64    6.94
  -4   0   3   -6.29    6.81
  -4   0   3   -1.69    3.04
   4   0  -3   -2.81    3.44
   4   0  -3    0.63    6.63
   4   0  -3   -2.45    1.97
   4   0   1    5.48   11.03
   4   0   1    0.37    4.29
   4   0   1   -1.79    2.25
   4   0   1    3.35    2.36
  -4   0  -1    7.86   18.00
   4   0   1   -1.17    4.28
  -4   0  -1   -0.89    2.75
  -4   0  -1   -0.69    1.36
  -4   0  -1   -6.03    8.22
  -4   0  -1   -8.10    7.64
   3  -1 -10  133.00    8.38
   3  -1 -10  121.59    8.78
   3   1 -10  133.10   16.36
   3  -1 -10  122.83   23.63
  -3   1  10  122.37    4.10
  -3   1  10  128.72    3.78
   3   1 -10  136.20    7.25
  -3  -1  10  131.90    5.62
  -3   1  10  140.68    9.73
   3   1 -10  109.73    4.17
  -3  -1  10  130.57   18.70
  -3  -1  10  132.40   13.31
  -3  -1  10  136.51   14.77
  -3   1  10  128.34   11.95
   3   1 -10  108.73    5.08
  -3   1  10  145.80   24.77
   3   1 -10  174.56   17.75
   3  -1 -10  123.24    7.41
  -4   0   4  398.46   38.42
   4   0  -4  354.23   31.84
  -4   0   4  386.66   17.23
   4   0  -4  361.39   11.81
   4   0  -4  359.89   15.38
   4   0  -4  376.93   16.50
  -4   0   4  383.52   17.41
   4   0  -4  346.31   16.50
  -4   0   4  377.45   24.39
  -4   0   4  362.98   15.20
   3   0 -12  322.69   15.36
   3   0 -12  322.85   30.38
  -3   0  12  331.42   14.68
   3   0 -12  306.77   13.17
  -3   0  12  313.32   14.20
  -3   0  12  310.57    9.97
  -3   0  12  356.57   53.44
   3   0 -12  305.36   11.65
   3   0 -12  331.41   21.05
  -3   0  12  319.49   13.04
   4   0   2   34.27    9.71
   4   0   2   34.53    3.08
  -4   0  -2   44.23   13.77
  -4   0  -2   38.25    3.06
  -4   0  -2   40.39    9.62
  -4   0  -2   42.46   10.82
  -4   0  -2   38.58    3.50
   4   0   2   48.39   14.12
   4   0   2   42.23    9.55
   4   0   2   37.14    3.07
   2   0 -15    4.58    2.09
   2   0 -15    3.21    4.25
   2   0 -15    5.43    4.44
  -2   0  15    2.70    3.13
  -2   0  15    4.11    2.14
  -2   0  15    9.92    9.68
  -2   0  15    4.48    4.41
  -2   0  15    5.47    4.59
  -2   0  15   12.49   11.44
  -1   2  11  132.38   12.12
   1  -2 -11  141.23   11.23
   1   2 -11  145.74   10.30
  -1  -2  11  128.90   10.19
  -1   2  11  139.06    7.51
  -1   2  11  136.29   11.64
  -1   2  11  140.00   10.59
   1   2 -11  147.14    8.55
   1  -2 -11  136.72   10.51
  -1  -2  11  139.55    8.95
  -1   2  11  144.90    8.65
  -1  -2  11  125.30   10.53
  -1  -2  11  137.77   13.95
  -2   0 -14  119.86    7.04
  -2   0 -14  116.07   20.50
  -2   0 -14  117.44    6.11
   2   0  14  105.49    7.90
   2   0  14  114.41    5.72
   2   0  14  114.47    7.01
   2   0  14  114.95   11.04
  -2   0 -14  110.14   10.32
   2   0  14  120.34   18.85
  -2   0 -14  117.70    7.06
   1   0  16  117.96    7.65
   1   0  16  134.78   18.82
  -1   0 -16  121.56   11.75
   1   0  16  123.78    6.78
   1   0  16  115.62   34.18
  -1   0 -16  121.02    8.09
  -1   0 -16  123.46   12.68
   1   0  16  124.17   10.08
   1   0  16  119.89    5.95
  -1   0 -16  121.20    5.30
   3   1   9  387.91   52.52
  -3  -1  -9  373.27   33.13
  -3   1  -9  372.59   34.15
  -3  -1  -9  371.71   22.98
   3  -1   9  375.50   35.17
  -3   1  -9  383.90   20.81
  -3  -1  -9  407.27   25.67
   3  -1   9  395.04   21.64
   3   1   9  409.74   20.76
  -3   1  -9  395.01   21.98
  -3  -1  -9  390.78   19.75
   3  -1   9  395.62   16.80
   3   1   9  404.63   15.68
   3  -1   9  405.07   16.28
   4   0  -5    0.01    3.59
  -4   0   5    0.09    2.24
  -4   0   5   13.79   18.75
  -4   0   5   -0.93    3.67
  -4   0   5   -0.27    4.55
   4   0  -5    9.11   16.13
  -4   0   5    3.72    6.48
   4   0  -5    4.64    6.74
   4   0  -5    0.18    3.64
   4   0  -5   -1.16    2.19
   4   0   3    2.12    7.10
   4   0   3  -13.07   18.73
   4   0   3    2.21    7.35
  -4   0  -3    6.07    8.52
  -4   0  -3  -22.37   18.18
   4   0   3    2.44    2.12
   4   0   3    1.04    2.12
  -4   0  -3    0.17    1.33
  -4   0  -3    4.62    7.61
  -2  -2   9  181.06   16.74
   2   2  -9  184.25   18.78
   2  -2  -9  183.19   15.74
   2  -2  -9  177.27   20.59
  -2  -2   9  189.44    7.47
  -2   2   9  194.65   19.07
  -2   2   9  181.04   14.39
  -2   2   9  176.96   18.48
   2   2  -9  185.52   18.52
   2  -2  -9  207.08    8.21
  -2  -2   9  198.03   13.80
  -2  -2   9  181.22   20.35
  -2   2  -8   12.37    5.08
   2   2   8    8.77    8.01
   2  -2   8   16.24    5.45
   2   2   8   15.95    8.13
  -2  -2  -8   11.54    5.35
  -2   2  -8   11.13    5.93
  -2  -2  -8   13.17    4.55
  -2  -2  -8    4.96    9.22
   2  -2   8   18.02    5.80
  -2  -2  -8    4.25    8.26
  -2   2  -8   11.40    6.23
   2   2   8   13.57    5.34
   2  -2   8   11.93    3.94
   2  -2   8    8.33    5.67
  -2   1  14  114.06   11.17
   2  -1 -14  116.32    8.77
  -2  -1  14  119.17    9.69
   2  -1 -14  109.68    7.54
   2   1 -14  113.33    5.89
   2  -1 -14  106.79   11.54
  -2  -1  14  106.86   15.08
   2   1 -14  115.10    9.10
  -2   1  14  114.07   16.30
  -2  -1  14  105.16   18.30
  -2   1  14  120.81   14.81
  -2  -1  14  113.07   11.74
  -2   1  14  110.37   22.00
  -2  -1  14  128.28   10.85
   1   1  15  326.85   27.20
   1  -1  15  322.00   28.47
   1   1  15  302.78   12.79
   1   1  15  304.94   23.13
   1  -1  15  247.62    9.26
   1   1  15  333.21   15.45
   1  -1  15  299.31   13.58
   1   1  15  309.45   13.31
   1  -1  15  299.75   22.16
   1  -1  15  319.63   15.97
  -1  -1 -15  306.86   18.94
  -1   1 -15  295.93   10.50
  -1  -1 -15  309.32   15.67
  -1   1 -15  281.14   10.50
  -1   1 -15  322.24   21.75
   1   1  15  336.33   25.52
   2  -1  13   20.10    5.10
   2   1  13   19.15    4.07
   2  -1  13   16.63    2.71
  -2   1 -13   20.95    5.61
  -2  -1 -13   21.30    2.91
  -2   1 -13   23.60   11.84
  -2  -1 -13   15.98    7.87
   2   1  13   14.70   17.40
  -2   1 -13   13.80    2.95
   2  -1  13   18.75   11.09
  -2  -1 -13   20.06    4.85
  -2  -1 -13   14.56   10.84
   2   1  13   15.46    2.27
   2   1  13   18.68    5.53
  -2   1 -13   24.44    7.14
   2   1  13   14.64    2.01
   2  -1  13   16.18    4.86
  -2   1 -13   13.58    1.85
   1   2  11    4.23    9.36
   1   2  11    3.74    4.18
   1  -2  11    1.02    8.83
  -1  -2 -11   -5.93    5.11
   1  -2  11    9.84    8.82
   1   2  11    5.59    6.31
  -1   2 -11    1.56    1.71
  -1  -2 -11    3.55    7.76
   1   2  11    4.50    6.94
   1  -2  11   -4.67    8.83
  -1   2 -11    3.03    1.81
  -1  -2 -11    0.62    1.29
  -1   2 -11    1.27    9.34
  -1  -2 -11    4.07    1.89
  -1   2 -11    0.82    7.53
  -1  -2 -11    1.09    1.43
   1   2  11    2.30    2.35
   1  -2  11   -4.04    8.50
   0   0 -17    0.49    1.86
   0   0  17    3.30    9.82
   0   0 -17   -5.15    6.71
   0   0  17   -2.35    3.92
   0   0  17   -1.24    3.83
   0   0  17   -1.07    6.45
   0   0  17   -0.10    2.34
   0   0 -17   -0.21    2.40
   0   0 -17   -1.45    7.81
   0   0  17    5.10   10.54
   3   0  11   -0.46    4.08
   3   0  11    3.31    3.15
   3   0  11   -1.10    1.79
  -3   0 -11   -1.25    3.92
  -3   0 -11    0.73    7.08
   3   0  11    1.18    3.05
   3   0  11   12.15   18.47
  -3   0 -11    1.20   18.30
  -3   0 -11   -0.28    4.31
  -3   0 -11   -0.55    3.50
   0  -2  12    3.74    6.43
   0   2  12   17.59    9.87
   0   2  12    4.28    4.18
   0  -2  12    6.90    6.27
   0  -2  12   10.77    9.18
   0  -2  12   -3.38    6.30
   0   2 -12   13.51    6.40
   0  -2 -12    4.39    8.87
   0   2  12   10.00    6.89
   0  -2 -12    8.77    2.62
   0   2  12    9.04    4.75
   0  -2 -12   10.83    4.94
   0   2 -12   11.31    9.10
   0   2 -12   17.39    4.71
   0  -2  12    3.33    4.04
   0   2  12   14.43    7.22
  -3   1  11   23.31    5.96
   3  -1 -11   13.83    9.04
   3   1 -11   13.39   10.35
  -3  -1  11   40.71   11.76
   3  -1 -11   20.02    4.99
   3   1 -11   26.10    6.70
   3  -1 -11   18.23    5.42
   3  -1 -11   17.24    4.58
   3   1 -11   16.11    3.83
  -3  -1  11   21.21    3.34
  -3  -1  11   20.32    4.58
  -3  -1  11   18.65    5.45
  -3   1  11   15.47    7.48
  -3   1  11   33.31   17.20
  -4   0   6  140.48   33.56
   4   0  -6  105.86    7.79
   4   0  -6   95.75   10.93
  -4   0   6  130.29    6.25
  -4   0   6  128.64    7.98
  -4   0   6  126.51   11.52
  -4   0   6  130.34   11.06
   4   0  -6  116.85    8.43
   4   0  -6  131.55   30.37
   4   0  -6  110.23    8.09
   0  -1  16   48.73   10.24
   0   1  16   46.31    9.45
   0  -1 -16   47.04    8.33
   0   1 -16   44.70    4.76
   0  -1 -16   32.77    7.88
   0   1 -16   45.54    7.50
   0   1  16   43.22    7.10
   0  -1  16   43.90    9.75
   0   1  16   44.82   17.19
   0   1 -16   41.79    8.34
   0   1  16   25.35   19.13
   0   1  16   35.45    6.91
   0  -1 -16   41.07    5.86
   0  -1  16   37.03    4.34
   0  -1  16   29.57   11.84
   4   0   4 1930.50  101.22
  -4   0  -4 1952.61  175.12
  -4   0  -4 1787.95   93.44
  -4   0  -4 1931.23  124.01
  -4   0  -4 1828.61  115.56
  -4   0  -4 1850.44   96.19
   4   0   4 1874.81  214.77
   4   0   4 1869.80  115.49
   4   0   4 2080.98  124.94
   4   0   4 1610.64   92.68
   3  -2  -1  339.92   14.48
   3  -2  -1  351.01   19.77
   3  -2  -1  525.23   20.83
   3   2  -1  554.31   33.02
   3   2  -1  345.65   26.82
  -3  -2   1  598.82   34.76
  -3   2   1  363.78   25.75
  -3  -2   1  319.74   12.43
   3   2  -1  491.22   32.66
   3   2  -1  311.18   16.84
  -3   2   1  604.31   32.18
  -3  -2   1  415.25   20.34
  -3  -2   1  358.12   20.52
   3  -2  -1  383.12   20.17
  -3   2   1  330.78   20.41
  -3   2   1  372.12   20.76
  -3  -2   0   40.08    5.93
  -3   2   0   41.23    4.83
   3  -2   0   41.59    4.56
   3   2   0   41.27   10.07
   3   2   0   30.95    6.14
   3  -2   0   44.82    7.17
  -3  -2   0   31.22    7.83
  -3   2   0   39.05    5.67
  -1   0  17   -3.13    4.18
  -1   0  17   -3.19    3.07
  -1   0  17    3.07   19.66
   1   0 -17    5.88    4.14
  -1   0  17   -7.89   17.64
   1   0 -17   -0.99    2.78
   1   0 -17   -1.41    7.95
  -1   0  17    2.12    4.21
  -3   2   2  397.08   31.46
   3  -2  -2  545.47   29.20
   3  -2  -2  392.46   21.56
   3   2  -2  368.79   17.64
  -3  -2   2  405.56   24.41
   3   2  -2  535.23   25.03
   3   2  -2  386.42   20.01
   3  -2  -2  419.36   31.15
   3  -2  -2  375.20   19.18
  -3  -2   2  360.80   12.92
  -3   2   2  592.61   33.43
  -3   2   2  379.64   26.10
  -3  -2   2  443.35   21.59
  -3  -2   2  398.27   22.18
  -3   2   2  364.39   19.83
  -3   2  -1   21.74    4.48
   3  -2   1   25.51    9.42
   3   2   1   13.73    4.99
  -3   2  -1   12.18    4.46
   3   2   1   17.88    6.24
   3  -2   1   19.01    4.25
   3   2   1   16.42    3.54
  -3  -2  -1   14.53    5.33
   3  -2   1   12.97    3.06
  -3   2  -1    3.76    9.88
  -3  -2  -1   16.11    5.84
   3   0 -13   -9.28   16.60
   3   0 -13   -3.12    4.18
  -3   0  13    1.33    3.69
   3   0 -13   -0.35    4.47
  -3   0  13  -18.83   18.55
  -3   0  13    1.59    2.98
  -3   0  13    0.18    1.78
  -3   0  13   -1.12    4.18
   3   0 -13    2.21    6.45
   3   0 -13   -0.50    3.61
  -1  -2  12   56.28    6.01
  -1   2  12   50.79    5.01
  -1   2  12   48.33    8.98
  -1   2  12   44.30    9.16
   1  -2 -12   48.30    4.74
   1  -2 -12   49.65    6.99
  -1   2  12   46.32    8.31
   1   2 -12   49.60    9.48
  -1  -2  12   46.83    7.07
  -1  -2  12   50.95    5.80
   1   2 -12   55.32    6.71
  -1  -2  12   46.30    6.97
  -1   2  12   50.78    7.14
  -3  -2   3  326.07   29.18
   3  -2  -3  269.44   14.88
   3   2  -3  253.04   25.87
   3  -2  -3  300.57   15.85
  -3   2   3  304.45   15.03
  -3  -2   3  306.60   17.60
   3  -2  -3  301.90   14.86
  -3  -2   3  300.14   24.09
  -3   2   3  308.51   24.49
  -3   2   3  312.37   26.23
   3   2  -3  314.90   16.04
   3   2  -3  353.05   26.91
   3   2  -3  280.76    9.45
   3  -2  -3  311.29   17.30
  -3   2   3  284.13   14.26
  -1   1  16   67.94    5.76
  -1  -1  16   61.98    7.50
  -1  -1  16   67.43   11.37
  -1  -1  16   80.85   10.87
   1  -1 -16   67.47    5.77
   1   1 -16   66.72    6.60
   1  -1 -16   67.20    6.99
  -1   1  16   66.27   12.76
  -1  -1  16   53.61   20.99
  -1   1  16   79.20   11.89
   1   1 -16   60.07    6.85
   1  -1 -16   70.90   12.05
   1   1 -16   66.89    7.11
  -1   1  16   71.63    6.42
  -1  -1  16   64.38   23.20
   2  -2 -10   43.92   11.55
  -2  -2  10   49.32   11.43
   2   2 -10   40.42   10.81
  -2  -2  10   51.28   12.97
  -2   2  10   42.91   11.06
   2  -2 -10   52.26    7.08
  -2  -2  10   45.01    6.29
   2   2 -10   59.26   10.76
  -2   2  10   45.15    8.43
   2  -2 -10   43.63    5.60
  -2   2  10   52.11    9.64
  -2  -2  10   54.32    8.20
  -2   2  10   48.15    6.80
  -2  -2  10   45.77    3.92
   4   0  -7    5.24   10.54
   4   0  -7   -0.33    4.16
  -4   0   7    5.07   11.59
   4   0  -7    0.61    5.60
  -4   0   7    3.88    5.06
  -4   0   7    0.76    5.59
  -4   0   7    7.17    3.24
  -4   0   7   -6.42    5.09
   4   0  -7    0.01    6.03
   4   0  -7    3.43    2.78
   2  -2   9  584.42   47.54
  -2   2  -9  617.90   40.07
   2   2   9  618.37   31.40
   2  -2   9  607.14   21.42
   2   2   9  650.32   29.89
  -2  -2  -9  661.85   29.82
   2   2   9  568.91   31.18
  -2  -2  -9  630.66   29.25
   2  -2   9  634.12   32.42
  -2  -2  -9  595.14   43.32
  -2  -2  -9  580.90   31.81
  -2   2  -9  596.68   49.27
  -2   2  -9  621.78   33.37
   2  -2   9  625.08   43.84
  -3   1 -10  106.31   27.93
  -3  -1 -10  120.81   27.09
  -3  -1 -10  112.74    8.66
  -3   1 -10  109.33    6.17
  -3  -1 -10  107.05   11.07
   3   1  10  114.16    9.33
   3   1  10  113.65    9.30
   3  -1  10  103.53    9.58
   3  -1  10  107.97   17.78
   3  -1  10  118.21    6.27
   3  -1  10  110.11    6.92
  -3  -1 -10  104.94   10.94
  -3   1 -10  106.97   10.06
   3   1  10   97.78   27.19
   3  -2   2  162.85   18.16
  -3   2  -2  185.80   11.55
   3  -2   2  137.80   17.74
   3   2   2  153.71    8.31
   3   2   2  167.49   10.08
   3  -2   2  167.49   14.46
  -3  -2  -2  203.62   14.08
  -3  -2  -2  162.37   11.64
  -3   2  -2  116.94   12.25
   3   2   2  168.70   17.94
   3   2   2  157.00   17.37
  -3   2  -2  172.68    9.74
  -3  -2  -2  164.12   12.43
   4  -1  -1   24.79    9.28
  -4   1   1    4.76    6.66
  -4  -1   1    8.88   10.00
  -4  -1   1   31.86   10.55
  -4  -1   1   12.65    3.46
  -4   1   1    6.08    6.34
  -4  -1   1   13.65    5.30
  -4   1   1    7.11    4.29
  -4   1   1    7.11   17.27
   4   1  -1    8.52    6.16
   4  -1  -1   11.06    6.07
   4  -1  -1   15.85    9.02
   4   1  -1   45.37   16.91
   4   1  -1    4.82    3.57
   4  -1  -1    2.57    5.48
   4   1  -1   12.43    6.04
   4   0   5   -4.14    4.39
   4   0   5    3.23    4.33
   4   0   5   -0.13    1.27
  -4   0  -5    0.00    5.44
  -4   0  -5    0.44    4.59
   4   0   5    2.17   10.37
   4   0   5    2.15    1.84
  -4   0  -5    4.20   11.24
  -4   0  -5    1.24    2.01
  -4   0  -5    0.80    2.07
   4   1  -2    1.54    5.44
   4   1  -2    3.24    3.67
   4  -1  -2    4.89    5.35
  -4   1   2    4.94    3.82
  -4   1   2    5.07    4.06
  -4  -1   2    6.33    5.00
   4   1  -2    4.62    5.21
   4  -1  -2   10.11    5.52
   4   1  -2   30.86   15.14
  -4  -1   2   28.28   17.30
  -4   1   2    3.96    3.34
  -4  -1   2    4.67    5.64
  -4   1   2   26.93   10.03
   4  -1  -2    6.81    5.13
  -4  -1   2   11.07    5.61
  -4  -1   0    5.20    5.79
  -4   1   0   20.63    7.10
  -4  -1   0    4.46    8.89
  -4  -1   0   17.21    9.69
   4  -1   0    8.29    9.37
   4   1   0    6.45    6.23
  -4   1   0    9.86    3.95
   4   1   0   12.11    3.93
  -4   1   0   12.87    7.64
   4  -1   0    9.96    8.96
   4  -1   0    7.67    3.62
   4   1   0   16.49    6.08
  -3   2   4  357.67   19.56
  -3  -2   4  368.77   21.58
  -3   2   4  322.95   14.59
  -3  -2   4  352.46   18.10
   3  -2  -4  355.56   18.00
   3   2  -4  360.01   32.87
  -3   2   4  336.09   16.29
   3  -2  -4  346.03   11.34
   3   2  -4  364.87   28.10
  -3   2   4  341.20   25.59
   3   2  -4  352.22   17.18
   3  -2  -4  366.23   28.51
   3   2  -4  296.73    9.61
   3   2  -4  301.93   11.79
  -3  -2   4  347.45   28.21
   3  -2  -4  290.28   22.91
  -2   0  16   77.46    4.60
   2   0 -16   80.47    7.02
  -2   0  16   99.53   17.38
   2   0 -16   73.01    4.94
   2   0 -16   79.65    6.67
  -2   0  16   74.11   15.24
  -2   0  16   86.32    7.45
  -2   0  16   80.13    6.96
   4   1  -3   66.07   11.18
   4  -1  -3   36.86   11.01
  -4  -1   3   41.03    6.25
   4   1  -3   33.30    6.38
   4   1  -3   40.88    7.76
   4  -1  -3   38.49    6.49
   4  -1  -3   63.84   10.67
  -4   1   3   43.10    5.41
  -4  -1   3   34.97    6.96
   4  -1  -3   39.84    4.50
  -4  -1   3   36.20    6.87
   4   1  -3   30.39    6.53
  -4   1   3   38.56    4.18
  -4  -1   3   50.14   21.71
  -4   1   3   32.68   12.19
  -4   1   3   41.95    4.54
   4  -1   1  358.65   29.05
   4  -1   1  378.99   19.11
  -4  -1  -1  369.59   28.80
  -4   1  -1  356.61   31.70
  -4   1  -1  356.58   25.37
   4  -1   1  384.68   20.74
  -4  -1  -1  430.93   34.47
   4  -1   1  384.82   53.22
   4   1   1  421.52   50.78
  -4  -1  -1  359.46   20.00
  -4   1  -1  336.99   16.50
  -4   1  -1  385.65   22.17
  -4  -1  -1  381.28   30.43
   4   1   1  393.87   24.50
   4   1   1  368.20   15.64
   4   1   1  392.37   16.74
   2   0  15    1.15    3.42
   2   0  15    3.61    6.14
  -2   0 -15   -1.57    5.53
  -2   0 -15    4.32    3.67
   2   0  15    3.34    2.54
  -2   0 -15   11.58    5.58
   2   0  15    2.60    2.81
  -2   0 -15   -0.41   19.81
  -2   0 -15    8.61    3.15
   2   0  15   10.79   11.15
  -3  -2  -3  340.19   29.53
  -3   2  -3  364.40   17.93
  -3   2  -3  366.60   27.84
   3  -2   3  314.24   19.71
  -3  -2  -3  445.63   32.60
   3   2   3  363.97   26.83
   3  -2   3  348.08   19.11
  -3   2  -3  289.82   29.69
   3  -2   3  366.45   24.75
   3  -2   3  366.77   16.44
   3   2   3  349.46   15.59
   3   2   3  314.84   19.00
  -3  -2  -3  356.30   14.78
   4  -1  -4  164.54   17.52
   4   1  -4  140.19    6.93
   4  -1  -4  170.58   12.08
  -4   1   4  209.12   31.84
  -4   1   4  174.81   14.24
  -4  -1   4  176.11   11.59
  -4  -1   4  171.65   16.16
   4   1  -4  171.60    8.60
  -4   1   4  158.08   10.25
   4  -1  -4  151.67   16.54
   4  -1  -4  161.31   10.86
   4   1  -4  150.76    9.50
  -4   1   4  147.40    7.51
  -4  -1   4  165.03    7.90
  -4  -1   4  175.45   21.31
   4   1  -4  164.07   28.38
   1  -2  12  301.45   16.55
   1   2  12  314.93   26.33
   1  -2  12  290.62   26.43
  -1   2 -12  296.76   14.69
  -1   2 -12  298.47   26.64
  -1   2 -12  268.92   11.00
  -1  -2 -12  297.27   16.73
  -1   2 -12  273.05   10.89
  -1  -2 -12  302.36   15.33
   1  -2  12  262.78   26.91
   1   2  12  286.13    9.71
   1   2  12  263.95   20.08
   1  -2  12  303.75   16.58
   1   2  12  313.17   14.58
   1   2  12  265.68   21.49
   3  -1 -12    3.45   12.97
   3  -1 -12    0.14    7.17
   3   1 -12   -5.21   14.76
  -3  -1  12    0.02    6.22
  -3  -1  12   -1.59    2.92
  -3  -1  12    9.23   10.16
  -3   1  12   -0.94    8.83
  -3   1  12    0.58    6.16
  -3   1  12   -5.95    5.09
  -3  -1  12    8.30    7.68
  -3  -1  12    0.02    1.03
   3  -1 -12    0.86    7.24
   3  -1 -12    0.73    0.80
   3   1 -12   -1.16    5.74
   3  -1 -12   -3.61    4.15
   3   1 -12    2.58    5.05
  -4   1  -2  593.57   29.50
  -4   1  -2  641.11   75.55
   4   1   2  653.36   29.39
   4  -1   2  650.86   33.03
   4  -1   2  692.56   35.71
   4   1   2  640.99   39.43
   4   1   2  655.03   78.30
  -4   1  -2  648.81   27.30
   4   1   2  668.55   34.89
   4  -1   2  584.48   54.74
  -4  -1  -2  656.11   46.07
  -4  -1  -2  614.71   25.88
  -4  -1  -2  684.69   35.66
  -4   1  -2  631.36   43.56
   4  -1   2  680.05   33.34
  -4  -1  -2  642.86   51.96
   2  -1 -15   24.23    7.65
   2   1 -15   27.70    5.81
  -2  -1  15   28.50   10.59
  -2  -1  15   33.34   12.33
   2  -1 -15   25.35    4.93
  -2   1  15   20.14   15.03
   2  -1 -15   25.33   10.25
  -2   1  15   30.64   18.49
  -2   1  15   23.50   10.21
  -2  -1  15   21.46    6.00
  -2  -1  15   35.02    7.27
  -2   1  15   29.84    6.88
  -2  -1  15   20.46    7.95
   2   1 -15   28.61    3.41
  -3   2   5   25.82   10.15
  -3  -2   5   25.43   11.28
  -3   2   5   23.60    8.30
  -3  -2   5   16.80    5.56
   3  -2  -5   23.40    9.15
   3   2  -5   11.23   11.65
  -3   2   5   20.31    3.64
  -3  -2   5   15.44   10.69
   3  -2  -5   24.67   10.38
   3   2  -5   21.61    8.83
  -3   2   5   23.68    5.54
   3  -2  -5   13.15    8.95
   3   2  -5   18.98    6.05
   3   2  -5   12.13    2.71
  -3   0 -12  255.15   11.56
  -3   0 -12  274.27   13.65
   3   0  12  274.25   12.70
  -3   0 -12  254.70   29.12
   3   0  12  246.65    7.91
   3   0  12  242.19   10.59
  -3   0 -12  241.99   12.02
   3   0  12  263.03   46.77
  -3   0 -12  239.78   12.52
   2   1  14   -3.64    3.50
  -2  -1 -14    6.32    6.81
  -2   1 -14    2.15    1.63
  -2  -1 -14    0.35    0.58
   2  -1  14   -3.15    7.04
   2  -1  14    2.43    3.54
   2   1  14   -4.56    8.11
   2   1  14    2.57   14.66
  -2   1 -14   -3.41    7.47
  -2  -1 -14   -6.10   15.90
   2  -1  14    0.35    4.02
  -2  -1 -14    5.15    4.10
  -2   1 -14    9.55   17.17
  -2   1 -14    1.67    2.65
  -2  -1 -14    5.81    3.75
  -2   1 -14    5.17    3.70
   2  -1  14    7.59    9.27
   0   2 -13  114.23   10.45
   0  -2  13  102.60    6.63
   0   2  13  104.29   12.34
   0   2  13  101.74   15.61
   0   2  13   98.85   11.52
   0  -2 -13   90.22    7.76
   0  -2  13  103.99   13.60
   0   2 -13  104.41    8.75
   0   2 -13  104.06    7.82
   0   2  13   99.20    7.66
   0  -2 -13   92.00    7.04
   0  -2 -13  102.67   13.58
   0   2  13   90.43   12.16
   0  -2  13  115.82   11.24
   1   0  17    6.59   18.90
  -1   0 -17   -1.81    3.52
   1   0  17    3.05    3.64
   1   0  17    1.44    3.36
  -1   0 -17   -0.69    3.91
   1   0  17   -4.40    3.16
   1   0  17    2.95    4.52
   1   0  17   -7.63   10.51
  -1   0 -17    0.74    3.67
  -1   0 -17    1.24    3.93
  -4   0   8   35.00    6.43
  -4   0   8   38.51   14.14
  -4   0   8   28.33    5.89
   4   0  -8   25.31    3.34
   4   0  -8   29.40    3.66
   4   0  -8   35.70   21.00
  -4   0   8   23.60    3.84
  -4   0   8   29.85    3.81
   4   0  -8   28.17    6.68
   4   0  -8   26.64    7.21
   4   0   6  173.03   14.99
  -4   0  -6  163.35   37.15
   4   0   6  143.36    9.38
   4   0   6  128.82   20.32
  -4   0  -6  150.66   16.73
  -4   0  -6  140.51    9.92
  -1  -1 -16   62.78    5.64
  -1   1 -16   57.15    4.06
   1   1  16   70.34   13.45
   1   1  16   73.86   12.39
   1   1  16   60.09    6.73
  -1   1 -16   66.77    6.03
   1  -1  16   63.65    8.51
   1   1  16   63.60    3.67
   1  -1  16   62.92   10.50
   1   1  16   67.65    5.35
   1  -1  16   66.83    6.96
   1   1  16   68.40    6.95
  -1  -1 -16   54.99    6.98
  -1   1 -16   53.00    6.12
   1  -1  16   63.28   13.85
   3  -2   4    0.16    0.83
   3   2   4    3.65    3.90
   3  -2   4    4.29    3.57
   3  -2   4    3.56    7.12
   3  -2   4   -1.31    4.86
   3   2   4    0.23    4.61
  -3   2  -4    2.37    8.84
  -3  -2  -4   -3.93    5.45
  -3  -2  -4   -1.65    3.56
  -3  -2  -4   -6.78    7.90
  -3   2  -4   -4.67    4.54
  -3  -2  -4   -0.31    4.56
  -3   2  -4   -9.14    7.73
   3  -2   4    2.19    8.46
   4   1  -5  101.35   10.87
  -4   1   5  107.68    7.58
  -4  -1   5   96.10    8.69
   4   1  -5   85.60    7.23
  -4  -1   5  117.93   17.14
   4  -1  -5   98.86    8.67
   4   1  -5   85.69   25.10
  -4   1   5  102.09   15.80
  -4   1   5   91.57    5.18
  -4   1   5   97.31    7.62
  -4  -1   5  102.47    8.41
   4  -1  -5   94.25   22.99
   4  -1  -5  104.85   10.11
   4   1  -5   95.74    7.04
  -4  -1   5  106.09    9.56
   4  -1   3  164.98   15.83
  -4  -1  -3  163.17   11.55
   4  -1   3  159.16    7.69
   4   1   3  148.66   19.49
  -4   1  -3  131.08   19.95
  -4   1  -3  155.11   16.60
   4  -1   3  155.35   10.36
  -4  -1  -3  152.74   10.89
   4   1   3  155.66   14.01
  -4   1  -3  143.52    9.62
   4   1   3  152.44    9.53
   4  -1   3  144.45   19.73
  -4   1  -3  162.16   11.39
  -4  -1  -3  145.44   10.48
  -4  -1  -3  155.79   31.95
   4   1   3  157.89    7.29
  -2  -2  11  213.73   23.04
   2  -2 -11  221.98   13.31
   2  -2 -11  168.91   12.38
  -2  -2  11  221.73   21.77
  -2   2  11  175.01   15.27
   2   2 -11  189.11   12.13
  -2   2  11  204.95   17.19
   2  -2 -11  186.18   15.48
   2   2 -11  226.04   18.23
  -2   2  11  172.99   18.58
  -2  -2  11  197.13   11.52
  -2  -2  11  206.25   12.46
  -2   2  11  201.83   12.32
  -2  -2  11  191.90   12.45
  -2  -2 -10 2425.25  171.03
   2   2  10 2206.43  194.77
   2   2  10 2393.82  176.26
   2  -2  10 2370.17  174.20
  -2   2 -10 2407.85  169.02
  -2   2 -10 2256.84  215.81
   2   2  10 2515.92  173.26
  -2  -2 -10 2240.66  196.99
  -2  -2 -10 2297.37  169.83
  -2  -2 -10 2585.49  172.47
   2  -2  10 2251.72  214.82
   2  -2  10 2428.83  204.54
   2  -2  10 2174.99  155.01
  -2   2 -10 2366.78  207.27
   3   2  -6   29.92   10.64
   3  -2  -6   34.07    9.52
  -3  -2   6   34.68    6.76
  -3   2   6   25.66    1.87
  -3   2   6   24.82    9.30
  -3  -2   6   28.44   11.93
  -3   2   6   34.01    9.70
   3  -2  -6   31.65    5.30
  -3  -2   6   26.27    9.19
   3   2  -6   35.86    9.77
   3   2  -6   30.61    6.32
   3  -2  -6   29.10    6.64
  -3   2   6   32.39   10.52
   0   0  18   27.73   13.28
   0   0 -18   27.37    3.56
   0   0  18   29.09    4.75
   0   0  18   26.48    4.44
   0   0 -18   29.46    5.04
   0   0  18   33.51   12.37
   0   0 -18   29.10    9.01
   0   0  18   27.92    7.63
   1  -2 -13   18.77    9.91
   1   2 -13   24.37    5.52
  -1  -2  13   29.79   10.21
  -1  -2  13   22.83    9.47
  -1   2  13   16.73    6.93
  -1   2  13   28.84    8.06
  -1  -2  13   18.94    7.91
   1  -2 -13   20.89    6.44
   1   2 -13   34.57    9.81
  -1  -2  13   19.25    5.22
  -1   2  13   17.78    7.53
  -1   2  13   16.78    5.91
  -3   0  14   -0.40    1.55
  -3   0  14    0.59    2.56
   3   0 -14    0.91    6.44
  -3   0  14    0.97    3.41
   3   0 -14    2.16    4.51
   3   0 -14   -6.68   10.42
   3   0 -14    1.27    2.39
   3   0 -14    3.98    5.85
  -3   0  14    1.36    4.25
   0  -1 -17   44.26    7.84
   0   1 -17   34.80    7.59
   0   1  17   35.53    6.95
   0   1  17   42.74    8.89
   0  -1  17   36.43    4.02
   0   1  17   52.95   18.87
   0  -1  17   41.83    6.39
   0  -1 -17   43.56    7.41
   0  -1  17   43.29    9.68
   0   1  17   37.87    6.46
   0   1 -17   37.61    6.73
   0   1  17   48.11   16.82
   0  -1  17   34.25   19.97
   0  -1 -17   35.89    5.75
   0   1 -17   35.76    8.03
  -3   1 -11   42.82   13.39
   3  -1  11   45.40   13.54
   3   1  11   36.73   12.97
  -3   1 -11   44.62    6.86
   3   1  11   49.46    4.36
   3  -1  11   33.19   11.39
   3  -1  11   46.57    7.90
  -3   1 -11   42.53    7.31
   3  -1  11   45.14    7.17
  -3  -1 -11   51.61    6.31
  -3  -1 -11   38.37   20.65
  -3  -1 -11   46.65    4.90
  -3  -1 -11   43.04    5.06
   3   1  11   53.08    6.93
   0  -3   0    4.00    4.10
   0   3   0    4.48    2.52
   0  -3   0    0.00    1.72
   0   3   0   -0.59    4.41
   0   3   0    2.38    4.39
   0  -3   0   -2.08    4.28
   0   3   0   -3.69    5.40
   0  -3   0    0.49    3.38
   0   3  -1   11.53    3.01
   0  -3  -1    5.32    3.71
   0   3   1   12.67    3.03
   0  -3   1   14.06    2.88
   0   3   1   13.92    4.66
   0  -3   1   13.52    2.39
   0   3   1   10.61    3.30
   0  -3  -1    9.94    2.07
   0   3   1   15.92    2.84
   0   3  -1    8.99    3.88
   0  -3   1   10.45    5.60
   0  -3   1   14.49    2.36
   0   3  -1   13.77    2.90
   0  -3  -1   12.24    3.05
   0   3  -1   24.32    6.94
   0  -3  -1    6.87    4.04
  -4  -1   6    9.00   17.97
  -4   1   6    3.38    9.96
   4   1  -6   11.58    9.61
  -4   1   6    5.70    2.82
  -4  -1   6    4.73    5.16
   4   1  -6    9.89    6.74
   4  -1  -6    7.75    3.84
   4  -1  -6   13.27    8.86
   4   1  -6    4.03    2.72
   4  -1  -6    6.14    5.21
   4   1  -6   12.00    3.90
   4  -1  -6    0.47    5.06
  -4  -1   6   18.72    4.88
  -4  -1   6    8.50    2.67
  -4   1   6    4.44    2.73
  -4  -1   6   11.20    6.37
  -4   1   6   10.54    4.56
  -4  -1  -4  142.24   17.87
  -4   1  -4  145.87   10.34
   4  -1   4  112.51   29.49
   4   1   4  143.31   19.25
   4   1   4  151.42    9.48
   4  -1   4  174.10    7.70
   4   1   4  160.70   15.26
  -4   1  -4  128.71   30.88
   4   1   4  150.05   10.33
   4  -1   4  146.59    7.29
   4  -1   4  146.34   15.23
  -4  -1  -4  132.03   19.78
  -4  -1  -4  178.11   12.80
  -4  -1  -4  142.38   10.81
  -4   1  -4  140.45   11.08
  -3  -2  -5  116.13   17.23
   3   2   5  153.28   11.27
   3   2   5  129.19    8.86
   3  -2   5  142.12   14.68
   3   2   5  152.93   15.38
  -3   2  -5  148.04   16.43
   3  -2   5  140.84   16.10
  -3  -2  -5  135.02    9.69
  -3  -2  -5  146.53    9.45
  -3   2  -5  133.12    9.60
  -3  -2  -5  147.34    8.35
   3  -2   5  113.67   16.67
   3  -2   5  142.93   11.55
  -3   2  -5  121.25   11.27
   4   0  -9    2.65    4.37
   4   0  -9   -0.75   20.24
   4   0  -9   -4.47    5.17
   4   0  -9    0.06    3.30
   4   0  -9    2.38    5.13
  -4   0   9    0.42    3.28
  -4   0   9    3.28    4.71
  -4   0   9    4.79    2.81
  -4   0   9   17.56   19.81
  -4   0   9    1.05    3.45
   0   3  -2    9.52    3.13
   0   3   2    6.57    2.97
   0  -3   2   16.78    6.94
   0   3   2   12.09    2.98
   0  -3  -2   12.21    2.49
   0   3   2   13.85    4.75
   0  -3   2   11.00    3.83
   0  -3  -2   13.43    2.28
   0   3   2   10.03    5.41
   0   3  -2   11.01    2.05
   0   3  -2    5.78    4.69
   0   3  -2   14.60    7.30
   0  -3  -2    6.96    3.98
   0  -3   2   12.08    2.81
   0  -3   2   12.24    3.91
   0  -3  -2   18.50    4.87
   1   0 -18   27.76    3.25
   1   0 -18   35.59    5.24
  -1   0  18   39.14   13.14
  -1   0  18   26.88    3.61
   1   0 -18   32.01   10.04
  -1   0  18   41.61   21.74
  -1   0  18   30.52    5.38
  -1   0  18   33.86    5.39
   4   0   7    4.80    4.38
  -4   0  -7   -1.42    4.64
   4   0   7   12.90   17.50
  -4   0  -7    5.72    8.72
   4   0   7   -6.68    7.62
  -4   0  -7   15.14   11.45
  -1  -1  17  202.35   18.13
  -1  -1  17  193.89   17.55
   1   1 -17  208.11   11.84
  -1   1  17  210.88   19.24
   1  -1 -17  201.78   14.06
   1   1 -17  203.04   17.43
   1  -1 -17  199.89   12.62
  -1   1  17  192.94   21.08
  -1   1  17  196.47   11.06
  -1  -1  17  195.76    8.36
  -1   1  17  208.39    9.89
  -1  -1  17  207.58   34.82
  -1  -1  17  192.72   22.60
   1   1 -17  206.66   12.11
   3  -2  -7  115.07   10.02
  -3  -2   7  101.81    8.20
   3  -2  -7   98.27    7.77
  -3  -2   7  105.43   10.01
   3   2  -7  115.27   14.01
   3   2  -7  118.55   15.02
  -3   2   7  101.60    8.99
   3  -2  -7   91.53   11.82
   3   2  -7  105.30    9.69
  -3   2   7  111.87    9.50
  -3   2   7  125.94   13.39
  -3  -2   7  117.15   11.50
  -3  -1  13   28.26   19.15
  -3  -1  13   19.27    3.57
  -3  -1  13   20.59    4.00
  -3   1  13   20.81    4.15
   3  -1 -13   14.73    4.91
   3   1 -13   31.63   10.97
   3   1 -13   15.19    6.78
   3  -1 -13   14.35    5.08
   3   1 -13   17.44    5.39
  -3   1  13   30.11   10.20
  -3  -1  13   19.39   11.04
  -3   1  13   15.21    9.77
   3  -1 -13   10.55    9.62
   3  -1 -13   13.08    5.46
   0  -3  -3   13.44    4.33
   0  -3   3   10.75    2.65
   0  -3   3    9.31    8.01
   0   3   3   10.21    4.45
   0   3   3   12.49    4.56
   0  -3   3   14.89    3.79
   0   3   3    5.83    5.09
   0  -3   3   10.47    2.59
   0   3  -3    9.07    4.75
   0  -3  -3   10.61    4.35
   0   3  -3    9.73    4.76
   0   3  -3   13.78    2.73
   0   3   3   17.91    5.98
   0  -3  -3    8.32    3.32
   0  -3  -3   10.53    3.04
   0   3  -3    8.33    5.38
   1  -2  13  144.47   10.15
   1   2  13  121.85   13.99
  -1   2 -13  128.53    6.62
  -1  -2 -13  141.65   10.48
   1  -2  13  135.97   10.13
  -1  -2 -13  141.58    9.47
  -1   2 -13  118.32    5.92
   1   2  13  143.61   17.84
  -1   2 -13  136.75   13.97
   1  -2  13  138.16   17.01
   1   2  13  111.40   12.78
   1   2  13  144.42   14.29
   1  -2  13  119.05   17.66
  -1   2 -13  143.85   17.53
  -2   0  17   10.20    1.72
  -2   0  17   30.91   10.68
  -2   0  17   15.94   21.19
   2   0 -17    9.35    1.92
   2   0 -17    7.82    4.89
   2   0 -17   12.42    4.68
  -2   0  17   15.42    4.88
  -2   0  17   11.17    8.11
  -4  -1   7  157.93    6.64
   4  -1  -7  149.40   27.05
   4   1  -7  170.10   28.96
   4   1  -7  131.78    8.33
   4  -1  -7  141.90   16.05
   4   1  -7  136.48    5.35
   4   1  -7  154.81    8.83
   4  -1  -7  153.13    8.16
  -4   1   7  157.37    9.83
  -4   1   7  150.96    8.22
  -4   1   7  167.68   30.74
  -4  -1   7  164.57   19.84
  -4  -1   7  161.23    8.40
  -4  -1   7  153.05   14.25
  -4   1   7  144.13    5.74
  -4  -1   7  110.59    9.81
  -4   1   7  157.08   14.61
   2   0  16  265.41   13.20
   2   0  16  247.87   28.31
   2   0  16  252.51   11.29
   2   0  16  241.67   10.13
   2   0  16  244.50    9.81
  -2   0 -16  246.41   48.52
  -2   0 -16  257.44   17.11
  -2   0 -16  235.22   10.26
  -2   0 -16  250.59   15.51
  -2   0 -16  242.14   14.48
  -4  -1  -5   53.86   11.52
  -4   1  -5   49.05   23.88
   4  -1   5   38.35   12.99
   4   1   5   69.62   22.20
  -4  -1  -5   40.98   22.27
   4   1   5   49.74    6.57
  -4  -1  -5   65.87    5.83
   4  -1   5   55.78    6.30
   4  -1   5   49.90    7.06
  -4   1  -5   56.45    6.81
   4   1   5   51.46    3.92
  -4   1  -5   56.87    7.66
  -4  -1  -5   63.68    5.25
   4   1   5   56.61    6.75
  -3   0 -13   -6.18    4.34
   3   0  13   11.91   19.13
   3   0  13    1.38    3.15
  -3   0 -13    8.27   11.43
  -3   0 -13   -5.91    3.14
   3   0  13    0.12    3.05
  -3   0 -13    3.60    4.11
  -3   0 -13   -4.33    2.62
   3   0  13   -0.91    6.80
  -3   0 -13   -1.80    3.72
   0   2  14   42.88    7.16
   0   2  14   40.94    9.86
   0  -2 -14   42.64    6.29
   0   2 -14   46.31    4.96
   0  -2 -14   31.54    4.80
   0   2  14   37.97    6.00
   0  -2  14   50.74    6.41
   0  -2  14   36.23    6.15
   0   2  14   36.70    9.63
   0  -2  14   40.69    8.62
   0   2  14   36.86    9.40
   0  -2 -14   38.57    5.93
   0   2 -14   25.91    6.43
   3   2   6  103.80   12.06
   3  -2   6   88.08    9.61
  -3   2  -6   99.15   12.96
  -3   2  -6   86.20   15.87
  -3  -2  -6   91.52    9.29
   3  -2   6   94.43   13.35
   3   2   6   90.41   14.85
   3  -2   6  103.15   14.37
  -3  -2  -6  110.89    7.63
   3  -2   6  103.79    5.97
  -3  -2  -6  108.08   11.28
   3   2   6   96.45    7.90
  -3   2  -6   91.16   15.22
  -3  -2  -6   86.58    8.24
  -2   1  16   34.85   16.09
  -2   1  16   58.01   19.79
  -2  -1  16   39.63    8.27
  -2   1  16   35.51    7.28
  -2  -1  16   36.45   22.49
  -2  -1  16   35.63    4.33
   2   1 -16   37.87    3.50
   2  -1 -16   41.64    6.67
  -2  -1  16   29.52    3.92
   2  -1 -16   32.37    4.79
   2   1 -16   42.26    6.51
   2  -1 -16   33.58    5.12
  -2   1  16   34.91   10.84
  -2  -1  16   37.70   11.51
   0  -3  -4    5.97    4.07
   0  -3   4    5.97    3.99
   0  -3  -4    6.04    3.59
   0   3  -4    5.87    2.86
   0  -3  -4    2.40    2.65
   0  -3   4    3.51    4.89
   0  -3   4    3.83    2.53
   0   3   4    1.15    4.20
   0   3  -4    5.35    5.15
   0   3  -4    7.31    4.72
   0   3   4    2.82    2.34
   0   3   4    6.31    4.79
   0   3   4    2.57    3.61
   0  -3  -4    4.50    1.84
   1  -3   0   55.74    4.76
   1   3   0   62.55    9.45
   1  -3   0   56.56    2.49
   1   3   0   53.93    5.56
   1  -3   0   56.86    6.24
  -1  -3   0   54.38    4.22
  -1  -3   0   83.69   11.81
   1  -3   0   71.05    9.44
  -1  -3   0   57.11    2.64
  -1   3   0   59.18    9.03
  -1   3   0   54.39    6.06
  -1   3   0   61.68    7.62
  -1  -3   0   54.98    4.48
   1   3   0   53.83    2.55
   1   3   0   51.77    5.27
   2  -2 -12   64.26    7.10
   2   2 -12   75.87   11.04
   2  -2 -12   61.14    9.95
   2   2 -12   66.58    7.49
  -2   2  12   78.63   11.51
  -2  -2  12   74.86   15.07
  -2   2  12   47.14   10.89
  -2  -2  12   56.60   14.07
  -2   2  12   68.92   12.79
  -2  -2  12   59.69   11.84
  -2  -2  12   62.92    7.33
  -2   2  12   66.43    7.46
   2  -2 -12   52.55    7.68
  -2  -2  12   67.59    8.02
  -2  -1 -15    0.14    0.94
   2  -1  15    7.44    7.08
  -2   1 -15    2.13    7.59
  -2   1 -15    1.06    3.77
  -2  -1 -15    2.31    4.10
   2  -1  15    2.14    2.18
  -2  -1 -15    2.44    2.15
   2   1  15   10.76   15.11
  -2   1 -15    2.68   17.43
   2  -1  15    9.87    7.79
   2   1  15    7.54    6.43
   2  -1  15    3.78    4.31
   2   1  15    2.88    7.93
  -2  -1 -15  -24.50   15.97
  -2  -1 -15    3.81    7.08
  -2   1 -15    0.23    2.74
  -2   1 -15    2.06    1.66
   1   3  -1   13.75    2.15
   1  -3  -1   10.38    3.67
   1   3  -1   17.15    4.34
   1  -3  -1    8.03    3.73
   1   3  -1   11.29    2.98
   1  -3  -1   12.01    4.33
   1  -3  -1   12.03    3.95
  -1   3   1   12.03    5.46
  -1  -3   1    9.16    2.38
  -1   3   1   10.74    1.76
  -1   3   1   12.04    4.98
  -1  -3   1    1.53    6.86
  -1   3   1    9.89    7.23
  -1  -3   1   11.34    2.09
   2  -2  11 1072.03   74.22
   2  -2  11 1016.27   56.09
   2   2  11 1053.13   65.40
   2  -2  11  862.73   36.97
   2   2  11 1064.22   74.63
   2  -2  11 1011.38   83.39
  -2  -2 -11 1067.35   47.94
  -2   2 -11 1010.80   66.91
  -2  -2 -11  976.79   72.26
   2   2  11  973.77   71.33
  -2  -2 -11 1016.34   55.98
  -2  -2 -11 1078.46   55.36
  -2   2 -11 1048.14   66.97
  -2   2 -11 1030.62   76.77
  -1   3  -1   63.53    5.76
   1   3   1   45.02    6.33
   1   3   1   38.78    3.23
   1  -3   1   53.18    6.01
   1   3   1   56.05    5.90
   1   3   1   54.93    7.76
   1  -3   1   50.08    7.13
   1  -3   1   49.42    4.80
  -1  -3  -1   45.85    3.03
  -1   3  -1   45.13    3.53
  -1   3  -1   45.49    8.09
  -1  -3  -1   45.59    3.74
  -1   3   2  494.85   18.48
   1   3  -2  468.56   18.13
   1   3  -2  515.24   31.07
   1  -3  -2  595.71   19.21
   1   3  -2  540.50   23.71
   1  -3  -2  498.27   22.96
  -1  -3   2  496.74   32.37
  -1  -3   2  449.94   19.07
  -1  -3   2  381.85   12.97
  -1  -3   2  510.59   22.36
   1   3  -2  463.77   17.17
  -1   3   2  534.78   22.56
   1  -3  -2  494.65   19.39
  -1   3   2  436.90   17.31
   1  -3  -2  523.45   22.08
  -1   3   2  510.61   20.30
  -4   0  10   -2.51   18.61
   4   0 -10   14.97   12.14
   4   0 -10   -4.06    5.86
  -4   0  10    5.46    3.76
  -4   0  10    0.38    4.58
   4   0 -10    7.45    6.01
   4   0 -10    1.46    5.56
  -4   0  10    4.14    3.52
  -4   0  10    2.95    2.82
   4   0 -10    1.22    4.79
  -3  -2   8   20.63   10.65
   3  -2  -8    0.35    9.60
   3   2  -8    7.12    9.47
  -3  -2   8    7.47    2.54
  -3   2   8    8.30    5.11
  -3   2   8    9.31    8.43
   3  -2  -8    6.73    7.18
  -3   2   8    6.17    5.67
  -3  -2   8    4.90    9.79
   3  -2  -8   10.90    7.95
  -3  -2   8   11.55    4.91
   3   2  -8   12.23    8.52
   3   2  -8   10.56    9.08
   1  -3   2   -1.50    3.52
  -1  -3  -2    0.74    2.28
  -1  -3  -2   17.01    8.66
   1  -3   2   -2.72    5.91
   1   3   2    2.36    5.01
   1   3   2   -3.71    4.71
  -1   3  -2   12.51    6.77
  -1   3  -2   -3.37    3.84
  -1  -3  -2   -1.23    2.41
  -1   3  -2    4.21    3.45
   4   0   8  -12.17   19.37
   4   0   8    2.45    4.59
  -4   0  -8    0.49   11.66
  -4   0  -8    4.42    4.61
   4   0   8    2.03    7.36
  -4   0  -8    1.07    5.28
   3   1  12   14.32    5.59
   3  -1  12   11.55    3.38
  -3  -1 -12    9.09    6.06
   3  -1  12   16.96    9.22
  -3   1 -12   10.67    3.36
  -3  -1 -12   18.81   10.05
  -3  -1 -12    9.72    4.13
   3  -1  12   29.70   18.10
  -3   1 -12   16.06   11.31
  -3  -1 -12   16.20    5.17
   3   1  12   10.90    9.37
  -3   1 -12   11.68    9.78
   3  -1  12   15.98    6.31
   3   1  12    8.83   10.99
   1   0  18    4.21    3.38
   1   0  18    7.28    5.66
   1   0  18    4.08    3.26
  -1   0 -18   -4.39    4.01
   1   0  18  -16.91   11.09
  -1   0 -18    5.23    3.51
   1   0  18   18.07   19.51
  -1   0 -18    6.84    3.77
  -1   0 -18    1.48    4.16
   1   0  18    3.07    4.69
   1   2 -14   99.06    8.21
   1  -2 -14  102.82    6.53
  -1  -2  14   87.69   15.36
  -1   2  14   92.14   10.89
   1   2 -14  117.11   14.22
   1  -2 -14  105.74    8.84
  -1   2  14  102.24    8.98
  -1  -2  14  108.22   12.89
  -1  -2  14  102.73   13.55
  -1   2  14   88.70   10.87
   1  -2 -14   95.43   13.97
  -1  -2  14  109.28   13.80
  -1   2  14   91.57    7.89
   1  -1  17  112.90   10.54
   1  -1  17  142.80   17.90
   1   1  17  122.34   17.25
  -1   1 -17  126.68    7.75
  -1  -1 -17  125.04    7.45
  -1   1 -17  110.32    8.39
   1   1  17  115.18    7.16
   1  -1  17  131.94    9.26
  -1   1 -17  114.40    8.30
  -1  -1 -17  126.00    9.00
   1   1  17  128.38   15.83
   1   1  17  121.52    8.91
   1  -1  17  130.63   14.27
   1   1  17  118.03    5.13
  -1   3   3  426.24   23.70
   1   3  -3  461.64   27.47
   1  -3  -3  406.34   16.09
   1   3  -3  426.04   28.63
   1  -3  -3  406.27   22.40
   1  -3  -3  416.07   15.77
  -1   3   3  354.59   14.70
  -1  -3   3  435.69   25.75
   1   3  -3  396.90   13.02
  -1   3   3  423.40   18.22
  -1  -3   3  421.11   29.84
  -1   3   3  431.39   18.71
  -1  -3   3  410.50   14.49
   4  -1  -8   43.37   18.84
  -4  -1   8   42.48   12.43
  -4   1   8   23.46    3.90
  -4  -1   8   32.17    7.71
  -4   1   8   22.35    9.35
  -4   1   8   26.12    5.11
   4  -1  -8   29.96    7.47
  -4   1   8   42.20   18.49
   4   1  -8   22.77    2.29
   4  -1  -8   29.58    6.03
   4   1  -8   38.62   12.99
   4   1  -8   18.40    4.97
  -4   1   8   25.23    2.46
  -4  -1   8   25.41    3.88
  -4  -1   8   21.35    8.88
   0  -3  -5    5.95    3.78
   0   3   5    0.54    3.85
   0  -3  -5    1.74    2.02
   0   3  -5    5.15    4.41
   0  -3   5   -4.54    4.10
   0   3   5   -1.37    2.48
   0  -3   5   -5.88    4.98
   0   3   5    5.32    3.09
   0  -3   5    1.60    3.60
   0   3   5   -0.68    2.96
   0  -3  -5   -2.07    2.56
   0   3  -5    0.22    3.17
   0   3  -5    0.25    4.85
   0  -3  -5    1.55    4.32
  -3   0  15   10.44   18.00
  -3   0  15    3.95    4.45
  -3   0  15    0.01    2.95
   3   0 -15   -4.79   10.45
   3   0 -15    3.73    4.69
   3   0 -15   -0.14    5.95
   3   0 -15   -2.83    6.45
   3   0 -15   -1.34    3.38
   4   1   6    8.76   15.33
  -4  -1  -6    1.02    5.00
  -4  -1  -6   -4.85   16.94
  -4   1  -6    3.00    4.70
  -4  -1  -6   15.47    6.02
  -4   1  -6    5.47    5.70
   4  -1   6    4.87    5.08
   4  -1   6    7.08    5.71
   4  -1   6   -5.33    9.80
  -4  -1  -6   10.28    5.17
   4  -1   6    2.35    4.32
  -4   1  -6    8.50   10.89
   4   1   6    7.77    5.17
   4  -1   6    3.07    4.30
   4   1   6    6.04    4.49
  -1  -3  -3    2.72    4.29
  -1   3  -3    5.98    4.17
   1  -3   3   -9.05    7.53
   1   3   3    1.68    2.77
  -1  -3  -3    2.80    2.42
  -1  -3  -3    5.38    7.22
   1  -3   3    5.34    6.84
   1  -3   3    6.17    3.41
  -1   3  -3   -3.97    6.86
   1   3   3    0.24    3.34
  -1   3  -3    0.58    2.96
  -3   2  -7   66.12    6.67
   3   2   7   66.08   11.46
   3  -2   7   62.63    7.32
   3  -2   7   58.09   12.13
   3  -2   7   61.40    7.39
   3  -2   7   51.61   13.28
   3   2   7   72.86    6.56
  -3  -2  -7   69.06    9.47
  -3   2  -7   67.36   13.31
  -3  -2  -7   56.62   10.38
  -3  -2  -7   59.93   12.50
  -3   2  -7   53.91    8.95
   3   2   7   61.47   12.01
  -3  -2  -7   55.92   11.58
  -1   3   4  214.58   15.01
  -1  -3   4  221.62   10.36
  -1   3   4  187.95    8.59
  -1  -3   4  216.67   19.95
   1   3  -4  223.96   16.53
   1  -3  -4  202.81    7.06
  -1  -3   4  205.96   10.49
  -1   3   4  222.56   15.55
   1  -3  -4  202.24    5.92
   1  -3  -4  218.68    9.88
   1   3  -4  223.85   18.85
   1   3  -4  205.49    6.90
   1  -3  -4  210.23   10.78
  -1   3   4  185.32    6.40
   0  -1  18  142.15   10.09
   0   1  18  136.62   11.08
   0   1 -18  134.83   11.46
   0  -1  18  150.15   10.20
   0  -1 -18  131.00   14.45
   0   1 -18  139.55   12.46
   0  -1 -18  162.56   19.78
   0   1  18  139.50   29.64
   0  -1  18  148.45   28.87
   0   1  18  137.44   13.35
   0   1 -18  138.49   10.14
   0  -1  18  134.99   15.43
   0   1  18  128.72    6.75
   0   1  18  148.34   29.07
   0  -1 -18  130.55    7.09
   0   0  19   -7.34    6.47
   0   0  19    4.06    6.39
   0   0  19   -1.00    3.38
   0   0  19    3.26   17.33
   0   0 -19    1.14    2.83
   0   0  19  -12.21   18.78
   0   0 -19   -6.64    4.17
   0   0 -19    0.25    4.62
   3  -1 -14    9.58    3.36
  -3  -1  14    9.32    6.49
  -3  -1  14   13.73    3.68
  -3  -1  14    6.52   19.59
   3   1 -14   21.41   11.06
   3  -1 -14    6.71    7.63
  -3   1  14   16.61    3.88
  -3   1  14   15.53    9.83
   3  -1 -14   27.69    9.27
   3  -1 -14   18.40    5.39
   3   1 -14   15.58    4.90
  -3   1  14    9.04   10.27
  -3  -1  14   14.56    5.90
   3   1 -14   16.04    6.73
  -1   3  -4   -4.43    4.21
  -1   3  -4    0.87    4.50
  -1  -3  -4   -1.91    2.82
  -1  -3  -4   -2.62    4.52
   1   3   4  -10.20    4.01
  -1  -3  -4   -2.88    5.04
   1  -3   4   -8.47    4.79
   1  -3   4    0.13    3.00
   1  -3   4   -8.18    7.29
   1   3   4    2.38    4.43
   0   3  -6  296.74   17.21
   0  -3  -6  293.34   15.74
   0  -3  -6  277.53    8.22
   0   3   6  299.76   14.43
   0   3  -6  305.56   16.74
   0   3   6  289.38   13.48
   0  -3   6  290.25   10.13
   0  -3   6  289.67   16.95
   0  -3   6  283.62   15.01
   0  -3  -6  295.58   20.20
   0   3  -6  290.42   15.02
   0   3   6  295.20   11.90
  -3  -2   9   27.62   11.90
  -3   2   9   28.73    9.87
  -3   2   9   25.86    5.99
  -3  -2   9   20.47    9.80
   3   2  -9   30.80    5.78
   3   2  -9   34.47    6.40
   3  -2  -9   30.12   11.44
   3  -2  -9   31.48    9.11
   3   2  -9   33.39   12.01
  -3  -2   9   29.22    3.44
  -3   2   9   29.58    6.66
   3  -2  -9   31.86    9.07
  -3  -2   9   38.50   10.93
   1   2  14   30.77   11.39
  -1  -2 -14   30.58    5.68
   1  -2  14   32.10    6.39
   1  -2  14   31.31   11.53
   1   2  14   24.26    8.39
   1  -2  14   25.09    6.10
  -1   2 -14   24.39    2.20
   1  -2  14   24.81   10.04
   1   2  14   30.80    5.51
   1   2  14   23.38    9.19
  -1   2 -14   22.36    9.36
  -1   2 -14   25.16   10.89
  -1   2 -14   23.44    4.71
  -1  -2 -14   28.20    6.37
  -1  -3   5  110.61    7.65
   1  -3  -5  111.68    8.06
   1   3  -5  124.12    7.58
   1  -3  -5  108.45    6.94
  -1   3   5  128.59   11.44
   1   3  -5  118.55    9.24
  -1  -3   5  120.34   15.76
  -1  -3   5  117.27   10.83
  -1   3   5  107.63    6.28
  -1   3   5  120.26   13.00
   1  -3  -5  121.63    6.80
   1   3  -5  115.19    7.15
  -4   0  11   -6.14    6.07
   4   0 -11    6.25   19.89
   4   0 -11    2.44    3.77
  -4   0  11   -1.60    2.43
  -4   0  11    6.50    3.73
   4   0 -11    5.00    3.78
  -4   0  11   -0.62    4.02
   4   0 -11   -0.78    3.22
   4   0 -11    1.49    2.82
  -4   0  11  -12.38   11.08
  -4  -1   9  126.93   29.37
  -4   1   9  106.44    8.49
  -4  -1   9  105.50    4.49
   4  -1  -9  100.49   17.16
  -4   1   9  111.07   16.11
  -4  -1   9   98.85   12.15
  -4  -1   9  102.27    7.77
  -4   1   9   99.84    7.72
   4   1  -9  130.08   18.95
   4  -1  -9  102.98    8.87
   4   1  -9  106.31   12.05
   4  -1  -9   99.46    7.17
  -1  -1  18  846.62   42.52
   1  -1 -18  830.68   44.63
   1  -1 -18  859.37   52.72
   1   1 -18  880.59   44.07
  -1   1  18  840.76   89.88
  -1  -1  18  799.70   69.11
  -1  -1  18  886.00   67.79
   1  -1 -18  861.14   45.68
  -1   1  18  847.30   41.52
  -1  -1  18  848.78   43.97
  -1   1  18  807.90   39.35
  -1  -1  18  821.04   34.88
   1   1 -18  809.51   39.04
  -1   1  18  874.20   61.80
   1   1 -18  802.99   50.96
  -1   1  18  848.07   38.50
  -2  -2  13   32.34    9.76
   2   2 -13   30.91    6.12
  -2  -2  13   36.30   13.80
   2  -2 -13   25.19    6.44
   2  -2 -13   23.22    5.20
  -2  -2  13   32.58   12.80
  -2  -2  13   34.10    6.20
  -2   2  13   33.54    6.48
  -2  -2  13   26.56    6.90
  -2   2  13   34.22    6.25
  -2   2  13   24.88    5.98
   2  -2 -13   35.47   10.42
   2   2 -13   32.80    9.06
  -2   2  13   30.21   10.62
   1   0 -19    1.80    4.42
  -1   0  19   -7.40   18.25
  -1   0  19   -2.34   11.10
  -1   0  19    3.91    7.23
  -1   0  19   -0.67    7.35
   1   0 -19    6.93    8.12
  -4   0  -9   -0.11    4.64
   4   0   9   -0.46   11.61
   4   0   9   -6.07    7.25
  -4   0  -9   -2.58   19.16
  -4   0  -9   -3.00    5.25
   4   0   9   -4.61    4.65
   4  -1   7   36.69   19.48
   4   1   7   38.80    5.38
  -4  -1  -7   41.17    6.24
  -4   1  -7   41.73    7.17
  -4  -1  -7   32.92    6.03
   4   1   7   43.26   11.50
  -4   1  -7   45.27   21.90
  -4   1  -7   35.43    3.50
  -4  -1  -7   27.81   12.85
   4  -1   7   32.70    7.17
   4  -1   7   30.60    3.91
   4  -1   7   36.75    8.53
   4   1   7   35.93    6.34
  -3   0 -14   12.04    3.18
   3   0  14    5.96    3.00
   3   0  14    3.22    7.31
   3   0  14  -16.14   20.57
  -3   0 -14   11.76    7.11
   3   0  14    5.14    2.09
  -3   0 -14    6.32    4.43
  -3   0 -14   24.45   20.28
  -3   0 -14    8.15    2.42
  -3   0 -14    8.89    2.79
  -2   2 -12  414.09   29.26
  -2  -2 -12  427.05   25.64
  -2  -2 -12  479.69   23.35
   2  -2  12  477.21   25.28
  -2  -2 -12  477.66   17.83
   2  -2  12  418.36   28.37
   2   2  12  492.12   22.33
  -2   2 -12  492.53   38.84
  -2  -2 -12  465.02   24.56
   2   2  12  526.19   38.96
   2   2  12  423.12   25.55
  -2   2 -12  485.01   31.38
   2  -2  12  460.42   24.76
   0  -2  15   -0.48    2.00
   0   2  15    2.20    4.64
   0   2 -15   -0.05    4.88
   0  -2 -15   -1.94    2.96
   0  -2  15    3.42    5.10
   0   2 -15    2.41    3.83
   0   2  15    3.01    4.59
   0  -2  15    9.94    5.32
   0   2  15    6.34    7.17
   0  -2  15    4.16    4.84
   0  -2  15    3.26    7.19
   0   2  15   -1.65    7.80
   0   2 -15    8.14    2.91
   0   2  15   11.14    5.63
   0  -2 -15   -0.41    2.91
   0  -2 -15    7.91    4.85
   1  -3   5  -10.14    4.81
   1   3   5   -2.24    3.65
  -1  -3  -5   -1.13    2.58
   1   3   5   -3.81    4.02
   1   3   5   -7.31    4.05
  -1   3  -5   -2.16    4.23
  -1  -3  -5    5.36    5.39
  -1  -3  -5    0.68    4.45
  -1   3  -5   -1.95    4.78
   1  -3   5   -7.68    7.86
  -2   0  18   18.44    5.29
   2   0 -18   17.82    8.37
   2   0 -18   25.33    8.75
  -2   0  18    9.14   13.80
  -2   0  18   27.64   11.74
  -2   0  18   24.51    8.63
  -3  -2  -8    0.54    7.91
   3  -2   8    0.18    1.28
   3  -2   8    0.49    4.44
   3   2   8   -1.72    8.09
   3   2   8    4.98    6.97
  -3  -2  -8    2.83    7.19
   3  -2   8    5.63    4.89
  -3   2  -8    1.27    9.28
  -3   2  -8    6.61    6.17
   3  -2   8   10.02    8.53
  -3  -2  -8   -0.34    0.92
  -3  -2  -8   -7.15    8.78
   3   2   8   -4.95    8.21
   3  -2   8    2.57   10.08
  -3   2  -8   -5.53    4.39
  -3  -2  -8    3.80    3.53
  -2   0 -17    1.71    3.14
   2   0  17    2.76    4.38
   2   0  17    5.54    5.45
  -2   0 -17    3.64    5.16
  -2   0 -17   -0.94    5.29
   2   0  17    4.30    2.90
   2   0  17   -0.60    3.10
  -2   0 -17   23.41   12.22
   2   0  17  -11.39   11.40
  -2   0 -17    5.33    5.23
  -2  -1  17  112.02    7.73
  -2   1  17  116.68   15.21
   2  -1 -17  110.55    6.83
   2  -1 -17  111.74    9.61
  -2  -1  17   99.82   16.33
   2   1 -17  116.55    7.67
  -2   1  17  100.46   22.40
   2  -1 -17  106.58    7.83
  -2   1  17  104.31    9.79
   2   1 -17  117.79    9.24
  -2  -1  17  124.95   19.37
  -2   1  17  107.03   17.24
  -2  -1  17  100.97    7.61
   2   1 -17  106.35    8.79
  -2  -1  17  107.26    8.16
   0   3  -7  270.57   16.83
   0  -3  -7  264.00   10.12
   0   3   7  276.55   14.71
   0  -3   7  286.80   16.89
   0  -3   7  288.78   13.40
   0   3   7  272.98   15.61
   0  -3  -7  283.35   21.03
   0  -3   7  267.69   11.10
   0   3  -7  271.91   10.57
   0  -3  -7  274.53   11.14
   0   3  -7  290.49   25.26
   0   3   7  280.06   13.18
  -2   1 -16  257.01   28.75
  -2  -1 -16  268.43   20.39
   2  -1  16  276.58   13.37
   2   1  16  276.51   12.76
   2  -1  16  208.34   10.63
   2   1  16  251.83   13.57
   2   1  16  231.62   38.01
  -2  -1 -16  251.06   10.04
  -2  -1 -16  265.87   26.03
  -2  -1 -16  250.68   12.27
  -2   1 -16  227.32    9.34
  -2   1 -16  261.77   13.47
   2  -1  16  261.99   19.46
  -2   1 -16  207.74    6.97
  -3  -1 -13  142.41   10.02
   3   1  13  157.76   17.15
   3  -1  13  135.59   33.05
  -3  -1 -13  132.05   31.27
  -3   1 -13  139.22   35.43
   3   1  13  138.19   19.13
   3  -1  13  133.04   11.86
  -3  -1 -13  136.78    8.10
  -3   1 -13  139.44   17.41
  -3  -1 -13  149.51    7.43
  -3   1 -13  138.56   10.16
   3  -1  13  139.81   16.45
   3   1  13  152.44   10.69
   3  -1  13  134.50    9.84
   1  -3  -6   26.14    5.90
  -1   3   6   22.43    4.44
  -1   3   6   20.78    4.06
  -1   3   6   24.23    5.53
  -1  -3   6   28.52    6.52
  -1  -3   6   24.47    2.95
  -1  -3   6   27.69    6.60
   1  -3  -6   23.62    4.42
   1   3  -6   27.87    4.68
   1  -3  -6   22.74    5.23
   1   3  -6   16.24    6.11
   1   3  -6   26.40    4.90
  -1   2  15    0.17    5.22
  -1   2  15   -3.55    6.46
  -1  -2  15    3.12    5.58
   1  -2 -15    2.20    3.47
   1   2 -15    0.17    7.53
   1  -2 -15    1.93    5.11
   1  -2 -15   -0.24    1.67
   1  -2 -15   -3.56    4.92
   1   2 -15   -3.36    8.17
  -1  -2  15   -4.17    7.03
  -1   2  15   -5.98    6.37
  -1  -2  15    0.95    1.49
  -1  -2  15    1.33    4.68
  -1   2  15    1.00    4.63
  -1  -2  15    2.66    9.75
  -1  -2  15    8.32    4.78
  -3   2  10   59.92    7.59
  -3   2  10   57.08    7.07
  -3  -2  10   64.37    7.92
   3  -2 -10   64.48    8.04
   3   2 -10   60.82    6.78
  -3  -2  10   74.13    9.22
   3   2 -10   62.40    7.70
   3  -2 -10   62.22    6.76
  -3  -2  10   60.27    7.08
  -3   2  10   61.66   13.36
   3   2 -10   69.14    9.13
   3  -2 -10   59.56    7.02
  -3  -2  10   56.65    3.02
   3   0 -16   49.68    5.56
  -3   0  16   60.19    6.63
  -3   0  16   54.25    4.16
  -3   0  16   55.64    6.37
   3   0 -16   61.59    9.81
  -3   0  16   96.06   25.57
   3   0 -16   42.02   15.12
  -1  -3  -6   -0.88    5.73
   1  -3   6   -9.12    8.18
   1  -3   6   -0.74    8.21
  -1   3  -6    7.31    8.38
   1   3   6   -3.47    6.53
  -1  -3  -6  -12.58    7.49
  -1  -3  -6   -1.47    2.25
  -1   3  -6   -3.84    7.18
   1   3   6   -0.51    4.29
  -4  -1  10   18.54    4.84
  -4  -1  10   18.40   20.03
   4  -1 -10    3.18   18.61
  -4  -1  10   11.53    7.57
   4  -1 -10   20.66    9.12
  -4   1  10   16.81    5.39
  -4   1  10   12.05    4.96
  -4   1  10   17.35   10.58
   4   1 -10   20.93    7.69
   4  -1 -10   14.01    4.43
   4   1 -10   28.18   20.68
  -4  -1  10   12.40    2.73
  -4  -1  -8    9.15    5.55
  -4  -1  -8   -4.43   18.69
  -4   1  -8   25.62   18.18
   4  -1   8    8.95    4.27
   4  -1   8    9.92    3.32
  -4  -1  -8    3.85    5.14
  -4  -1  -8   21.57    8.33
   4   1   8   10.94    2.91
   4  -1   8   -4.87   16.75
   4  -1   8   11.87    6.23
  -4   1  -8   13.48   10.30
   4   1   8   16.56    9.15
   4   1   8    6.10    9.82
  -4   1  -8    6.08    4.70
  -4  -1  -8    9.22    5.09
  -1   1 -18    0.40    4.40
   1  -1  18    0.41    5.37
   1  -1  18   -1.66    7.41
   1   1  18    8.08   14.25
   1   1  18   -1.11    3.55
  -1   1 -18   -5.30    4.35
  -1   1 -18   -4.23    5.98
   1  -1  18    1.41    3.78
   1   1  18   -2.15    9.73
   1  -1  18   13.46   16.40
   1  -1  18   -0.31    7.56
   1   1  18    3.63    7.37
  -1  -1 -18    0.49    3.54
  -1  -1 -18   -0.36    5.97
   1   1  18   -1.84    3.77
  -1  -1 -18   -4.62    4.78
   4   0 -12    4.06    2.03
   4   0 -12    3.71   10.61
   4   0 -12    1.59    2.70
   4   0 -12    4.82    4.91
  -4   0  12    3.97    6.58
  -4   0  12   -1.47    3.65
  -4   0  12    5.40    3.49
   4   0 -12   -2.49    4.04
   4   0 -12    3.41    3.98
  -4   0  12   20.55   11.28
   1   0  19   -3.86    2.76
  -1   0 -19   -1.94    3.87
   1   0  19    1.05    5.73
   1   0  19   -6.32    5.36
  -1   0 -19   -2.22    7.01
   1   0  19  -17.29   19.33
   1   0  19  -11.71   18.97
  -3  -1  15    1.87    2.49
   3  -1 -15    1.59    1.15
   3  -1 -15    4.91    3.15
  -3  -1  15    2.49    5.10
   3   1 -15    3.47    6.21
   3   1 -15    8.20   10.22
   3  -1 -15    0.61    8.62
   3  -1 -15    6.85    6.24
   3   1 -15    2.21    2.60
   3  -1 -15    6.33    8.32
  -3  -1  15  -10.35   18.74
  -3   1  15    8.49    9.45
  -3  -1  15    5.76    3.52
  -3   1  15   11.59    9.01
  -3   1  15    1.09    3.48
  -3  -1  15    5.38    6.28
   4   0  10   -0.72    7.27
   4   0  10   -3.28   12.14
  -4   0 -10   -4.59    7.65
  -4   0 -10    4.80    5.30
  -4   0 -10   14.35   11.63
   4   0  10    7.69    7.68
  -1   3   7  345.81   14.91
   1  -3  -7  338.34   17.66
  -1   3   7  313.97   14.26
  -1  -3   7  321.34   14.05
   1   3  -7  330.96   21.40
   1   3  -7  344.17   19.04
   1  -3  -7  319.15   12.94
   1   3  -7  332.19   16.45
  -1  -3   7  335.96   20.32
  -1   3   7  379.09   18.43
  -1  -3   7  325.73   12.62
   1  -3  -7  341.66   11.80
   0  -3  -8   76.24   11.91
   0   3  -8   80.48    6.00
   0  -3  -8   75.81    3.39
   0   3   8   79.07    7.54
   0  -3   8   91.66    9.08
   0  -3   8   79.36    5.57
   0   3  -8   79.99   13.97
   0   3   8   84.59    4.15
   0   3  -8   78.03    4.57
   0   3   8   77.43    5.36
   0  -3   8   81.58    4.30
   0  -3  -8   73.48    5.44
  -3  -2  -9  132.22   13.80
   3   2   9  119.32   15.37
  -3   2  -9  126.85   16.78
  -3  -2  -9  120.03   14.29
   3  -2   9   85.34   12.12
   3  -2   9  115.13   14.90
   3  -2   9  112.82    5.51
   3   2   9   93.62    9.97
  -3  -2  -9  120.68   10.35
  -3  -2  -9   97.03   10.28
  -3   2  -9   96.59   18.83
   3   2   9  117.90    8.01
   3  -2   9  116.06   15.56
  -3   2  -9  115.49   13.23
   2  -2 -14   16.25    7.77
  -2  -2  14   19.21    8.90
  -2  -2  14   14.79    5.75
  -2   2  14   20.02    9.68
  -2   2  14   16.88    5.49
  -2  -2  14   20.93    8.10
  -2  -2  14   20.03    7.48
  -2   2  14    7.79    9.29
   2   2 -14   16.06    5.66
   2  -2 -14   10.40    9.48
  -2   2  14   19.39    9.61
  -2  -2  14   14.22    6.29
   2   2 -14   14.28    8.53
   2  -2 -14   17.21    3.82
  -2  -3   1   49.42    6.39
   2  -3  -1   58.71    7.01
  -2   3   1   48.73    6.54
  -2  -3   1   56.16    7.07
  -2   3   1   52.51    7.61
   2   3  -1   60.65    6.24
  -2   3   1   56.09    7.02
   2  -3  -1   58.30    6.72
   2   3  -1   57.85    7.63
   2  -3  -1   49.04    5.94
   2   3   0    7.23    7.00
   2  -3   0   13.23    4.34
   2   3   0   23.91    9.27
  -2  -3   0    8.08    2.09
  -2  -3   0   17.68    8.53
  -2   3   0    5.56    5.09
  -2  -3   0    4.01    4.07
   2  -3   0    7.31    5.34
   2   3   0    6.35    3.96
  -2   3   0    4.89    5.99
   2  -3   0    8.28    3.15
  -2   3   0   19.76    8.89
   1   2  15    1.73    5.72
   1   2  15    4.98    4.37
  -1  -2 -15    2.41    4.56
   1   2  15   -3.13    7.84
   1  -2  15    0.92    5.45
   1  -2  15   -1.61    6.24
  -1   2 -15    1.25    5.36
  -1   2 -15   -3.47    4.79
  -1   2 -15   -3.41    3.91
   1  -2  15    5.76    7.72
  -1  -2 -15   -9.89    8.83
   1  -2  15    4.02    8.13
   1   2  15    1.71    4.60
  -1   2 -15    1.12    2.78
  -2  -2 -13  240.87   20.43
  -2   2 -13  246.22   24.04
  -2  -2 -13  224.24   14.33
  -2   2 -13  227.05   12.59
   2   2  13  236.83   24.16
   2  -2  13  216.20   17.70
   2  -2  13  243.26   14.86
   2   2  13  239.25   12.56
   2   2  13  220.67   15.11
   2  -2  13  239.19   21.59
  -2   3   2   35.33    4.53
  -2  -3   2   48.26   10.48
  -2  -3   2   50.25   10.19
  -2   3   2   31.89    5.15
   2  -3  -2   29.81    4.48
   2   3  -2   32.44    5.73
   2  -3  -2   34.82    7.15
  -2   3   2   28.34    6.31
   2  -3  -2   26.08   10.10
   2  -3   1    1.25    3.22
   2   3   1    7.40    4.28
  -2   3  -1    4.15    2.72
   2  -3   1    2.88    2.33
  -2  -3  -1  -20.98   10.30
  -2  -3  -1    5.51    3.30
   2  -3   1  -10.59    8.69
  -2   3  -1    2.46    8.05
  -2   3  -1    5.39    3.63
   2   3   1   -8.71    8.34
   2   3   1   -3.83    6.36
   1   3   7   -1.76    4.05
   1   3   7   -7.97    7.38
  -1  -3  -7   -0.42    7.54
  -1   3  -7    2.26    4.26
  -1  -3  -7    0.69    3.28
  -1  -3  -7   -7.72    6.04
   1  -3   7   -2.58    8.35
  -1   3  -7   11.08    8.67
   1  -3   7   11.27    7.83
   1   3   7    1.30    2.84
   0  -1 -19  187.81   21.09
   0   1  19  142.70    8.70
   0  -1  19  137.64    9.37
   0   1  19  143.07    7.06
   0   1  19  146.01   11.70
   0   1 -19  140.50    6.77
   0   1  19  137.79   31.25
   0  -1  19  159.21   16.63
   0   1 -19  140.80    7.94
   0  -1 -19  139.61    7.51
   0  -1  19  163.74   37.25
   0   1 -19  134.61   12.86
   0  -1  19  150.45   16.43
   0   1  19  188.43   30.67
   0  -1 -19  124.75   15.78
  -3   0 -15   -0.49    2.65
  -3   0 -15    3.54    2.31
  -3   0 -15   -3.03    4.14
   3   0  15    1.04    4.12
   3   0  15    1.35    1.98
   3   0  15    1.19    1.81
  -3   0 -15   -1.71   12.28
   3   0  15   21.70   19.93
  -3   0 -15    1.89    3.97
  -3   0 -15    0.11    3.06
  -2   3   3   87.53    6.25
   2  -3  -3   71.09    4.87
   2   3  -3   90.18   12.33
   2   3  -3   63.61   13.17
   2  -3  -3   78.85    9.34
   2  -3  -3   89.17   11.74
  -2   3   3   73.01    3.90
  -2  -3   3   84.67   13.91
  -2   3   3   76.27   12.47
  -2  -3   3   78.89   12.28
   3   2 -11   27.32    7.30
  -3   2  11   14.62    5.25
  -3   2  11   17.52    5.78
  -3  -2  11    9.46    7.28
   3  -2 -11   19.95    5.38
  -3  -2  11   13.98    2.30
  -3   2  11   13.96   10.32
  -3  -2  11   10.02    5.85
   3   2 -11   14.57    4.95
   3   2 -11    7.19    5.96
  -3  -2  11    7.90    5.53
   3  -2 -11   18.12    6.32
   3  -2 -11   26.02    8.48
   0   0  20  161.03   13.90
   0   0  20  181.77   37.74
   0   0  20  204.13   42.06
   0   0 -20  156.78    9.79
   0   0  20  160.85    9.11
   0   0 -20  164.70   10.46
   2  -3   2   14.96    4.05
  -2   3  -2   21.96    5.65
   2   3   2   27.32    6.46
   2   3   2   13.41    5.72
   2  -3   2   19.39    2.64
   2   3   2   18.02    3.41
   2  -3   2   15.81    6.01
  -2  -3  -2   21.99    3.24
  -2   3  -2   19.05    4.52
  -2  -3  -2   -0.18    7.05
  -2  -3  -2   12.73    4.53
  -2   3  -2   14.89    4.86
   0   2  16   25.79    9.87
   0  -2  16   29.14    6.59
   0   2 -16   30.23    3.77
   0   2  16   15.47    8.98
   0  -2  16   36.43   15.09
   0   2  16   35.56    6.89
   0   2  16   26.23    5.82
   0  -2  16   27.63    9.89
   0  -2  16   27.47    6.43
   0   2  16   25.32    3.45
   0  -2 -16   23.87    5.97
   0   2 -16   30.53    6.17
   0   2 -16   34.93    4.76
  -4   1  11    0.07    5.06
   4   1 -11   14.95    7.36
  -4  -1  11    1.21    4.15
   4  -1 -11   -3.83   14.28
   4  -1 -11   -3.20    7.64
  -4  -1  11  -12.31   16.60
  -4  -1  11    1.37    1.19
   4   1 -11    4.53    9.54
   4  -1 -11    2.85    2.94
   4  -1 -11    7.61    6.79
  -4  -1  11    3.74    4.60
  -4   1  11    3.72    4.11
  -4  -1  11   10.29    6.53
  -4   1  11   -4.15   16.11
   4  -1 -11    0.13    0.88
  -4  -1  11    4.02    3.85
   1  -3  -8   -1.52    4.70
   1   3  -8    2.55    6.06
  -1   3   8    8.58    5.86
  -1  -3   8    4.27    5.76
  -1  -3   8    1.83    5.46
  -1   3   8    3.00    2.35
  -1   3   8   -2.83    4.94
   1  -3  -8   -7.05    7.95
  -1  -3   8    2.09    2.69
   1  -3  -8    0.72    3.38
   1   3  -8    0.90    5.28
   1   3  -8    0.44    3.03
  -1  -1  19  225.30   11.43
  -1   1  19  229.41   14.86
  -1  -1  19  241.91   25.87
  -1   1  19  243.53   22.74
  -1   1  19  254.89   36.93
  -1  -1  19  232.96   37.47
   1  -1 -19  250.19   22.21
   1   1 -19  222.62   11.12
  -1   1  19  230.10   12.65
  -1   1  19  227.69   12.49
  -1  -1  19  248.06   13.31
   1  -1 -19  241.09   10.05
   1   1 -19  226.94   12.37
   1  -1 -19  236.71   20.38
   1   1 -19  243.67   13.64
  -1  -1  19  250.73   13.91
  -4   1  -9    5.30    2.73
  -4  -1  -9    5.52    7.88
   4  -1   9    7.11   17.42
   4   1   9   15.34   16.32
   4  -1   9    0.93    2.30
  -4  -1  -9    4.46    3.13
   4  -1   9    4.06    5.92
   4  -1   9    0.20    4.71
   4  -1   9    4.39    4.13
   4   1   9   -5.77    9.31
   4   1   9   11.98    4.38
  -4  -1  -9    3.84    3.95
  -4  -1  -9    6.30    5.47
  -4  -1  -9    2.17   10.47
  -4   1  -9   11.43   10.72
  -4   1  -9    4.35   10.16
   3  -1  14   28.84   22.79
   3   1  14   40.62   13.26
   3   1  14   42.31    6.69
   3  -1  14   34.99    3.97
  -3  -1 -14   35.86    7.91
   3  -1  14   26.89   10.70
  -3   1 -14   28.88   14.43
  -3  -1 -14   44.89    6.20
  -3   1 -14   38.84    6.70
  -3   1 -14   31.23    6.69
  -3  -1 -14   40.63    6.50
   3  -1  14   31.68    7.54
  -3  -1 -14   28.23   22.14
   3   1  14   38.61    4.23
   2  -3  -4   66.42    9.56
  -2  -3   4   61.91    7.18
   2   3  -4   69.35   11.82
  -2   3   4   59.30    6.10
   2   3  -4   74.13   12.38
  -2   3   4   69.16   11.82
   2  -3  -4   66.18    6.73
  -2  -3   4   63.47   12.75
   2   3   3   59.44    4.85
  -2   3  -3   63.70    6.30
  -2  -3  -3   60.19    3.69
   2  -3   3   58.00    7.79
  -2   3  -3   61.79    7.27
   2  -3   3   58.24    5.68
  -2  -3  -3   79.13    9.13
  -2  -3  -3   57.91    6.49
  -2   3  -3   61.20    6.03
   2   3   3   59.35    5.36
   2   3   3   61.59   11.91
   2  -3   3   54.86    3.41
  -1   0  20   37.47   22.17
   1   0 -20   32.48    8.80
  -1   0  20   31.52   22.59
  -1   0  20   14.58    9.03
  -1   0  20   26.24    8.65
   1   0 -20   21.02    9.75
   0   3   9   44.51    3.27
   0  -3   9   45.50    5.72
   0   3  -9   49.48    5.68
   0  -3  -9   34.50    4.08
   0   3   9   52.74    6.62
   0  -3  -9   52.43    7.03
   0  -3   9   45.42    5.29
   0   3  -9   40.76    5.03
   0   3  -9   53.04   12.44
   0  -3   9   52.60   12.66
   0  -3  -9   43.67   10.15
   0   3   9   45.95    4.55
  -2   0  19   95.10   18.67
  -2   0  19   77.49    7.27
  -2   0  19   73.10    7.43
   2   0 -19   70.63   11.87
   2   0 -19   71.79   11.21
  -2   0  19   65.99   15.94
  -2  -1  18   23.38   11.63
  -2   1  18   15.21   16.67
  -2  -1  18   25.12   13.89
  -2   1  18   35.99   12.06
  -2   1  18   21.95    6.31
   2   1 -18   29.82    4.60
   2  -1 -18   20.10    6.56
  -2  -1  18   27.18    3.19
   2  -1 -18   25.56    6.35
  -2  -1  18   31.44    5.35
   2   1 -18   28.73    6.03
   2   1 -18   30.27    6.31
   2  -1 -18   30.09    5.32
  -2   1  18   33.53   10.60
  -2  -1  18   28.00    7.10
  -1   2  16   39.24    9.04
  -1  -2  16   35.12   13.29
  -1   2  16   38.11    6.74
   1  -2 -16   40.41    8.33
   1  -2 -16   32.64    6.60
   1   2 -16   51.99    6.97
  -1  -2  16   40.39    6.13
   1  -2 -16   46.17    7.25
   1   2 -16   44.50    9.77
  -1   2  16   37.48    5.22
  -1  -2  16   40.12    6.30
  -1  -2  16   40.39    6.77
  -1   2  16   43.41    6.79
  -2   0 -18 1271.05   73.84
  -2   0 -18 1202.44   62.86
   2   0  18 1323.49   66.46
  -2   0 -18 1258.24   74.18
   2   0  18 1311.59   71.28
   2   0  18 1274.62  118.38
  -2   0 -18 1368.07  125.68
   2   0  18 1224.12   75.61
  -2   0 -18 1285.06   72.66
  -2   1 -17  185.18    8.45
   2   1  17  226.01   12.79
  -2  -1 -17  234.01   18.82
  -2   1 -17  169.97    8.20
   2  -1  17  211.45   17.01
  -2   1 -17  206.12   11.60
   2   1  17  195.90   36.42
  -2  -1 -17  224.22   11.56
  -2  -1 -17  214.08   23.97
   2   1  17  230.04   11.48
   2  -1  17  216.08   11.41
   2  -1  17  208.90   11.53
   4   0 -13    2.88    4.11
  -4   0  13   -5.82   10.99
   4   0 -13   -1.83    4.03
   4   0 -13   -3.62   10.64
   4   0 -13   -1.08    2.75
  -4   0  13   -1.26    6.54
   4   0 -13    3.79    2.46
   4   0 -13   -1.96    2.73
  -3  -2 -10  232.75   19.72
  -3  -2 -10  225.72   13.49
  -3   2 -10  219.43   23.34
  -3  -2 -10  207.50   13.00
   3  -2  10  201.76   17.46
  -3   2 -10  207.51   29.09
   3  -2  10  194.34   10.75
   3  -2  10  221.56   19.81
   3   2  10  210.85   21.40
   3  -2  10  219.19   22.08
  -3  -2 -10  185.51   22.20
   3   2  10  223.32   11.72
   3   2  10  185.82   20.77
  -3   2 -10  207.27   11.67
  -1  -3  -8  139.25    8.88
  -1   3  -8  145.86   17.95
  -1   3  -8  141.92    9.41
   1  -3   8  147.69   16.52
   1   3   8  149.59    9.01
   1  -3   8  140.77   17.29
   1   3   8  141.35   16.09
  -1  -3  -8  144.83   10.05
   4   0  11   -1.92   12.04
  -4   0 -11    9.34    8.19
   4   0  11   -6.58    7.84
   4   0  11   -6.15    7.84
  -4   0 -11   12.55   11.80
  -4   0 -11   -2.14    7.37
   4   2  -1  375.85   30.67
   4   2  -1  212.60   13.68
   4  -2  -1  252.63   15.27
   4   2  -1  257.33   14.95
   4  -2  -1  267.61   14.77
   4   2  -1  231.64   14.76
  -4   2   1  233.51   11.34
  -4  -2   1  259.58   25.53
  -4  -2   1  269.70   21.23
  -4  -2   1  207.52   16.79
  -4   2   1  261.39   23.39
  -4  -2   1  398.68   22.53
   4  -2  -1  328.79   18.21
  -4   2   1  297.47   19.68
   4  -2  -2  428.27   27.69
  -4   2   2  238.85   16.11
   4  -2  -2  242.38   15.40
   4   2  -2  255.36   26.44
   4   2  -2  352.97   25.27
  -4   2   2  449.28   31.69
  -4   2   2  233.30   11.85
  -4  -2   2  269.95   16.04
  -4  -2   2  483.16   35.06
   3   0 -17  -18.36    7.30
   3   0 -17    0.60    4.10
  -3   0  17    2.54    4.88
  -3   0  17   -0.17    4.67
  -3   0  17  -25.59   19.01
  -3   0  17  -11.86   12.53
   4   2   0   22.12    6.47
   4  -2   0   18.17    5.83
   4   2   0   43.63    6.69
   4  -2   0   23.24    4.49
  -4   2   0   20.16    4.63
  -4  -2   0   26.35    6.86
  -4  -2   0   33.64   10.70
   4  -2   0   26.07    8.97
  -4   2   0   24.78    9.55
   4   2   0   16.13    3.69
  -2  -3   5    9.77    4.93
  -2  -3   5    8.73   10.03
  -2   3   5    7.80    5.36
   2   3  -5    8.35    9.29
   2  -3  -5   13.08    5.09
   2  -3  -5    1.13    7.97
   2   3  -5    6.22    5.41
  -2   3   5   16.21    7.31
  -2  -3  -4   31.56   12.15
  -2  -3  -4   20.28    2.81
   2   3   4   21.24    4.25
  -2   3  -4   18.22    5.45
  -2   3  -4   25.33    9.66
   2   3   4   25.93    9.01
   2   3   4   19.31    5.69
   2  -3   4   20.25    4.86
   2  -3   4   23.39   10.33
  -2  -3  -4   20.43    5.48
   4  -2  -3  314.72   29.44
  -4   2   3  278.26   20.18
  -4  -2   3  323.18   17.25
  -4   2   3  285.31   10.91
  -4   2   3  328.58   17.99
  -4   2   3  292.63   11.82
   4   2  -3  363.27   19.01
   4  -2  -3  337.10   24.83
   4   2  -3  277.36   33.28
   4   2  -3  241.06   12.82
  -4  -2   3  193.14   37.22
  -4   2   3  319.07   17.53
   4   2  -3  329.66   17.85
  -4   2  -1   31.32   15.83
   4  -2   1   58.37    6.14
   4   2   1   43.32    7.85
   4   2   1   47.58    4.75
   4  -2   1   55.09    6.96
   4   2   1   65.13   11.60
   4   2   1   57.33    8.99
   4  -2   1   33.69   13.79
  -4   2  -1   64.67    7.09
  -4  -2  -1   69.78    8.24
  -4   2  -1   62.16    6.05
   4  -2   1   71.57   11.27
  -4  -2  -1   55.73    6.72
  -4  -2  -1   85.32   15.93
  -5   0   1   -2.03    7.75
   5   0  -1   -9.26    7.44
  -5   0   1    3.61    7.89
   5   0  -1    3.31    4.71
   5   0  -2   38.92    5.81
  -5   0   2   39.09    9.83
  -5   0   2   43.76    6.47
   5   0  -2   38.70    6.08
  -5   0   2   66.08   27.14
  -3   1  16   16.50   18.17
   3  -1 -16    9.48    6.05
   3   1 -16   18.37    2.79
  -3   1  16   24.82   11.87
  -3   1  16   15.22    3.66
  -3  -1  16   16.77    3.24
  -3   1  16   16.45   10.30
  -3  -1  16   13.56    4.16
   3  -1 -16   18.54    4.17
   3   1 -16   25.99   11.95
  -5   0   0   57.16   11.02
  -5   0   0   58.40    7.24
  -5   0   0   47.77   16.79
   5   0   0   46.72   11.35
   5   0   0   58.91   10.51
   1   3  -9   59.44    9.29
   1  -3  -9   70.68   12.38
  -1  -3   9   55.75    8.80
   1  -3  -9   66.86    5.24
  -1   3   9   76.00    8.08
   1   3  -9   60.67    4.64
   1   3  -9   60.39    8.55
   1  -3  -9   64.10    4.49
  -1   3   9   70.01    6.69
  -1   3   9   67.27    8.74
   5   0  -3   -0.73    7.11
  -5   0   3   -1.89    4.49
  -5   0   3    6.50    7.38
   5   0  -3   -1.67    4.11
   4   2  -4  129.77   24.99
   4  -2  -4  141.42   12.29
  -4   2   4  153.50   17.90
  -4   2   4  136.26    8.05
  -4   2   4  157.34   12.84
   4   2  -4  148.20   11.20
  -4   2   4  133.56    6.14
  -4  -2   4  136.98   15.35
   4   2  -4  172.86   11.28
  -4  -2   4  157.82   16.04
  -4   2   4  161.32   11.14
   3  -2 -12    9.04    3.26
   3   2 -12    8.43    4.83
  -3   2  12   10.75    9.29
  -3   2  12    8.05   10.50
  -3   2  12    3.89    5.02
  -3  -2  12    9.76    8.98
  -3  -2  12   22.75   11.89
   3   2 -12   26.12    9.80
   3   2 -12    6.45    7.23
  -3  -2  12    8.76    2.49
   3  -2 -12   11.60    5.37
   4   2   2   88.20    9.44
   4  -2   2   81.99    7.53
   4   2   2   78.11   12.06
  -4  -2  -2   92.53    9.27
   4  -2   2   84.40    7.89
   4   2   2   64.34   15.08
  -4   2  -2   84.75    7.34
  -4  -2  -2   76.20    7.27
  -4  -2  -2   79.52   10.99
  -4   2  -2   77.66   11.32
  -4   2  -2   86.49   12.46
   4  -2   2   69.34    9.84
   4  -2   2   96.78   12.28
  -2   2  15   96.78   13.87
  -2  -2  15   82.51   10.94
   2  -2 -15   90.80   12.22
  -2  -2  15   85.95    7.95
   2  -2 -15   84.34    8.38
  -2   2  15   97.67   13.31
   2   2 -15   82.99   11.67
  -2   2  15   84.16   13.40
   2  -2 -15   77.09    6.09
  -2  -2  15   78.64   18.38
  -2  -2  15   87.64    6.17
  -2   2  15   89.81   13.71
   2   2 -15   85.09   13.54
  -5   0  -1    3.63    5.33
  -5   0  -1   31.75   12.31
   5   0   1   -5.77    7.82
   2  -2  14   24.39    8.24
   2   2  14   15.21    6.88
   2   2  14   26.95    6.91
   2   2  14   26.36    8.89
   2  -2  14   25.27    7.71
  -2   2 -14   19.81    6.90
  -2   2 -14   16.67    8.83
   4  -1 -12   10.88    2.28
  -4  -1  12    8.65    4.33
  -4  -1  12   14.71    4.88
   4  -1 -12   14.30    9.71
   4  -1 -12   12.78    4.96
   4  -1 -12    7.70    8.43
  -4  -1  12   11.56    8.37
  -4   1  12   23.12    9.33
   4   1 -12   13.70    4.95
  -4   1  12   29.33   18.39
  -4  -1  12   12.23   11.28
  -4   1  12   13.85    7.24
  -2  -3   6   72.68   11.15
  -2   3   6   78.35   11.74
   2  -3  -6   76.08    7.68
   2   3  -6   69.01   13.70
   2  -3  -6   71.76   10.18
   2   3  -6   72.37    7.77
  -2   3   6   70.21    7.76
   1   1  19   42.26    5.67
  -1  -1 -19   40.31    8.28
  -1   1 -19   50.81    7.57
   1  -1  19   43.61   10.53
   1   1  19   44.81   13.50
   1  -1  19   44.92    4.39
   1   1  19   38.73    9.83
  -1   1 -19   37.15    5.97
  -1   1 -19   44.24    3.92
  -1  -1 -19   42.38    7.81
   1  -1  19   56.47   21.92
   1   1  19   56.01   19.28
   1   1  19   45.37    5.39
   1  -1  19   54.13    6.28
  -2   3  -5   13.48    5.41
  -2  -3  -5    0.42    5.47
  -2   3  -5   12.48    5.31
   2  -3   5    7.57    4.81
   2   3   5   11.74    5.57
   2  -3   5    5.93    2.34
   2   3   5    7.89    4.11
   2   3   5   16.85    5.15
   5   0  -4   36.82    5.39
  -5   0   4   39.90    8.90
  -5   0   4   41.22    8.81
  -5   0   4   39.76   16.00
   5   0  -4   35.11   10.06
  -4  -1 -10    5.33    3.14
  -4   1 -10    9.71    6.20
   4  -1  10    4.09    6.48
   4   1  10    3.43    5.65
   4   1  10   17.65   16.23
   4  -1  10   14.08   11.37
   4   1  10    2.09    2.66
   4  -1  10    0.29    4.94
  -4   1 -10  -10.80   18.38
  -4  -1 -10    1.83    4.65
  -4  -1 -10    0.63   10.87
  -4   1 -10    4.15    4.35
   1   2  16   -1.39    5.84
  -1   2 -16    2.58    2.85
  -1   2 -16    4.32    2.51
  -1   2 -16    6.15    5.46
   1   2  16    1.32    7.82
   1  -2  16   -6.55    7.19
   1   2  16    2.98    8.65
   1   2  16   -1.83    4.86
   1  -2  16    6.43    8.04
  -1   2 -16    5.02    5.00
   1  -2  16    8.80    6.76
   0   3 -10    1.45    4.39
   0  -3 -10    3.17    5.38
   0   3 -10   10.44    9.82
   0   3  10    9.82    8.69
   0  -3 -10    7.33    1.92
   0   3  10    4.46    5.74
   0  -3  10    2.84    2.57
   0   3 -10    3.43    6.51
   0  -3  10   -3.97    4.37
   0   3  10   -1.72    3.61
   1   0  20    1.05   21.61
  -1   0 -20   17.01    4.60
   1   0  20   16.02    6.25
   1   0  20   22.34    6.79
   1   0  20   19.59    4.81
  -1   0 -20   21.32    7.64
  -1   0 -20   18.97    2.63
  -4   2   5   84.36    8.31
   4   2  -5   69.66   12.82
  -4   2   5   84.12   15.25
  -4   2   5   64.78    4.83
   4   2  -5   86.30    8.29
  -4  -2   5   78.94   17.42
  -4   2   5   86.20   13.69
   4  -2  -5   71.10   14.92
  -4   2   5   66.45    3.83
   4   2  -5   79.67   12.06
  -5   0  -2    0.69    5.33
  -5   0  -2  -14.37   20.40
   5   0   2    2.44    4.71
   4  -2   3   17.99    5.30
  -4   2  -3    5.02   13.13
  -4  -2  -3   11.27    8.46
  -4  -2  -3   19.60    4.32
   4  -2   3   21.66    5.39
  -4  -2  -3   10.47   12.49
  -4   2  -3   10.83    5.34
  -4  -2  -3   15.73   10.24
  -4   2  -3   19.11    8.19
   4  -2   3   18.13   11.16
   4   2   3    6.39   11.52
   4   2   3   17.03    7.29
   4  -2   3    9.83    8.28
   4   2   3   12.86    5.20
  -1  -3  -9   46.62    5.77
   1   3   9   36.10    9.28
   1   3   9   49.83   11.46
  -1   3  -9   42.91    9.97
  -1   3  -9   40.62   12.62
   5   0  -5   -6.85    4.02
   5   0  -5   -0.73    4.65
  -5   0   5   -2.01    3.66
  -5   0   5   -4.35    6.69
  -5   0   5    0.68    6.53
  -5   0   5  -31.72   21.11
  -3   0 -16   74.97    6.26
  -3   0 -16   74.06   18.89
  -3   0 -16   65.44    4.09
  -3   0 -16   68.31    6.91
  -3   0 -16   66.62    5.45
   3   0  16   75.97   10.02
   0   2 -17   34.46    6.33
   0   2  17   38.17    7.22
   0  -2  17   38.94    7.18
   0   2  17   29.56    3.90
   0   2  17   29.89    3.33
   0  -2  17   37.87   10.06
   0   2  17   38.79    9.72
   0   2  17   31.88   11.02
   0   2 -17   41.11    4.95
   0   2 -17   35.48    6.37
   0  -2  17   40.88   16.43
  -3  -2 -11   77.51   15.07
   3   2  11   82.81   11.02
   3   2  11   75.55   13.67
   3  -2  11   70.46   17.69
  -3   2 -11   87.66   12.15
  -3   2 -11   80.73    6.85
  -3  -2 -11   75.98    5.02
  -3   2 -11   76.31    9.52
   3  -2  11   63.35    3.85
   3   2  11   82.33    8.90
  -4   0  14    1.51   12.22
   4   0 -14    5.12    2.40
   4   0 -14   10.66    4.32
   4   0 -14   -1.78    4.48
   4   0 -14    5.61    3.89
  -4   0  14    0.60    7.27
   4   0 -14    8.99    4.56
  -3   1 -15   22.83   12.53
   3   1  15   -0.91   18.15
   3  -1  15    7.24    6.33
   3   1  15    2.21    5.72
   3   1  15    9.14    5.57
  -3   1 -15   11.53    3.34
  -3  -1 -15    9.33    5.28
  -3   1 -15    6.03    5.58
  -3  -1 -15   12.44    6.59
   3  -1  15    6.74    4.84
  -3  -1 -15    9.08   11.57
  -2   3   7  207.91   19.50
   2   3  -7  199.67   19.64
   2   3  -7  223.80   14.54
  -2   3   7  212.88   19.57
  -5   0  -3    5.24   12.59
  -5   0  -3   11.47    5.66
   5   0   3    1.06    4.94
  -2  -3  -6   14.08    3.77
  -2   3  -6   15.55    5.70
   2   3   6   15.50    3.22
   2   3   6   16.22    4.69
   2   3   6   18.86    5.45
  -2   3  -6   13.06    5.91
   0   1 -20   -0.81    3.67
   0   1 -20    3.48    3.88
   0  -1 -20   -4.50    9.23
   0   1  20    7.88   10.22
   0  -1  20   -3.75   11.98
   0   1  20   -0.05   10.56
   0  -1  20    0.71    2.54
   0   1  20    4.34    5.22
   0  -1  20   -2.41    7.83
   0   1 -20    2.90    4.34
   0  -1 -20    1.61    5.15
   0   1  20    1.70    3.83
   0   1  20   -0.93    3.41
  -4   2   6    6.64   10.41
  -4   2   6    4.68    5.38
  -4   2   6    1.03    5.77
   4  -2  -6    4.40    6.52
   4   2  -6   14.80    8.93
   4   2  -6   11.48    8.10
  -4  -2   6    2.35   12.04
   4   2  -6    9.02    5.41
  -4   0 -12   23.23   20.87
   4   0  12    3.88    4.87
  -4   0 -12    5.25    5.39
  -4   2  -4    3.10    4.63
   4   2   4    0.76    7.71
   4  -2   4    2.53    4.40
   4  -2   4    9.32   11.24
  -4  -2  -4    6.09    8.56
  -4   2  -4    5.16    5.19
  -4  -2  -4    3.99    4.13
  -4  -2  -4    5.80    7.04
  -4   2  -4    2.04   11.66
   4   2   4    4.75    7.01
   4   2   4   -0.58    6.43
   1  -3 -10  127.28    6.34
   1   3 -10  129.98   10.80
   1   3 -10  123.59    7.85
   1  -3 -10  127.91    6.94
  -1   3  10  130.71    7.52
  -1   3  10  125.58    9.30
  -1   3  10  131.93   10.85
  -1  -3  10  132.69    7.48
  -5   0   6    7.53    4.15
  -5   0   6   15.64    4.00
   5   0  -6   10.43    3.69
   5   0  -6   11.15    4.67
  -5   0   6   11.01    4.15
  -5   0   6  -15.67   22.97
   5   0  -6   11.67    6.48
   0   0  21  -15.20   21.75
   0   0 -21   -0.41    4.72
   0   0  21    3.74    4.00
  -1   2  17   73.82    7.99
  -1   2  17   87.02   13.48
  -1  -2  17   86.92   12.07
  -1  -2  17   84.71    8.05
   1   2 -17   98.28    8.91
   1  -2 -17   98.31    9.40
   1  -2 -17   85.62    6.84
   1   2 -17   81.75   11.69
  -1   2  17   86.42   13.81
  -1   2  17   82.71    6.80
  -1  -2  17   64.16   17.31
   1  -1 -20  107.53   15.37
   1  -1 -20   98.45    5.84
  -1  -1  20  114.02   13.32
  -1   1  20  110.57    7.90
   1   1 -20   91.63    4.42
  -1   1  20  110.88   15.52
  -1   1  20  102.63    9.46
  -1  -1  20  104.42   17.83
  -1  -1  20   93.57    4.57
   1   1 -20  103.71    8.53
  -2   1  19  144.42    7.07
  -2  -1  19  130.79   18.99
  -2  -1  19  138.63    9.43
   2  -1 -19  142.10    9.51
   2   1 -19  124.23    7.21
   2   1 -19  145.37   10.94
  -2   1  19  132.92   26.50
   2  -1 -19  141.93    7.50
  -2  -1  19  131.34    7.98
  -2   1  19  145.41   17.59
  -3  -2  13   23.22    9.26
  -3  -2  13   27.91    3.01
   3  -2 -13   25.34    4.16
  -3   2  13   24.44   11.96
  -3   2  13   27.99   10.21
  -3  -2  13   29.49   13.89
   3   2 -13   32.65   11.04
  -3   2  13   26.57    5.81
   3   2 -13   27.67    5.52
  -3   2  13   21.28    7.03
   5   0   4  260.81   21.64
  -5   0  -4  235.52   24.02
  -5   0  -4  223.33   32.01
   2   1  18   -5.04    9.97
  -2   1 -18   10.71    3.16
   2  -1  18    9.82    4.50
   2  -1  18    8.30    4.74
  -2  -1 -18    2.99    5.64
  -2   1 -18    7.92    7.38
  -2   1 -18    5.30    3.52
   2  -1  18    9.16    4.46
   2   1  18   17.97    8.47
   2  -1  18   -5.53   11.22
  -2   0  20   -1.73   11.17
   2   0 -20   10.75    8.41
  -2   0  20    5.51    8.13
   4  -1 -13   13.57    2.49
  -4   1  13   -3.78   17.01
   4   1 -13   11.33    5.16
  -4  -1  13   18.99   11.57
  -4   1  13   16.22    9.80
  -4  -1  13    9.68    6.53
  -4  -1  13   17.38    5.21
  -4   1  13    8.51    7.21
   4  -1 -13   22.90    8.16
  -3   0  18   50.73    6.83
  -3   0  18   48.02   25.64
   3   0 -18   41.71   10.14
   1   0 -21    3.09    5.15
  -1   0  21    7.20    7.79
  -1   0  21   -1.82   11.76
  -2   0 -19    3.86    5.32
   2   0  19   -1.81    3.05
  -2   0 -19    1.95    4.23
   2   0  19   -2.77    3.19
   2   0  19    1.09    2.72
   2   0  19    3.36    2.70
  -2   0 -19    5.52    3.09
  -2   0 -19    2.42    3.33
   2   0  19   13.86   11.81
  -4   2   7   33.80    8.20
  -4   2   7   40.09    7.49
  -4  -2   7   36.12    9.73
  -4   2   7   43.64   11.10
   4   2  -7   47.36    6.83
   4   2  -7   31.65   13.55
   4  -2  -7   39.57   12.87
   4   2  -7   42.10   10.96
   0   3 -11   13.22    7.31
   0   3 -11   13.44   10.55
   0   3  11   14.61    3.70
   0   3  11    6.03    9.52
   0  -3  11    7.19    4.36
   0   3 -11    7.21    2.88
   0   3  11    8.07    6.25
   0  -3 -11    4.63    3.12
  -4  -1 -11   29.25   18.82
  -4  -1 -11    7.56    5.30
  -4   1 -11   11.95    6.43
  -4  -1 -11    3.21    7.86
  -4   1 -11   10.68    4.35
   4  -1  11   12.53    5.27
   4  -1  11    5.53    6.88
   4   1  11    8.35    5.88
  -4   1 -11   28.79   19.30
   4   1  11   11.37    4.47
  -4  -2  -5   12.77   11.73
  -4   2  -5   11.38    5.72
   4   2   5   12.38    7.46
  -4  -2  -5   14.20    5.25
  -4   2  -5    9.94    8.00
   4  -2   5    6.43    4.33
   4  -2   5    2.37    7.34
   4   2   5    5.78    7.99
  -4   2  -5   14.94    7.60
   4   2   5   -0.08   10.78
  -1   3 -10  105.46   16.77
  -1   3 -10  101.58   13.13
   1   3  10  115.90   15.32
   1   3  10  101.17   12.18
  -3   1  17    4.54    5.03
   3  -1 -17    0.69    0.89
   3   1 -17    2.67   10.85
  -3  -1  17    3.69    3.96
  -3   1  17    8.16    9.08
  -3   1  17    3.35   16.44
  -3  -1  17    4.96    4.28
  -3  -1  17    1.44   17.66
   3   1 -17    0.50    2.17
   3  -1 -17   -7.10    5.67
   3  -1 -17    6.23    5.56
  -2   3   8  127.48    9.96
  -2   3   8  118.44   15.20
   2   3  -8  130.29   10.84
   2   3  -8  127.50   15.32
   5   0  -7   -3.37    4.02
   5   0  -7   -8.63    6.56
  -5   0   7    0.16    5.86
  -5   0   7    0.05    2.43
   5   0  -7    0.29    5.69
  -5   0   7   -5.89   12.71
   2   3   7    9.12    9.22
  -2   3  -7   22.54    9.51
   2   3   7   12.93    5.10
  -2   3  -7   17.31    6.18
  -2   2  16   39.21   10.01
  -2  -2  16   27.04   16.24
  -2   2  16   29.63   10.94
  -2   2  16   34.59   11.39
  -2  -2  16   26.98    9.16
  -2   2  16   32.73    6.82
   2  -2 -16   35.60    4.89
  -2  -2  16   36.02    4.79
   2   2 -16   32.31   10.63
   2   2 -16   33.00    8.65
   2   2  15   43.68    8.36
   2  -2  15   42.66   10.29
   2   2  15   37.87   12.87
  -2   2 -15   47.92   10.61
   2   2  15   39.03    7.67
   2  -2  15   60.35    9.53
   2   2  15   56.53    6.45
  -2   2 -15   50.60    8.08
  -5   1   1   14.01    7.98
   5  -1  -1   15.86    5.91
   5   1  -1    9.96    3.28
   5  -1  -1   20.77    4.96
  -5  -1   1   19.69   12.25
   5   1  -1   14.84    4.08
  -5   1   1   11.60    5.94
  -5  -1   1    5.05   10.82
  -5  -1   1   16.88    2.93
  -5   1   2    7.51    6.56
  -5   1   2    3.70    6.18
  -5  -1   2    8.29    4.41
   5  -1  -2    2.80    4.78
   5   1  -2    3.12    3.05
   5  -1  -2   -0.93    5.33
  -5   1   2   -1.09    3.54
  -5  -1   2    8.03    5.89
   5   1  -2    2.76    3.63
   5   1  -2    5.27    3.54
  -5   1   0   21.16    8.82
   5   1   0   17.94    4.56
  -5  -1   0    9.75   11.24
   5   1   0    9.20    4.97
  -5   1   0   17.12    3.58
   5  -1   0   22.91    9.76
   5  -1   0   21.72    3.14
  -5   1   0   29.24   20.29
  -5  -1   0   23.25    4.66
  -5   1   3   58.76    5.25
  -5   1   3   55.22    8.62
  -5  -1   3   72.50    8.23
  -5   1   3   64.01    8.19
   5   1  -3   63.69    8.42
  -5  -1   3   69.66    7.01
  -5   1   3   46.07   24.55
   5   1  -3   58.52    4.92
   5  -1  -3   63.39    7.71
   5   1  -3   61.93    7.41
   5  -1  -3   62.04    4.53
  -5  -1   3   85.52   15.92
   5   0   5   -2.11    8.71
  -5   0  -5  -33.20   20.38
  -5   0  -5    3.35    9.93
  -3   2 -12   45.99   17.82
  -3  -2 -12   77.76    6.69
   3   2  12   79.55    8.86
  -3  -2 -12   74.46    9.71
   3   2  12   78.45    6.64
   3  -2  12   54.51    5.17
   3   2  12   73.63   15.12
   3  -2  12   85.79   18.78
  -3   2 -12   67.71    9.35
  -3   2 -12   79.10   10.80
   5  -1   1   40.87    3.62
   5   1   1   36.10    3.65
  -5   1  -1   49.25    6.35
  -5  -1  -1   50.09   12.32
  -5   1  -1   39.71   10.70
  -5  -1  -1   41.30   22.46
  -5   1  -1   45.44   23.37
   5   1   1   47.26    8.91
   5  -1   1   46.78   11.14
  -5  -1  -1   45.34    5.56
  -1  -3  11  196.02   14.47
  -1   3  11  185.64    9.55
  -1  -3  11  190.47   10.09
   1   3 -11  191.19   10.20
   1  -3 -11  196.03   12.27
   1   3 -11  192.76   13.39
  -1   3  11  213.10   14.45
  -1   3  11  202.03   13.31
  -1   2 -17   -5.01    5.54
   1   2  17    4.42    5.06
   1   2  17   -2.29    8.51
   1   2  17   -4.41    5.81
   1  -2  17    3.99    6.80
  -1   2 -17    0.96    2.67
   1  -2  17    2.88    5.93
  -1   2 -17    2.77    1.81
   1  -2  17    2.89    5.70
   1   2  17   -8.15    8.80
  -4  -2   8   17.94    8.59
  -4   2   8    5.53    9.28
  -4   2   8   22.99   10.94
  -4   2   8   20.81   11.77
   4   2  -8   27.74    9.58
   4   2  -8   24.65    7.61
   4  -2  -8   12.71    9.95
   4   2  -8   21.68    6.00
   5   1  -4   -0.73    2.90
  -5   1   4    0.99    4.95
  -5   1   4    2.07    5.98
  -5  -1   4   -3.10    5.41
  -5   1   4    0.26    5.83
   5   1  -4   -2.88    3.18
   5   1  -4    1.49    3.18
   5  -1  -4   -0.61    8.28
  -5   1   4   17.46   17.94
  -5  -1   4    3.42    3.02
   5  -1  -4    0.05    2.82
  -5  -1   4    2.21   11.55
   4   0 -15    4.01    2.23
   4   0 -15    3.44    2.49
  -4   0  15    0.93    4.70
  -4   0  15   -1.50   19.73
   4   0 -15    3.45    7.82
   4   2   6    1.41    4.29
  -4  -2  -6    5.69   10.73
  -4   2  -6    7.56    7.20
   4   2   6    1.95    4.80
  -4   2  -6    0.57    5.65
  -4  -2  -6    2.15    5.14
  -4   2  -6   -0.38    7.13
   4  -2   6   15.44    7.12
   4  -2   6   -3.35    6.31
   5   0  -8    5.38    4.36
   5   0  -8    6.80    5.54
  -5   0   8   -0.16    5.95
  -5   0   8    1.59   12.85
  -5   0   8    1.64    3.18
  -5   0   8   -1.18    4.34
   5   0  -8    2.03    3.84
  -1   1 -20   27.57    4.27
   1   1  20   31.11    5.38
  -1  -1 -20   28.49    7.77
   1   1  20   31.82    5.44
   1   1  20   29.50   10.84
   1   1  20   34.22    5.08
   1  -1  20   29.34    4.01
  -1   1 -20   27.54    3.80
  -1   1 -20   34.28    6.67
   1  -1  20   27.45    5.77
   1  -1  20   23.99   12.88
  -4   0 -13  -10.64   12.17
   4   0  13    8.34    7.70
  -4   0 -13    0.24    4.94
  -5  -1  -2   -3.53    5.57
  -5   1  -2    0.44    5.06
   5   1   2   -0.66    6.97
   5  -1   2    2.08    3.92
   5  -1   2   -0.07    5.10
  -5   1  -2   15.42   10.99
  -5   1  -2   -1.60    4.33
   5   1   2   -0.95    3.99
  -5  -1  -2    3.19    3.99
  -5  -1  -2   17.80   18.05
   2   3  -9  144.70   11.22
  -2   3   9  149.87   10.74
  -2   3   9  142.27   15.39
   2   3  -9  140.71   16.14
  -2  -3   9  118.44    7.45
  -2   3  -8   31.63   10.47
   2   3   8   34.14    6.19
  -2  -3  -8   28.65    3.25
  -2   3  -8   36.59    7.47
   2   3   8   31.02    6.06
  -3   0 -17  -15.47   21.48
  -3   0 -17   -1.58    3.92
  -3   0 -17    1.51    2.42
   3   0  17    1.51    6.50
  -3   0 -17   -4.80    6.14
  -3   0 -17    3.72    4.16
   5   1  -5   30.25    4.29
  -5  -1   5   31.80    6.78
  -5   1   5   40.27    4.84
   5  -1  -5   42.61   10.59
   5   1  -5   34.22    6.24
   5   1  -5   26.85    4.09
  -5  -1   5   31.88    4.05
  -5   1   5   35.40    6.42
  -5   1   5   32.49    6.69
  -5  -1   5   57.72   23.35
  -5   1   5   28.54   13.37
   5  -1  -5   31.02    6.31
   3  -1  16   28.41    5.51
  -3   1 -16   28.12   10.60
  -3  -1 -16   27.46    3.54
   3   1  16   30.46    7.07
   3  -1  16   29.33    7.18
  -3   1 -16   22.56   24.00
  -3  -1 -16   53.29   22.17
  -1   0 -21    2.27    3.26
  -1   0 -21    3.82    4.16
   1   0  21   12.61   18.99
   1   0  21    4.04    5.31
   1   0  21   -2.64    3.83
   0   2  18    9.49    5.75
   0   2  18   15.12    8.49
   0  -2  18    0.65    9.73
   0  -2  18   -4.06   13.91
   0  -2  18    0.02    2.64
   0   2 -18    3.47    2.80
   0   2 -18    2.27    4.42
   0   2 -18   -8.63    7.84
   0  -2 -18   -3.10    6.40
   0   2  18    4.89    3.01
   0   2  18    0.21    2.57
   0   2  18   -0.11    5.72
  -3   2  14   -2.55    9.69
   3   2 -14    4.40    9.60
  -3   2  14    9.85    9.34
  -3  -2  14    1.43   13.59
  -3   2  14   10.19    6.29
  -3  -2  14    4.61    2.74
   3  -2 -14    7.15    3.59
  -3   2  14    9.51    5.09
   3   2 -14    8.28    4.60
  -3  -2  14    6.51    8.56
   1   3  11    6.79    9.84
   1   3  11    6.27    4.52
  -1   3 -11    1.77   10.49
  -1   3 -11    3.27    4.92
  -5   0  -6  278.08   36.48
   5   0   6  310.95   24.35
  -5   0  -6  298.68   27.63
   0   3 -12   -3.74    9.59
   0   3  12   -4.40    9.31
   0   3 -12   -1.28    2.61
   0  -3  12    5.28    4.67
   0   3  12   -1.02    3.75
   0   3 -12   -0.16    4.22
  -4   1  14    4.06    6.87
  -4  -1  14   18.27   11.73
  -4  -1  14   13.52    5.48
   4  -1 -14    9.66    2.67
  -4  -1  14   13.23    6.24
  -4   1  14   20.56   16.43
  -4   1  14   14.72    9.70
   4   1 -14   16.88    5.18
   5   1   3    3.87    3.56
  -5  -1  -3   -2.65    5.76
  -5   1  -3    5.09    5.43
  -5  -1  -3    2.48    2.43
  -5  -1  -3    7.16   11.09
  -5   1  -3    8.11   18.30
   5  -1   3    1.82    4.21
   5  -1   3   -2.63    5.04
   5   1   3   -0.50    7.89
  -5   1  -3    1.35    2.63
   4  -1  12    8.47    3.89
   4   1  12    6.17    4.37
  -4   1 -12    9.83    6.24
  -4   1 -12    0.99   11.90
  -4   1 -12    5.42    2.68
  -4  -1 -12   10.38    5.38
  -4  -1 -12   18.09   11.35
   4  -1  12    7.10    5.07
  -4  -1 -12    9.01    7.61
   4   1  12    1.58    5.93
  -5   1   6   31.13    6.15
  -5  -1   6   28.83    6.43
  -5  -1   6   41.79   23.02
  -5  -1   6   27.44   10.34
  -5   1   6   32.54   13.19
   5   1  -6   29.12    6.89
   5  -1  -6   32.21   10.58
   5   1  -6   29.51    5.62
  -5   1   6   27.68    3.64
   5   1  -6   26.05    6.19
  -5   1   6   34.54    4.94
  -4   2   9    6.82   11.91
   4   2  -9   19.99    8.00
  -4   2   9   22.54    9.32
  -4   2   9   25.57   11.03
   4  -2  -9   19.10    6.42
  -4  -2   9   21.15   14.80
   4   2  -9   25.08    6.27
   4   2  -9   23.13    9.50
  -5   0   9    2.12    3.20
  -5   0   9   -6.19   21.50
   5   0  -9   -0.90    3.23
  -5   0   9   -4.15    3.33
   5   0  -9   -0.53    2.93
  -5   0   9    0.83    4.81
   5   0  -9   -5.61    5.24
  -1  -2  18   -3.55   11.73
   1   2 -18    1.68    6.88
  -1   2  18    5.09    5.26
  -1   2  18   10.39    8.76
  -1   2  18    1.98    4.20
   1  -2 -18    0.85   10.15
  -1   2  18    6.27    9.72
  -1  -2  18    8.06    5.17
   1   2 -18   12.46    5.59
  -4  -2  -7   58.07   11.08
   4  -2   7   36.73   16.51
   4   2   7   40.78   15.14
  -4   2  -7   43.36    8.16
  -4  -2  -7   31.78    9.36
   4   2   7   54.02    6.98
  -4   2  -7   50.28   16.06
   4  -2   7   50.83    5.16
   4   2   7   50.67    9.34
  -4   2  -7   53.13    5.98
  -3   3   1    2.55    5.84
   3   3  -1    0.94    4.78
  -3   3   1    4.99    6.90
   3  -3  -1    2.39    2.90
  -3   3   1    4.59    5.15
   3   3  -1    1.68    9.91
   0  -1  21   40.51   15.15
   0  -1  21   22.37    4.83
   0   1 -21   28.75    5.01
   0  -1 -21   35.23    7.09
   0   1  21   35.19   12.73
   0   1  21   24.98    4.34
   0  -1  21   26.24    5.99
   0   1  21   28.18    4.70
  -3   3   0   14.47    4.08
   3   3   0   12.29    9.79
   3   3   0    9.86    8.09
  -3   3   0   12.44    6.17
   3  -3   0    5.41    5.85
  -3   3   0   14.34   10.40
  -3   3   2    2.13    2.75
   3   3  -2    9.40    5.00
   3   3  -2   -1.24    6.00
   3  -3  -2    0.80    2.49
  -3   3   2    4.19    5.79
  -3   3   2    6.95    6.48
   3   3   1    1.94    4.54
   3   3   1    3.25    7.38
  -3   3  -1    1.29    3.56
   3  -3   1    4.50    5.96
  -3   3  -1    8.95    6.46
  -3   3  -1   -0.08    9.15
  -3  -3  -1   -0.69    3.70
   3   3   1    1.11    5.46
  -1   3  12   13.45    4.07
  -1  -3  12   10.52    4.31
   1   3 -12   13.98    6.11
   1   3 -12   12.54    6.59
  -1   3  12    6.57    3.28
  -1   3  12    4.35    6.42
   5   1   4   15.66    2.71
  -5  -1  -4   11.91   20.85
  -5   1  -4   15.48   21.84
  -5  -1  -4   21.64    4.48
   5  -1   4   13.24    4.70
  -5   1  -4   20.23    6.48
  -5   1  -4   16.91    4.69
   5   1   4   18.49    5.78
   5  -1   4   22.37    9.54
  -5  -1  -4   24.49    6.61
   3   3  -3   11.02    5.54
   3   3  -3    8.38    6.49
  -3   3   3   13.65    4.43
  -3   3   3   11.49   10.14
  -3   0  19   -4.07    5.34
   3   0 -19  -10.04    8.22
  -3   0  19  -13.83   20.69
  -2  -1  20    3.83   10.19
  -2   1  20   27.55   14.01
  -2   1  20   -1.27    9.05
   2  -1 -20   -3.31    7.75
   2   1 -20   -0.22    5.44
  -2   1  20    2.72    3.02
  -2  -1  20   -0.03    4.61
   2  -1 -20   -3.29    5.09
   3  -1 -18   16.44    6.95
  -3  -1  18   20.55    4.67
  -3   1  18   13.07    5.69
  -3   1  18   18.52   10.58
  -3  -1  18   21.83   20.60
  -3   1  18   28.89   18.76
   3   1 -18   11.50   12.62
  -1  -1  21  245.50   21.71
   1  -1 -21  239.32   14.05
  -1   1  21  240.15   19.57
  -1   1  21  243.07   15.24
  -1   1  21  249.04   24.59
   1   1 -21  243.66   21.48
   1  -1 -21  243.07   22.89
  -1  -1  21  261.59   28.19
  -2  -3  10   45.72    3.61
  -2   3  10   60.30    7.75
   2   3 -10   58.18    8.02
   2   3 -10   62.52    7.14
  -2   3  10   67.23    6.94
  -2   2  17    0.59    9.65
  -2   2  17   -0.47    5.78
   2   2 -17    1.23    8.88
  -2  -2  17    2.51    4.04
  -2  -2  17    0.51    7.75
  -2   2  17    4.01    7.97
  -2   2  17    3.78    8.44
   2  -2 -17    7.11    6.53
   2   2 -17    2.56    4.13
   0   0  22   20.15    4.80
   0   0 -22   26.07    9.51
   0   0  22   18.84   15.86
  -2  -1 -19   14.17    6.20
   2   1  19    8.53    9.09
   2   1  19   14.80   11.14
   2  -1  19   30.76   12.26
   2  -1  19   20.83    7.91
  -2   1 -19   13.49    7.73
   2   3   9    1.51    5.05
   2   3   9    0.36    5.12
  -2   3  -9    2.87    5.21
  -2   3  -9    3.75    6.20
  -3   3  -2   -3.32    6.38
   3  -3   2    4.67    3.45
   3   3   2   -1.30    5.04
  -3  -3  -2    3.16    4.16
   3   3   2    1.35    5.57
   3   3   2    2.35    4.18
  -3   3  -2   -4.32    5.57
   2   2  16   32.88    7.46
   2  -2  16   26.61    8.75
   2   2  16   25.89   11.71
  -2   2 -16   20.62    5.86
  -2   2 -16   29.26    7.00
   2   2  16   26.16    5.68
   2   2  16   20.96    7.06
  -3   2 -13   42.28   15.88
   3   2  13   49.87    7.97
   3   2  13   40.82    8.52
   3   2  13   37.90    5.65
  -3   2 -13   36.64    5.74
  -3  -2 -13   39.43    3.30
  -3   2 -13   46.33    8.13
  -3  -2 -13   30.63   13.63
   5   1  -7  104.52    8.01
  -5  -1   7  142.56   33.23
  -5   1   7  122.55    7.88
   5   1  -7   96.29    6.01
  -5  -1   7  119.86   14.40
  -5   1   7  140.61   12.35
   5   1  -7  118.66   10.37
  -5   1   7  118.40    8.29
   5  -1  -7  127.72   15.27
  -5   1   7  123.21   30.62
   2   0 -21   16.93    9.97
  -2   0  21   17.99   12.53
  -2   0  21   16.45    9.44
  -5   0  -7   -0.10    5.97
  -5   0  -7   13.11   13.10
   5   0   7    3.19    5.22
   3   3  -4   24.81    9.56
   3   3  -4    8.46   11.05
  -3   3   4   21.56   10.83
  -3   3   4   14.79    4.92
   2   0  20  244.06   15.20
  -2   0 -20  259.96   16.07
   2   0  20  262.19   13.49
  -2   0 -20  261.44   10.87
  -2   0 -20  233.98    8.41
   2   0  20  289.74   32.37
   2   0  20  263.89   11.23
   1   0 -22   16.84    6.19
  -1   0  22   25.98    5.74
  -1   0  22   38.51   13.86
  -4   0  16   55.35   28.32
   4   0 -16   71.77   11.93
  -4   0  16   59.06    6.97
  -3   3  -3   23.49    8.17
   3   3   3   15.82    6.70
   3  -3   3   15.04    3.94
  -3  -3  -3   19.99    3.54
  -3   3  -3   28.33    6.43
   3   3   3   19.40   10.61
   3   3   3   22.19    4.77
  -4   2  10   25.69    9.37
  -4   2  10   27.33   11.58
   4  -2 -10   17.85   10.48
   4   2 -10   22.53   10.83
   4   2 -10   26.39    9.57
  -4   2  10   31.63    7.95
  -4  -2  10   34.74   15.40
   5   0 -10   18.20    3.66
  -5   0  10   17.36    3.72
  -5   0  10   13.55    3.46
  -5   0  10   11.23    5.54
  -5   0  10   46.90   24.56
   5   0 -10   15.07    6.16
   5   0 -10   15.48    2.61
   4   0  14   10.28    8.58
  -4   0 -14   -6.01   13.22
  -4   0 -14   11.29    8.67
  -5  -1  -5   23.11   11.02
  -5   1  -5   36.41   13.41
   5   1   5   25.14    5.93
  -5  -1  -5   24.54   21.55
   5  -1   5   17.28    2.87
   5   1   5   14.19    3.86
   5  -1   5   25.39    8.99
  -5   1  -5   18.43    2.74
  -5   1  -5   12.01    6.76
  -5  -1  -5   16.81    4.30
  -1   3 -12   38.83    6.18
   1   3  12   25.60    9.14
   1   3  12   31.57    7.65
  -1   3 -12   28.98    7.91
  -4   2  -8   -2.03    7.38
  -4  -2  -8   13.71   11.54
   4  -2   8    7.42    3.60
  -4   2  -8    8.96    6.45
   4   2   8    9.81    5.51
  -4   2  -8   -1.32   13.13
   4   2   8    7.62    6.99
   4   2   8    1.85    7.47
  -4  -2  -8   10.47    7.68
  -3   3   5  125.10   10.75
   3   3  -5   98.07   17.11
  -3   3   5  109.91    8.54
   3   3  -5  105.77   15.33
   1   2  18   -0.58    9.65
   1   2  18    6.03    5.34
   1   2  18    6.92    6.16
   1  -2  18    3.71    6.00
  -1   2 -18    5.71    9.02
   1  -2  18   -2.68   12.42
   1   2  18    6.66    9.12
   0   3 -13   33.31    3.84
   0   3  13   45.18    7.80
   0  -3  13   45.48    4.20
   0   3  13   44.69    5.26
   0   3 -13   51.43   13.13
   0   3 -13   40.67    6.14
   3   2 -15   18.86    4.83
  -3   2  15   17.62   10.92
   3   2 -15   11.12   10.70
  -3  -2  15   15.70    3.26
  -3   2  15   14.45    6.44
  -3  -2  15   11.53   15.14
  -3   2  15    8.46    5.34
  -3   2  15   22.06    6.87
   3  -2 -15   12.62    4.26
   4   1 -15  248.60   14.24
  -4  -1  15  248.29   15.23
  -4   1  15  252.81   23.63
  -4   1  15  245.78   24.86
  -4  -1  15  255.11   28.31
  -4  -1  15  237.90   10.83
   4  -1 -15  232.68    9.18
  -4   1  15  238.70   16.26
  -5   1   8   47.66   21.78
   5   1  -8   28.96    4.74
   5  -1  -8   36.50    6.27
  -5   1   8   33.82    8.55
  -5  -1   8   27.87    9.67
   5   1  -8   23.12    4.69
  -5  -1   8   50.18   14.46
  -3   3  -4    1.15    7.82
  -3  -3  -4    1.71    4.44
  -3   3  -4    2.20    9.53
   3   3   4    5.22    4.10
   3  -3   4    6.07    3.18
   3   3   4    7.94    8.70
  -4   1 -13   16.39    4.59
   4   1  13   18.53   10.28
   4   1  13   13.65    3.04
   4  -1  13   11.03    6.57
  -4  -1 -13   19.38   12.43
  -4   1 -13   21.02   12.92
   4  -1  13   10.12    3.44
  -4   1 -13   18.64   11.14
  -4  -1 -13   14.68    4.77
   3   1  17    6.35    9.31
  -3   1 -17   11.18    9.12
  -3   1 -17   21.30   21.79
  -3  -1 -17   18.05   19.79
  -3   0 -18  126.47   37.93
  -3   0 -18  121.16    5.68
   3   0  18  124.88    8.02
  -3   0 -18  122.01   11.42
  -3   0 -18  115.39    5.63
  -2  -3  11    3.70    2.67
  -2   3  11    7.23    5.03
  -2   3  11    9.32    5.90
   2   3 -11    8.79    6.01
   2   3 -11    7.83    5.21
  -5   0  -8  834.16  130.92
  -5   0  -8  925.45   54.94
   5   0   8  950.34   51.85
  -2   3 -10  111.13    9.79
   2   3  10  123.38   15.10
   2   3  10  110.36   10.04
  -2   3 -10  114.03   11.35
  -3   3   6   15.21    6.52
  -3   3   6   12.62    8.51
   3   3  -6   16.11    9.85
   3   3  -6   11.59    6.57
   1  -1  21   41.80   12.91
   1   1  21   31.08   11.39
  -1   1 -21   28.08    6.82
  -1   1 -21   27.36    4.14
  -1  -1 -21   29.80   13.02
   1  -1  21   31.46    9.75
   1   1  21   31.48    5.35
   1   1  21   26.28    3.27
   1   1  21   32.17    5.22
  -1   3  13   24.11    3.98
  -1  -3  13   20.77    5.14
  -1   3  13   32.67    7.38
  -1   3  13   24.91    7.29
   1   3 -13   30.82    6.78
   1   3 -13   29.31    7.41
   0   2 -19   53.56    6.14
   0   2 -19   45.17   10.15
   0   2  19   41.05    5.67
   0  -2  19   43.62   11.95
   0   2  19   35.02    8.14
   0  -2 -19   46.67    8.96
   0   2  19   38.28    7.59
   0   2  19   39.09    4.18
   0  -2  19   38.44   16.44
   0   2  19   45.16   12.30
  -5  -1  -6   -5.38    9.36
  -5   1  -6   -3.87    6.08
  -5  -1  -6    0.46    3.69
  -5   1  -6   10.76   12.20
   5  -1   6   -4.20    2.42
   5   1   6   -2.27    2.14
   5  -1   6   -3.74    4.91
   5   1   6   -2.04    5.33
  -5  -1  -6    9.08   11.74
  -5   1  -6    0.38    3.69
   3   3   5   54.28    7.12
  -3   3  -5   48.61   11.03
  -3  -3  -5   52.10    5.78
  -3   3  -5   52.52   12.30
   3   3   5   38.36    5.60
   3  -3   5   48.05    6.32
  -5   0  11    1.57    4.34
  -5   0  11   18.30   21.75
  -5   0  11    4.25    4.25
   5   0 -11   -2.43    4.09
   5   0 -11    0.08    2.06
  -5   0  11   -1.93    3.33
   5   0 -11   -4.60    4.99
  -4  -2  11  207.31   18.80
  -4   2  11  171.48   11.52
  -4   2  11  179.07   13.49
  -4   2  11  158.40   15.59
   4   2 -11  196.95   19.91
   4   2 -11  179.85   17.47
  -1   0 -22   24.52    4.95
   1   0  22   18.69    3.92
   1   0  22   21.56   13.67
  -5   1   9  460.75   22.51
   5  -1  -9  476.32   24.20
  -5   1   9  481.76   45.15
  -5  -1   9  491.57   47.51
  -5  -1   9  464.37   31.44
   5   1  -9  431.61   20.67
  -1   2  19    8.04    4.26
   1   2 -19    7.74    6.85
  -1   2  19    1.59    8.81
  -1   2  19   14.59   10.43
   1   2 -19   13.49    5.83
   1  -2 -19    8.17    9.06
  -1   2  19    1.98    9.29
  -1  -2  19    4.28    9.17
  -1  -2  19   12.49   12.74
  -4   2  -9    8.45    7.70
   4  -2   9   13.71    5.93
   4   2   9   26.08    6.23
  -4  -2  -9   19.93    4.82
  -4   2  -9   15.94   11.76
   4   2   9   11.72    4.63
  -4  -2  -9    6.92   12.37
  -4   2  -9   15.92    9.03
  -3   2 -14  119.08   18.78
  -3   2 -14  123.57    8.82
   3   2  14  132.13   11.36
  -3   2 -14   88.48   15.14
  -3  -2 -14  113.94   19.46
   3   2  14  125.36   13.13
   3   3  -7   -2.18    5.95
  -3   3   7    4.35    8.03
  -3   3   7    3.14    9.76
   3   3  -7   14.00    9.45
   2  -2 -18    4.21    7.01
  -2   2  18    0.14    9.23
  -2  -2  18   -7.24    8.32
  -2   2  18   15.81    8.26
   2   2 -18    7.03    4.00
  -2   2  18    3.70    8.72
  -2  -2  18    2.03    4.41
   2   2 -18    0.29    9.03
   3  -1 -19  137.97   13.15
  -3   1  19  161.77   19.20
  -3   1  19  141.51   10.14
  -3  -1  19  143.49    9.56
   3   1 -19  183.49   22.68
  -3   1  19  176.38   33.19
  -3  -1  19  160.59   36.22
   2   2  17   32.52   12.26
   2  -2  17   31.12    9.77
   2   2  17   38.57   10.20
  -2   2 -17   47.95   12.33
  -2   2 -17   37.69    6.53
   2   2  17   45.95   13.22
   1   3  13    3.99    8.62
   1   3  13   10.65    7.01
  -1   3 -13   23.13    9.24
  -1   3 -13   21.18    6.70
  -3   0  20  164.84   11.90
   3   0 -20  167.15   17.18
  -3   0  20  180.08   40.61
   0   1 -22   97.87    7.40
   0   1  22   94.76   10.61
   0  -1 -22   99.07   10.37
   0  -1  22   99.63    8.86
   0   1  22   96.28    6.59
   0  -1  22  110.16   21.84
   0   1  22  139.79   18.86
  -4   0  17   13.40   21.75
  -4   0  17  -10.91    5.34
   4   0 -17   -9.16    9.25
   2  -1 -21   37.46   10.07
   2   1 -21   39.93    7.43
  -2   1  21   33.11    3.85
  -2   1  21   21.58   18.34
  -2  -1  21   35.51   13.28
  -2   1  21   38.60    7.41
  -2  -1  21   33.04   10.24
  -5   1  -7   -3.40   10.08
   5   1   7    2.55    8.96
  -5  -1  -7   -0.02    5.56
  -5  -1  -7   -2.33   18.88
  -5   1  -7    9.01   19.40
   5  -1   7   -0.16    4.77
   0   3 -14   29.11    5.72
   0   3 -14   41.53    7.83
   0   3  14   45.64    7.95
   0   3  14   43.78    8.61
   3  -3   6  114.43    5.83
  -3   3  -6  143.52   16.89
  -3  -3  -6  140.24    8.42
  -3   3  -6  129.50   10.73
   3   3   6  121.69    8.73
   3   3   6  133.28   10.35
   5   0   9    1.74    8.83
  -5   0  -9   -5.86    9.68
  -5   0  -9    1.25   21.62
  -2   1 -20    6.00    4.32
   2  -1  20   19.77   12.16
   2   1  20  -15.01   10.58
   2   1  20    7.84    5.31
   2  -1  20   11.31    4.30
  -2  -1 -20    3.88    5.87
  -4   0 -15   21.50   22.49
  -4   0 -15    9.66    8.72
   4   0  15    5.48    5.23
   2   3 -12    5.44    5.98
   2   3 -12    1.47    5.11
  -2  -3  12   -1.24    2.77
  -2   3  12    8.99    5.88
  -2   3  12    3.99    4.91
  -1   1  22   79.63   21.84
  -1  -1  22   52.73   11.40
   1  -1 -22   53.04    7.91
   1   1 -22   49.22   11.81
  -1  -1  22   54.35   15.76
  -1   1  22   52.48   10.71
  -1   1  22   54.42    7.24
   2   3  11   57.72    8.16
  -2   3 -11   61.31   12.18
   2   3  11   53.06   11.63
  -2   3 -11   48.22    9.59
  -3  -2  16    2.14    5.09
  -3   2  16    3.02    6.09
  -3   2  16    1.75    4.81
  -3  -2  16    9.63   14.30
   3   2 -16   -0.13    5.98
   3  -2 -16    5.72    4.23
  -3   2  16   -0.38    6.32
   3   2 -16    9.75    4.26
  -4  -1  16   18.52   24.90
  -4   1  16   50.16    7.78
  -4  -1  16   48.04    7.50
   4   1 -16   48.66   11.11
   4  -1 -16   46.98    6.27
  -4   1  16   44.23   13.38
  -4   1  16   46.51   12.74
  -2   0  22   30.00   10.31
  -2   0  22   19.18   13.83
   2   0 -22   30.20   11.16
   0   0 -23    0.12    8.28
   0   0  23   -4.34   14.55
   0   0  23   -5.51    7.09
  -3   3   8    3.62    8.78
   3   3  -8   -1.21    9.19
  -3   3   8   10.84    9.90
   3   3  -8    0.26    6.06
  -5   1  10    2.93   11.08
  -5  -1  10  -21.65   20.21
   5   1 -10    3.32    6.21
   5  -1 -10    5.81    4.62
  -5   1  10   -3.69    4.54
  -5  -1  10   -7.43    7.01
   4   1  14   23.50   11.11
  -4   1 -14   38.81   23.40
   4   1  14   12.31    4.89
   4  -1  14   12.90    4.15
  -4  -1 -14   34.56   20.75
  -4   1 -14   18.90    2.90
  -4  -1 -14   18.80    7.48
  -4   1 -14   18.40   11.38
   2   0  21   -7.34   12.68
  -2   0 -21   11.29    5.86
   2   0  21   -1.28    4.85
   2   0  21    0.72    4.35
  -5   0  12   49.99   17.53
  -5   0  12   52.64    5.00
   5   0 -12   36.90    5.94
   5   0 -12   38.17    6.34
  -1  -3  14   44.77    9.47
   1   3 -14   35.04    8.17
   1   3 -14   37.15    7.70
  -1   3  14   39.28    8.22
  -1   3  14   45.84    8.07
   4   2 -12   68.97   11.07
   4   2 -12   69.47   13.85
  -4   2  12   59.02   15.87
  -4   2  12   54.13    7.20
  -4  -2  12   59.24   12.28
  -4   2  12   74.53    9.17
   1  -2  19   62.57   19.55
   1   2  19   82.00   15.84
  -1   2 -19   88.73   13.79
   1   2  19   67.08   17.42
   1  -2  19   93.27    9.95
  -1   0  23   14.44   12.43
  -1   0  23    2.67    4.99
   1   0 -23   -0.06    5.52
  -4   2 -10   21.47    4.64
   4   2  10   19.31   10.86
   4   2  10   22.07    7.65
   4  -2  10   17.17    3.70
  -4   2 -10   19.38   15.79
  -4   2 -10   13.02   12.70
  -4  -2 -10   25.77    7.33
  -4  -2 -10    6.47    7.92
  -3   3  -7  445.22   37.17
  -3  -3  -7  466.11   27.06
   3   3   7  467.32   35.92
  -3   3  -7  438.93   25.44
   3   3   7  439.53   22.71
  -3   1 -18   11.52    5.35
  -3  -1 -18    7.67    4.87
  -3  -1 -18    2.53   12.22
   3   1  18    7.17    5.54
  -3   1 -18   15.65   13.36
   3  -1  18    5.24    4.16
  -5   1  -8   91.93   21.98
   5  -1   8  128.74   14.69
   5   1   8  137.20   17.48
  -5   1  -8  150.51   20.58
  -5  -1  -8  132.80   10.93
  -5  -1  -8   96.03   33.11
  -3   0 -19  -17.38   13.98
  -3   0 -19    3.56    3.60
   3   0  19    3.37    6.16
  -3   0 -19    4.42    4.26
  -3  -2 -15   16.95    7.98
   3   2  15   29.00   11.74
  -3   2 -15   22.69    8.59
  -3   2 -15   14.16   11.92
   3   2  15   24.84    5.29
  -3   2 -15   24.04    9.68
  -3   3   9   -9.43    8.82
   3   3  -9    4.79   10.00
  -3   3   9    6.26    9.96
   3   3  -9    2.15    9.50
   5   0  10    1.09    9.38
  -5   0 -10    2.54   10.62
  -5   0 -10    1.51   13.45
   0  -2 -20  120.76   12.87
   0   2 -20  132.07    9.07
   0   2 -20  113.61   12.96
   0   2  20  108.32   16.48
   0  -2  20  128.24   11.26
   0   2  20  105.52    6.20
   0  -2  20   96.76   23.33
   0   2  20   91.83   11.14
  -1   3 -14   -0.05    8.72
   1   3  14   -2.54    6.34
   1   3  14   -1.36    4.74
  -1   3 -14    4.40    6.19
  -5   1  11   56.57   16.53
  -5  -1  11   73.80   28.95
  -5   1  11   56.08    6.94
  -5  -1  11   56.49    9.69
   5   1 -11   61.28    9.62
   5  -1 -11   66.94    6.87
   1  -1  22   15.01   12.54
   1   1  22   16.12    7.13
  -1   1 -22    9.05    3.89
  -1   1 -22   10.90    5.41
   1   1  22   14.01   10.55
  -1  -1 -22   18.88   10.26
   1  -1  22   16.08    8.18
   1   1  22   15.31    3.08
  -2   3  13   11.99    8.07
  -2  -3  13    5.66    4.99
   2   3 -13    3.09    8.86
   2   3 -13    4.41    6.08
  -2   3  13    6.11    6.17
   2  -3 -13    5.11    4.23
   2   3  12   27.10    6.30
   2   3  12   26.14    7.64
  -2   3 -12   34.54    8.52
  -2   3 -12   34.95    6.71
  -1   2  20  230.66   12.37
   1   2 -20  229.43   11.67
  -1   2  20  233.77   22.71
  -1   2  20  202.87   22.56
  -1  -2  20  206.02   20.38
   1  -2 -20  223.70   14.93
  -1  -2  20  234.57   21.97
   1   2 -20  271.76   16.24
   0   3  15   33.97    9.32
   0   3 -15   28.76    5.31
   0   3 -15   31.65    7.99
   0   3  15   32.01    7.91
   0  -3  15   24.38    6.62
   2  -2 -19  152.10   14.99
  -2  -2  19  169.08   18.08
  -2   2  19  171.35   18.65
  -2  -2  19  160.60   15.89
   2   2 -19  158.68   19.26
  -2   2  19  180.30   22.00
   2   2 -19  169.77    9.34
  -5   0  13    5.84   13.64
   5   0 -13   -1.86    4.43
   5   0 -13   -1.89    4.26
  -5   0  13    6.87    6.10
  -3  -3  -8   82.71    8.91
   3   3   8   86.08   13.19
   3   3   8  102.34    9.27
  -3   3  -8   80.34   14.76
  -3   3  -8   89.07   16.32
   4   0 -18   39.11   10.85
  -4   0  18   13.82   27.54
  -4   0  18   26.19    6.52
   2   2  18   16.49   10.41
   2   2  18   28.06   12.36
   2   2  18   18.02   11.59
   2  -2  18   19.20   14.93
  -2   2 -18   18.78   10.96
  -4   2  13   30.58   13.09
  -4  -2  13   25.30   10.64
  -4   2  13   23.80    6.09
   4   2 -13   17.43    8.66
  -4   2  13   30.50    7.65
   4   2 -13   23.33    7.22
  -3   1  20   32.86    5.77
   3   1 -20   41.53   15.33
  -3  -1  20   33.19    5.78
  -3   1  20   24.89   22.18
  -3  -1  20   50.61   25.20
  -3   1  20   37.79   12.69
   3  -1 -20   31.20    8.48
   4  -2  11   94.90    8.82
   4   2  11  115.10   11.84
   4   2  11  130.04   17.57
  -4   2 -11  127.27   19.34
  -4  -2 -11   82.56   19.82
  -4   2 -11  111.58   25.52
  -4  -2 -11  129.27   11.39
  -4   2 -11  112.67   12.26
  -4   0 -16   37.62   18.20
   4   0  16   37.47    6.16
  -4   0 -16   25.25    6.28
   1   0  23   -0.74    3.46
  -1   0 -23   -5.40    4.44
   1   0  23    2.07   12.23
  -4   1  17    5.37   10.25
  -4   1  17    4.34    5.55
  -4   1  17    4.68    6.04
   4  -1 -17   -0.49    4.78
  -4  -1  17    0.07    6.21
  -4  -1  17  -44.94   20.20
   4   1 -17   -1.85    9.03
  -3   2  17   -2.58    6.37
   3   2 -17    0.54    6.39
  -3   2  17    9.05    4.85
  -3   2  17    8.31    6.01
  -3  -2  17   -1.23    9.11
   3   2 -17   -6.03    5.87
   3  -2 -17    2.11    4.43
  -3  -2  17    0.11    5.28
   3   0 -21   11.99    8.94
  -3   0  21   11.40   21.63
  -3   0  21   -0.42    5.85
  -5  -1  -9   62.05   18.00
   5   1   9   84.06   15.22
  -5  -1  -9   76.28   14.23
  -5   1  -9   69.17   10.62
   5  -1   9   78.44   12.54
  -5   1  -9   73.48   18.50
  -4   1 -15    6.31    6.38
   4  -1  15    6.93    3.52
  -4  -1 -15    2.48   20.18
  -4  -1 -15   -1.14    6.46
   4   1  15    0.59    6.05
  -4   1 -15    4.94   13.38
   4  -1  15    3.36    2.95
   4   1  15    1.84    4.62
   1   3 -15    2.03    6.16
   1  -3 -15    3.11    4.63
  -1  -3  15  -15.04    7.43
  -1   3  15   -1.88    6.23
  -1   3  15   -2.33    5.96
   1   3 -15    7.32    5.88
  -3   3  10   16.04    6.19
   3   3 -10   20.31    6.64
   3   3 -10    9.00   11.16
  -3   3  10    6.32   11.22
  -5  -2   1   17.58   12.93
  -5   2   1   19.33    4.90
   5  -2  -1   27.34   11.04
   5   2  -1   35.45    9.19
  -5   2   1   16.58    5.97
  -5   2   1   48.86   15.52
   5   2  -1   23.06    6.26
  -5   2   2   13.20    4.22
  -5   2   2    8.40    9.40
  -5  -2   2   17.91   12.52
   5  -2  -2   21.55   11.57
   5   2  -2   18.13    5.48
  -5   2   2   38.27    9.08
   5   2   0  138.74   14.23
  -5   2   0  160.21   15.54
  -5  -2   0  161.37   21.08
  -5  -2   0  147.43   16.25
   5   2   0  134.33   12.12
   5  -2   0  152.95   11.92
  -5   2   0  117.85   25.69
  -5   2   0  132.53    8.64
  -2  -1  22   70.54   28.84
   2  -1 -22   76.52   13.37
  -2   1  22   91.35    9.38
   2   1 -22   79.75    9.23
  -2   1  22   84.37   25.25
  -2  -1  22   78.94   13.42
  -2   1  22   67.95    7.34
   0  -1  23   94.98   31.02
   0  -1 -23   23.65   13.46
   0   1  23  103.17   26.41
   5   2  -3   14.11    5.21
  -5  -2   3   -4.35    8.95
   5  -2  -3   -0.95   10.54
  -5   2   3   10.65    9.34
  -5  -2   3    0.51   12.03
  -5   2   3   -4.97   13.18
  -5   2   3    9.04    3.52
   2  -1  21    2.55    4.25
  -2  -1 -21    5.18    6.28
   2  -1  21    0.60   12.25
   2   1  21   -3.83   11.18
   2   1  21   11.22    5.01
  -2   1 -21    5.84    4.17
  -5  -2  -1   24.64   13.68
  -5   2  -1    2.71    4.60
  -5   2  -1   -2.38    7.38
   5   2   1    9.14    6.66
   5  -2   1   -0.17    5.86
  -5  -2  -1   -1.32    6.88
   5   2   1   13.78    4.65
  -5   2  -1   -1.54    9.16
   5  -1 -12   52.86    6.44
   5   1 -12   52.56    9.92
  -5  -1  12   56.42    9.53
  -5  -1  12   63.42   29.77
  -5   1  12   45.28   26.68
  -5   1  12   58.47   11.38
  -5   0 -11    1.11    6.38
  -5   0 -11    1.94   23.70
   5   0  11   -5.80    5.76
   5  -2  -4    9.90    6.60
   5   2  -4    8.22    8.49
  -5   2   4    9.13    5.84
  -5  -2   4   16.79    7.48
  -5   2   4    7.02   13.11
  -5  -2   4   -4.01   14.06
   1  -1 -23  134.66   11.78
  -1   1  23  141.73   31.35
  -1  -1  23  146.56   37.42
  -1   1  23  122.88    6.80
  -1   1  23  144.41   15.28
  -1  -1  23  121.88   10.62
   1   1 -23  132.14   16.49
  -2   0  23  -12.94    9.84
   2   0 -23    2.30    5.99
  -2   0  23   -7.98   11.94
   1  -2  20   -7.97   10.22
   1   2  20    4.72    6.88
   1  -2  20   -7.23   15.22
  -1   2 -20   -2.57    7.95
   1   2  20    0.51    9.60
  -1  -2 -20    3.93    7.30
  -3   3  -9  149.90   12.12
   3   3   9  165.34   18.06
  -3  -3  -9  138.56    7.17
   3   3   9  154.57   11.78
  -3   3  -9  149.15   20.52
  -5   2  -2    8.34    4.86
  -5  -2  -2   13.35   13.21
   5   2   2    1.53    6.98
  -5   2  -2    8.28    8.62
  -5  -2  -2   -1.68    6.68
   5  -2   2   -5.41    8.99
  -5   2  -2    6.18    4.37
   5   2   2   -5.99    6.40
  -2   0 -22    0.87    3.37
   2   0  22    0.31    2.65
   2   0  22    1.34    2.78
   2   0  22    2.85   13.08
  -2   3  14   19.60    9.06
  -2   3  14   23.63    6.69
   2   3 -14   14.36    6.79
   2  -3 -14   13.63    4.92
  -2  -3  14   10.77    5.82
   2   3 -14   15.01    9.74
   0   0  24    6.83   15.51
   0   0 -24    6.47    8.77
   0   0  24    5.67    7.55
  -5   2   5   19.32    6.34
  -5  -2   5   24.54    7.70
  -5  -2   5   16.41   15.67
  -5   2   5    9.15    8.45
   5   2  -5   13.73    9.36
   5  -2  -5   23.15    7.00
  -1   3 -15   27.15    6.65
  -1   3 -15   24.07    8.28
   1   3  15   25.98    6.10
   1   3  15   27.06    8.10
   2   3  13   39.23    6.64
  -2   3 -13   31.94    8.79
   2   3  13   28.54    7.95
  -2   3 -13   30.62    6.80
   3  -2  16    8.10    8.21
   3   2  16    5.95    6.65
  -3   2 -16    2.80    4.89
   3   2  16    3.87   11.58
   3   2  16   -0.49    4.83
  -3   2 -16    1.01   11.32
   3   1  19    5.66    5.45
  -3   1 -19    5.23    4.86
   3  -1  19    2.23    6.52
  -3  -1 -19   -7.01   11.76
  -3   1 -19   -2.34   13.37
  -3  -1 -19   -2.99    4.74
   5   0 -14   41.47    6.51
  -5   0  14   66.00   18.60
  -5   0  14   44.55    8.38
  -1   0  24   43.33   17.24
  -1   0  24   49.94    6.94
   1   0 -24   45.12    7.71
  -4  -2  14   19.84   17.43
   4   2 -14   25.83    8.58
   4   2 -14   26.36    7.60
  -4   2  14   34.86   13.31
  -4   2  14   26.74    6.09
  -4   2  14   26.87    8.07
  -5   2  -3    9.66    5.53
   5  -2   3   -9.38    9.11
   5   2   3    8.03    7.30
  -5   2  -3    4.60    4.45
  -5   2  -3   11.95   14.13
  -5  -2  -3    9.02    6.66
   5   2   3    1.54    6.44
  -5  -2  -3   12.63    8.30
   0   4   0   10.64    3.83
   0   4   0    7.21    4.04
  -5  -1 -10  104.70   16.11
  -5   1 -10  106.14   11.83
   5   1  10  102.39   10.83
  -5   1 -10   85.14   33.23
   5  -1  10  102.80    8.83
  -5  -1 -10   61.86   20.27
  -3   3  11   -2.48    6.07
   3   3 -11   -2.97    6.07
  -3   3  11    1.41    5.75
   3   3 -11   -1.15   10.00
   3   0  20  111.55   12.22
  -3   0 -20  132.96   10.51
  -3   0 -20  152.30   27.38
   0   4  -1   23.42    3.20
   0   4  -1   38.40    7.66
   0   4   1   26.33    3.95
  -4   2 -12  376.53   24.19
  -4  -2 -12  389.95   16.79
  -4   2 -12  383.13   37.68
  -4   2 -12  370.30   33.84
  -4  -2 -12  350.51   40.12
   4   2  12  390.02   17.92
   4  -2  12  280.93   19.78
   4   2  12  423.33   35.72
   0   3  16    2.05    4.74
   0   3 -16   -7.18    6.23
   0  -3  16    4.34    5.81
   0   3  16   -1.44    6.12
   5  -2  -6    0.81    6.49
   5   2  -6    7.93    5.34
  -5   2   6    4.21    9.57
  -5  -2   6    4.09   15.00
  -5   2   6    9.37    7.58
  -5  -2   6   10.11    6.85
   0   4   2    7.62    2.70
   0   4   2    5.55    4.49
   0   4  -2    1.45    6.75
   0   4  -2    4.46    4.60
   0   2  21   62.41    4.83
   0   2 -21   64.62    7.23
   0  -2 -21   75.50   17.66
   0   2  21   59.47   12.91
   0   2 -21   57.19    6.43
   0   2  21   46.35    9.09
   0  -2  21   62.84    8.76
   0  -2  21   59.47   12.46
  -4   0  19   15.07   24.35
   4   0 -19   -5.00    9.79
  -4   0  19   -6.54    5.72
   0   4   3    6.45    3.09
   0   4  -3    4.02    4.77
   0   4   3    8.15    4.47
   0   4  -3    6.94    7.24
  -5  -1  13  481.44   49.48
  -5  -1  13  436.12   26.93
   5  -1 -13  410.65   20.77
   5   1 -13  397.79   20.76
  -5   1  13  443.26   32.66
  -5   1  13  491.76   66.42
  -5   2  -4  -14.46   14.37
  -5  -2  -4   11.98    8.79
   5  -2   4   11.91    8.73
   5   2   4    7.06    3.99
  -5  -2  -4    1.16   10.97
  -5   2  -4    8.01    7.08
  -5   2  -4    6.70    5.95
   5   2   4   11.45    7.90
   4  -1 -18    1.64    5.32
   4   1 -18    6.43    9.50
  -4   1  18    4.82    5.46
  -4  -1  18   -1.05    6.47
  -4   1  18   -0.87    6.45
  -4   1  18   11.59   10.66
  -4  -1  18   22.38   20.79
   1  -3 -16    0.51    5.10
   1   3 -16    9.16    6.05
  -1   3  16    4.47    5.88
  -1  -3  16   12.14    7.57
  -1   3  16   -1.11    6.61
   1   3 -16    1.87    6.32
  -2  -2  20 1001.31   65.57
   2  -2 -20  910.50   50.22
  -2   2  20  955.99   72.14
  -2  -2  20  984.25   75.50
  -2   2  20  953.88   53.47
   2   2 -20  954.01   49.04
  -2   2  20  985.97   84.24
   2   2 -20  949.55   74.66
  -3   2  18   59.00    6.94
   3   2 -18   44.69    8.52
   3   2 -18   65.91    8.81
  -3  -2  18   72.73   13.25
   3  -2 -18   51.94    4.38
  -3   2  18   52.70    9.11
  -3  -2  18   54.92    8.15
  -3   2  18   59.03    9.23
  -1   2  21   26.19   10.55
   1   2 -21   32.43    4.78
  -1  -2  21   38.35    6.72
  -1   2  21   30.94    5.26
  -1   2  21   43.97   11.66
   1   2 -21   31.46    7.29
  -1  -2  21   29.56    9.93
   1  -2 -21   24.80    7.24
   4   0  17    1.79    7.73
  -4   0 -17   -0.54    7.89
  -4   0 -17    9.79   14.51
   2   2  19   64.40   15.26
   2   2  19   62.39    8.14
   2  -2  19   59.08    8.65
  -2   2 -19   67.83   14.08
   2  -2  19   63.22   18.91
   2   2  19   44.04   14.46
   3   3  10   31.38   11.44
   3   3  10   23.84   11.13
  -3   3 -10   29.47    7.16
  -3   3 -10   30.35   13.51
   4  -1  16    8.65    6.36
  -4  -1 -16    9.78    4.07
   4   1  16   10.48    6.55
  -4   1 -16   17.09    6.70
  -4  -1 -16    4.45   13.14
  -4   1 -16   21.12   14.31
   4   1  16    5.05    3.10
   4  -1  16    6.84    3.17
   4  -1  16    6.67    6.03
  -4   3   1   -9.98   10.50
  -4  -3   1    2.75    6.25
  -4   3   1   -1.89    4.97
   4  -3  -1    2.40    4.91
   1   1  23   -0.43    7.24
   1   1  23   12.59   17.79
   1  -1  23    8.12    5.01
   1  -1  23   20.59   20.77
  -1   1 -23    7.82    3.78
  -1  -1 -23    7.26    6.17
   1   1  23    6.85    2.88
  -5   0 -12   16.73    6.89
  -5   0 -12   30.49   25.76
   5   0  12    9.40    6.24
   4   3  -2  101.95   17.46
   4   3  -2   90.45    9.64
  -4   3   2   88.84   10.82
   4   3   0   25.14    7.39
  -4   3   0   37.23   12.08
   4  -3   0   22.46    5.69
  -4   3   0   20.74    4.26
  -4  -3   0   24.00    7.40
  -5  -2   7   12.88   10.35
  -5  -2   7   25.51    7.85
  -5   2   7   33.81   11.45
   5  -2  -7   28.81    7.39
   5   2  -7   27.54    6.42
  -5   2   7   23.14   13.89
  -3  -1  21    7.57    8.52
  -3   1  21    9.61   11.25
  -3  -1  21   31.90   21.91
  -3   1  21    8.06    4.35
   3  -1 -21    8.32    8.00
   3   1 -21   19.11   13.54
  -3   1  21   16.17   20.03
   0   4   4   26.19    5.53
   0   4  -4   41.52    9.45
   0   4  -4   38.04    6.16
   0   4   4   38.62    6.79
   4   3  -3   -3.07    6.41
   4   3  -3   24.29    7.32
  -4   3   3   10.76    7.17
   1   4   0   43.50    5.31
  -1   4   0   43.11    5.16
  -1   4   0   50.96    4.56
   1   4   0   57.40    5.51
   4  -3   1    6.04    4.69
  -4   3  -1    2.01    6.35
  -4   3  -1    0.93    4.17
   4   3   1    0.85    6.46
  -4  -3  -1    9.19    6.24
   1   4  -1   58.99    9.49
  -1   4   1   60.89    5.89
   1   4  -1   52.86    8.38
  -1   4   1   64.16    6.09
   1   4   1   25.30    4.41
   1   4   1   26.61    4.58
  -1   4  -1   25.45    7.24
  -1   4  -1   22.54    4.31
  -3   0  22   74.39   14.46
  -3   0  22   64.31   32.22
   3   0 -22   66.47   13.68
  -1   4   2   61.59    4.49
  -1   4   2   64.06    8.67
   1   4  -2   49.79    8.64
   1   4  -2   66.76    9.78
  -6   0   2   16.46   15.09
  -6   0   2   10.42    9.42
   6   0  -2   11.76    5.30
  -6   0   1    7.78   10.01
  -6   0   1   39.76   24.86
  -5   2  -5   24.04    6.99
   5  -2   5   28.45    5.70
   5   2   5   19.07    7.14
   5   2   5   20.93    9.65
  -5   2  -5   19.86    4.68
  -5   2  -5   16.03   10.04
  -5  -2  -5   22.59   11.46
  -5  -2  -5   15.01   15.83
  -4   3   4    6.80    5.41
  -4   3   4   -8.74   10.61
   4   3  -4   -4.28    6.58
   4   3  -4    1.62    6.07
  -1   4  -2   14.08    6.48
   1   4   2    0.32    6.43
   1   4   2    5.69    5.18
  -1   4  -2    5.60    6.57
  -6   0   3   25.15   14.57
   6   0  -3    1.90    4.86
  -6   0   3    7.50    8.66
   3   3 -12   41.32    7.91
  -3   3  12   40.47    7.97
  -3   3  12   38.92    7.63
   3   3 -12   43.89    8.16
  -4   3  -2   -1.68    6.12
   4  -3   2    5.24    6.97
   4   3   2   -0.26   10.07
  -4   3  -2    4.42    4.41
  -4  -3  -2   -1.95    5.81
   4   3   2   -0.34    3.23
   2   3 -15   12.05    9.20
  -2  -3  15    4.42    5.54
  -2   3  15   13.86    6.77
   2   3 -15   15.52    6.31
   2  -3 -15    6.24    3.10
  -2   3  15    2.61    8.40
  -6   0   0   33.42   31.10
  -6   0   0   49.19   13.00
   6   0   0   44.31   11.33
  -2   3 -14   35.67    8.79
   2   3  14   23.66    8.20
  -2   3 -14   21.47   11.38
   2   3  14   27.78   10.68
  -5  -1 -11   55.16   30.23
  -5   1 -11   74.35   11.02
  -5  -1 -11   75.16    8.97
  -5   1 -11   51.59   31.05
   5  -1  11   77.20    7.61
   5   1  11   76.45    9.92
  -5   0  15   -0.20    6.43
   5   0 -15   -1.09    3.19
  -5   0  15    4.04   14.40
  -1   0 -24   -1.05    7.48
   1   0  24    8.14   21.10
   1   0  24   -2.07    5.71
  -1   4   3   -0.16    5.79
   1   4  -3   -3.16    6.26
   1   4  -3   -2.98    7.63
  -1   4   3    0.13    3.04
   0   4   5    1.05    2.75
   0   4   5    3.49    5.83
   0   4  -5   -1.23    4.90
   0   4  -5   -0.35    3.08
   6   0  -4   49.99    6.48
  -6   0   4   68.83   31.16
  -6   0   4   55.41    6.94
  -4   2  15  123.47   19.13
  -4  -2  15  137.70   26.12
  -4   2  15  112.23   20.07
  -4   2  15   97.89    9.11
   4   2 -15  105.86   12.18
   4   2 -15  121.93   11.80
  -5  -2   8    0.80    6.25
  -5   2   8    4.60    9.86
   5  -2  -8   -1.95    6.26
  -5   2   8   18.99   11.67
   5   2  -8   -1.69    5.29
  -5  -2   8   -1.12    9.01
   6   0   1    4.74    8.85
  -6   0  -1   24.92   15.15
  -6   0  -1   -4.61   10.24
   1   3  16   22.44    8.38
   1   3  16   29.14    9.87
  -1   3 -16   12.16    6.61
  -1   3 -16   20.67    7.95
   2  -1 -23    0.42    5.45
  -2  -1  23   12.80    9.27
   2   1 -23    4.61    6.13
  -2   1  23  -23.89   17.82
  -2  -1  23  -18.70   19.61
  -2   1  23    4.03    6.01
  -1   4  -3   16.94    7.25
   1   4   3   14.21    4.91
  -1   4  -3   16.16    7.08
   1   4   3   18.02    6.97
  -4   2 -13  333.46   16.19
  -4   2 -13  286.87   29.27
  -4  -2 -13  342.32   20.28
   4   2  13  351.93   23.75
  -4  -2 -13  304.76   27.04
   4   2  13  341.77   23.04
  -4   2 -13  349.25   24.77
  -4   3   5   16.83    6.13
  -4   3   5   17.30   11.91
   4   3  -5   19.52   11.62
   4   3  -5    2.94    6.75
  -2   1 -22    1.69    6.30
  -2  -1 -22    2.61    8.39
   2  -1  22   -7.57   20.48
   2   1  22   10.75   17.52
   2   1  22   -2.65    7.64
   2  -1  22   -0.43    6.94
   4   3   3    4.61    3.93
  -4   3  -3   10.76    4.78
  -4  -3  -3   14.51    6.00
  -4   3  -3   -5.15   10.60
   4   3   3    8.58    9.81
   4  -3   3    6.07    6.54
  -3   2 -17   -0.47    6.83
   3   2  17    7.22    7.92
  -3   2 -17    4.24    4.79
   3   2  17    3.14    6.89
   3   2  17    0.92    7.08
   3  -2  17   -1.96    8.56
  -1   4   4   17.69    6.53
   1   4  -4   18.14    4.28
  -1   4   4   16.34    6.48
   1   4  -4   15.33    5.85
   0   1  24    1.80    3.28
   0   1  24  -17.95   17.60
   0  -1 -24   11.94   10.09
   0   1  24   -1.51    6.00
   0  -1  24    1.18    8.97
   0   1 -24   11.58    7.39
  -6   0   5   -0.69   25.01
  -6   0   5    2.34    4.46
   6   0  -5    3.89    7.24
  -6   0  -2  -11.87   14.99
   6   0   2    3.99    9.38
  -6   0  -2  -10.39   10.69
  -1   2 -21   -1.41    4.71
   1   2  21  -13.79    7.19
   1   2  21   -5.23   10.30
  -1  -2 -21    4.01    7.35
   1  -2  21   17.09    9.80
   1  -2  21    3.54    9.70
  -5  -1  14  633.27   60.15
  -5   1  14  625.73   80.79
   5   1 -14  518.95   27.20
  -5  -1  14  520.13   30.24
  -5   1  14  569.71   42.35
   5  -1 -14  518.67   25.74
   0   3 -17    4.32    6.35
   0  -3  17   -0.71    6.07
   0   3  17   -1.07    5.08
   0   3  17    7.16    6.62
  -5  -2  -6    3.83    5.91
   5   2   6    0.01    5.86
  -5   2  -6    5.04    3.85
   5  -2   6    2.03    7.57
   5   2   6   -2.00    5.35
  -5  -2  -6   10.10   12.88
  -5   2  -6    0.20    6.24
  -5   2  -6  -12.46   13.61
  -3   3 -11  267.79   30.24
  -3   3 -11  256.78   25.79
   3   3  11  258.31   26.56
   3   3  11  250.43   24.08
   1   4   4   19.23    4.50
  -1   4  -4   17.81    4.75
   1   4   4   16.55    3.62
  -1   4  -4   27.61    8.45
  -1  -1  24  133.80   11.18
   1   1 -24  126.43   16.82
  -1   1  24  119.22   29.56
   1  -1 -24  124.59   12.33
  -1  -1  24  125.15   37.39
  -1   1  24  123.75    6.49
  -1   1  24  133.83   16.02
   0   4  -6    3.08    5.23
   0   4   6   -4.86    6.86
   0   4  -6    1.25    3.15
   0   4   6    2.21    2.91
  -2   0  24   25.10   28.18
   2   0 -24   65.51    9.16
  -2   0  24   51.81   14.46
   3   1  20    4.14    8.65
  -3  -1 -20    0.20    4.73
   3   1  20    3.97   11.03
   3  -1  20   -2.02    5.48
   3  -1  20   -4.84   12.21
  -3   1 -20    0.04    7.70
  -4   3   6   -0.23   11.76
   4   3  -6   11.09   11.61
   4   3  -6    9.35   10.62
  -4   3   6    8.96    6.13
   4   3   4    6.73    3.99
  -4   3  -4   11.03    9.77
  -4  -3  -4   -1.73    8.95
   4   3   4    6.01    5.67
  -4   3  -4   -0.48    5.07
   4  -3   4    3.96    3.98
   2   0  23    6.62   22.27
  -2   0 -23    0.65    3.76
   2   0  23    3.41    2.75
   1   4  -5   27.96    4.79
  -1   4   5   45.11    8.23
  -1   4   5   38.23    4.46
   1   4  -5   34.82    6.94
  -6   0   6   67.62   31.52
  -6   0   6   48.27    5.97
   6   0  -6   48.15    9.17
   6   0   3   -5.04    9.47
  -6   0  -3    5.01    6.42
  -6   0  -3   10.48   24.03
  -5   0 -13    1.90   15.14
  -5   0 -13   11.34    6.59
   5   0  13    5.10    9.94
  -5  -2   9   44.02   16.41
  -5  -2   9   19.89    6.97
  -5   2   9    8.49   13.45
   5  -2  -9   18.37    7.02
   5   2  -9    9.12   10.16
  -5   2   9   16.09    6.95
  -1   3  17    2.45    6.60
   1   3 -17   -1.25    6.19
  -1  -3  17   -7.20    4.72
  -1   3  17    4.02    5.67
   1   3 -17    0.00    6.01
   1  -3 -17    4.02    5.22
   3   0  21    2.13   13.53
  -3   0 -21    2.72    3.08
   3   0  21    0.42    3.73
   0   0 -25    8.84    5.38
   0   0  25    2.31    4.71
   0   0  25   25.52   25.60
   1   4   5    7.21    6.17
  -1   4  -5   14.33    4.53
   1   4   5    8.50    4.35
  -1   4  -5   19.13    8.64
  -4  -1  19   31.46    8.52
  -4  -1  19   42.36   25.68
   4   1 -19   47.28   12.19
   4  -1 -19   28.20    7.06
  -4   1  19   50.70   13.56
  -4   1  19   40.44    8.34
  -4   1  19   28.75    6.53
   3   3 -13   19.76    6.90
   3   3 -13   30.32    7.36
  -3   3  13   12.88    7.06
  -3   3  13   26.93    7.27
  -4   0  20   18.10    6.38
   4   0 -20    7.81   11.03
  -4   0  20    9.31   26.27
   3   2 -19   99.77   11.16
  -3   2  19  100.85    8.65
  -3  -2  19  120.28   17.21
  -3   2  19  189.84   18.72
   3  -2 -19   99.28    6.24
   3   2 -19  106.46   10.80
  -3   2  19  109.16   11.69
  -3  -2  19  109.92   10.69
   1   0 -25    7.40    9.68
  -1   0  25   -5.44    5.17
  -1   0  25  -11.34   22.17
  -4   1 -17    9.93   10.39
   4  -1  17   -1.20    3.56
  -4   1 -17   14.56   22.57
   4   1  17   -3.81   10.17
  -4  -1 -17  -12.23   20.87
  -4  -1 -17    2.71    3.94
  -4  -1 -17   13.26    5.89
   0   2  22   44.78   15.45
   0  -2  22   80.77   13.91
   0   2 -22   72.80    7.04
   0  -2 -22   89.44   16.59
   0   2 -22   83.99    7.74
   0  -2  22   93.21   15.87
   0   2  22   78.83    8.66
   0   2  22   67.24    7.59
  -4   3   7    0.17   10.33
   4   3  -7    2.27   11.60
  -4   3   7    4.19    6.89
   4   3  -7    8.99   10.64
   4   0  18   18.79    5.43
  -4   0 -18   21.79   28.53
  -4   0 -18    9.93    8.53
   0   4  -7    8.90    5.88
   0   4  -7    8.76    5.97
   0   4   7   12.88    7.54
   0   4   7    6.64    5.18
   4   3   5   -5.18    5.57
  -4   3  -5    2.31    5.31
  -4  -3  -5   -1.89    7.94
   4  -3   5   -2.00    3.50
   4   3   5    0.53    4.31
  -4   3  -5    6.95    5.77
  -6   0   7   -0.85    4.19
  -6   0   7    6.78   14.79
   6   0  -7    9.71    6.44
   5   1  12    2.90   11.18
  -5   1 -12    7.93   12.18
   5  -1  12    9.05    7.78
  -5   1 -12    1.65   13.21
  -5  -1 -12   11.20   12.48
  -5  -1 -12    0.22    5.62
   1   4  -6   12.31    5.80
  -1   4   6    2.20    3.26
  -1   4   6   -3.85    6.57
   1   4  -6    1.60    5.69
  -2  -2  21  470.19   34.35
   2   2 -21  452.66   39.72
   2  -2 -21  451.88   24.41
  -2   2  21  468.04   45.02
  -2  -2  21  471.79   39.42
   2   2 -21  471.00   28.12
  -2   2  21  485.73   24.97
  -2   2  21  481.39   38.26
   5  -2   7   -3.92    7.17
   5   2   7    7.37    5.57
  -5   2  -7    7.49    6.41
  -5  -2  -7   -1.00    5.83
  -5   2  -7    8.01   14.16
  -5  -2  -7   -3.30    8.19
  -5   2  -7    0.34    6.30
   5   2   7    1.17    3.58
   6   0   4    0.42    5.95
  -6   0  -4    1.19   25.25
  -6   0  -4    6.02    6.72
  -2   2 -20   41.19    7.94
   2   2  20   46.10    8.67
   2  -2  20   33.17   11.13
   2   2  20   33.61    8.67
   2  -2  20   47.76    7.84
   2   3 -16    9.14    6.20
   2  -3 -16    3.56    3.41
   2   3 -16   14.25    9.06
  -2   3  16   13.24    6.78
  -2   3  16    8.47    8.28
  -2  -3  16    2.19    3.64
  -5   0  16    4.12    7.10
   5   0 -16    0.71    3.50
  -5   0  16   10.87   14.51
   2   3  15    4.30   11.90
   2   3  15   10.76    5.78
  -2   3 -15    2.13   13.08
  -2   3 -15    3.65   10.40
  -1   2  22   10.53    6.92
   1  -2 -22    8.07    6.33
  -1   2  22    9.82    9.71
  -1  -2  22    1.68    5.95
  -1  -2  22    1.81    8.73
   1   2 -22    4.50    3.78
  -1   2  22   -2.56    5.45
   1   2 -22   14.72    6.18
   4   2 -16  125.87   12.34
   4   2 -16  115.82   12.36
  -4  -2  16  125.75   25.20
  -4   2  16  109.93    9.24
  -4   2  16  130.81   19.95
  -4   2  16  116.54   13.22
  -3   1  22   19.97   19.81
   3   1 -22   -2.72    8.18
   3  -1 -22    2.46    8.11
  -3  -1  22    5.92    8.46
  -3  -1  22   -4.48   21.43
  -3   1  22   13.18   11.08
  -1   4  -6   18.11    7.84
   1   4   6    8.51    6.87
   1   4   6   18.44    7.38
  -1   4  -6   14.84    9.47
   6  -1  -2    0.72    5.80
   6   1  -2   -0.69    6.59
  -6  -1   2    2.71    6.34
  -6   1   2    3.82    4.61
  -6  -1   2   15.23   21.67
  -6   1   2   17.41   21.14
  -6   1   1    2.34    5.13
  -6  -1   1   25.08   22.88
  -6  -1   1   12.24   10.82
  -6   1   1   -0.40   13.37
   6  -1  -1    6.96    5.98
   6   1  -1   10.97    7.48
   5   2 -10   45.96   11.38
  -5  -2  10   16.97   18.53
  -5   2  10   34.68    9.71
  -5  -2  10   35.13    7.67
   5  -2 -10   20.70    7.54
  -5   2  10   33.63    8.04
  -4  -2 -14    5.45   14.72
  -4   2 -14    7.35    8.39
  -4  -2 -14   23.44    5.81
  -4   2 -14   15.46   17.30
  -4   2 -14   16.16    7.58
   4   2  14   16.07    7.65
   4   2  14   24.28    7.70
  -6   1   3   20.14    5.24
  -6   1   3   27.11   23.33
   6  -1  -3   28.44    6.78
   6   1  -3   13.07    6.89
  -6  -1   3   48.63   15.31
  -6  -1   3   16.76    7.24
  -6  -1   0    8.61   11.53
  -6   1   0   21.84   13.38
  -6  -1   0    6.05   14.12
   6  -1   0   11.73   10.25
  -6   1   0    8.23    5.53
   6   1   0   -0.76    7.97
  -3   3 -12    4.29   11.96
   3   3  12   -2.17    5.74
  -3   3 -12   13.65    9.86
   3   3  12    9.58   10.52
  -5  -1  15   83.11    8.69
  -5  -1  15   93.29   22.04
  -5   1  15   99.82   31.65
   5   1 -15   89.60    8.17
   5  -1 -15   83.73    6.88
  -5   1  15  102.08   15.42
   1   3  17    5.08    7.27
   1   3  17    6.45   10.09
   1  -3  17    9.80    7.08
  -1   3 -17    5.41    7.38
   1  -1  24    0.53   24.56
  -1   1 -24    0.08    3.41
   1  -1  24    8.45    4.88
   1   1  24   36.54   20.65
  -1  -1 -24   -4.20    5.96
   6   0  -8 1288.76   85.78
  -6   0   8 1478.26  145.72
  -6   0   8 1300.87   73.11
   4   3  -8    8.15   10.56
  -4   3   8    2.54    9.98
  -4   3   8   -4.00    6.62
   4   3  -8   -5.44    6.64
  -6   1   4   18.93   13.86
   6   1  -4    4.47    6.36
   6  -1  -4   11.73   10.19
  -6  -1   4   28.25   14.82
  -6   1   4   16.18    4.52
  -6  -1   4   11.18    6.47
  -6   1   4   12.54    5.20
  -1   4   7    0.25    4.45
  -1   4   7    7.03    4.97
   1   4  -7    5.97    5.64
   1   4  -7   -3.38    5.80
   4   3   6    1.51    4.65
  -4   3  -6    3.30    5.62
   4   3   6    1.56    9.27
   4  -3   6    2.31    5.07
  -4  -3  -6   -3.85    4.61
  -4   3  -6   -0.82    5.67
  -6  -1  -1   15.18   11.74
   6  -1   1   17.08   10.37
   6   1   1    7.94    5.35
  -6   1  -1   10.69   22.03
  -6   1  -1    8.39    6.06
  -6  -1  -1   15.52   14.24
  -3   0  23  -10.94   23.15
  -3   0  23  -10.36   10.65
   3   0 -23   -4.10   10.04
  -6   0  -5   63.76   21.40
  -6   0  -5   79.40   10.45
   6   0   5   54.02    9.05
   0   4  -8    5.19    6.09
   0   4  -8    5.42    5.85
   0   4   8    5.48    5.26
   0   4   8    3.12    4.85
   2   4  -1    7.30    7.68
   2   4  -1   15.63    9.62
  -2   4   1   13.17    4.93
  -2   4   1    9.16    8.90
  -2   4   0   55.86   10.92
   2   4   0   38.21   11.77
   2   4   0   45.30    5.57
  -2   4   0   43.71    6.21
   3   2  18   19.37    7.45
   3  -2  18    2.65    5.53
  -3   2 -18    7.92    7.03
   3   2  18   -9.64    7.10
   3   2  18   12.58    8.80
   3  -2  18    1.30    9.16
   6  -1  -5   44.97   11.63
  -6  -1   5   57.42   27.75
  -6  -1   5   46.68    7.77
  -6   1   5   46.19    6.89
  -6   1   5   40.87    5.02
   6   1  -5   36.34    7.15
  -6   1   5   53.71   16.13
  -5  -2  -8    3.04   13.15
   5   2   8   -0.18    5.79
  -5   2  -8   11.01    6.63
  -5   2  -8   -4.28    9.08
   5  -2   8   -1.08    4.20
   5   2   8   -3.96    3.57
  -5  -2  -8   -1.27    8.83
  -5   2  -8   -2.27    5.94
  -6  -1  -2   23.80   24.03
  -6  -1  -2   15.15   12.11
   6  -1   2   21.85   10.66
  -6   1  -2    7.09   23.60
   6   1   2   12.44    5.82
  -6   1  -2   16.72    6.64
  -2   4   2   27.85    4.09
   2   4  -2   36.95    9.26
   2   4  -2   38.92    6.59
  -2   4   2   33.37   10.03
   2   4   1  218.18   14.70
   2   4   1  220.41   11.76
  -2   4  -1  210.39   10.23
  -2   4  -1  232.32   14.14
  -1   4  -7    3.01    5.60
   1   4   7   -0.03    6.78
  -1   4  -7    1.18    7.11
   1   4   7   -7.35    6.45
   0   3 -18    6.79    6.82
   0   3  18   17.96    7.31
   0  -3 -18    3.97    7.29
   0  -3  18    0.80   11.10
   5   0  14   -2.08   10.16
  -5   0 -14    8.46   10.31
  -5   0 -14   15.57   14.65
  -5   0 -14    6.08   10.84
   3   3 -14   95.49   10.47
  -3   3  14  108.17   10.83
  -3   3  14   92.39   10.70
   3   3 -14  101.50   11.07
  -2   4   3    8.74    5.10
   2   4  -3   -2.41    5.59
  -2   4   3    9.12    3.67
   2   4  -3    4.85    8.72
  -2   4  -2   18.41    4.12
  -2   4  -2    3.90    5.90
   2   4   2   12.11    6.43
   2   1 -24   21.73    7.69
  -2  -1  24   30.53   23.51
  -2   1  24   29.16    7.30
  -2   1  24   39.92   21.88
   2  -1 -24   29.33    6.74
  -2  -1  24   30.14    7.17
   1   0  25   25.56   25.68
  -1   0 -25   -0.22    7.28
   1   0  25    2.24    5.79
  -6   0   9    3.79    3.58
  -6   0   9   17.43   15.52
   6   0  -9    4.62    6.36
   2  -1  23   12.92   21.18
   2   1  23    7.20    7.51
  -2   1 -23    2.41    3.66
   2   1  23  -11.32   18.11
   2  -1  23    7.68    6.70
  -2  -1 -23    3.78    5.41
  -5  -2  11  261.89   17.84
   5   2 -11  260.71   25.53
  -5  -2  11  245.27   26.08
  -5   2  11  278.72   18.76
  -5   2  11  226.77   21.57
   6  -1  -6   -3.25    8.83
  -6   1   6    3.12    3.42
  -6   1   6   -0.48    3.40
  -6   1   6   -4.01   20.39
   6   1  -6    3.41    4.86
  -6  -1   6   21.96   23.40
  -6  -1   6   13.19    5.62
  -4   3   9    8.03    9.53
   4   3  -9    4.46    6.97
  -4   3   9    3.57    7.17
   4   3  -9   18.17   10.74
  -1  -2 -22   -5.29    7.77
  -1   2 -22    2.14    4.78
   1  -2  22   17.91   10.62
   1   2  22   14.49   11.88
   1   2  22    0.17    6.32
   1  -2  22    6.85    6.24
  -1   4   8    0.05    4.43
   1   4  -8   -1.16    5.98
  -1   4   8    3.09    4.77
   1   4  -8    6.97    5.85
  -6   1  -3    8.72   10.52
   6  -1   3    5.78    6.13
  -6   1  -3   25.66   14.01
  -6  -1  -3   43.39   23.68
  -6  -1  -3   13.56    7.08
   6   1   3    2.99    5.85
  -6   0  -6   -1.93   11.37
  -6   0  -6   14.24   15.21
   6   0   6    0.53    9.94
  -5  -1 -13    3.86    8.71
  -5   1 -13   10.10   12.42
  -5   1 -13    1.76   13.33
   5   1  13    5.05   11.28
   5  -1  13   -3.31    7.83
  -5  -1 -13   15.32   12.66
   1   3 -18    3.66    6.15
  -1  -3  18   12.10    5.19
  -1   3  18    1.37    5.71
  -1   3  18    0.09    7.11
   1   3 -18    0.01    6.84
   1  -3 -18   11.18    9.26
   4   3   7   -1.46    8.99
   4   3   7   -3.40    4.85
  -4   3  -7   -7.18    9.33
   4  -3   7    1.99    2.86
  -4   3  -7    4.85    5.98
  -4  -3  -7   -3.67    4.26
  -2   4   4   33.51    6.05
  -2   4   4   32.65    7.37
   2   4  -4   30.94    6.53
   2   4  -4   50.33    6.95
   2   4   3  492.26   28.58
   2   4   3  544.75   39.17
  -2   4  -3  547.72   40.31
  -2   4  -3  511.09   25.57
   3   1  21   11.93   11.61
  -3   1 -21    5.73    7.85
   3  -1  21   -8.19   13.06
   3   1  21   -5.94    9.25
   3  -1  21    3.87    3.58
  -3  -1 -21    3.25    7.98
   0   1  25   35.18   22.15
   0  -1 -25   29.68    7.91
   0   1 -25   27.45    9.46
   0  -1  25   26.59   10.90
   0   1  25   42.22    8.29
   0  -1  25   56.85   26.01
   0   4  -9    3.68    6.66
   0   4   9    4.59    3.49
   0   4  -9    6.24    6.12
   0   4   9    6.65    5.19
  -4  -1  20   12.71   23.23
  -4   1  20   20.03   12.11
  -4   1  20   11.93    3.28
  -4   1  20   13.57    7.63
   4   1 -20   20.19   11.18
   4  -1 -20   14.43    4.29
  -4  -1  20   14.88    8.05
   5   0 -17   -4.48    3.75
  -5   0  17    7.66    7.49
  -5   0  17    1.42   23.79
   3   2 -20   16.34    6.22
   3   2 -20   12.69    7.51
   3  -2 -20   20.15    4.16
  -3  -2  20   19.44    7.39
  -3   2  20   31.52    7.68
  -3   2  20   23.41    5.34
  -3  -2  20   26.01   11.79
  -3   2  20   13.75   11.79
  -1  -1  25  131.30   11.18
  -1   1  25  127.57   16.31
  -1  -1  25  149.36   37.05
   1   1 -25  115.33   17.06
   1  -1 -25  131.86   19.71
  -1   1  25  137.63   30.68
  -2   3  17   -2.22    7.99
   2  -3 -17   -2.08    3.43
  -2  -3  17    8.72    3.69
   2   3 -17   -2.37    5.92
  -2   3  17    7.89    6.58
   2   3 -17   13.35    8.86
  -4   0  21   -3.60   24.45
   4   0 -21   -4.00   10.53
  -4   0  21    6.51    6.08
  -4  -1 -18    6.16    3.96
  -4  -1 -18    9.30   21.14
  -4   1 -18   13.35   10.07
  -4  -1 -18   -0.38    3.53
   4   1  18    7.78   10.50
   4  -1  18    9.24    5.36
  -4   1 -18   -9.04   23.53
   2   0 -25    0.45    6.31
  -2   0  25   21.04   20.27
  -2   0  25   -4.10    6.29
   1   4   8   45.94    9.65
   1   4   8   55.21    5.94
  -1   4  -8   53.84    8.29
  -1   4  -8   48.80    6.41
  -2   3 -16    8.74    6.48
  -2   3 -16    6.42   13.24
   2   3  16    6.51    5.96
   2   3  16   16.13   12.43
   6  -1  -7   10.34    8.90
  -6  -1   7    2.72    5.45
  -6   1   7    6.94    5.85
  -6  -1   7   -5.59   14.24
   6   1  -7   -1.50    4.23
  -6   1   7   14.75   20.51
   3   3  13   26.44    7.03
   3   3  13   25.60   13.20
  -3   3 -13   29.61    7.27
  -3   3 -13   34.83   14.96
  -4   2  17  194.70   18.36
  -4   2  17  214.50   26.16
   4   2 -17  219.48   17.13
  -4   2  17  189.53   12.32
  -4  -2  17  222.18   33.72
   4   2 -17  205.06   16.20
  -2   4   5   12.14    7.11
   2   4  -5   13.49    6.04
   2   4  -5    1.74    8.62
  -2   4   5   11.85    8.05
  -2   0 -24   29.77    7.67
   2   0  24   81.60   26.60
   2   0  24   29.29    5.36
  -6  -1  -4    4.11   13.86
  -6  -1  -4    1.74    6.81
  -6   1  -4    9.09   13.27
   6  -1   4   10.15    6.04
   6   1   4    1.78    5.52
  -6   1  -4   -8.22   10.41
  -2   4  -4   14.90    9.51
  -2   4  -4   18.32    8.28
   2   4   4    8.05    9.14
   2   4   4   14.18    3.47
   5  -2   9    4.17    4.13
   5   2   9   11.68    6.08
  -5  -2  -9    9.67   13.49
  -5  -2  -9   13.24    8.57
  -5   2  -9    2.36   11.40
  -5   2  -9    0.55    3.69
  -5   2  -9    5.63    9.72
   5   2   9   -6.06    5.65
   4   0  19   -3.83    4.51
  -4   0 -19    3.08    4.61
  -4   0 -19   18.19   24.37
   3   0  22   96.80   10.34
   3   0  22  136.78   23.93
  -5   1  16  101.37   16.37
  -5   1  16  107.12   20.70
  -5  -1  16   95.75    5.83
  -5  -1  16  118.54   23.41
   5   1 -16   95.64    8.96
   5  -1 -16   98.69    7.47
  -4   2 -15   -2.05   16.70
   4   2  15    8.94    4.57
   4   2  15    5.60    7.48
  -4   2 -15   19.72    7.37
  -4   2 -15   18.92    8.10
  -4  -2 -15    5.42   13.75
  -6   0  10 1128.79  149.33
   6   0 -10  884.44   56.98
  -6   0  10  919.36   42.71
  -2  -2  22  354.07   19.82
  -2   2  22  355.95   30.77
   2  -2 -22  348.23   19.40
  -2   2  22  347.12   19.01
   2   2 -22  343.71   20.38
   2   2 -22  348.93   32.02
  -2   2  22  348.14   36.71
  -2  -2  22  359.91   32.39
   6   0   7   38.10   13.79
  -6   0  -7   69.67   32.59
  -6   0  -7   58.74   15.32
  -1   4   9    1.06    4.80
  -1   4   9   -3.13    5.04
   1   4  -9    8.52    6.10
   1   4  -9    0.46    5.68
   4   3 -10   32.46   13.14
   4   3 -10   36.05    8.76
  -4   3  10   40.04   11.90
  -4   3  10   38.63   14.55
   0  -2  23   48.36   13.62
   0  -2  23   61.93   13.79
   0   2 -23   69.83    9.65
   0  -2 -23   61.81    9.95
   0   2 -23   65.33    7.26
   0   2  23   50.23   14.74
   0   2  23   62.00    8.02
   2   2  21   38.08    8.41
  -2  -2 -21   39.70    9.45
  -2   2 -21   42.04    7.42
   2  -2  21   22.40   11.07
   2   2  21   22.18    8.10
   2  -2  21   31.67   12.42
   4   3   8   57.09    7.82
   4   3   8   59.15    8.17
  -4   3  -8   67.90   13.38
  -4  -3  -8   57.81   10.03
  -4   3  -8   61.05    9.33
   0   0 -26    4.38    5.36
   0   0  26   28.10   23.30
   0   0  26    2.09    4.64
  -1   3 -18    1.84   11.03
   1   3  18   -1.96    5.77
   1  -3  18   -1.09    6.73
   1   3  18    2.81    7.22
  -5   2  12   -7.42    8.09
   5   2 -12   11.17    6.14
   5  -2 -12   -0.58    6.20
  -5   2  12   13.64    6.85
  -5  -2  12    7.14    6.07
  -5  -2  12    8.82   10.08
   2   4  -6    7.51    5.94
   2   4  -6    4.94    8.64
  -2   4   6   14.11    7.63
  -2   4   6    3.56    7.48
   2   4   5   28.96    4.11
  -2   4  -5   36.56    9.43
   2   4   5   37.34    6.40
  -2   4  -5   38.38   10.39
  -6  -1   8    1.82   15.51
   6  -1  -8   20.01    9.73
  -6   1   8   -2.84   23.28
   6   1  -8   14.27    5.25
  -6   1   8   15.92    6.78
  -6  -1   8   13.15    9.08
  -1   2  23   83.47    8.51
  -1  -2  23   80.95    9.60
  -1   2  23   86.59   16.59
   1   2 -23   79.36    9.01
   1  -2 -23   96.19   16.56
   1   2 -23   86.32   15.87
  -1  -2  23   83.94   14.00
  -1   2  23   86.07   11.88
  -1   0  26   55.05   12.10
   1   0 -26   54.59   14.11
  -1   0  26   79.97   31.16
   3   3 -15  334.88   21.96
  -3   3  15  313.26   31.02
  -3   3  15  323.20   21.12
   3   3 -15  323.19   20.36
  -3   1  23   25.49   22.37
  -3  -1  23   24.83   10.74
  -3   1  23   20.27   13.01
   3  -1 -23   18.39    5.85
   3   1 -23   17.88    9.40
  -6  -1  -5   32.28   17.10
  -6   1  -5   46.76   14.04
  -6  -1  -5   42.05    8.71
  -6   1  -5   34.81   27.74
   6   1   5   33.63   11.71
   6  -1   5   32.02    7.60
   0   4 -10   -1.16    6.10
   0   4 -10   -0.83    3.81
   0   4  10    0.77    5.31
   0   4  10    5.59    3.53
  -5   0 -15    5.66    6.29
  -5   0 -15    4.85   24.75
   5   0  15    3.10    6.01
   1   4   9   18.96    4.93
   1   4   9   19.62    8.70
  -1   4  -9   17.37    6.90
  -1   4  -9   21.01    5.39
   3  -2  19    8.22    9.10
   3   2  19   -4.41    7.26
   3   2  19    7.20    7.25
   3   2  19    0.61    5.25
   3  -2  19    8.67    5.59
  -3   2 -19   -4.64    6.71
   5  -1  14   -0.34    4.47
   5   1  14    7.10   11.26
  -5   1 -14    1.30   23.29
  -5  -1 -14  -21.92   20.14
  -5   1 -14   -0.35   11.91
  -5  -1 -14   -0.19    8.14
   0  -3  19   11.71   10.58
   0   3  19   14.23    7.41
   0  -3 -19    9.03    7.42
   0   3 -19    9.05   11.08
  -3   0  24   -3.20   23.61
  -3   0  24   11.94   10.82
   3   0 -24    3.74   10.35
  -2   4   7   -4.78    4.63
  -2   4   7   11.17    7.35
   2   4  -7   -0.44    5.79
   2   4  -7   11.85    8.02
   6   0 -11   -1.89    5.13
  -6   0  11   -2.91   25.13
   5   2  10   31.44   11.23
  -5  -2 -10   14.59    5.36
  -5   2 -10   20.09   12.82
  -5   2 -10    4.38   16.83
   5  -2  10   10.06    6.60
  -5   2 -10    8.94    6.54
  -5  -2 -10   14.88    9.05
   5   2  10    9.21    4.06
   2   4   6    5.31    5.14
  -2   4  -6    8.41    5.42
  -2   4  -6    6.23    8.42
   2   4   6    2.81    3.68
  -1  -1 -25   20.63   11.56
  -1   1 -25   24.86    6.63
   1  -1  25   18.00    9.24
   1   1  25   18.53    4.67
   1  -1  25   25.67   17.92
   1   1  25   13.71   14.86
   6   0   8   39.86   12.92
  -6   0  -8   25.02   14.35
  -6   0  -8   18.02   18.33
  -6  -1   9  289.42   40.02
  -6  -1   9  271.68   22.57
   6  -1  -9  276.35   24.66
  -6   1   9  291.57   19.63
  -6   1   9  284.07   36.05
   1   4 -10    8.75    3.94
  -1   4  10   13.91    5.79
   1   4 -10   14.00    6.87
  -1  -4  10    8.60    3.48
   4   3 -11   13.21    7.45
  -4   3  11   10.96   12.56
  -4   3  11   12.47   10.38
   4   3 -11   18.05   11.01
   6   1   6    4.71   10.60
   6  -1   6    5.77   10.23
  -6  -1  -6    9.72   24.18
  -6   1  -6   19.92   12.50
  -6  -1  -6   10.65   12.06
  -6   1  -6    3.92   23.00
   6   1   6   11.92   10.72
  -1   3  19   16.18    7.41
  -1   3  19    3.25    5.78
   1   3 -19    5.26    6.08
   1  -3 -19    8.52    9.90
   1   3 -19    6.44    4.53
  -1  -3  19   18.07    9.00
   4   3   9   57.37    8.38
  -4   3  -9   62.49    8.62
   4   3   9   54.62    8.51
  -4   3  -9   64.59    9.88
  -4  -3  -9   61.65    8.81
  -3   3 -14  228.97   16.35
  -3   3 -14  237.71   20.14
   3   3  14  250.47   29.09
   3   3  14  263.49   24.49
   5   0 -18    5.54    3.98
  -5   0  18    3.09    8.06
  -5   0  18   12.65   25.63
   2   3 -18   64.47   13.15
  -2   3  18   79.75   10.18
  -2  -3  18   64.87    5.93
   2   3 -18   70.71    8.88
  -2   3  18   82.44   11.85
   2  -3 -18   66.97    8.91
  -5   2  13   88.80   20.69
  -5   2  13   87.41   18.63
  -5  -2  13  114.28   16.94
  -5  -2  13   97.26    9.77
   5   2 -13  105.24   10.82
   4   2 -18  433.80   25.75
   4   2 -18  456.77   28.59
  -4   2  18  407.58   32.18
  -4  -2  18  398.82   17.80
  -4   2  18  464.70   41.32
  -4   2  18  414.42   21.62
  -4  -2  18  462.97   54.48
   5  -1 -17   41.65    5.41
   5   1 -17   46.55   11.26
  -5  -1  17   50.18    7.25
  -5   1  17   53.42   16.82
  -5  -1  17   75.90   19.16
  -5   1  17   52.15    8.38
  -2   3 -17   16.63   13.21
  -2   3 -17   15.21    7.10
   2   3  17   20.22   10.48
   2   3  17   26.98   13.76
  -4  -1  21   -1.55    7.55
   4  -1 -21    1.19    3.93
  -4  -1  21   -0.77   22.35
   4   1 -21  -10.17   10.50
  -4   1  21    3.16   11.11
  -4   1  21   -5.13    6.95
   0   4 -11   30.09    5.00
   0   4  11   32.56    7.13
   0   4  11   26.81    7.14
   0   4 -11   32.81    7.93
   2   1 -25  154.43   13.77
  -2   1  25  172.73   13.47
  -2  -1  25  157.42   45.42
  -2  -1  25  164.76   13.08
  -2   1  25  172.59   23.38
   2  -1 -25  158.26   13.13
  -4   2 -16   31.68   14.63
  -4   2 -16   30.27    5.07
  -4   2 -16   25.32   11.94
   4   2  16   15.45   14.02
  -4  -2 -16   17.67    9.98
   4   2  16   28.85    8.26
   1  -2  23    8.25    6.61
   1   2  23    9.47    6.44
   1  -2  23   16.46   11.41
  -1   2 -23    5.42    8.06
  -1  -2 -23   -1.58   13.44
   1   2  23    5.51   13.03
  -1   4 -10   41.33   10.51
   1   4  10   41.46   11.02
  -1   4 -10   56.74    8.76
   1   4  10   36.02    9.50
  -2   4   8    0.99    7.33
  -2   4   8   -1.92    4.87
   2   4  -8   10.51    6.03
   2   4  -8    0.62    5.00
   3   2 -21   86.34    8.45
   3  -2 -21   91.72    6.53
  -3   2  21   97.39    7.91
   3   2 -21   98.85   11.14
  -3  -2  21   90.41    7.27
  -3   2  21  102.88   11.68
  -3  -2  21  106.19   17.38
  -3   2  21   86.50   17.89
  -2  -1 -24   15.22    5.80
   2   1  24   17.62   11.87
   2  -1  24   10.57    4.39
   2  -1  24   13.86   14.40
  -2   4  -7   51.11   11.80
   2   4   7   53.23   11.56
  -2   4  -7   44.67    7.28
   2   4   7   42.71    8.63
   4   1  19    2.62    6.19
  -4   1 -19   -7.66    5.80
  -4  -1 -19   -4.51    3.86
  -4  -1 -19    7.52   12.86
  -4   1 -19  -14.12   14.13
   4  -1  19    5.76    5.01
   3   1  22  155.88   11.86
   3   1  22  132.91   23.13
   3  -1  22  127.39   12.21
   3  -1  22  182.56   27.13
  -3  -1 -22  145.55   13.81
  -3   1 -22  158.58   10.49
   1   0  26   12.19   16.23
  -1   0 -26    7.80    4.72
   1   0  26    4.00    4.01
  -4   0  22   22.33   25.96
  -4   0  22   13.05    6.65
   4   0 -22   10.06   11.71
   6   1 -10  338.61   20.45
  -6   1  10  510.34   23.37
  -6   1  10  502.21   50.78
  -6  -1  10  483.67   31.09
   6  -1 -10  516.23   25.80
  -6  -1  10  560.76   85.19
  -3   3  16  683.87   41.08
   3   3 -16  668.99   42.78
   3   3 -16  677.79   39.65
  -3   3  16  671.11   56.07
  -4   0 -20  -11.24   15.51
   4   0  20   -5.63    7.25
  -4   0 -20   -1.41    4.39
   6   0 -12    0.66    4.62
  -6   0  12  -18.88   23.92
   6   1   7   31.46   12.42
   6  -1   7    4.49   11.57
  -6   1  -7   25.98   15.72
  -6  -1  -7   33.61   13.68
  -6   1  -7   24.40    8.50
  -6  -1  -7   17.50   25.02
   0   1  26   69.35   16.41
   0  -1  26   82.59   19.86
   0   1  26   74.68   10.58
   0   1 -26   64.33   11.39
   0  -1  26   69.17    8.58
   0  -1 -26   66.36    9.54
  -6   0  -9  -13.45   14.67
   6   0   9   -0.08    6.43
  -6   0  -9    4.80    6.96
   1   4 -11   36.01   12.30
  -1  -4  11   17.26    3.88
  -1   4  11   21.05    6.43
   1   4 -11   13.63    4.06
   5   2  11    4.20    3.57
  -5   2 -11    5.99    5.82
  -5  -2 -11    4.17    4.65
  -5   2 -11    3.90   16.65
  -5  -2 -11   -7.05   13.50
  -5   2 -11   -7.77   12.17
   5   2  11   -6.47   10.94
   5  -2  11   -0.97    6.39
  -4   3  12   58.20   16.78
  -4   3  12   51.87   14.17
   4   3 -12   75.96   14.51
   4   3 -12   68.21   16.08
   1   3  19    1.51    5.94
   1  -3  19    2.67    6.85
   1   3  19   -7.71   12.40
  -1   3 -19   -1.98   10.99
   1   1 -26  796.86   46.51
   1  -1 -26  764.91   64.42
  -1   1  26  750.47   66.56
  -1  -1  26  805.99  114.39
  -1  -1  26  810.69   62.05
  -1   1  26  804.92   44.94
   3   0  23   10.60   14.83
   3   0  23    8.57    5.90
  -4   3 -10  690.19   40.36
  -4  -3 -10  642.11   31.08
   4   3  10  696.46   52.65
   4   3  10  671.24   41.43
  -4   3 -10  667.39   44.97
  -2   0  26  161.54   13.59
  -2   0  26  168.00   44.42
   2   0 -26  143.92   13.72
  -5   0 -16    3.29    5.96
  -5   0 -16   10.50   16.26
   5   0  16    3.11    5.79
   2   2 -23  296.09   17.03
   2  -2 -23  322.13   26.10
   2   2 -23  332.20   30.51
  -2  -2  23  338.09   18.96
  -2   2  23  338.02   29.64
  -2   2  23  330.32   17.07
  -2  -2  23  321.36   31.61
  -2   2  23  320.01   35.40
   2   0  25    1.20    4.37
  -2   0 -25   10.97    6.13
   2   0  25   14.07   13.98
  -2   2 -22   38.53   11.24
   2   2  22   31.69   13.43
   2  -2  22   19.69   18.32
   2   2  22   38.90    8.50
  -2  -2 -22   32.25    9.67
   2  -2  22   39.47   11.49
  -5   1 -15    4.87    8.04
  -5  -1 -15   -8.65   24.26
   5  -1  15   10.28    7.74
   5   1  15   17.02    7.46
  -5  -1 -15   16.66    5.36
  -5   1 -15   31.25   15.96
   2   4  -9    8.55    5.10
  -2   4   9    5.66    5.43
  -2   4   9    3.05    4.59
   2   4  -9    9.29    6.65
  -2   4  -8   82.34   13.84
   2   4   8   73.29   11.27
   2   4   8   86.14   12.95
  -2   4  -8   76.42   14.45
   0  -2  24  174.92   13.36
   0  -2  24  169.41   20.87
   0   2  24  117.68   21.03
   0   2 -24  151.20   13.59
   0   2 -24  170.90   16.75
   0  -2 -24  180.72   15.38
   0   2  24  165.16   11.90
  -5   2  14   49.54   16.15
   5   2 -14   49.79    8.95
  -5   2  14   54.18   17.31
  -5  -2  14   58.32   14.41
  -5  -2  14   60.60    7.56
   1   4  11   24.70    8.00
   1   4  11    6.37    9.25
  -1   4 -11   -1.52    7.14
  -1   4 -11    9.75    8.78
   0   4  12   -1.16    6.16
   0   4  12    7.44    6.62
   0  -4  12    6.03    4.76
   0   4 -12    8.06    6.56
  -1  -2  24  272.66   28.66
  -1   2  24  318.39   23.47
   1   2 -24  283.01   17.38
  -1  -2  24  336.33   30.10
  -1   2  24  321.74   17.99
  -1   2  24  329.18   34.03
   1  -2 -24  332.85   30.90
   1   2 -24  358.63   30.58
   3   1 -24    7.75    8.45
   3  -1 -24    2.47    5.32
  -3   1  24    5.53   12.45
  -3   1  24   19.31   11.75
  -3  -1  24   -1.78   10.09
  -3  -1  24    7.09   25.19
   3   3  15  262.54   17.81
  -3   3 -15  282.81   27.77
   3   3  15  250.73   20.89
  -3   3 -15  270.50   21.80
  -6  -1  11  171.07   15.15
  -6  -1  11  159.00   47.52
   6   1 -11  121.34   12.39
  -6   1  11  179.50   26.66
   6  -1 -11  163.31   10.98
  -6   1  11  172.62   10.24
   0   3  20    8.25   12.07
   0   3 -20   19.65   10.48
   0  -3 -20   -0.12    7.49
   0  -3  20    6.13    6.47
  -3  -2 -20   10.59    7.08
  -3   2 -20    6.15   11.22
   3  -2  20    3.98    5.51
   3   2  20   10.99   12.03
   3  -2  20    4.85   15.52
   3   2  20    6.85   12.40
  -6  -1  -8   -1.75   14.20
   6   1   8    3.17    7.20
  -6   1  -8   24.68   14.33
   6  -1   8   10.67    6.37
  -6  -1  -8   16.80   12.32
  -6   1  -8   13.91    7.67
   0   0  27    5.25   13.81
   0   0  27   -3.67    4.68
   0   0 -27   -0.81    8.82
  -5   0  19   -2.88    8.11
  -5   0  19    0.75   24.78
   5   0 -19   -0.89    4.07
   3   4  -1    8.33    8.18
   3   4  -1   17.86   10.34
  -3   4   1    4.55   10.00
   3  -4  -1    1.63    3.82
  -1   0  27   -3.12   21.89
  -1   0  27    1.07    9.88
   1   0 -27    8.20   10.61
  -6   0  13   -5.65   15.85
  -3   4   0   -6.83    9.64
   3   4   0    2.22    9.44
   3  -4   0    4.72    3.43
   3   4   0    0.56    4.64
  -5  -1  18    0.68   14.49
  -5   1  18   -1.62   12.59
   5   1 -18  -11.93    8.38
   5  -1 -18   -0.69    3.42
  -5  -1  18    1.09    5.48
  -5   1  18    3.12    6.26
   3   4  -2    0.21    6.38
  -3   4   2    6.78    6.01
  -3   4   2    6.17    4.14
   3   4  -2   -0.92    8.94
   1  -3 -20    1.70    8.38
  -1   3  20   -2.84    7.09
  -1   3  20    6.58    5.50
   1   3 -20    6.61    4.28
  -1  -3  20   -5.19    9.25
   3   4   1    1.65    5.77
   3  -4   1    2.03    3.15
  -3   4  -1    7.27    5.91
   3   4   1    0.18    4.68
  -6   0 -10   -4.01   24.29
  -6   0 -10   -4.25    7.14
   6   0  10    3.74    6.52
   4   2 -19  247.77   11.74
  -4   2  19  233.16   21.62
  -4   2  19  284.40   29.96
  -4  -2  19  264.89   39.53
  -4  -2  19  244.60   11.16
  -4   2  19  241.71   13.74
   4   2 -19  271.58   19.93
  -2  -3  19  183.35   15.27
  -2   3  19  220.82   16.40
   2   3 -19  211.42   22.21
   2  -3 -19  190.59   14.00
  -2   3  19  198.17   18.45
   2   3 -19  204.48   20.45
   1   4 -12   44.97   14.35
   1   4 -12   36.48    4.68
  -1  -4  12   34.19    7.37
  -1   4  12   46.45    7.59
   3   4  -3   -0.91    5.93
  -3   4   3   -0.57    4.04
  -3   4   3   -3.16    5.75
   3   4  -3    1.78    8.82
   2   3  18   15.46   11.78
  -2   3 -18   28.30   13.72
   2   3  18   19.72   13.95
  -3   0  25    1.33   23.15
   3   0 -25    1.73    6.10
  -3   0  25    2.76   11.34
   4   3 -13  131.93   21.16
  -4   3  13  138.67   21.98
  -4   3  13  123.18   12.08
   4   3 -13  143.95   18.53
   2   4 -10   16.48    5.57
   2   4 -10   17.74   11.83
  -2   4  10   12.86    4.96
  -2   4  10   24.61    6.23
   4   2  17    3.49   12.97
   4  -2  17    0.59    9.75
  -4   2 -17   12.51   12.87
  -4  -2 -17    9.31    8.45
   4   2  17   22.92    7.50
   4  -2  17   -1.02    4.67
  -2   4  -9   23.76   10.00
   2   4   9    6.12    7.86
   2   4   9   14.63    5.86
   4   3  11  807.14   47.65
  -4   3 -11  794.05   63.40
  -4   3 -11  804.09   55.17
   4   3  11  801.81   52.79
  -3  -4  -2    8.49    4.76
  -3   4  -2   -5.64    5.55
   3   4   2   -1.53    5.83
  -3   4  -2   -4.79    5.79
  -5   2 -12   32.54    4.35
   5   2  12   48.63   13.60
  -5  -2 -12   24.29   16.87
  -5  -2 -12   32.50    8.76
  -5   2 -12   36.09   12.57
   5   2  12   28.04    6.98
   5  -2  12   18.64    4.68
  -5   2 -12    4.62   14.86
   3   3 -17  794.04   60.15
   3   3 -17  799.62   50.82
  -3   3  17  797.03   65.70
  -3   3  17  797.31   49.64
  -3   4   4    6.79    7.25
   3   4  -4   -0.99    5.87
  -3   4   4   -1.32    5.78
   3   4  -4    1.66    5.52
   1  -1  26   -1.94   15.34
   1   1  26    8.05   13.01
   1   1  26   -3.89    5.73
  -1  -1 -26   -0.82    9.53
   1  -1  26    7.48    7.86
  -1   1 -26    2.44    5.67
  -4   1  22   -2.02   11.59
  -4   1  22    2.29    7.10
  -4  -1  22   -9.74   22.48
   4  -1 -22   -2.32    4.02
   4   1 -22   -1.80   10.59
  -5  -3   1    4.55   11.66
   5   3  -1    3.28    6.04
   5  -3  -1    1.45    8.97
  -5   3   1   -3.89    6.01
   5   3  -2   -1.77    6.42
   5  -3  -2   20.67   10.33
  -5  -3   2    7.34    7.76
  -5   3   2   14.47   10.65
   3   4   3   90.41   16.93
  -3  -4  -3  106.09    8.16
  -3   4  -3   96.57   10.75
  -3   4  -3  104.06   11.18
  -3  -2  22   24.36    5.04
  -3   2  22   24.48    8.00
   3  -2 -22   23.68    7.16
  -3  -2  22   33.31   12.44
   3   2 -22   19.53    7.69
  -3   2  22   14.92   12.45
  -3   2  22   22.85    8.12
   5  -3   0    1.76    5.46
  -5  -3   0   -0.20   11.50
   5   3   0    7.63   10.39
  -5   3   0    4.00    6.36
  -4   1 -20   15.67   14.00
  -4   1 -20    4.06    5.40
  -4  -1 -20    4.25   13.02
  -4  -1 -20   -7.21    5.90
   4   1  20   -0.03    6.06
   6  -1 -12  177.35   11.11
  -6   1  12  191.78   11.32
  -6  -1  12  237.98   48.18
  -6  -1  12  174.61   14.94
  -6   1  12  194.17   27.84
   6   1 -12  135.35   13.47
   6  -2  -2   64.38   15.29
  -6  -2   2  112.65   14.76
  -6   2   2   57.39    9.52
   6   2  -2   42.70    6.16
  -6  -2   2   59.50   17.02
  -6   2   2   59.74   21.04
   6   2  -1   58.26    9.10
  -6   2   1   80.00    7.21
  -6   2   1  104.35   15.37
  -6   2   1  100.74    7.33
  -6  -2   1  108.59   18.16
   6   2  -1   61.42   10.52
  -6  -2   1  140.70   24.76
   6  -2  -1  108.92   16.54
   5  -3  -3   21.62   11.12
   5   3  -3    5.43   11.08
  -5  -3   3   15.87    8.16
  -5   3   3   11.59   11.91
   1   4  12   16.60    5.14
  -1   4 -12    2.54    7.49
  -1   4 -12    9.00    5.75
   1   4  12    6.36    9.88
  -6   2   3    3.59    7.32
   6  -2  -3   -4.12   10.85
   6   2  -3   -2.66    4.38
  -6   2   3    9.81   15.06
  -6  -2   3  -13.04   11.92
  -6  -2   3  -29.33   11.07
   6   2   0   -0.74    5.75
  -6   2   0   -4.99    9.98
  -6   2   0    0.75    4.13
   6  -2   0   -1.95    6.19
  -6  -2   0   11.59   11.60
  -6   2   0   -1.57    4.55
   6   2   0   10.42    5.92
  -6  -2   0    4.73   15.70
  -6  -1  -9    8.71   14.72
   6  -1   9    8.44    6.33
  -6   1  -9   20.77   23.76
  -6   1  -9    4.16    8.05
   6   1   9   13.41    7.13
  -6  -1  -9   12.52    7.49
  -3   4   5  -13.23    9.46
   3   4  -5   -0.44    5.81
  -3   4   5   -3.21    7.03
   3   4  -5    2.65    9.93
  -4   0  23    5.39   25.80
  -4   0  23    1.14   11.11
   4   0 -23   17.41   11.46
  -5   3  -1   54.53    6.18
   5   3   1   66.10   13.36
   5  -3   1   74.10    7.91
  -5  -3  -1   73.99   16.37
  -5   3  -1   57.22   14.93
   0   4  13   -2.16    6.26
   0   4  13   -2.16    6.14
   0  -4  13    3.51    4.74
   0   4 -13    3.31    6.74
  -5  -2  15  283.25   43.42
   5   2 -15  276.86   19.09
  -5   2  15  270.65   30.05
  -5   2  15  202.21   33.16
  -5  -2  15  254.03   15.38
   1   2  24   16.13   10.48
   1   2  24    9.33    9.74
   1  -2  24   -8.69   10.01
  -1  -2 -24   -7.12   10.97
   1  -2  24    1.67   17.62
  -1   2 -24   -2.58    6.82
   5  -3  -4   -2.58    6.70
  -5  -3   4   -9.26    7.75
   5   3  -4  -13.65   10.53
  -5   3   4   -2.07    6.87
  -3  -1 -23   20.17    5.33
   3   1  23   28.79    6.16
   3  -1  23   17.67   15.37
   3  -1  23   20.60    5.99
   3   1  23   36.31   22.56
  -3   1 -23   18.01    5.19
  -6  -2   4   14.76   12.79
   6   2  -4    3.48    7.51
  -6   2   4   18.81    5.13
   6  -2  -4   21.34    7.05
  -6   2   4   -8.50   15.71
  -6  -2   4   16.96   17.05
   5   0  17    0.67    9.25
  -5   0 -17   -3.81    9.20
  -5   0 -17   16.01   15.50
   2   1 -26   -2.61   10.87
   2  -1 -26   13.24   10.16
  -2   1  26   17.28   11.92
  -2  -1  26   28.70   23.70
  -2   1  26    8.51    6.45
  -2  -1  26    3.28    6.19
  -6  -2  -1    1.87    6.96
  -6   2  -1  -26.95   15.29
  -6  -2  -1    1.89    9.75
   6   2   1    7.90    6.57
   6   2   1    1.21    3.39
   6  -2   1    1.74    5.94
  -6   2  -1    1.71    6.41
   4   0  21    4.06    7.29
  -4   0 -21   11.81   15.65
  -4   0 -21    0.81    6.38
   5   1  16  112.23   11.36
  -5   1 -16   83.53   23.86
  -5  -1 -16   95.29   11.95
  -5   1 -16   90.67   11.90
   5  -1  16   71.49   11.49
  -5  -1 -16   74.82   22.42
  -1   3 -20   35.47   12.90
  -1  -3 -20    8.32    9.49
   1  -3  20   40.35   13.96
   1   3  20   28.98   13.46
  -3   4  -4  354.72   25.63
   3   4   4  362.28   32.92
  -3   4  -4  374.41   34.06
  -3  -4  -4  361.55   18.17
   2  -1  25    9.38   13.63
   2   1  25   -8.29   11.53
  -2  -1 -25   10.35    9.16
   2  -1  25    4.68    4.19
   2   1  25   11.72    7.36
   5   3   2    3.64    6.65
   5  -3   2   19.72    8.90
  -5   3  -2   16.35   11.46
  -5   3  -2   13.44    5.00
  -5  -3  -2   37.33    7.59
  -6   0  14    8.97   15.75
   2   4 -11    5.97   10.54
  -2   4  11    4.04    4.46
  -2   4  11    1.87    5.72
   2   4 -11   -2.84    4.84
   5  -3  -5   48.89    8.79
  -5   3   5   42.12    9.19
  -5  -3   5   53.56   10.08
   5   3  -5   45.52   14.36
  -6  -2   5    7.10    7.49
  -6   2   5    8.71    9.18
  -6  -2   5    4.60   16.04
   6   2  -5   13.86    7.71
  -6   2   5    9.13    5.04
   6  -2  -5   13.68    6.61
  -2   4 -10   36.48    6.92
   2   4  10   30.14    6.48
   2   4  10   29.02    9.60
   3   4  -6   39.38   11.55
  -3   4   6   26.66   11.40
   3   4  -6   19.86    6.92
  -3   4   6   19.32    8.86
  -6   0 -11    4.54   24.35
  -6   0 -11    0.50    7.10
   6   0  11    1.32   10.39
  -3   3 -16  132.81   12.50
   3   3  16  153.73   12.52
   3   3  16  152.15   14.70
  -3   3 -16  156.93   15.82
   6  -2   2   -2.96    5.95
   6   2   2    0.88    3.26
  -6  -2  -2   -0.38    9.67
  -6   2  -2    1.04   14.45
  -6   2  -2    3.76    5.07
  -6  -2  -2   -0.31    6.75
  -6   2  -2   -1.64    5.91
   6   2   2    9.14    7.01
  -1   0 -27   -4.62    4.72
   1   0  27  -29.27   16.13
   1   4 -13    8.83    5.73
  -1  -4  13    8.55    6.02
  -1   4  13   19.08    6.47
   1   4 -13   20.57    7.41
  -4   3  14   12.58    7.38
   4   3 -14   11.43   11.84
   4   3 -14   13.46   10.33
  -4   3  14    6.30    6.50
  -5  -3  -3  246.47   16.24
  -5   3  -3  211.99   13.08
   5   3   3  111.89   14.52
   5   3   3  206.97   14.62
  -5   3  -3  205.74   22.54
   5  -3   3  211.05   18.45
  -2  -2  24   10.17    9.68
   2   2 -24   -4.47    9.76
   2  -2 -24    1.88    8.34
  -2   2  24  -10.74   11.39
  -2   2  24    7.12    9.34
  -2   2  24   -4.33    6.84
  -2  -2  24   -2.68    5.31
   4   3  12  103.29    9.77
  -4   3 -12   88.26   20.35
  -4   3 -12   95.51    9.96
   4   3  12  105.28   11.78
   3   0  24   -1.82   14.10
  -3   4  -5  320.24   18.15
  -3  -4  -5  318.25   15.44
  -3   4  -5  317.84   30.35
   3   4   5  323.83   20.96
   2  -2  23    4.45   17.35
  -2  -2 -23    2.15    7.50
  -2   2 -23    5.41    7.96
   2   2  23    1.04   12.66
   2  -2  23    1.16    5.56
   2   2  23   -4.01   10.51
   0  -1  27   16.72   13.60
   0   1 -27    9.46    7.95
   0   1  27   11.89   11.57
   0  -1 -27    8.92   10.52
   0  -1  27    4.98    5.71
   0   1  27   -5.12    7.09
  -6  -2   6   -0.88    6.88
  -6  -2   6   -1.41    9.22
  -6   2   6  -15.23    8.41
   6   2  -6    0.38    4.54
   6  -2  -6   -0.27    6.08
  -6   2   6    5.84    7.96
   5   3  -6    2.92    6.89
   5  -3  -6   -3.94    6.60
  -5   3   6    5.88    6.78
  -5  -3   6   -2.93    7.55
   5  -1 -19    2.26    3.12
  -5  -1  19   -2.94   14.49
  -5  -1  19    2.15    5.83
   5   1 -19   -8.38    8.80
  -5   1  19   -1.16    6.68
  -5   1  19    0.23   13.46
  -5   0  20   -3.90   26.70
   5   0 -20    9.83    4.57
  -5   0  20   16.63    9.15
  -6   2  -3    7.71    9.32
  -6  -2  -3   -3.91   16.03
   6   2   3   -1.75    5.27
  -6  -2  -3    3.25    7.05
  -6   2  -3    3.40    3.67
   6   2   3    4.31    4.53
   6  -2   3   -4.85    9.61
  -6   2  -3    8.75    5.53
  -5   2 -13   -6.31   10.92
  -5   2 -13   10.83    5.78
   5   2  13    1.88    7.09
  -5  -2 -13    7.24    8.95
   5  -2  13    6.87    5.70
   5   2  13    6.07    3.74
  -5   2 -13    2.45    7.52
  -5  -2 -13    8.25    4.73
   0   3  21    7.79   12.07
   0  -3  21    8.87    6.84
   0   3 -21   18.12    9.75
   0  -3 -21   12.60    8.04
  -2   0  27   27.44   23.17
  -2   0  27    2.70    6.64
   2   0 -27    7.89   10.86
   1  -1 -27  545.34   33.80
  -1   1  27  507.15   48.98
  -1  -1  27  531.71   56.78
  -1   1  27  578.01   31.27
  -1  -1  27  568.61   45.62
   1   1 -27  548.58   32.60
  -6  -1  13  145.48   43.29
  -6   1  13  140.43   14.11
   6   1 -13  102.17   11.39
   6  -1 -13  123.98    8.96
  -6   1  13  127.20   37.05
  -6  -1  13  135.32    7.87
  -3  -2 -21    5.99    7.12
   3  -2  21   12.33    9.06
  -3   2 -21   12.52   10.57
   3   2  21    8.58   11.80
   3  -2  21    9.52   15.30
   3   2  21   -8.76   12.33
  -3   4   7    1.92    4.84
   3   4  -7   -1.31    6.08
   3   4  -7    1.17   10.51
  -3   4   7   21.24    9.90
   2   0  26    9.37   13.44
  -2   0 -26    5.42    3.76
   0  -2  25  117.34   10.85
   0   2  25   97.52   13.89
   0  -2  25  164.91   27.65
   0  -2 -25  108.05   19.87
   0   2 -25  112.91   12.90
   0   2 -25   91.70    9.25
   0   2  25   57.93   16.73
  -6  -1 -10   14.86   22.44
  -6  -1 -10    5.38    6.92
   6   1  10   12.47    6.88
  -6   1 -10    5.94   22.84
  -6   1 -10   -1.53   12.55
   6  -1  10    1.72    9.66
  -4  -2  20  155.76    8.67
  -4   2  20  178.55   24.49
  -4   2  20  151.95   16.18
   4   2 -20  151.75    8.21
   4   2 -20  185.83   15.26
  -4   2  20  174.25   14.92
  -4  -2  20  186.53   32.57
  -5  -3  -4    9.64    9.64
   5   3   4    8.16    9.05
  -5   3  -4    2.11    5.98
   5  -3   4    4.48    6.99
  -5   3  -4    2.54    5.02
   5   3   4    0.49    6.45
  -3  -1  25    3.82    6.19
  -3  -1  25    0.01   25.12
  -3   1  25    0.75   12.65
   3  -1 -25    1.68    5.36
   3   1 -25   10.80    8.47
  -3   1  25    3.47   11.33
   2  -3 -20  204.11   15.15
  -2  -3  20  197.68   16.60
   2   3 -20  213.73   21.21
  -2   3  20  204.17   18.84
  -2   3  20  232.02   16.63
   2   3 -20  207.29   21.25
   3   3 -18   26.77   10.60
  -3   3  18   38.30    7.51
   3   3 -18   10.34   12.97
  -3   3  18   29.94   12.54
  -1   4 -13    0.04    7.62
  -1   4 -13   10.76    5.34
   1   4  13   -0.62    4.82
   1   4  13    3.69    9.79
  -1   3  21   10.53    5.43
   1  -3 -21    6.30    5.49
   1   3 -21    5.85    4.57
  -1  -3  21   14.58    8.91
   1  -2 -25  106.58   11.21
  -1   2  25  112.79   13.31
  -1  -2  25  119.48   16.70
  -1   2  25  120.83   19.22
  -1  -2  25   89.65   26.53
   1   2 -25  115.86   17.74
  -1   2  25  101.38   12.90
  -2   3 -19   23.29    8.06
   2   3  19   16.46    8.89
   2   3  19   20.80    7.39
   2  -3  19   17.98    7.87
  -4   2 -18   63.75   17.33
   4   2  18   78.96   17.82
   4   2  18   69.43    7.04
   4  -2  18   59.65    6.87
   4  -2  18   38.22   13.34
  -6  -2   7    3.96   10.05
  -6  -2   7   -1.91    7.08
   6  -2  -7   10.01    6.57
   6   2  -7   10.37    4.77
  -6   2   7   -1.84   14.12
  -6   2   7   18.45    8.70
  -5  -3   7   82.25   12.15
  -5   3   7   79.89   17.27
   5  -3  -7   86.77   10.70
   5   3  -7   85.82   10.83
  -6   2  -4    9.32    9.15
  -6  -2  -4   -9.97   11.30
  -6   2  -4    4.45    5.58
   6   2   4   -1.08    4.93
   6  -2   4   10.26    8.99
   6   2   4    1.75    3.01
  -6   2  -4    0.40    6.13
  -6  -2  -4    9.27   15.04
   0   4  14   20.76    4.76
   0   4  14   24.23    7.52
   0  -4  14   19.14    6.02
   0   4 -14   22.63    8.01
  -3   4  -6  208.80   13.09
   3   4   6  233.80   15.40
   3   4   6  156.51   14.43
  -3   4  -6  216.14   15.54
   5   2 -16  683.78   42.31
  -5   2  16  715.18   60.80
  -5  -2  16  703.07   84.85
  -5  -2  16  674.09   36.48
  -5   2  16  533.48   66.68
  -2   4  12   -0.16    5.52
   2   4 -12   -1.60   10.62
  -2   4  12    3.35    4.40
   2   4 -12    1.26    7.67
  -2   4 -11   23.17   10.51
  -2   4 -11   -4.59    5.71
   2   4  11    4.70    8.46
   2   4  11   -2.59    8.66
  -6   0  15   -2.55    3.34
  -6   0  15    3.05   14.97
  -3   4   8    1.84    4.87
   3   4  -8  -10.18    6.17
   3   4  -8    9.91    6.17
  -3   4   8    5.73    5.92
   5   3   5   10.98    7.76
   5  -3   5   14.90    4.32
   5   3   5   23.54    9.51
  -5   3  -5   18.70    6.29
  -5   3  -5    8.23    5.97
  -5  -3  -5   11.95    9.66
   0   0  28  148.07   26.07
   0   0  28  137.04   14.83
   0   0 -28  139.73   17.14
  -6   0 -12    8.21   16.25
  -6   0 -12    7.22   12.36
   6   0  12   15.84   11.76
  -4  -1  23   -8.35    8.88
  -4   1  23   21.85   11.74
  -4   1  23    0.48   11.56
  -4  -1  23    8.96   22.95
   4  -1 -23    3.82    4.38
   4   1 -23   11.93   11.02
  -1   0  28   51.31   17.34
   1   0 -28   51.72    8.78
  -1   0  28   56.49    8.26
   3   0 -26    8.90    6.66
  -3   0  26   -2.94   12.09
  -3   0  26   33.18   25.49
   1   4 -14   87.38   10.65
   1  -4 -14   68.30    6.21
  -1  -4  14   61.31    9.03
  -1   4  14   98.22    9.65
  -6  -2   8    9.29    7.24
  -6   2   8   -3.05   14.36
  -6  -2   8    3.97   17.00
   6   2  -8   18.42    5.13
   6  -2  -8   12.77    6.91
  -6   2   8   21.35    6.01
  -5   1 -17   97.72   36.48
  -5  -1 -17   85.38   11.61
  -5  -1 -17   68.35   33.04
   5   1  17   89.47   16.61
  -5   1 -17   72.24   16.80
   5  -1  17   63.23    6.92
  -4   3  15    8.69    7.34
   4   3 -15   12.33    9.49
  -4   3  15    6.22    6.17
   4   3 -15   -1.34   11.86
  -5  -3   8   14.51    8.24
  -5   3   8   20.62   12.48
   5   3  -8   14.21    7.60
   5  -3  -8   16.34    7.55
  -4   1 -21    7.01    8.88
   4   1  21   19.33    9.76
   4   1  21    2.82   12.32
   4  -1  21   -2.85   14.13
  -3   2  23    6.53    6.34
  -3   2  23    8.34    6.90
  -3  -2  23    4.43   10.59
   3   2 -23    1.28    6.53
   3  -2 -23    5.08    6.23
  -3   2  23   -2.19    6.78
  -3  -2  23   -0.10    4.49
  -6  -2  -5   -5.58   11.08
   6   2   5    1.64    2.98
  -6   2  -5  -10.67   14.88
   6  -2   5    2.27    5.21
   6   2   5    3.21    5.15
  -6  -2  -5    8.50    9.30
  -6   2  -5   11.52    6.11
  -6   2  -5   -3.46    5.23
   5   0  18   14.66    6.01
  -5   0 -18   -2.18   28.66
  -5   0 -18   17.72    9.83
   4   3  13   11.24   11.05
  -4   3 -13    9.17   12.61
   4   3  13    6.18    8.97
  -4   3 -13    1.90    5.55
   3   4   7  175.02   16.09
   3   4   7  226.68   15.08
  -3   4  -7  209.04   14.01
  -3   4  -7  204.73   15.20
   6  -1 -14   24.33    4.68
  -6   1  14   23.01    8.83
  -6  -1  14   31.97   16.68
  -6   1  14    1.68   23.78
  -6  -1  14   19.72    3.95
   6   1 -14   14.80    7.27
   3   3  17  113.68   16.78
  -3   3 -17   93.02   10.91
   3   3  17  120.22   13.20
  -3   3 -17  130.36   13.99
   4   0 -24   29.66   14.04
  -4   0  24   36.14   13.00
  -4   0  24   38.04   30.38
  -6  -1 -11   -4.09   13.26
  -6   1 -11    6.33   13.85
  -6   1 -11   -1.80   12.31
   6  -1  11   -2.14    9.06
   6   1  11    1.06   11.29
  -6  -1 -11  -10.05   10.23
  -1  -3 -21  132.13   15.20
   1  -3  21  127.04   19.60
   1   3  21  116.15   20.83
  -1   3 -21  118.12   12.01
   1   1  27   18.99   22.28
  -1   1 -27   10.19    6.08
   1  -1  27    9.11    5.01
   1  -1  27    7.52   16.80
  -1  -1 -27    5.70    5.93
   5   2  14  213.59   16.39
  -5   2 -14  175.95   33.07
  -5   2 -14  190.35   17.18
   5   2  14  142.79    9.25
  -5  -2 -14  186.35   10.17
  -5   2 -14  175.99   12.70
  -5  -2 -14  167.45   29.70
  -5   3  -6    1.21    9.00
   5   3   6    8.26    5.17
   5  -3   6    0.36    5.92
  -5   3  -6    2.33    5.70
   5   3   6    3.80    4.74
  -5  -3  -6    0.95    8.40
   4   0  22    8.04    4.46
   4   0  22   21.03   14.74
  -4   0 -22    6.49    3.80
  -3   4   9    3.55    5.10
   3   4  -9    6.19    6.28
  -3   4   9   11.40    5.67
   3   4  -9   -4.38    6.07
  -1   2 -25    4.02    3.97
  -1  -2 -25   11.23    6.85
   1  -2  25   11.49   15.68
   1   2  25   -5.26    6.76
   1   2  25    4.27    8.84
   1  -2  25    8.10    9.49
   3  -1  24   28.11   25.65
  -3  -1 -24   38.66    5.61
  -3   1 -24   36.95    7.99
   3   1  24   28.72   22.46
   3  -1  24   23.52    4.00
   3   1  24   32.99    9.48
  -1   4 -14   10.56    5.78
  -1   4 -14   14.00    7.50
   1   4  14    9.63    8.59
   1   4  14    9.77   10.61
  -6   2   9    8.60    5.65
  -6  -2   9   -0.77   16.07
  -6   2   9    7.70   13.35
   6  -2  -9   15.30   10.37
   6   2  -9   -0.38    7.65
  -6  -2   9    3.85    6.39
  -5  -1  20    9.65    6.82
   5   1 -20   -2.06    9.75
  -5   1  20   33.23   13.43
  -5   1  20   14.20    7.18
  -5  -1  20    5.15   27.02
  -6  -2  -6   -3.01    8.91
  -6   2  -6    2.25   15.00
  -6   2  -6   14.17   10.62
   6  -2   6    4.21    5.24
   6   2   6    7.48    4.54
  -6   2  -6    4.00    3.09
   6   2   6   -2.91    5.59
  -6  -2  -6    4.06    6.28
  -5  -3   9   48.18    9.81
   5   3  -9   40.15   14.98
   5  -3  -9   43.49    9.13
  -5   3   9   58.92   15.36
   2   4 -13   -3.93   10.69
  -2   4  13   -1.72    6.63
  -2   4  13    1.42    5.72
   2   4 -13   -1.35    7.37
  -2  -1  27   40.51   20.11
   2  -1 -27   62.56   13.98
  -2   1  27   60.91   14.33
  -2  -1  27   60.54   14.21
   2   1 -27   65.01   14.85
  -2   1  27   85.44   16.35
   2   4  12    2.12    8.76
  -2   4 -12   -4.69   10.72
   2   4  12    0.63    8.53
  -2   4 -12   -3.55    9.19
  -5   0  21   13.33   25.53
   5   0 -21    2.00    3.97
  -5   0  21   -1.51    8.54
   0   4  15   13.19    6.23
   0  -4  15   -6.43    5.06
   0   4  15   -2.18    4.09
   0   4 -15    6.67    6.72
   2   1  26  -10.00   18.13
   2  -1  26    2.35    6.26
  -2  -1 -26    4.31    8.18
   2  -1  26   19.60   19.94
   2   1  26    5.10    6.80
  -3   4  -8    7.48    5.95
  -3   4  -8   15.26   11.01
   3   4   8   15.70    4.67
   3   4   8    3.47   10.77
  -5   2  17  110.10   18.05
  -5  -2  17  102.86    8.25
  -5  -2  17  119.77   28.32
  -5   2  17   81.95   20.27
   5   2 -17   99.24   16.19
  -3   3  19  146.33   18.61
  -3   3  19  140.99   10.94
  -3  -3  19   93.39    9.23
   3   3 -19  144.04   20.24
   3   3 -19  137.07   15.82
  -6   0  16    1.65    3.44
  -6   0  16   22.55   16.35
  -4   2  21   32.62    8.81
  -4  -2  21   25.87   18.89
  -4   2  21   21.81   14.52
  -4  -2  21   30.26    4.49
   4   2 -21   29.22    7.92
  -4   2  21   24.64    7.83
   0   3 -22   15.16    9.47
   0  -3  22   11.66   10.13
   0  -3 -22   10.40   11.95
   0   3  22    5.15   10.88
  -2   2  25   91.92   10.87
  -2  -2  25   61.75   24.99
   2   2 -25   77.01    9.55
  -2  -2  25   68.91   13.00
   2  -2 -25   74.49   12.79
  -2   2  25   82.92   13.84
  -2   2  25   70.07   11.35
   6   0  13    2.50    5.83
  -6   0 -13   -4.72   10.56
  -6   0 -13    1.44   15.13
   2   3 -21   72.98   12.05
  -2   3  21   66.54   13.98
  -2   3  21   56.85   10.55
  -2  -3  21   57.48    9.71
   2   3 -21   62.37   12.35
   2  -3 -21   63.08    6.03
   5   3   7   -0.62    5.15
   5   3   7    6.53    4.80
  -5   3  -7    9.81    5.85
  -5  -3  -7   -1.84    4.79
   5  -3   7    3.52    5.69
  -5   3  -7    1.27    5.17
   2  -2  24   18.52   20.43
   2   2  24   14.81   11.77
   2   2  24   11.78    8.87
   2  -2  24   30.85    6.28
  -2  -2 -24   12.58   14.10
  -2   2 -24   14.52    5.34
   4   2  19   34.10    5.39
   4   2  19   21.56    9.37
   4  -2  19   35.96   11.45
  -4   2 -19   26.91    8.15
   4   2  19   40.02    8.37
   4  -2  19   26.86    5.81
  -3  -2 -22    2.34    7.00
   3   2  22    4.76    6.90
   3  -2  22    9.38    8.01
   3  -2  22    6.11    9.56
  -3   2 -22    5.66    6.29
   3   2  22   10.97    6.50
  -2   3 -20   -0.25    6.26
   2   3  20    9.06    7.05
   2   3  20    0.66    5.90
   2  -3  20    0.14    6.83
   3   0  25   21.27   25.51
   1   4 -15   29.48    7.57
  -1  -4  15   20.77    4.49
  -1   4  15   20.47    7.36
   1  -4 -15   17.55    4.64
   1   0  28   76.42   22.35
   1   0  28   55.17    8.30
  -1   0 -28   53.91   10.01
  -1  -3  22   60.00    7.87
   1   3 -22   56.48   11.69
   1  -3 -22   56.78    7.72
   1   3 -22   49.17    9.36
  -1   3  22  101.28   14.71
   3   4 -10    2.51    6.86
  -3   4  10   12.56    5.86
   3   4 -10   11.24    6.33
  -3   4  10   14.64    6.00
   6   2 -10   50.13   10.54
   6  -2 -10   38.26   13.82
  -6   2  10   56.03    7.75
  -6  -2  10   51.73    8.27
  -6  -2  10   37.37   21.47
  -6   2  10   33.39   10.41
   4   3 -16    3.97   11.39
  -4   3  16   -0.14    6.98
  -4   3  16   -5.21    5.26
   4   3 -16    6.68    8.75
  -6   1  15   56.05   10.57
   6   1 -15   49.21    5.76
  -6   1  15   62.45   27.80
  -6  -1  15   58.18   18.05
   6  -1 -15   43.61    5.48
  -7   0   2    0.33    5.63
   7   0  -2    5.88    5.16
  -7   0   1  143.11   31.39
  -7   0   1    5.86   11.09
   7   0  -3    7.27    5.20
  -7   0   3    8.07    5.44
   6   2   7   23.95    6.49
  -6   2  -7   25.50   12.38
  -6  -2  -7   24.32    6.75
  -6   2  -7   18.98    3.48
  -6  -2  -7    9.03   16.33
   6  -2   7   18.26    9.35
   6   2   7   12.49    4.98
  -6   2  -7   11.30   10.40
  -5   3  10   -2.06    6.42
   5   3 -10   -2.93    9.96
   5  -3 -10   -0.47    6.11
  -5  -3  10    8.76    7.17
   4   3  14   12.12    8.53
  -4   3 -14   -0.22    8.48
  -4   3 -14   -1.01   13.13
   4   3  14   13.04   12.13
   0  -1 -28  144.07   19.43
   0   1 -28  135.39    9.52
   0   1  28  129.46    8.65
   0   1  28  179.27   34.53
   0  -1  28  145.22   23.52
   0  -1  28  149.27   17.53
  -6   1 -12   85.57   17.33
  -6  -1 -12   63.88   20.06
   6  -1  12   68.96    8.90
  -6  -1 -12   91.50   15.96
   6   1  12   97.59   17.64
  -6   1 -12   64.25   20.78
  -7   0   0   -2.87   10.57
   7   0   0    5.10    6.05
  -7   0   0   67.11   26.83
   0  -2  26   10.55   15.19
   0  -2  26   -7.25   10.02
   0   2 -26   10.67    7.23
   0   2  26    1.23    6.32
   0   2  26    4.61    7.63
   0  -2 -26   -2.72    9.92
   2   0 -28   11.65   10.54
  -2   0  28   14.07   11.65
  -2   0  28    0.24   13.89
  -1  -1  28   67.43    8.94
  -1   1  28   67.48    7.93
   1  -1 -28   64.40    8.56
   1   1 -28   68.36    8.65
  -1  -1  28   59.03   17.63
  -1   1  28   73.81   15.29
   3  -1 -26    5.62    5.68
   3   1 -26    3.71    7.86
  -3  -1  26    8.78    6.01
  -3   1  26    4.40    7.24
  -3   1  26   -1.18   12.61
  -3  -1  26   49.87   23.08
   7   0  -4  391.94   29.12
  -7   0   4  368.26   83.01
  -7   0   4  396.00   21.76
   2   0  27    2.34   23.51
  -2   0 -27    7.23    3.60
  -1   2  26    0.21    7.04
  -1  -2  26    7.12    5.78
   1   2 -26   -0.66    7.79
  -1   2  26    7.56    6.76
   1  -2 -26    1.07    5.69
  -1  -2  26    9.35   15.07
  -1   2  26    1.08    6.89
  -7   0  -1    5.95   10.79
  -7   0  -1   -0.49   26.93
   7   0   1    3.69    5.96
  -5   1 -18   82.77   15.90
  -5  -1 -18   69.29    6.77
  -5   1 -18   98.52   35.54
  -5  -1 -18   53.44   31.56
   5  -1  18   47.47    9.70
   5   1  18   69.97   15.21
   3   4   9   32.31    5.97
   3   4   9   36.73   11.85
  -3   4  -9   36.92    7.32
  -3   4  -9   44.18   12.96
  -7   0   5    1.67    4.87
   7   0  -5   10.84    7.67
  -5   2 -15  237.98   18.29
  -5   2 -15  211.85   10.55
   5   2  15  256.47   19.41
  -5   2 -15  187.12   37.94
  -5  -2 -15  188.90   33.94
  -5  -2 -15  252.75   16.18
   5   2  15  189.68   15.39
  -5   0 -19    5.23    5.29
   5   0  19    0.26    5.27
  -5   0 -19   23.09   24.06
  -2   4  14    6.10    6.57
   2   4 -14   12.28    7.74
  -2   4  14    7.28    6.92
   2   4 -14    3.44   10.54
   3   3  18  158.02   16.12
  -3   3 -18  137.81   22.61
   3   3  18  136.45   19.27
  -4  -1  24    2.95    8.96
  -4   1  24   14.86   11.27
  -4  -1  24    2.74   21.56
  -4   1  24    3.38   11.21
   4   1 -24    1.71   10.26
   4  -1 -24    2.46    4.17
  -5  -3  -8   -0.79    7.23
  -5   3  -8    1.42    5.14
  -5   3  -8   14.19    6.26
   5   3   8    2.91    4.89
   5  -3   8   -1.18    3.12
   5   3   8   15.63    8.21
   1  -4  15   -1.35    5.65
   1   4  15   -7.26   10.54
   1   4  15   11.65    8.43
  -1   4 -15   -1.45   11.88
  -2   4 -13   12.27   12.41
   2   4  13    4.20    9.67
   2   4  13    6.48    5.83
  -2   4 -13   13.76   10.80
  -7   0  -2  107.56   19.79
   7   0   2   15.35   12.23
  -7   0  -2    6.91   13.86
   4   1  22   11.03   11.96
   4   1  22    6.20    9.92
   4  -1  22    6.92   12.85
  -4   1 -22    0.17    9.03
  -3  -2  24   74.56   16.57
   3   2 -24   76.70   10.48
   3  -2 -24   72.48   10.48
  -3   2  24   71.13   10.45
  -3   2  24   69.58   10.03
  -3  -2  24   64.31    7.14
  -3   2  24   68.74    9.35
  -6  -2  11    7.67    5.99
  -6   2  11   10.43    6.01
   6  -2 -11   10.21   10.61
   6   2 -11   12.78    8.42
  -6  -2  11   -5.90   17.43
  -6   2  11    3.45    8.17
   7   0  -6 1402.22  110.72
  -7   0   6 1575.50   96.91
  -7   0   6 1647.10  238.28
   3   4 -11   -1.76    6.05
  -3   4  11    8.16    5.51
   3   4 -11   19.27   10.73
  -3   4  11   -0.72    5.70
   0   4 -16  134.76   12.96
   0  -4  16  139.07   16.89
   0   4  16  153.13   14.33
  -6  -2  -8   17.25    6.90
  -6   2  -8   23.92    5.20
   6   2   8   15.97   10.86
  -6   2  -8   21.79   13.11
   6  -2   8   17.22    9.05
  -6   2  -8   13.47   10.82
  -6  -2  -8   26.16   16.76
  -3   0  27   -4.33    6.42
  -3   0  27   17.27   25.29
   3   0 -27    5.73    5.92
   5   3 -11    7.15   11.33
  -5  -3  11   18.76    7.77
  -5   3  11   10.89    7.13
   5  -3 -11    3.83    7.34
   1  -3  22    6.37    6.35
  -1   3 -22    7.14    6.35
  -1  -3 -22    4.39    8.03
   1   3  22   12.46    6.86
  -6   0  17    9.84   17.01
  -6   0  17   11.88    6.40
   0   0  29   -5.18   14.58
   0   0  29    6.87    8.25
   0   0 -29    7.65    9.54
   4   0 -25   -1.65    7.17
  -4   0  25    4.23   10.18
  -4   0  25   29.65   23.77
  -7   0  -3    8.77   13.26
  -7   0  -3   46.86   18.00
   7   0   3    9.56   11.10
  -5  -2  18    3.62   17.03
  -5   2  18    3.50    7.62
   5  -2 -18   -2.51    5.01
  -5  -2  18    3.56    4.04
   5   2 -18    4.36   10.12
  -5   2  18    3.13   10.62
  -5   1  21   37.18    8.13
  -5  -1  21   39.21   29.19
   5   1 -21   47.11   11.99
  -5   1  21   35.46   15.93
  -5  -1  21   37.78    8.68
  -1   0  29    0.39   13.46
   1   0 -29   -2.27    6.50
  -1   0  29   -5.70    6.22
  -6   0 -14   15.06   25.88
   6   0  14   16.62    6.90
  -6   0 -14   20.72    7.56
  -7   0   7   66.98   16.45
  -7   0   7   -1.27    4.32
   4   0  23   17.65   14.56
   4   0  23   -2.40    6.16
   1   4 -16  -12.09    6.30
  -1  -4  16   -0.72    3.87
   1  -4 -16    3.44    6.35
  -1   4  16    5.30    6.61
   6  -1 -16    4.63    3.76
  -6   1  16   10.56   21.08
  -6  -1  16    4.20   14.28
  -6   1  16    0.00    8.40
   6   1 -16    5.47    4.25
   5   0 -22   51.56    6.11
  -5   0  22   61.94   12.72
  -5   0  22   49.70   35.51
  -3   3  20   -4.31    9.83
   3   3 -20    7.06    7.45
  -3   3  20   -5.41    9.17
  -3  -3  20   -5.23    4.78
   3   3 -20    7.20   10.77
   3   4  10    7.90    6.29
  -3   4 -10    5.31    6.68
  -3   4 -10    8.18    6.57
   3   4  10   10.76    5.02
  -4   4   1   20.69   11.65
   4  -4  -1    7.05    4.73
   4   4  -1   19.40   11.09
  -4  -4   1   10.20    6.73
  -4   3  17  164.71   15.25
   4   3 -17  154.55   23.43
   4   3 -17  145.39   16.95
  -4   3  17  133.53   11.30
   4   4  -2   44.91   13.55
   4  -4  -2   21.91    5.36
  -4  -4   2   31.04    7.80
  -4   4   2   30.96   13.41
   6  -1  13   15.00    6.10
  -6  -1 -13   13.23   24.13
  -6   1 -13   17.93    8.24
  -6   1 -13   11.76   25.76
   6   1  13   13.54    7.37
  -6  -1 -13   20.41    6.88
   4  -4   0   16.29    6.92
  -4   4   0    3.65   11.86
   4   4   0   12.21    7.01
  -4  -4   0    9.34    6.41
   5   3   9   -4.56    5.43
   5  -3   9    3.99    4.63
   5   3   9    8.55    7.81
  -5   3  -9   -5.00    8.34
  -5   3  -9    3.02    6.46
  -5  -3  -9    3.98    7.06
   3   1  25   31.37   14.93
   3  -1  25   46.67   16.48
   3   1  25   44.34    6.88
   3  -1  25   33.71    6.45
  -3   1 -25   46.36    5.17
  -3  -1 -25   55.88    9.36
  -4   3 -15   86.67   13.98
   4   3  15   63.01   18.35
  -4   3 -15   74.07   19.52
   4   3  15   68.02    7.85
   1  -2  26   16.62    6.58
   1   2  26   13.69    5.81
   1   2  26   12.99    7.30
   1  -2  26    2.12   11.13
  -1  -2 -26   25.03    7.91
  -1   2 -26   12.62    4.07
  -4   2  22    2.68    7.22
  -4  -2  22    0.65   16.38
  -4  -2  22    3.30    3.80
  -4   2  22    2.00   11.89
   4   2 -22    1.09    6.60
  -4   2  22   -2.87    6.53
   1  -1  28  -17.55   24.27
   1  -1  28    0.10    4.78
  -1  -1 -28   -6.86    6.02
   1   1  28  -14.80   18.65
  -7   0  -4   -5.10   12.65
   7   0   4   11.76   11.60
  -7   0  -4   37.72   28.18
  -4  -4   3   -2.99    6.25
   4   4  -3   -1.75   11.45
   4  -4  -3   -0.17    4.59
  -4   4   3   -0.68    6.83
   4   4   1   -8.29    6.63
  -4  -4  -1   -2.49    5.51
   4  -4   1    5.73    5.50
  -4   4  -1   -7.09    6.82
  -7  -1   2   44.72    8.74
  -7   1   2   36.46    6.52
   7  -1  -2   45.58    8.07
   7   1  -2   26.41    9.21
  -7  -1   1  319.25   62.07
  -7   1   1  281.94   63.98
  -2   3  22   -4.51    7.76
  -2  -3  22   -1.01    4.15
   2   3 -22   -3.64    8.64
   2  -3 -22   -0.07    4.00
  -2   3  22   -4.57    9.39
   2   3 -22   -5.47    7.44
   4   2  20   -0.74    7.48
   4  -2  20    4.54    9.71
  -4   2 -20   -1.49    6.66
   4  -2  20    2.17    7.36
   4   2  20   12.72    7.03
  -4  -2 -20    1.96    5.43
   6   2 -12   -1.30    5.19
  -6  -2  12    2.64   10.56
  -6  -2  12    5.10    5.40
  -6   2  12   11.99    9.58
   6  -2 -12    4.23    9.84
  -6   2  12    4.53    7.64
  -7  -1   3  205.62   16.67
  -7  -1   3  460.06   37.68
  -7   1   3  445.99   54.41
  -7   1   3  174.90   18.02
   7  -1  -3  207.25   16.25
   0   3 -23    8.01    5.40
   0  -3 -23   -1.01    9.99
   0  -3  23    0.82   10.42
   0   3  23    9.33   10.66
   7   0  -8   11.22    6.99
  -7   0   8   16.44   16.33
  -7   0   8    9.94    4.00
   2   3  21    2.90    7.31
   2  -3  21   -8.45   12.37
  -2   3 -21    7.15    6.51
  -2  -3 -21    6.22    8.60
   4   4  -4   -6.25    6.69
  -4   4   4   -3.40    6.75
  -4  -4   4    4.52    6.23
   4  -4  -4    4.77    4.97
  -3   4  12   28.23    7.07
   3   4 -12   25.30    7.40
  -3   4  12   34.14    6.73
   3   4 -12   20.79   13.24
  -4  -4  -2   40.72   10.81
  -4   4  -2   53.96    8.60
   4  -4   2   31.44    4.36
   4   4   2   50.23   13.47
  -7  -1   0   -6.95   11.59
   7  -1   0    5.03    6.42
   7   1   0    5.97    7.72
  -7   1   0    2.76    5.47
  -2   4  15   10.20    6.65
  -2   4  15   11.58    6.93
   2   4 -15    1.48    8.41
   2   4 -15   16.76   10.98
  -6   2  -9    0.97   17.18
   6   2   9   14.19   10.83
   6  -2   9   11.11    5.28
  -6  -2  -9   16.32   10.19
  -6  -2  -9   23.18   10.34
  -6   2  -9   21.43   12.89
   2   1 -28   22.74   15.33
  -2  -1  28   14.05   10.39
  -2  -1  28    7.84   14.77
  -2   1  28   18.05   12.80
  -2   1  28   19.05   11.77
   2  -1 -28   14.59   10.81
  -5  -3  12   21.61    8.40
   5   3 -12   20.77   12.21
  -5   3  12   20.24    7.60
  -2   4 -14   87.47   10.45
  -2   4 -14   88.98   19.13
   2   4  14   97.76    9.62
   2   4  14   71.05    9.62
  -7   1   4  426.24   46.03
   7  -1  -4  386.20   31.90
  -7  -1   4  371.74   22.13
  -7   1   4  298.03   16.05
  -7  -1   4  399.79   47.68
  -2  -1 -27   -1.42    4.69
   2  -1  27    3.08   23.54
   2  -1  27    2.52    3.54
   2   1  27    9.92   21.40
   2   1  27   -1.39    3.69
  -1   3  23    7.01    9.60
   1  -3 -23   -0.41    9.11
   1   3 -23    1.84    4.87
   1   3 -23   -5.73    6.49
  -1  -3  23    7.46    5.07
   3  -2  23   -0.57    4.72
  -3  -2 -23    0.68    6.74
  -3   2 -23   -1.87    5.70
   3   2  23   11.69    6.65
   3  -2  23   -1.42    9.28
   3   2  23    4.47    6.17
  -2  -2  26   12.63    9.43
   2  -2 -26   10.24    5.63
  -2  -2  26   22.58   18.34
  -2   2  26    8.78    5.97
  -2   2  26    9.67    6.61
   2   2 -26   20.31    6.50
  -5   2 -16  266.80   28.76
   5   2  16  209.17   12.72
  -5   2 -16  233.41   26.63
  -5  -2 -16  212.19   23.02
   5   2  16  307.23   31.07
  -7   1  -1   19.53    6.56
   7   1   1   16.33    9.14
  -7  -1  -1   13.63   13.16
  -7   1  -1   16.70   16.23
   7  -1   1   20.11   11.70
  -7  -1  -1   29.65   15.64
  -1   4 -16    9.17   12.58
   1  -4  16    6.13    6.11
   1   4  16   -0.97    5.33
   1   4  16    5.91   11.30
  -2  -2 -25   44.38   14.61
   2   2  25   56.76    8.43
   2   2  25   25.18   16.62
   2  -2  25   45.36   15.41
  -2   2 -25   48.99    6.44
   2  -2  25   46.27   11.50
   4   4  -5   10.42    6.42
   4   4  -5    7.78    6.96
   4  -4  -5    5.58    5.31
  -4   4   5   -8.83    6.87
  -7   1   5  154.51   24.44
   7  -1  -5   67.57   15.19
  -7  -1   5  151.67   37.15
   7   0   5   -2.47    6.93
  -7   0  -5  -40.06   26.76
  -7   0  -5   -5.92    7.62
  -4  -4  -3    2.86    7.79
  -4   4  -3    0.64    3.34
   4   4   3   -8.80   10.43
  -4   4  -3  -17.45   10.96
  -5   1 -19  154.55   12.44
  -5  -1 -19  118.83   11.54
   5   1  19  131.19   11.83
  -5   1 -19  118.20   27.62
  -5  -1 -19  137.71   24.63
   5  -1  19   67.23   11.69
   3   0  26   18.69   15.73
   3   3  19    4.91    5.87
  -3   3 -19    3.21   11.93
   3  -3  19   -0.13    6.88
   3   3  19    4.22   12.75
  -7   1  -2   -6.59   24.59
   7   1   2   13.51    9.05
  -7  -1  -2   -5.44   12.51
  -7   1  -2    0.17    6.21
  -7  -1  -2    4.02   14.07
   7  -1   2   19.69   11.04
  -7   0   9   -2.10    3.40
  -7   0   9    1.04   15.97
   7   0  -9   -2.73    5.67
   0  -4  17    0.47    8.07
   0   4  17   -2.54    7.01
   0  -4 -17   -3.41    5.51
   0   4 -17    1.20    6.56
  -3   4 -11    6.15    6.49
   3   4  11    6.37    5.14
  -3   4 -11    9.48    6.57
   3   4  11   -1.76    6.09
  -5   0 -20    3.18    8.59
   5   0  20   13.25    8.55
  -5   0 -20    2.65   15.60
  -6   0  18    6.74    6.66
  -6   0  18   22.11   17.03
  -7  -1   6   48.89    7.44
   7  -1  -6   39.65   12.28
  -7  -1   6   44.49   28.83
  -7   1   6   31.45   29.29
  -5   3 -10   18.91    8.65
  -5   3 -10    7.74    7.51
  -5  -3 -10    8.67    4.39
   5   3  10    7.53    6.03
   5   3  10   13.70    5.13
   4  -4  -6   -4.32    5.56
   4   4  -6    0.50    6.63
   4   4  -6   -4.83    6.72
  -4   4   6    0.88   10.90
   1   0  29  -21.87   27.48
  -1   0 -29    1.40    7.71
   1   0  29    6.07    6.23
  -4   4  -4    0.09   10.78
  -4  -4  -4    3.24    7.70
  -4   4  -4    7.71    4.10
   4   4   4    7.46   10.54
  -3   1  27   -2.23   11.96
  -3  -1  27   -5.11   14.03
   3  -1 -27   -1.23    9.24
   3   1 -27    0.10    7.87
  -3   1  27    1.15    7.17
  -3  -1  27    7.62    5.79
   0   2  27    2.74    6.23
   0   2  27    0.75    4.55
   0  -2 -27   10.00    6.25
   0  -2  27    6.69   15.74
   0   2 -27    4.04    5.76
   0  -2  27    3.56   10.14
  -6   0 -15   37.34   24.72
   6   0  15   -1.64    9.66
  -6  -1  17    2.36   14.77
   6  -1 -17    9.33    5.52
  -6   1  17    6.48    8.69
  -6   1  17    1.67   21.42
   6   1 -17    7.51    4.50
   5   2 -19   34.04   11.90
  -5   2  19   32.80   12.97
  -5  -2  19   21.42    4.44
  -5   2  19   32.46    9.03
  -5  -2  19   27.84   20.66
  -1  -2  27   31.98   19.50
  -1   2  27   22.27    4.82
  -1   2  27   17.27    8.04
   1  -2 -27   26.56   11.27
  -1  -2  27   26.34    6.46
   1   2 -27   19.06    9.00
   6  -2 -13   23.23   10.49
  -6   2  13   20.23   11.03
   6   2 -13   10.41    5.86
  -6   2  13   12.41   13.58
  -6  -2  13   16.42    5.82
  -6  -2  13   16.50   11.46
   0  -1  29   96.92   14.31
   0   1  29   75.51    6.84
   0  -1  29   78.94   32.05
   0   1  29   82.16   26.30
   0   1 -29   81.91    7.68
   0  -1 -29   92.99   10.34
  -4  -1  25    1.26   22.62
  -4   1  25   10.53   11.81
  -4  -1  25    4.16    9.79
  -4   1  25    3.17   11.84
   4   1 -25   18.44   10.75
   4  -1 -25    7.59    4.48
  -7  -1  -3   29.73   14.87
   7  -1   3   37.95   11.88
  -7   1  -3   33.07    7.87
   7   1   3   18.64   11.28
  -7  -1  -3   20.53   27.27
  -7   1  -3   10.91   27.18
  -2   0  29   -3.30   11.17
   2   0 -29   -4.02   11.17
  -2   0  29   -1.21   14.68
   1   4 -17    5.67    6.96
   1  -4 -17   13.85    6.11
  -1  -4  17   10.58    7.11
  -1   4  17   13.62    7.47
  -1   1  29   29.14   17.39
  -1   1  29   10.60    8.32
  -1  -1  29    6.65    6.06
   1   1 -29    3.40    9.19
   1  -1 -29   -3.15    5.85
  -1  -1  29   -2.97   12.03
   7   0   6   13.66    7.57
  -7   0  -6   18.57    8.54
  -7   0  -6   24.12   17.11
  -6  -1 -14   43.88    7.68
  -6  -1 -14   40.66   30.15
  -6   1 -14   64.74   31.81
   6  -1  14   34.54   11.00
  -6   1 -14   50.57    9.44
   6   1  14   42.02    8.78
  -6  -2 -10  -13.97   14.52
  -6  -2 -10    5.03    9.38
   6   2  10    6.76   11.15
   6  -2  10    4.06    4.47
  -6   2 -10   12.52   12.14
  -6   2 -10    3.47   16.89
   2   0  28   -1.30   28.38
  -2   0 -28    6.80    5.66
   3   4 -13   81.87   14.59
   3   4 -13   78.62   15.25
  -3   4  13   76.98    9.49
  -3   4  13   82.97   13.39
  -7  -1   7   16.70   15.99
  -7   1   7   34.04   25.96
   7  -1  -7   27.79   10.40
  -7  -1   7   30.22    6.30
  -5   3  13   15.16    7.37
  -5  -3  13   14.66    7.64
   5   3 -13   15.59    7.10
   5  -3 -13    3.73    7.45
  -4   1 -23   -1.38    5.13
   4  -1  23   19.67   13.25
   4   1  23    5.79    5.82
   4   1  23   15.45   11.91
  -4   3  18    1.25    8.75
  -4   3  18   -0.95    7.15
   4   3 -18   -0.90    6.99
   4   3 -18   -0.78    8.14
  -5  -1  22  116.68   39.50
  -5   1  22  133.25   22.26
  -5   1  22  120.79   11.87
  -5  -1  22  108.08   12.35
   5   1 -22   99.25   16.88
   3   2 -25   48.32   15.41
  -3  -2  25   55.24   10.82
   3  -2 -25   59.40    9.48
  -3  -2  25   88.15   24.98
  -3   2  25   44.30    7.96
  -3   2  25   63.67    9.68
  -4   4   7    0.24   10.59
   4   4  -7    2.12    6.41
   4   4  -7   -1.20   11.02
  -4   3 -16   -3.91    8.16
  -4   3 -16    8.20    5.67
   4   3  16  -10.39   12.78
   4   3  16   11.33    5.21
  -1  -3 -23   -5.62    7.83
   1  -3  23   16.21    6.32
  -1   3 -23    0.41    6.02
   1   3  23    4.35    6.42
   4   4   5   15.99    6.45
  -4   4  -5   10.17    4.55
  -4   4  -5   10.21   10.97
  -4  -4  -5    3.02    4.36
  -7   0  10   67.78   28.96
   7   0 -10   21.49    6.12
  -3   3  21   27.36   10.51
   3   3 -21   34.66    8.24
   3   3 -21   29.22   12.92
  -3  -3  21   17.86    3.78
  -3   3  21   32.62   11.15
  -2   4  16   16.70    7.63
  -2   4  16   14.25    6.85
   2   4 -16   30.88    7.11
   2   4 -16   19.64    8.59
  -5   0  23  -12.56    9.73
   5   0 -23   -5.86    4.55
  -7   1  -4   54.40   28.20
   7   1   4   20.79    7.36
   7  -1   4   32.00    7.46
  -7  -1  -4   36.48    9.05
  -7   1  -4   30.84    8.21
  -7  -1  -4   36.03   25.87
  -2   4 -15    6.80   13.32
  -2   4 -15   11.04    6.98
   2   4  15    8.33   10.28
   2   4  15   14.03    6.68
  -4   0  26  241.63   28.43
   4   0 -26  303.72   22.20
  -4   0  26  249.97   62.68
  -3   0  28   -8.02   26.78
   3   0 -28    4.72    6.21
  -3   0  28    7.23    6.56
  -7   1   8   15.07   22.88
  -7  -1   8   25.12   14.69
  -7  -1   8   10.43    5.32
   7  -1  -8   15.14    9.10
   4   0  24    6.50   15.25
   4   0  24    6.89    3.97
   4   2 -23   18.82    7.71
  -4  -2  23   26.45   18.79
  -4   2  23   19.57    8.26
  -4   2  23   17.03   13.80
  -4   2  23   17.65    7.54
  -4  -2  23   18.74    7.22
   3   4  12   14.85   10.58
  -3   4 -12    9.75    7.44
  -3   4 -12   21.69   11.00
   3   4  12    0.74    9.35
  -5   3 -11   12.41    5.24
  -5  -3 -11    8.53    3.93
   5   3  11    7.26    6.42
   5   3  11    9.81    5.12
  -5   3 -11   19.19    7.95
  -7   0  -7   -6.73   15.11
   7   0   7   -9.92    7.05
  -7   0  -7   -3.90    7.85
  -1   4 -17   17.75   12.90
   1   4  17   22.74    6.38
   1  -4  17   25.01    7.02
   1   4  17   13.91   12.96
   4   4  -8   47.03    8.83
  -4   4   8   36.23    7.59
   4   4  -8   27.37   14.17
  -4   4   8   39.60   14.63
   5   2  17  264.68   29.05
  -5  -2 -17  184.86   20.71
  -5   2 -17  257.07   26.29
  -5   2 -17  195.46   23.40
   5   2  17  166.67   10.73
  -4   4  -6   12.09    6.19
   4   4   6    7.85    5.98
  -4   4  -6    9.44    5.06
  -4  -4  -6   11.40    6.40
   4  -2  21   -1.22   15.62
   4   2  21   -4.82   11.93
   4  -2  21    6.42    6.33
   4   2  21    9.28   11.10
  -4   2 -21   -5.48   11.10
  -4  -2 -21    0.24    5.31
  -2   3  23   49.88   11.91
  -2   3  23   55.64   10.29
   2  -3 -23   48.29    9.17
   2   3 -23   50.84    6.17
   2   3 -23   56.38   11.44
  -2  -3  23   49.97    6.20
   0   0  30 1305.32   80.04
   0   0 -30 1313.61   85.19
   0   0  30 1420.96  202.49
  -7   1  -5   11.20    7.45
   7  -1   5   12.52    6.14
  -7   1  -5   12.13   14.57
  -7  -1  -5   -0.93    7.11
  -7  -1  -5    9.75   13.17
   7   1   5    4.38    6.44
  -2   3 -22   30.81   12.33
  -2  -3 -22   49.67   10.82
   2   3  22   21.91   14.64
   2  -3  22   38.88   14.09
   6  -2 -14   34.41   10.99
   6   2 -14   27.27    6.61
  -6   2  14   40.91   12.64
  -6  -2  14   42.31   13.14
  -6   2  14   40.17   14.97
  -6  -2  14   33.05    5.96
  -1   0  30   -7.69   13.87
   1   0 -30   12.66   11.17
  -1   0  30    7.04    6.13
   7   0 -11   -5.62    4.94
  -7   0  11   21.61   26.06
   0   3  24   14.83    6.85
   0   3 -24   13.44    5.42
   0  -3 -24   11.45    6.88
   0  -3  24   19.69    6.29
   3   1  26    8.10    4.93
   3  -1  26    5.50   12.75
   3   1  26   -4.98   11.79
  -3  -1 -26   19.94    6.63
   3  -1  26    4.44    4.63
  -6   2 -11    5.08    7.52
   6  -2  11    2.48    6.89
  -6   2 -11    7.45   10.64
  -6  -2 -11    8.47   15.24
   6   2  11    3.92   11.32
  -6  -2 -11    4.64    5.48
  -6   0  19    8.25    6.62
  -6   0  19  -12.67   16.31
   1   2  27   22.69   11.67
   1  -2  27    9.30   11.09
   1  -2  27   11.90   10.87
   1   2  27   17.37    5.30
  -1  -2 -27   11.83   13.33
   0   4  18   38.04    8.99
   0  -4 -18   29.11    7.19
   0   4 -18   21.59    7.82
   0  -4  18   36.10   10.20
  -5   3  14   27.20    7.80
  -5  -3  14   24.22    7.66
   5   3 -14   19.01    7.42
   5  -3 -14    5.57    7.84
  -7  -1   9   -4.82   13.04
   7  -1  -9   -1.09    7.80
  -7   1   9    4.48   12.56
  -7  -1   9    1.64    4.34
   3   4 -14  106.06   16.42
  -3   4  14  104.72   10.85
   3   4 -14   97.95   15.94
  -3   4  14   88.55   14.08
   1   3 -24   12.83    7.21
  -1  -3  24   26.47    9.80
   1   3 -24   26.64    5.38
   1  -3 -24   20.58    9.79
  -1   3  24   22.52   10.85
   5   1  20   10.74    6.31
  -5   1 -20    9.92   16.26
  -5  -1 -20   14.66   14.33
  -5   1 -20   15.54    6.44
   5  -1  20    6.19    3.66
  -6   1  18   57.03   11.24
   6  -1 -18   30.36    6.56
  -6   1  18   71.83   26.78
   6   1 -18   49.96    6.09
  -6  -1  18   44.23   18.66
   3   3  20    3.13    5.91
  -3   3 -20   14.18   11.29
   3  -3  20    0.90    6.83
   3   3  20    0.13   13.01
  -1   1 -29    6.51    3.52
  -1  -1 -29    2.79   10.13
   1  -1  29   15.51   21.98
   1   1  29    9.83   11.63
   1  -1  29    7.08    7.74
  -6   0 -16   -6.06   14.66
  -6   0 -16   -4.27   10.63
   6   0  16   11.32    9.63
   3  -2  24    3.06    7.43
  -3  -2 -24   -6.11   10.43
  -3   2 -24   -4.37    8.66
   3   2  24   -2.12   10.72
   3  -2  24   -1.25   15.21
   3   2  24    2.41   10.63
  -6   1 -15   26.48   18.80
  -6  -1 -15   41.99   17.57
   6   1  15   31.98    8.48
   6  -1  15   36.37    6.61
  -6   1 -15   39.00    9.17
  -6  -1 -15   44.86   11.07
   4   4  -9  185.83   16.00
  -4   4   9  174.75   24.06
  -4   4   9  169.63   14.34
   4   4  -9  192.12   25.92
   0   5  -2    2.94    3.18
   5   2 -20    6.65   10.03
  -5  -2  20  -13.83   17.51
  -5   2  20    2.79   10.90
  -5   2  20    1.02    7.33
   5  -2 -20    2.78    4.41
  -1  -4  18   29.33    8.15
   1  -4 -18   31.36    7.48
  -1   4  18   48.58    9.01
   1   4 -18   45.88    8.16
  -4   4  -7   12.64    5.26
  -4   4  -7    8.47    6.33
   4   4   7   18.64    9.98
   2  -2 -27   -2.98    5.19
   2   2 -27    0.87    5.75
  -2   2  27    2.48    3.29
  -2  -2  27   -1.56    5.14
  -2   2  27    0.40    5.17
  -2  -2  27    2.40   16.89
  -2   1  29   31.83   21.55
  -2  -1  29   10.70   15.29
   2   1 -29   34.21    9.91
   2  -1 -29   21.96    7.21
  -2   1  29   21.19   12.08
  -2  -1  29   32.20   12.29
  -7   0  -8  -11.93   12.66
   7   0   8    1.33   11.40
  -7   0  -8    6.63   23.90
  -5   0 -21   10.15    7.56
   5   0  21   -2.00    7.75
  -5   0 -21   14.62   14.83
  -2   2 -26   21.79    8.21
   2   2  26   19.61   15.05
   2   2  26   32.26    7.18
   2  -2  26   22.21   13.87
  -2  -2 -26   39.59    7.91
   2  -2  26   31.42    6.23
  -7   1  -6   -8.78   11.71
  -7  -1  -6  -16.56   12.70
   7   1   6    8.70    6.41
  -7   1  -6  -17.14   14.12
  -7  -1  -6   -0.16    6.76
   7  -1   6    6.68    5.92
   4   3 -19  206.13   18.65
  -4   3  19  186.65   20.22
  -4   3  19  208.79   17.81
   4   3 -19  211.51   18.23
   2   1  28    6.86   12.79
   2  -1  28   -1.10    3.72
  -2  -1 -28    2.07    4.59
   2  -1  28    8.62   14.57
   0   5  -3   23.53    4.19
  -4   3 -17   33.74    6.99
  -4   3 -17   39.95    9.31
   4   3  17   40.00   10.91
   4   3  17   34.05    9.93
  -2   4  17   16.20    7.26
   2   4 -17    6.30    8.01
  -2   4  17   11.70    6.23
   2   4 -17   17.39    6.78
   2   4  16    7.51   10.36
   2   4  16    3.33    6.44
  -2   4 -16   -6.55    7.47
   2  -4  16    8.70    6.50
   7  -1 -10   50.95   10.22
  -7  -1  10   48.92    6.19
  -7   1  10   52.36   16.83
  -7  -1  10   48.62   17.64
  -5   3 -12    0.18    4.81
   5   3  12    0.74    6.30
  -5   3 -12   12.20   12.37
   5   3  12   13.04    7.63
  -3   4 -13   16.39   11.88
   3   4  13    5.34   10.18
  -3   4 -13   22.65   12.81
   3   4  13   19.39   11.15
  -7   0  12   39.72   33.51
   3   0  27    5.50   14.72
   0   5  -4   -3.78    3.95
  -5   1  23   49.75   16.20
  -5  -1  23   24.53   29.87
  -5   1  23   44.61    8.46
  -5  -1  23   40.18    5.99
   5   1 -23   49.38   12.62
   1   5  -1   57.35    4.73
  -4  -1  26   20.92   21.19
   4   1 -26   -4.13    6.15
  -4   1  26   16.74   10.95
  -4  -1  26    1.10    5.64
  -4   1  26   -6.38   10.74
   4  -1 -26    3.50    6.91
   1   5   1   23.47    3.56
  -6  -2  15   23.79   12.61
   6   2 -15   25.42    6.46
   6  -2 -15   29.21   10.11
  -6   2  15   30.83   14.07
  -6   2  15   31.55   12.35
  -6  -2  15   28.48    5.67
   3   3 -22   -8.97   11.18
  -3   3  22    5.36    8.98
  -3   3  22   14.56    9.83
   3   3 -22    8.63    4.34
  -3  -3  22    8.30    3.45
  -3  -1  28    6.66   13.85
  -3   1  28    4.15   11.72
  -3   1  28    8.03    7.10
   3  -1 -28   -6.96    9.11
  -3  -1  28   -1.97    5.78
   3   1 -28   -7.03    8.35
   1   5  -2   54.33    5.10
  -6   3   2   93.13   14.62
   6  -3  -2   85.37   14.81
   6   3  -2   75.99   13.15
  -6  -3   2   85.17   17.66
  -6  -3   1   68.80   15.47
   6   3  -1   52.05    7.71
  -6   3   1   59.33   12.82
   6  -3  -1   66.57   12.35
   4   4 -10  238.42   28.58
   4   4 -10  224.81   18.05
  -4   4  10  229.06   16.72
  -4   4  10  205.41   17.67
   0   2  28   31.60    5.79
   0  -2  28   45.86   12.05
   0  -2 -28   42.97    7.88
   0   2 -28   22.52    7.17
   0  -2  28   48.64    7.92
   1   5   2    7.54    3.06
  -1   5  -2   10.09    3.20
  -6   3   3   30.92    7.73
   6  -3  -3   43.45   12.34
  -6  -3   3   56.49    9.02
   6   3  -3   35.72   12.11
   4   4   8   12.15    9.52
  -4   4  -8   19.18   10.37
  -4   4  -8   13.67    5.50
   4   4   8    1.61    4.12
  -6   2 -12  -10.75   10.36
   6  -2  12   13.41    7.11
   6   2  12   -0.19    6.90
  -6  -2 -12    2.73    5.04
  -6   2 -12   -5.72    7.58
  -6  -2 -12    4.70    9.07
  -6  -3   0   14.42   10.49
   6  -3   0    4.16    5.41
  -6   3   0  -13.19    8.60
   4   1  24    9.02   19.71
   4  -1  24   18.87   21.72
   4   1  24   10.00    9.01
  -4   1 -24    0.86    7.68
   1   4  18  131.87   21.01
  -1   4 -18  112.97   19.29
   1  -4  18  115.81   11.43
  -1  -2  28   19.73   16.84
  -1   2  28   -1.14    3.51
   1   2 -28   -2.17    4.43
  -1   2  28    0.61    4.01
   1  -2 -28    5.45    8.94
  -1  -2  28    7.50    8.93
  -3  -2  26    6.83    9.04
  -3  -2  26    8.03   19.05
   3  -2 -26    3.23    4.35
  -3   2  26    8.75    3.26
  -3   2  26    4.21    7.00
   3   2 -26   10.15   11.70
  -5  -3  15    1.30    6.37
   5   3 -15    9.10    6.62
   5  -3 -15    2.19    7.05
  -5   3  15    9.21    6.95
  -7   1  -7  -14.99   22.84
   7   1   7    2.52    6.66
   7  -1   7    8.41    9.59
  -7  -1  -7    0.49   11.08
  -7   1  -7   -3.10   11.98
  -7  -1  -7    1.08   22.17
   1  -3  24    2.86   11.36
  -1   3 -24    8.25    9.23
   1   3  24    2.17    6.43
  -1  -3 -24    0.27   12.83
   1   5  -3   59.13    8.73
  -1   0 -30   71.84    7.14
   1   0  30   72.21    6.09
   1   0  30   90.06   35.04
  -5   0  24  182.14   47.87
  -5   0  24  138.94   17.75
   5   0 -24  123.81    9.22
   0   5  -5   18.37    7.79
  -3   4  15   60.70    9.06
   3   4 -15   64.89   13.22
   3   4 -15   61.62    8.65
  -3   4  15   62.38   11.66
   6  -3  -4   80.89    9.46
   6   3  -4   59.83   14.14
  -6  -3   4   96.34   11.01
  -6   3   4   79.58    9.31
   6  -3   1   31.03    6.39
  -6   3  -1   23.03    6.24
   6   3   1   24.84    9.28
  -6  -3  -1   22.92   12.22
   7   0   9    0.70   10.83
  -7   0  -9   10.16   11.39
   7   0   9    4.26   10.38
  -7   0  -9  -16.24   23.60
  -5   2 -18   20.34   13.01
   5  -2  18   14.92   10.24
   5   2  18   25.03   12.81
   5   2  18    6.59    8.32
  -1   5  -3    5.24    5.07
   1   5   3    6.33    2.98
   2   0 -30   11.13    6.99
  -2   0  30    1.78   11.93
  -2   0  30   -5.00   14.95
   0   1  30   93.51   10.35
   0  -1  30  106.82    9.73
   0  -1 -30   98.19   10.67
   0   1 -30   89.72   12.04
   0   1  30   75.39   27.58
   1   1 -30   27.20   14.44
  -1  -1  30   33.06   12.50
  -1   1  30   30.98    9.76
  -1   1  30   96.05   23.30
   1  -1 -30   22.70   12.86
   2   0  29   14.07   16.31
  -2   0 -29    1.92    5.48
  -7  -1  11    2.46    4.05
   7  -1 -11    7.91    7.10
  -7  -1  11   -3.01   21.95
  -7   1  11   10.61   12.84
   1   5  -4   56.21    9.56
  -4   2  24   29.67   14.57
  -4  -2  24   26.94    8.03
   4   2 -24   33.00    7.89
  -4   2  24   26.73    4.73
  -4  -2  24   24.44   20.10
  -6   3   5   -3.77    9.72
   6  -3  -5    1.69    6.09
  -6  -3   5    1.76    6.91
   6   3  -5  -14.64    5.91
  -6   3  -2    5.35    3.83
   6   3   2    3.85    7.26
  -6   3  -2   -0.42    4.96
   6  -3   2    1.68    5.05
  -6  -3  -2   -3.36    6.06
  -6   0  20   33.48   17.03
  -6   0  20    4.43    7.11
  -4   0  27   -6.37   10.68
   4   0 -27    0.07    7.21
  -4   0  27  -10.32   24.28
  -6   1  19   11.65    9.15
   6   1 -19    5.34    4.72
  -6   1  19   -1.76   13.09
  -6  -1  19   16.38   14.84
   0   4 -19   14.42   12.31
   0   4  19   29.41   14.07
   0  -4 -19   30.81    6.84
   0  -4  19   19.13    6.24
  -7   0  13   19.12   29.82
  -1   5  -4    8.77    3.68
  -1   5  -4    2.93    5.13
   1   5   4    6.46    4.77
  -4  -2 -22   -4.32    5.14
   4  -2  22    2.48    3.72
   4   2  22    1.46   10.60
  -4   2 -22   -3.99   10.33
   4  -2  22    3.90   14.46
   4   2  22   -8.27   10.75
   0   5  -6   10.47    7.47
  -2   3  24   12.50    9.13
  -2   3  24    6.20    7.39
   2  -3 -24    3.40    6.69
   2   3 -24    8.69    4.33
  -2  -3  24   -1.91    4.59
   2   3 -24    7.73    8.29
   4   0  25   -1.57   24.23
  -6   0 -17   32.91   26.64
   6   0  17   13.10    6.60
  -6   0 -17    4.99   10.91
  -6   1 -16   -7.87   26.34
  -6  -1 -16   10.58   14.63
  -6  -1 -16    2.57    5.53
   6  -1  16   13.65    5.05
  -6   1 -16   10.65   11.89
  -3   0  29   -0.92    6.48
   3   0 -29   18.68   10.02
  -3   0  29    0.00   16.42
  -2  -3 -23  116.78   14.98
  -2   3 -23  102.34   17.82
   2  -3  23  116.58   12.10
   2   3  23  114.19   20.15
   1   5  -5   -5.92    7.44
   4   4 -11  351.05   24.33
  -4   4  11  319.26   22.39
   4   4 -11  290.00   21.03
  -4   4  11  336.08   22.34
  -6   3   6    9.54    9.11
   6  -3  -6    3.94    6.12
   6   3  -6    2.76    5.59
  -6  -3   6    6.02    7.61
  -6   3  -3   10.59    7.97
  -6  -3  -3    7.25    5.96
   6  -3   3   -1.60    7.90
   6   3   3    4.12    4.43
  -6   3  -3    2.90    4.33
   5   3  13    2.64    4.54
  -5   3 -13   -5.61    7.42
  -5   3 -13    0.36   12.41
   5   3  13    4.94   10.46
  -1   4  19   17.06    7.11
   1   4 -19    5.20    6.57
  -1  -4  19    9.52    6.97
   1  -4 -19    6.11    3.92
   4   4   9    3.22    4.65
  -4   4  -9   14.64   10.20
   4   4   9   21.94    5.95
  -4   4  -9   16.88    5.99
  -3   4 -14   40.75   13.86
  -3   4 -14   14.01    7.67
   3   4  14   22.95   11.29
   3   4  14   32.33    7.24
  -5   2  21    5.56    8.06
   5   2 -21   22.35   11.32
  -5   2  21   12.58   11.99
   5  -2 -21   19.12    4.98
  -5  -2  21    2.66   19.77
  -7   1  -8   14.64   13.28
  -7  -1  -8   22.65   21.38
  -7  -1  -8    5.32   11.39
   7   1   8    2.53   11.73
   7  -1   8   10.91   10.42
  -7   1  -8  -19.73   24.03
  -5   1 -21   12.73    9.21
   5   1  21   -7.51   11.85
   5   1  21   14.14   10.21
   5  -1  21  -28.67   12.73
   3   3  21    0.07   12.46
  -3   3 -21    3.37    6.57
   3  -3  21   -6.82   11.15
  -3  -3 -21  -17.68    8.39
   0  -3  25   14.86    6.09
   0   3 -25    9.44    7.86
   0   3  25    5.28    6.44
   0  -3 -25   15.31    6.48
  -1   5  -5    4.97    3.84
  -1   5  -5    0.97    5.28
   1   5   5    1.53    4.73
  -4   3  20  318.33   21.89
   4   3 -20  256.56   14.79
   4   3 -20  315.44   22.33
  -4   3  20  245.99   23.71
   2   4 -18   38.83    9.12
   2   4 -18   33.66    7.88
  -2   4  18   31.74    6.77
  -2   4  18   43.48    8.44
   6  -2 -16   92.59   13.14
  -6   2  16  111.57   16.99
  -6  -2  16   85.20    7.21
  -6  -2  16   85.37   16.85
  -6   2  16   63.69   19.23
   6   2 -16   92.89    9.16
   2  -4  17    6.36    7.08
   2   4  17    6.88    7.10
   2   4  17   12.43    6.87
  -2   4 -17   15.95    8.20
  -1   3  25   21.77    6.63
   1  -3 -25   17.93    5.92
   1   3 -25   13.29    6.54
  -1  -3  25   16.57    9.17
   1   3 -25   15.78    5.09
   4   3  18   36.59    6.86
   4   3  18   28.78    9.19
   4  -3  18    9.60    6.96
  -4   3 -18   33.09    8.98
   0   5  -7   12.95    8.48
   6  -3  -7    6.94    6.18
  -6  -3   7    6.02    7.67
  -6   3   7    6.98    9.71
   6   3  -7    1.88    5.57
  -7   0 -10    8.95   14.85
   7   0  10    9.09   11.22
  -7   0 -10    6.73   12.20
   1   5  -6   24.30    8.70
  -7   1  12    4.40   12.00
  -7  -1  12  -17.38   20.78
  -7  -1  12    0.06    3.39
   7  -1 -12    0.89    6.40
  -6  -2 -13    8.47    7.79
  -6   2 -13    2.15    7.87
   6   2  13   10.02    7.33
  -6   2 -13   -1.58   17.16
  -6  -2 -13    1.14    8.97
   6  -2  13    2.77    4.00
   3   1  27    2.41    6.74
  -3  -1 -27   -7.82    3.89
   3  -1  27  -21.35   21.30
   3   1  27    2.17   18.47
  -6   3  -4   27.49    5.45
   6  -3   4   22.76    8.55
  -6   3  -4   15.74    8.80
   6   3   4   19.54    5.18
  -6  -3  -4   42.13   11.67
   3   2  25    2.83   10.55
   3  -2  25   15.54   18.03
   3  -2  25    3.49    6.61
  -3  -2 -25   -0.19    5.46
  -3   2 -25    4.28    7.80
   3   2  25    8.60    7.79
   5   0  22    3.84    4.64
  -5   0 -22    2.52    4.09
   5   0  22    4.64   14.85
   5   3 -16    9.09    6.78
   5  -3 -16   -0.41    6.98
  -5  -3  16   12.50    6.25
  -5   3  16   16.90   12.64
   1  -2  28   -3.23    9.48
   1  -2  28    9.05   10.36
   1   2  28    8.93    7.74
  -1  -2 -28    1.76   11.14
   0   0  31    0.08    4.73
   0   0 -31    8.52    5.62
   1   0 -31   -0.28   11.07
  -1   0  31   10.93    9.56
  -3   4  16   24.52    7.37
  -3   4  16   28.79    9.45
   3   4 -16   27.20   10.89
   3   4 -16   27.97    7.14
  -7  -2   2   -4.98    9.88
  -7   2   2   -3.63   13.90
   7  -2  -2    2.09    9.27
  -7   2   2    1.85    4.39
  -7  -2   2  -11.64   11.47
   7  -2  -1   -4.23    9.46
  -7  -2   1   -1.57   11.49
  -7  -2   1    6.97    9.78
  -7   2   1    3.74    5.53
  -7   2   1   -5.67   13.73
   1   5   6    1.42    5.01
  -1   5  -6   -0.16    5.62
  -1   5  -6    5.16    4.30
   7  -2  -3    3.39   10.52
  -7  -2   3   -0.87   11.34
  -7  -2   3   -1.18   16.37
  -7   2   3    4.91   13.67
  -7   2   3    0.18    4.97
  -7   0  14   -9.51   27.91
   7  -2   0   -0.79    5.67
   7   2   0    1.99    5.18
  -7   2   0  -11.38    8.53
  -7  -2   0    1.24   16.27
  -7   2   0   -0.95    6.13
  -7  -2   0   -6.30    6.99
   2   2 -28    6.47    5.77
  -2  -2  28    3.56    5.21
  -2   2  28   -0.54    5.12
  -2   2  28    4.07    3.06
  -2  -2  28   19.22   18.34
   2  -2 -28    9.50    8.72
  -7   2   4   -3.24    5.06
   7  -2  -4   -1.08   10.33
  -7  -2   4    7.57   11.15
  -7  -2   4  -12.30   16.47
  -7   2   4    2.98    8.39
   4   4 -12   19.17    7.42
   4   4 -12   32.69    8.13
  -4   4  12   26.14    7.75
  -4   4  12   22.10    7.95
   1  -1  30    5.44    7.29
   1   1  30   -4.95   10.96
   1  -1  30   -7.56   12.78
  -1   1 -30    4.34    5.09
   1  -4  19   41.83   13.14
  -1  -4 -19   49.04    9.37
   1   4  19   37.56   15.63
  -1   4 -19   44.19   13.70
  -5   1  24    3.45    6.43
  -5  -1  24   -3.24   13.99
  -5   1  24   -1.74   12.17
   5   1 -24    3.77    9.72
  -5  -1  24    3.78    4.46
   6  -3  -8    3.96    6.18
   6   3  -8    4.07    9.23
  -6   3   8   -2.53    9.67
  -6  -3   8    0.44    7.51
   2   2  27   10.95   11.33
  -2  -2 -27   18.42   11.87
  -2   2 -27    9.17    6.47
   2  -2  27   29.93   20.40
   2  -2  27   20.36    5.51
   2   2  27   17.06    9.83
  -4   4 -10    8.00    5.53
   4   4  10   -4.99    4.30
  -4   4 -10    4.89    5.59
   4   4  10   -2.63    5.32
   1   5  -7    6.93    5.15
  -1   5   7    6.87    2.92
  -3   3  23  170.42   17.42
   3   3 -23  162.70    9.16
   3   3 -23  185.34   21.39
  -3  -3  23  130.14    8.38
  -3   3  23  185.82   19.12
   6  -3   5    7.14    4.47
  -6   3  -5   10.44    5.00
   6   3   5    9.83    7.26
   6   3   5    7.08    4.00
  -6  -3  -5    9.47   10.01
  -6   3  -5   15.74    4.80
  -7  -2  -1   23.96   16.42
  -7   2  -1   13.90    7.28
  -7  -2  -1    7.10    6.77
   7  -2   1   12.50    6.00
   7   2   1   -1.10    6.17
   7  -1   9    1.51    5.80
   7   1   9   13.60   11.64
  -7  -1  -9   -2.14   12.62
  -7   1  -9   10.89   12.89
  -7  -1  -9    1.77   10.95
  -7   1  -9    5.07   14.14
   0   5   8   11.85    3.28
   0   5  -8   22.17    9.11
   2   1 -30   -1.99    8.16
  -2  -1  30    8.00    6.25
  -2  -1  30    1.05   13.17
  -2   1  30   11.64   17.98
  -2   1  30   -0.73    6.01
   2  -1 -30    4.49    6.03
  -7   2   5    3.14    8.58
  -7  -2   5    9.13   11.50
   7  -2  -5   -0.66    6.64
  -7   2   5    8.40    3.47
  -7  -2   5   18.70   15.83
  -2  -1 -29   17.06    8.56
   2  -1  29   38.21   16.18
   2  -1  29   16.93    6.43
   2   1  29   10.56   23.67
  -5  -2 -19    5.58    4.13
   5   2  19   12.34    7.64
   5   2  19   -0.39    7.33
  -5   2 -19    9.31    7.11
   5  -2  19    3.39    9.53
   2   5  -1   82.25    8.84
  -2   5   1  106.92    7.30
   2   5  -1  111.38    6.89
  -2   5   0  157.68   13.11
   2   5   0  141.44    7.40
   2   5   0  115.83    9.98
   2   5  -2   29.58    6.18
  -2   5   2   53.75    5.31
   2   5  -2   59.68    8.73
  -2   5  -1  168.91   12.65
   2   5   1   97.91   13.94
  -6   1  20    4.67   12.52
  -6   1  20    3.45    5.42
  -6  -1  20   -3.58   13.97
   6   1 -20    2.83    4.49
  -4   1  27    1.14   11.12
  -4   1  27  -19.29   11.35
   4   1 -27    1.27    6.07
   4  -1 -27    3.35    6.92
  -4  -1  27    6.79    5.57
  -4  -1  27   -6.27   12.60
  -1   5  -7    5.24    3.72
  -1   5  -7    5.60    4.48
   1   5   7    7.37    3.30
   7  -2   2   80.66    8.43
  -7   2  -2   28.16   20.80
  -7   2  -2   64.12   11.31
   7   2   2   39.84    9.59
  -7  -2  -2   53.32   14.26
  -7  -2  -2   90.89   10.07
   5   3  14   14.21   12.11
   5   3  14    8.87    4.98
  -5   3 -14   15.32    5.08
  -5   3 -14   18.91   13.92
   3   0  28   12.25   24.34
  -6   0  21   -6.35    7.15
  -6   0  21  -14.43   16.70
  -5   0  25    6.01   25.94
   5   0 -25    1.70    4.41
  -5   0  25    2.78    9.37
  -7  -1  13   10.30   21.68
  -7   1  13  -21.79   12.02
  -7  -1  13   -0.23    3.03
   7  -1 -13    0.65    5.82
  -3   4 -15    7.58   12.76
   3   4  15    6.09   10.34
   3   4  15   10.53    6.29
  -3   4 -15    5.22    6.72
   7  -2  -6    5.62    6.32
  -7   2   6    0.96    3.58
  -7   2   6   -2.49    8.45
  -7  -2   6   13.27    9.48
  -7  -2   6    6.36   10.94
   2   5  -3   19.22    7.23
   2   5  -3   31.25    8.27
  -2   5   3   29.78    4.49
   0   4 -20   -3.63   10.58
   0   4  20    2.56   12.72
   0  -4  20    7.95    5.49
   0  -4 -20   16.65    9.85
   2   5   2   27.50    8.30
  -2   5  -2   51.75    8.15
   4   1  25    8.19    8.32
  -4   1 -25    0.26    6.62
   4  -1  25   18.73   20.41
   4   1  25   31.12   18.49
   1  -3  25   13.49   11.14
  -1   3 -25    9.41    8.61
  -1  -3 -25   17.53    7.11
   1   3  25    9.83   10.85
  -6   1 -17   13.96   25.49
   6   1  17    5.12   11.20
  -6  -1 -17    7.67    4.86
  -6   1 -17    4.40   11.04
   6  -1  17    6.03    7.23
  -6  -1 -17    0.10   22.90
  -7   0 -11    8.58    6.93
  -7   0 -11   -9.26   13.99
   7   0  11   -7.78    6.32
  -3   1  29    1.59    7.34
  -3  -1  29   -2.58   14.40
  -3   1  29  -15.32   20.33
   3   1 -29   26.28   14.66
   3  -1 -29    4.21    9.73
  -3  -1  29   20.29   10.05
  -3   2  27   20.21   12.02
  -3  -2  27   26.78   20.33
   3   2 -27   23.09   12.26
  -3  -2  27   13.49    9.62
  -3   2  27   15.24    3.17
   3  -2 -27   15.89    4.77
   6  -3  -9    4.07   10.24
   6   3  -9    9.61    9.43
   6   3  -9    4.02    9.95
  -6  -3   9    3.48    7.26
  -6   3   9    5.08    6.04
  -6   0 -18   13.72    6.15
  -6   0 -18    5.75   25.37
   6   0  18    1.78    6.02
  -6   2  17    3.07   12.26
  -6   2  17   12.04   10.23
   6  -2 -17   11.72    7.90
  -6  -2  17    3.17   17.72
   6   2 -17    5.15    9.15
  -6  -2  17    6.96    6.23
  -1   5   8    3.26    5.09
   1   5  -8    7.63    5.31
   6  -3   6    9.73    3.91
  -6   3  -6    6.45    4.37
  -6   3  -6   -2.27    5.26
  -6  -3  -6    3.29    8.96
   6   3   6   15.47    6.55
   6   3   6    2.03    4.21
   0  -2  29   22.80   10.95
   0   2  29   29.02    7.57
   0   2 -29   22.18    3.94
   0  -2  29   28.04    7.22
   0  -2 -29   28.00   11.86
   4   2 -25   11.05    6.65
  -4  -2  25    7.59   17.19
  -4   2  25    0.84    3.29
  -4  -2  25    9.65    7.06
  -4   2  25   12.13   12.06
  -7   2  -3   75.53   11.81
  -7  -2  -3   50.38   14.35
  -7  -2  -3   96.31   10.31
  -7   2  -3   52.12   21.06
   7   2   3   67.17   10.87
   7  -2   3   84.54   13.61
   2   5  -4    6.86    6.63
   2   5  -4    0.09    5.94
  -2   5   4    2.02    5.44
  -2   5  -3    5.24    6.35
   2   5   3   -0.39    6.09
   1  -4 -20   36.38    4.93
   1   4 -20   44.06    7.66
  -1  -4  20   26.38    4.92
  -1   4  20   32.99    8.58
   1   2 -29    5.53    4.69
  -1  -2  29   11.16    9.91
  -1   2  29   13.38    4.06
  -1   2  29   13.30    5.48
  -1  -2  29   10.28   10.73
   1  -2 -29    6.05    5.91
  -6   2 -14   22.06    9.01
   6   2  14   33.33    8.32
  -6  -2 -14   27.42   16.51
  -6  -2 -14   29.78    5.45
  -6   2 -14    4.25   17.63
   6  -2  14   19.57    6.99
   0   5  -9    1.83    8.82
   0   5   9    5.48    3.27
  -2   4  19    6.14    5.08
   2   4 -19   -2.47    6.77
  -2   4  19   -4.71    6.47
   2   4 -19    6.42    5.66
  -7  -2   7   16.81   10.15
  -7   2   7   15.88   14.45
   7   2  -7    9.60    5.12
   7  -2  -7   11.29    6.68
  -7   2   7   14.23    6.60
  -7  -2   7   15.39    6.90
   4   2  23   14.87    6.75
  -4  -2 -23   11.26    8.22
   4  -2  23    9.93    5.98
  -4   2 -23    5.34    6.28
   4  -2  23    8.65    9.47
   4   2  23    1.54    6.96
   5   3 -17    3.88    6.75
   5  -3 -17    1.03    6.62
  -5   3  17   14.03   12.46
  -5  -3  17    8.91    5.53
  -2   4 -18   -5.07    6.65
   2  -4  18   -0.53    6.41
   2   4  18   -3.11    6.59
   2   4  18    8.16    6.00
  -5  -2  22   -8.28   17.19
  -5   2  22   -3.72    6.86
   5  -2 -22   -0.61    3.94
   5   2 -22    7.42    9.93
  -5   2  22   -4.25   10.82
  -4   4  13   88.92   10.58
   4   4 -13   85.62   11.10
   4   4 -13   83.30   10.00
  -4   4  13   81.69   10.39
  -7   0  15    1.69   15.77
  -4   3  21   80.81   10.95
   4   3 -21   77.85   11.11
   4   3 -21   73.58    6.92
  -4   3  21   66.44   13.03
  -2  -3  25   24.50    8.54
  -2   3  25   34.43    8.24
   2   3 -25   24.45    9.34
   2   3 -25   25.57    7.19
   2  -3 -25   25.12    7.60
  -2   3  25   25.37    6.33
  -1   5  -8   15.19    4.07
  -1   5  -8   10.87    4.92
   1   5   8    6.25    3.57
  -4   4 -11    6.51    6.00
   4   4  11    5.14    5.11
   4   4  11   10.30    9.49
  -4   4 -11   13.98    6.42
  -4   0  28  118.79   12.88
  -4   0  28  151.18   27.73
   4   0 -28  171.11   14.76
   1   0  31   -3.78    3.49
   1   0  31   14.03   14.17
  -1   0 -31   -2.99    4.21
   7   1  10   19.53   11.98
  -7  -1 -10    5.87    6.61
   7  -1  10    1.30    5.81
  -7  -1 -10    7.83   12.48
  -7   1 -10    5.39    7.94
  -7   1 -10   11.44   14.53
  -3   4  17    5.08    7.97
  -3   4  17   13.77    8.13
   3   4 -17    2.16    9.38
   3   4 -17   14.20    5.95
  -3   4  17    7.82    6.36
   2   5  -5    5.08    4.37
   2   5  -5   -0.07    5.76
  -2   5   5   -1.91    5.01
   2   3  24   57.67   14.66
  -2   3 -24   56.59    8.25
   2  -3  24   62.90    9.50
  -2  -3 -24   81.51   19.37
   2   5   4    3.38    3.78
  -2   5  -4   -0.17    3.93
  -4   3 -19   17.04    8.42
   4   3  19   18.33    9.03
   4   3  19   25.75    6.44
   4  -3  19   25.06    6.62
  -2   0  31    6.58    6.92
  -2   0  31    6.40   14.44
   2   0 -31   -0.23    6.64
  -3   3 -22    0.04    6.45
   3   3  22  -10.66    6.84
   3  -3  22    9.95    9.58
  -3  -3 -22   10.25    7.74
   5   1  22   14.49   12.15
   5  -1  22   14.20   12.88
  -5   1 -22    1.67    9.16
   5   1  22    7.66   10.74
  -7   2  -4   10.45   16.42
  -7   2  -4   22.04    9.35
  -7  -2  -4    1.38   16.96
   7  -2   4   16.37    9.72
   7   2   4   14.98    7.73
  -7  -2  -4   30.85   11.89
   0   1 -31   62.99   10.28
   0  -1 -31   86.61   15.31
   0   1  31   63.27    8.93
   0   1  31   87.20   15.91
   0  -1  31  108.45   18.34
   0  -1  31   87.44    8.57
  -1  -1  31   63.55   15.63
  -1   1  31   49.19   11.04
  -1  -1  31  115.63   30.87
  -1   1  31  130.50   26.49
   1  -1 -31   72.04   15.71
   1   1 -31   63.02   16.44
   2   0  30   10.41   16.42
  -2   0 -30   -3.81    3.22
   4   0  26   21.21   26.14
  -5   4   1   -0.72    5.87
   5  -4  -1   -2.73    4.06
   5   4  -1    1.47    5.74
  -5  -4   1    4.15    9.94
   5  -4  -2   12.40    4.81
  -5  -4   2   16.50   10.54
  -5   4   2   -1.26   10.82
   5   4  -2   15.25    6.37
  -6  -3  10    4.08    7.05
   6  -3 -10   21.39   10.63
   6   3 -10   -3.23    9.89
  -6   3  10   -1.95    5.96
   5   4   0    4.23    9.53
  -5   4   0   -1.10    6.11
  -5  -4   0    5.16    6.00
   5  -4   0    8.59    6.47
   6   3   7    1.71    4.52
  -6   3  -7    4.24    6.54
  -6  -3  -7    2.11    4.99
   6  -3   7    0.59    6.02
  -6   3  -7    4.62    5.41
   6   3   7    1.82    3.82
   1   5  -9    5.49    5.60
  -1   5   9    5.49    5.62
   5   4  -3   18.97    6.78
  -5   4   3   23.58   11.18
   5  -4  -3   20.09    5.40
  -5  -4   3   25.51   12.01
  -7  -2   8    4.80    9.92
  -7   2   8   26.08   12.98
   7   2  -8    2.35    3.23
   7  -2  -8   12.60    6.29
  -7   2   8    2.02    6.70
  -7  -2   8    6.90    6.13
  -7   1  14    2.71   19.36
  -7  -1  14   10.93   22.00
  -7   1  14    0.36    3.29
   7  -1 -14    6.44    5.92
   0  -3  26   -1.89    9.35
   0   3 -26   -8.16    7.14
   0   3  26    9.60    6.08
   0  -3 -26   13.54    9.99
   5   4   1   -4.11    9.10
   5  -4   1    0.40    5.79
  -5   4  -1   -9.07    9.73
  -5  -4  -1   -0.49    5.61
  -3   0  30    0.60   17.40
   3   0 -30   21.61   10.96
  -3   0  30   18.26    7.84
   2   5  -6    6.39    5.60
   2   5  -6    9.01    4.77
  -2   5   6    2.62    5.18
  -2   5   6    2.83    3.34
   2   5   5   64.66    6.18
  -2   5  -5   73.29    8.62
  -2   5  -5   73.77    6.66
  -5  -4   4   -9.23   10.73
  -5   4   4  -11.64   10.04
   5   4  -4   -6.73    9.59
   5  -4  -4   10.65    7.87
   1  -3 -26   -4.12    5.08
  -1   3  26   -1.18    5.42
   1   3 -26    0.33    6.12
  -1  -3  26    3.85    4.95
   1   3 -26   -4.68    5.58
  -5   0 -23    4.75    5.84
   5   0  23    3.84    6.79
   5   0  23   12.32   14.80
   0   5  10    1.61    5.64
   0   5 -10   11.76    9.37
  -1   4 -20   14.33    6.81
   1  -4  20    9.25    9.99
  -1  -4 -20   11.86    7.18
   1   4  20    6.77    7.94
   7   0  12   -1.95    6.10
  -7   0 -12  -13.72   23.14
  -7   0 -12   -0.60    6.91
   5   4   2    8.73    9.41
  -5  -4  -2   17.41    8.79
   5  -4   2    5.36    3.45
  -5   4  -2    3.64   10.11
  -7  -2  -5    8.37   14.65
  -7   2  -5   -5.74    9.00
   7  -2   5    6.90    8.83
   7   2   5    8.39    7.61
  -7  -2  -5    9.77   10.73
  -7   2  -5   -1.61    9.20
   5   3  15   24.52   12.55
   5   3  15   11.54    7.83
  -5   3 -15   14.85    4.76
  -5   3 -15    7.97   14.26
  -1   5  -9    7.46    7.94
   1   5   9    5.26    4.84
   1   5   9   -1.43    5.23
   1  -5   9    3.12    4.30
  -5   4   5    5.94    6.44
   5  -4  -5    2.99    8.27
   5   4  -5   -1.93   10.05
  -5  -4   5   -2.58    6.67
  -3  -2 -26   -2.69    5.03
  -3   2 -26   -0.20    4.41
   3   2  26   -2.93    7.51
   3   2  26    8.94    5.76
   3  -2  26    1.01    3.85
   3  -2  26    9.29   10.57
   3   4  16   21.06   11.38
   3  -4  16   11.58    7.81
   3   4  16   13.57   10.72
  -7  -2   9   11.28   17.84
   7   2  -9   15.62    3.60
  -7   2   9   24.91    7.50
  -7   2   9    1.90   14.46
  -7  -2   9   24.95    6.35
   7  -2  -9   15.49    6.78
   3   1  28    1.69    3.70
   3   1  28    5.11   20.66
   3  -1  28   -5.36   23.37
  -3  -1 -28    6.58    5.95
  -6   1  21    4.03    5.87
  -6  -1  21   13.04   14.60
  -6   1  21    7.44   12.76
   6   1 -21   18.14    4.76
   5  -1 -25    8.14    5.16
  -5  -1  25    6.65   14.56
  -5  -1  25    9.50    4.91
  -5   1  25    6.49   11.26
   5   1 -25   22.73   10.11
  -5   1  25   22.58   12.55
  -4   4  14   26.43    7.71
   4   4 -14   25.31    7.10
   4   4 -14   22.07    7.76
  -4   4  14    8.55    7.22
   3   3 -24  100.52    6.91
  -3   3  24  139.90   15.52
  -3   3  24  121.37   13.80
   3   3 -24  129.76   11.54
  -3  -3  24   87.60   10.14
   5   2  20    3.56    6.99
   5   2  20    2.08    7.44
  -5   2 -20    3.90    6.58
   5  -2  20   -0.94    9.14
  -5  -2 -20    3.08    3.90
  -6  -2  18   15.37    6.18
  -6   2  18   24.15    6.92
  -6  -2  18   15.22   19.73
   6  -2 -18   27.06    8.07
  -6   2  18   15.71   13.43
   6   2 -18   24.90   10.08
   2   5  -7    4.56    3.51
   2   5  -7    1.00    4.96
  -2   5   7    1.57    5.73
  -2   5   7    8.09    4.98
   6  -3 -11    5.85   10.77
  -6   3  11    2.60    5.94
  -6  -3  11    0.15   11.17
   6   3 -11    4.97   10.04
  -5  -4  -3   -8.21    7.77
   5   4   3    0.40    5.48
   5  -4   3   -0.23    2.88
  -5   4  -3  -12.50    9.42
  -2   5  -6    1.51    6.18
   2   5   6    7.30    6.36
  -2   5  -6    3.15    6.75
   1  -2  29   -9.33   15.68
   1  -2  29    3.77    5.41
  -1  -2 -29   -0.08    6.52
   1   2  29    1.97    6.76
   4   4  12   -8.01    8.93
   4   4  12    3.08    4.80
  -4   4 -12    1.78    8.97
  -4   4 -12    4.39    6.00
  -6   0  22   59.91   22.38
  -6   0  22   63.58   10.23
   7  -1  11   -4.45    8.81
   7   1  11   -3.57    7.11
  -7  -1 -11    0.12    5.85
  -7  -1 -11   -6.62   21.40
  -7   1 -11   -7.05   22.53
  -7   1 -11   -1.06    7.61
  -7   0  16   18.78   17.55
  -6   3  -8    4.20    5.53
  -6  -3  -8    2.02    4.55
   6   3   8   -0.72    4.59
   6  -3   8   -1.94    5.55
  -6   3  -8    3.49    6.30
   1   5 -10   25.71    6.46
  -1   5  10   17.03    7.13
  -6  -1 -18   -2.65   13.17
   6   1  18    0.99    6.24
  -6   1 -18    9.13   14.87
  -6  -1 -18    5.28    7.42
   6  -1  18   -1.87    6.97
  -6   1 -18    6.41    6.23
  -6   2 -15   15.74   13.35
  -6  -2 -15    5.21    9.25
  -6  -2 -15   18.94    4.56
   6  -2  15    3.33    5.94
  -6   2 -15   16.65   10.49
   6   2  15   21.15   12.58
  -5   4   6   -5.96    6.56
  -5  -4   6    4.30    6.63
   5  -4  -6    0.67    8.98
   5   4  -6    5.53   10.02
   0  -4 -21   -1.05    7.72
   0  -4  21    3.59    8.58
   0   4  21    4.68   11.65
   0   4 -21   -0.62    9.59
  -5  -3  18   23.85    6.05
  -5   3  18   30.91   13.64
   5   3 -18   20.90    7.77
  -2  -2  29   20.12   20.00
   2  -2 -29   16.77    9.58
  -2  -2  29   12.52    5.90
   2   2 -29   23.54    6.24
  -2   2  29   16.61    5.58
  -6   0 -19   -4.93   14.29
  -6   0 -19    2.34    8.44
   6   0  19   -6.25    8.68
   0   0 -32  610.18   44.08
   0   0  32  600.92   61.80
   0   0  32  575.06   37.54
  -1   0  32   11.12    9.72
   1   0 -32    1.79   10.61
   7   2   6   -5.21    7.78
   7  -2   6    2.95    5.03
  -7   2  -6   -0.94    5.63
  -7  -2  -6    6.91    8.62
  -7   2  -6   14.25    9.02
  -7  -2  -6   -2.17   10.30
   2   2  28    2.76    6.38
   2   2  28    4.57    4.66
   2  -2  28    6.72   15.85
  -2  -2 -28   -8.36    9.66
   2  -2  28    5.30    7.67
  -5   4  -4    2.35    5.63
  -5  -4  -4    3.28    7.07
   5   4   4    7.20    5.42
  -5   4  -4    3.37    3.34
  -5   0  26    3.15   14.96
   5   0 -26   -2.02    4.39
  -5   0  26    0.12    9.62
   2   4 -20    4.47    5.56
  -2   4  20   14.34    5.94
  -2  -4  20    3.22    2.62
   2   4 -20    2.99    6.94
   3   4 -18    2.34    5.46
  -3   4  18    0.18    7.24
  -3   4  18    1.32    5.96
  -3   4  18    6.33    7.42
   3   4 -18   -3.16    8.49
   7  -1 -15   40.79    7.69
  -7   1  15   52.23    4.91
  -7  -1  15   49.61   29.55
  -7   1  15   60.59   25.40
  -1  -4  21   -0.23    3.77
   1  -4 -21   -7.43    6.08
   1   4 -21   -3.20    9.32
  -1   4  21    4.49    6.60
  -2   4 -19    4.00    6.72
   2  -4  19    6.70    6.66
   2   4  19   10.02    6.93
  -2  -4 -19    2.78    7.45
   0   5  11   19.00    7.14
   0   5 -11   19.99   10.78
  -1   5 -10   -3.12    8.16
   1   5  10    0.23    5.87
   1   5  10   -1.81    3.24
   1  -5  10    5.00    4.30
  -7  -2  10   17.63   16.21
  -7   2  10    6.87    4.43
  -7   2  10    6.93   12.98
   7   2 -10   -0.08    5.21
  -7  -2  10    8.02    5.36
   7  -2 -10    8.34    5.94
  -4  -1  28   78.03   18.59
  -4   1  28   66.70   15.77
  -4  -1  28   66.11    8.59
   4   1 -28   60.23    8.97
   4  -1 -28   70.93   13.46
  -4   1  28   54.36   15.37
   1   1  31   24.35   19.30
  -1   1 -31   19.16    7.18
  -1  -1 -31   16.81    5.96
   1  -1  31   27.83   14.08
   1  -1  31   17.99    4.83
  -2   5   8    2.31    5.89
   2   5  -8   13.73    5.31
  -2   5   8    7.94    4.72
   2   5  -8    4.10    3.39
  -5  -4   7   94.02   11.61
   5   4  -7   81.08   10.30
   5  -4  -7  102.84   15.62
  -5   4   7   94.62   11.23
  -2   5  -7    3.50    7.08
  -2   5  -7   -3.04    6.86
   2   5   7    8.66    6.61
  -2   1  31    2.86    5.88
  -2  -1  31   -4.60   21.15
   2   1 -31    4.19    8.08
   2  -1 -31   13.78    9.57
  -2   1  31   -5.15   18.69
  -2  -1  31    2.38    5.99
  -1  -3 -26   -5.35    6.26
   1   3  26   -9.71    9.49
  -1   3 -26    4.50    4.21
   1  -3  26    5.66    6.04
   4   3 -22   92.20   11.14
  -4   3  22   93.54   11.06
   4   3 -22   76.07    6.53
  -4   3  22   97.04   14.18
  -5  -2  23   -1.60   17.06
   5  -2 -23   -1.32    3.53
  -5   2  23    4.93   10.51
   5   2 -23   -1.59    9.90
   2   1  30   -5.86   17.22
   2  -1  30   23.14   23.45
  -2  -1 -30   -4.41    4.18
   2  -1  30    2.49    5.50
  -4   1 -26    7.81    3.61
   4   1  26    5.73    4.68
   4  -1  26    7.00   12.42
   4   1  26   10.39   10.98
   4   2 -26   -3.24    6.44
  -4  -2  26    5.61    7.10
  -4   2  26    4.34    2.88
  -4  -2  26   11.87   16.57
  -4   2  26    1.88    6.94
   4  -2 -26    4.68    4.53
   3   2 -28   37.61   12.70
  -3   2  28   26.86   11.62
   3  -2 -28   19.94    7.83
  -3  -2  28   36.14   18.62
  -3  -2  28   13.03    6.08
  -4  -3 -20    4.89    6.81
  -4   3 -20    2.64   11.71
   4   3  20    4.24   12.73
   4  -3  20    6.26    5.47
  -6  -3  12   -0.38    6.40
   6  -3 -12    7.13   10.54
   6   3 -12    3.22    5.58
  -6   3  12    0.45    6.00
   3   0  29   -1.80   26.08
  -7   0 -13    1.08   10.82
  -7   0 -13   -3.13   23.65
   7   0  13   -2.16    9.78
   5   4   5   19.96    9.20
  -5  -4  -5    7.54    4.42
  -5   4  -5    4.35    5.80
  -6   3  -9   -4.09    9.51
   6   3   9    6.26    5.73
  -6  -3  -9   -1.12    6.85
  -6   3  -9   -0.81    3.67
   6   3   9   -1.04    4.74
   6  -3   9   -3.10    3.08
   4   2  24    2.93   10.51
   4  -2  24   10.02    8.71
  -4   2 -24    0.64    5.48
  -4  -2 -24   -0.78    4.36
   4  -2  24    1.69    5.10
   4   2  24    2.91    6.03
   1   5 -11   42.98    7.65
  -1   5  11   37.56    8.20
  -3   1  30    2.04   11.19
  -3  -1  30    4.54    9.97
  -3  -1  30   -2.15   13.51
  -3   1  30   16.35   18.04
   3   1 -30   -5.34   11.19
   3  -1 -30    0.26    5.57
   7   2   7   -2.61    8.20
  -7  -2  -7   -2.12    8.53
  -7   2  -7   -6.96    5.95
  -7  -2  -7   -2.16    5.95
   7  -2   7    3.66    5.16
  -7   2  -7    4.43   14.35
  -3   3 -23    3.68    5.95
  -3  -3 -23    6.65    7.61
   3  -3  23    2.61    5.88
   3   3  23    0.62    6.80
  -2  -3  26   -0.58    7.45
   2   3 -26   -1.36    7.79
   2  -3 -26    7.20    3.68
   2   3 -26    5.49    4.95
  -2   3  26    5.14    4.75
  -2   3  26    1.13    6.44
  -4   4  15   18.65    7.50
  -4   4  15   17.76    6.77
   4   4 -15   12.82    7.54
   4   4 -15   21.72    6.63
  -5   4   8   14.59    7.58
  -5  -4   8   13.83    7.83
   5   4  -8   18.66    7.04
   5  -4  -8   19.68    6.28
   5   3  16   12.75    8.26
  -5   3 -16   19.76    8.60
   5   3  16   18.03    7.75
   5   1  23   -5.20   11.20
   5   1  23   -1.38    5.70
  -5   1 -23    6.16    4.86
   5  -1  23    4.21   12.13
  -2   3 -25   47.58    7.55
   2  -3  25   69.04   14.21
   2   3  25   45.87    8.54
  -2  -3 -25   52.79   15.50
   0   2  30    9.37    5.12
   0  -2 -30   11.95    9.59
   0  -2  30   -5.61   15.20
   0  -2  30    3.80    9.64
   0   2 -30    1.37    3.21
  -7  -1 -12   18.46   23.20
  -7   1 -12   10.42    7.80
  -7  -1 -12    8.25   10.11
  -7   1 -12   16.20   24.26
   7   1  12    6.23    7.31
   7  -1  12   -8.39   10.01
  -4   4 -13   20.65    7.08
  -4   4 -13   18.10   10.13
   4   4  13   11.15    5.71
   4   4  13   14.79    5.97
   1  -2 -30   -0.88    5.39
   1   2 -30    2.58    4.32
  -1   2  30    0.97    5.78
  -1  -2  30    2.87    5.38
  -1  -2  30    3.58    9.75
  -2   5   9    4.87    6.07
   2   5  -9   -3.62    5.39
   2   5  -9    2.82    3.03
  -2   5  -8    5.82    7.82
  -2   5  -8    6.79    6.92
   2   5   8    8.35    7.10
  -7   2  11    5.29    8.37
   7  -2 -11   18.78    6.00
  -7   2  11   16.62    4.80
   7   2 -11    7.26    5.75
  -7  -2  11   16.55    5.54
  -7  -2  11   34.18   16.57
   3   4  17   18.70   11.01
   3  -4  17   12.22    7.55
  -3   4 -17    0.55   12.39
   3   4  17   12.93    7.01
  -7   0  17   10.74   15.94
  -4   0  29   -0.80   13.75
   4   0 -29    3.59   10.85
  -4   0  29    2.31    6.18
  -1  -4 -21    1.39    6.58
  -1   4 -21    1.25    5.97
   1  -4  21    4.77    5.54
   1   4  21   -2.86    6.99
  -6   2  19   21.63    6.92
  -6   2  19   21.29   12.88
  -6  -2  19   23.10   18.93
   6   2 -19   24.14   10.10
   6  -2 -19   17.44    4.69
   1   5  11   -0.42    3.56
  -1   5 -11   10.45    8.63
   1   5  11   -1.27    3.60
   1  -5  11    3.47    4.14
  -5   4  -6   -1.24    8.77
  -5  -4  -6    1.49    3.59
  -5   4  -6    0.72    3.89
   5   4   6  -14.45    8.23
   0   5 -12   37.76   11.97
   0   5  12   19.47    7.37
   4   0  27  -14.71   14.88
  -6  -2 -16   43.64    7.69
  -6   2 -16   50.78   14.72
  -6  -2 -16   27.68   10.42
   6   2  16   43.82   15.66
  -6   2 -16   34.60   12.29
  -6  -1  22    3.23   13.94
  -6   1  22    0.44    9.00
  -6   1  22    8.84   11.84
   6   1 -22    3.83    4.31
   7  -1 -16    5.59    5.16
  -7   1  16   30.29   20.84
  -7   1  16   14.57    3.75
  -7  -1  16    7.13   14.40
   0   3  27    5.56    9.17
   0   3 -27    1.30    3.66
   0  -3 -27    1.56    9.04
   0  -3  27   -1.69    8.66
   1   0  32    3.49    5.23
   1   0  32    7.47   13.43
  -1   0 -32   -3.46    6.68
  -5  -3  19    5.88    4.81
  -5   3  19    8.94   11.95
   5  -3 -19   -1.11    5.74
   5   3 -19    8.04    6.48
   5   0  24  -16.90   13.87
   5   0  24    1.18    3.67
  -2   0  32    3.70    6.38
  -2   0  32   -6.51   22.52
   2   0 -32   -4.13    6.40
   5   4  -9   61.48    9.25
  -5  -4   9   78.05   10.28
  -5   4   9   74.27    9.97
   5  -4  -9   71.77    8.81
  -3   5   1    5.12    4.81
   3   5  -1   10.82    4.73
  -3  -5   1    3.66    4.40
   1  -3 -27    7.77    8.50
   1   3 -27    4.92    5.29
  -1  -3  27    7.28    5.08
   1   3 -27    4.32    5.57
  -1   3  27    7.99    8.50
  -6  -3  13    2.95    6.13
   6   3 -13    4.37    5.49
   6  -3 -13    6.14   10.46
  -6   3  13    2.50   10.03
  -3  -5   0   -0.08    3.78
  -3   5   0   -2.96    4.48
   3   5   0    2.97    4.59
  -7   2  -8   -2.95    6.34
  -7   2  -8   21.49   15.59
   7  -2   8    8.01    8.02
   7   2   8   10.80    5.59
  -7  -2  -8   -1.10    5.63
  -7  -2  -8   -0.18   13.70
   3   5  -2    0.16    4.51
  -3   5   2   -0.57    4.45
  -3  -5   2   -4.58    4.30
  -5  -2 -21    6.03    6.08
   5   2  21    8.07   11.36
  -5   2 -21    9.18   10.25
   5   2  21    2.67   11.77
   5  -2  21   11.26   14.78
   6  -1  19    8.67    4.36
   6   1  19   21.48    6.76
  -6  -1 -19   14.44    4.50
  -6   1 -19   18.17    6.30
  -6   1 -19   11.28   15.35
  -6  -1 -19   34.59   14.07
   2   0  31   14.48   22.42
  -2   0 -31   -2.18    4.92
   0  -1 -32   20.38   11.03
   0  -1  32   11.80   12.46
   0   1  32   17.93   10.87
   0  -1  32    9.14    8.98
   0   1 -32   14.80    5.60
   0   1  32   12.99    3.69
  -1   1  32    1.19    4.49
   1   1 -32    5.90    6.52
  -1  -1  32    8.33    6.22
   1  -1 -32   -1.02    6.40
  -1   1  32    5.35   10.40
  -1  -1  32    7.30   20.54
  -6   0  23    9.15    7.06
  -6   0  23   -3.10   15.73
   3   5   1    3.83    7.60
  -3  -5  -1   -5.46    3.48
  -3   5  -1    2.11    4.78
   6   3  10    8.89    5.39
  -6   3 -10   -1.71    5.91
  -6   3 -10  -12.97   10.06
  -6  -3 -10   -2.59    6.70
   6   3  10   -0.01    8.09
   6  -3  10   -3.12    4.28
   1   5 -12   13.91    6.50
  -1   5  12    8.75    7.30
   3   5  -3    2.11    7.30
  -3   5   3   -1.93    7.06
  -3  -5   3    3.23    4.71
  -3   4  19    5.03    5.40
   3   4 -19    6.00    5.02
  -3   4  19   -0.40    7.00
   3   4 -19    6.00    8.65
  -3   0  31   10.27   10.87
   3   0 -31   -2.75   11.85
  -3   0  31  -12.13   14.74
  -5   1  26   19.39   13.28
  -5   1  26   26.92   11.69
  -5  -1  26   16.43    4.79
   5   1 -26   20.52    6.40
   5  -1 -26   11.46    5.40
  -5  -1  26   17.43   15.03
  -3  -3  25   51.49    8.81
   3   3 -25   63.99    8.76
  -3   3  25   61.33    6.65
   3   3 -25   51.55    6.89
  -3   3  25   70.04    7.83
  -2   5  10    0.78    5.75
   2   5 -10    1.00    5.38
   2   5 -10    0.37    2.87
   0   4 -22   -5.01    8.78
   0  -4  22   -9.24    7.67
   0   4  22    0.99    9.09
   0  -4 -22    2.25    4.87
  -2   5  -9    3.03    7.15
   2   5   9    2.39    4.06
  -2   5  -9   -0.19    4.66
  -6   0 -20   36.71    9.77
   6   0  20   26.97   10.22
  -6   0 -20   45.01   17.73
  -3   5  -2   -2.76    8.24
   3   5   2   -6.47    7.87
  -7  -2  12   -5.61    7.76
  -7   2  12    8.13    4.16
  -7   2  12    0.94    7.54
   7  -2 -12    4.86    5.31
  -7  -2  12   15.00   15.62
   7   2 -12    4.06    5.79
  -3   2 -27    4.47    6.22
   3   2  27  -12.96   11.33
   3  -2  27   -5.17   10.71
   3  -2  27   -1.89    5.92
  -3  -2 -27    7.08    8.28
   3   2  27    5.12    5.52
   2   4 -21   19.45    5.48
  -2   4  21   23.56    6.36
  -2  -4  21    6.99    4.74
   2   4 -21   16.18    7.01
  -5   4  -7   -1.54    4.28
  -5  -4  -7    1.25    5.15
   5   4   7    0.35    4.62
  -5   4  -7   -0.77    7.97
  -7   0 -14   -1.34    9.73
  -7   0 -14   -3.61   13.67
   7   0  14   -0.62    9.32
  -8   0   2   18.14    6.05
  -8   0   2   93.58   18.39
  -3   5   4    2.31    6.96
  -3  -5   4   -1.86    5.05
   3   5  -4    4.88    7.25
  -2  -4 -20   -7.17    6.54
   2   4  20    8.53   10.49
  -2   4 -20   14.45   10.47
   2  -4  20   -4.96    9.95
  -8   0   3   69.47   16.58
   8   0  -3    6.10    5.12
  -8   0   1    7.13    9.16
   8   0  -1    4.16    5.21
  -1  -4  22   -1.55    6.41
   1  -4 -22    8.65    5.76
  -1   4  22    8.76   10.41
   1   4 -22    9.45    8.81
  -8   0   4    4.55   27.98
   8   0  -4   18.70    8.21
  -8   0   4   12.88    4.80
   4   4 -16    6.68    6.42
  -4   4  16    9.50    6.02
  -4   4  16    9.17    6.66
   4   4 -16   10.36    5.60
  -3   5  -3   10.85    8.62
   3   5   3   11.06    8.02
  -8   0   0   59.81   37.72
   8   0   0   83.39    9.05
  -8   0   0   85.35   14.73
   3   1  29    4.80   12.39
  -3  -1 -29   -0.86    5.06
   3  -1  29   -2.37   12.83
   7   1  13   19.84    7.56
  -7   1 -13    3.54   11.76
   7  -1  13   17.06    6.05
  -7  -1 -13   25.25   11.24
  -7  -1 -13   23.24   14.84
  -7   1 -13    8.98   15.53
   5  -4 -10   16.32    6.23
  -5   4  10   25.55   11.69
  -5  -4  10   21.68    7.94
   5   4 -10   13.95    7.07
  -4   4 -14   -1.58    5.15
   4   4  14    2.24    4.88
   4   4  14   -2.26    5.26
  -4   4 -14   -4.17    6.41
  -1   5 -12    3.71    9.08
   1   5  12    2.21    3.80
   1  -5  12   -0.89    4.19
   1   5  12    2.75    3.85
  -3   5   5    6.46    6.86
   3   5  -5   -2.62    4.89
   3   5  -5    6.75    7.11
   3  -5  -5    3.18    2.99
  -4   3  23   16.61    7.03
   4   3 -23   17.67    7.36
  -4   3  23   19.02    9.23
  -8   0   5    1.27    4.32
  -8   0   5   16.45   25.38
   8   0  -5    5.19    6.88
   0   5  13   18.98    7.73
   0   5 -13   35.33   11.74
   1   2  30    2.02    3.64
   1  -2  30    5.31    5.08
  -1  -2 -30    8.43   10.01
   1  -2  30   -4.87   14.81
  -5   0  27    2.00   14.33
   5   0 -27    4.58    4.35
  -5   0  27   -2.38    9.44
  -8   0  -1    0.27    9.83
  -8   0  -1   64.95   25.37
  -5   2  24    5.36   10.55
   5   2 -24    9.16    9.88
  -5  -2  24   19.87   17.48
  -5   3 -17   23.32    8.12
   5  -3  17   10.48    5.11
   5   3  17   13.75    4.93
   5   3  17   13.78    7.53
  -7   0  18    2.98   14.57
  -4  -3 -21    3.45    6.65
  -4   3 -21   -0.11   10.13
   4  -3  21    9.95    8.66
   4   3  21    6.47   11.89
   7  -2   9    8.10    8.22
   7   2   9    1.83    5.78
  -7  -2  -9    7.72    9.62
  -7  -2  -9   -5.84   14.04
  -7   2  -9   10.10    6.44
  -7   2  -9   -3.95    9.67
  -2  -2  30    9.50   10.95
  -2   2  30    6.37    7.73
  -2  -2  30    2.66    8.20
   2   2 -30    8.31    9.13
   2  -2 -30    8.05    8.85
  -3   5  -4    5.52    7.75
   3   5   4   -2.79    4.51
  -6  -3  14   28.21    6.56
  -6   3  14   10.65   10.47
   6  -3 -14   15.54   11.01
   6   3 -14   15.73    6.02
   2  -2  29   12.72    9.76
  -2  -2 -29    5.40    5.56
   2  -2  29    5.83    4.58
   2   2  29    7.37    4.27
   8   0  -6   26.81    7.44
  -8   0   6   22.96    7.55
  -8   0   6   38.36   27.70
  -3   4 -18   32.65   13.38
   3   4  18   16.88    7.19
   3   4  18   29.97    7.15
   3  -4  18   29.18    7.95
  -7  -1  17   16.16   13.79
  -7   1  17   22.07   20.94
  -7   1  17   14.29    6.45
   2   5 -11   20.00    6.09
   2   5 -11    9.23    3.06
  -2   5  11   16.30    4.21
  -8   0  -2    2.21   10.10
  -8   0  -2   -8.63   14.45
  -8   0  -2   -4.03    9.75
   8   0   2    6.81    5.76
  -5   4  -8    2.94    4.25
  -5   4  -8   -2.64    4.79
   5   4   8   -0.03    4.59
  -5  -4  -8    1.33    2.78
  -4   1  29    6.59   18.94
  -4  -1  29   11.88   12.97
  -4   1  29   12.24    7.66
  -4  -1  29   14.90   10.10
   4  -1 -29   15.51    5.88
   4   1 -29   15.16    6.17
  -2   5 -10   10.28    7.86
  -2   5 -10   10.76    4.97
   2   5  10    2.64    4.43
   3   5  -6    0.53    5.00
   3  -5  -6   -4.00    3.29
   3   5  -6    3.80    4.20
  -3   5   6    3.30    6.35
  -6  -3 -11    0.23    3.72
  -6   3 -11   -3.09    5.87
   6   3  11   -0.21    3.39
   6   3  11   -6.31    8.51
  -6   3 -11    4.48   10.28
   6  -2 -20   -2.11    3.93
  -6  -2  20   -4.84   16.56
  -6   2  20    1.89   10.73
   6   2 -20    8.21    8.77
  -6   2  20   10.33    5.56
   4  -2 -27    4.39    4.41
  -4   2  27   -2.67    6.47
  -4  -2  27    1.95    4.07
  -4  -2  27   -7.67   17.12
   4   2 -27    3.66    6.57
   1   3  27   22.05    6.56
  -1  -3 -27   16.99   11.26
  -1   3 -27   15.26    4.75
   1  -3  27   24.98    6.71
   1   5 -13    1.25    5.84
  -1   5  13    3.78    6.90
   7  -2 -13    7.36    5.20
  -7   2  13    9.51    4.30
  -7  -2  13   12.15    6.99
   7   2 -13    2.71    5.89
  -7   2  13   -3.14    7.42
  -7  -2  13    6.89    9.60
  -1   0  33   12.67   13.37
   1   0 -33    3.39    5.86
  -1   0  33    5.28    5.60
   0   0 -33    8.48    8.89
   0   0  33   11.25   12.75
   0   0  33    6.68    7.41
   4   1  27    9.95   10.84
   4   1  27    1.05    6.97
   4  -1  27    7.17   11.09
   4  -2  25    0.45    2.83
   4  -2  25   -1.86   13.65
   4   2  25   13.03    9.75
   4   2  25   -7.91   11.50
  -4   2 -25    3.18    7.89
  -4  -2 -25   -5.48    4.05
   6   2  17    4.30    7.02
   6  -2  17    5.12    8.30
  -6  -2 -17    0.41    3.06
  -6   2 -17    0.84    6.54
   6   2  17    2.02   11.43
  -3   3 -24    5.65    9.40
  -3  -3 -24   -3.21   11.70
   3   3  24   10.16   10.20
   3  -3  24   -2.28    5.10
   3   5   5   -4.37    4.67
  -3   5  -5   -0.63    4.88
   3  -2 -29   26.55    7.82
   3   2 -29   20.29   12.13
  -3  -2  29   15.40   18.22
  -3  -2  29   22.22    6.04
  -3   2  29   27.97   11.07
  -8   0   7    4.35   14.50
   8   0  -7   -6.35    6.16
  -8   0   7    0.84    5.55
   5   4 -11    3.08   10.49
  -5  -4  11   -0.29    7.21
  -5   4  11   11.45   10.12
   5  -4 -11    5.05    5.55
   1  -4  22   -5.31    5.23
  -1   4 -22   -1.11    5.49
  -1  -4 -22    6.74    9.86
   1   4  22  -10.48    6.71
  -1   1 -32   14.76    4.05
  -1  -1 -32   21.29    9.12
   1  -1  32   18.45    7.42
   1  -1  32   26.56   20.82
   1   1  32   34.08   17.68
   5   1  24    6.08    8.97
  -5   1 -24    4.58    7.68
   5  -1  24    4.71   19.42
   5   1  24   23.69   19.17
  -5  -3  20    8.40    4.90
   5   3 -20   11.20    6.14
   5  -3 -20   10.58    5.78
  -5   3  20    6.71   11.92
   2  -1 -32   -3.05    8.89
  -2  -1  32   23.82   20.91
   2   1 -32    8.47   12.14
  -2   1  32    7.74    5.60
  -2   1  32   -2.99   11.13
  -2  -1  32   -6.40   10.30
  -8   0  -3   -0.82   13.98
  -8   0  -3   -4.65   10.36
   8   0   3    7.50    9.26
  -2  -3  27    4.91    4.23
  -2   3  27   -4.53    4.24
   2  -3 -27    1.24    3.53
   2   3 -27   -0.68    7.14
  -2   3  27    1.45    3.51
  -2  -1 -31   18.31    4.37
   2   1  31   17.74   11.46
   2  -1  31   10.37    3.53
   2  -1  31   25.02   20.29
   6   1 -23   10.88    4.42
  -6   1  23   10.13    9.49
  -6   1  23    5.28   12.38
  -6  -1  23   12.51   13.30
   3  -5  -7   -0.81    3.49
   3   5  -7    2.25    4.02
  -3   5   7   -2.88    3.72
   3   5  -7    4.55    5.16
  -2  -3 -26   -1.28    6.35
   2  -3  26   -5.72    8.65
   2   3  26   -0.12    5.32
  -2   3 -26    4.75    7.56
   3   0  30   10.95   15.89
  -3  -1  31   19.92   21.17
   3   1 -31   10.03   10.91
  -3  -1  31    3.74    9.62
  -3   1  31   12.42   17.30
  -3   1  31    7.48   10.71
   3  -1 -31    4.58    4.91
   1   5  13    1.38    4.01
   1  -5  13    0.78    4.30
  -1   5 -13   -3.83    8.93
  -3   4  20   -3.73    6.37
   3   4 -20    5.29    7.87
  -3   4  20    2.68    4.90
   3   4 -20    0.12    4.45
  -7   0 -15   -7.66   13.38
  -7   0 -15   -4.03    5.77
   7   0  15   -2.24    5.39
   6  -1  20    6.91   11.81
   6   1  20   21.47   12.40
  -4   4  17    0.97    5.46
   4   4 -17    7.77    5.08
   4   4 -17    2.11    6.11
  -4   4  17    6.12    6.21
  -7  -2 -10   -3.38    8.04
   7   2  10    6.97    5.68
  -7  -2 -10    9.29    9.05
  -7   2 -10   -2.34    9.29
  -7   2 -10   -3.37    6.32
   7  -2  10   -0.63    4.50
  -8   0   8   35.34   16.25
   8   0  -8   19.77    6.56
   0   5  14   42.52    8.76
   0   5 -14   45.16   12.99
  -3   5  -6    2.91    4.88
   3   5   6   -1.27    4.71
  -3   5  -6    5.91    5.02
  -6   0  24   16.10    7.17
  -6   0  24    6.47   15.23
   6   0 -24   11.47    4.95
  -7   1 -14   26.89   14.14
   7  -1  14   13.20    5.47
   7   1  14    6.76   10.28
  -7  -1 -14    4.91    6.05
  -7   1 -14   -1.31   11.07
  -7  -1 -14   11.25   13.31
   5   4   9    3.45    3.32
  -5   4  -9    1.70    4.75
  -5   4  -9    2.52    4.71
   5   4   9    4.56    7.59
  -8  -1   2  134.01   19.80
  -8   1   2   69.14   10.31
   8  -1  -2   75.08    9.11
  -8   1   2  194.44   34.83
  -8  -1   2   93.25   14.97
   8   0   4   -4.98   10.31
  -8   0  -4   11.06   14.17
  -8   0  -4   13.77   11.10
   8   0   4    0.36    9.95
  -8  -1   3    6.06    5.96
  -8   1   3    9.90    5.87
   8   1  -3    4.40    5.64
   8  -1  -3    0.95    5.49
   5   2  22    5.99   10.33
   5   2  22   -2.60   10.11
   5  -2  22    8.55   13.81
  -5   2 -22   15.63   10.45
  -4   4 -15   17.21    5.71
   4   4  15   17.01   10.15
   4   4  15   15.64    8.92
  -4   4 -15   14.39   11.98
  -4   0  30    2.87    5.68
   4   0 -30   -4.35    9.86
  -4   0  30   10.46   12.73
  -8   1   1  191.22   45.09
  -8  -1   1  200.65   43.71
   0  -2 -31    0.24    5.58
   0  -2  31   10.68   15.29
   0   2 -31    5.09    4.40
   0  -2  31   -1.10    8.94
   2   5 -12    1.78    2.55
  -2   5  12   -1.12    3.83
   2   5 -12   -3.54    5.46
  -1  -2  31   13.79   15.38
  -1   2  31    8.24    5.06
   1  -2 -31    2.87    8.20
   1   2 -31    2.10    6.53
  -1  -2  31   -0.97    4.96
   2   5  11   -0.11    4.69
   2  -5  11   -0.35    5.04
   2   5  11    4.15    6.74
  -2   5 -11    1.04    7.81
   8   1  -4    6.83    5.34
  -8  -1   4   16.96    6.12
  -8   1   4   52.46   14.64
   8  -1  -4   17.00    5.77
  -8  -1   4    7.34   14.31
   6   3 -15   24.19    6.20
  -6   3  15   17.61   10.85
  -6  -3  15   26.95    6.28
   6  -3 -15   31.74   11.00
   8  -1   0  178.40   12.89
  -8   1   0  201.16   26.03
  -8   1   0  139.09   15.04
  -8  -1   0  209.88   38.32
  -8  -1   0  179.90   21.22
   8   1   0  118.86   14.26
   5   0  25  -13.89   21.53
   5   0  25    2.42    5.11
   2   4 -22   -2.21    8.84
  -2  -4  22    1.68    4.20
  -2   4  22   10.88    5.23
   2   4 -22    3.93    5.92
   6   0  21   -7.26    4.68
  -6   0 -21   -4.19    4.39
   6   0  21   -0.88   13.77
   0   4  23    4.44    5.82
   0  -4  23    4.68    4.98
   0   4 -23    4.24    5.13
   0  -4 -23   12.20    4.89
   3   5  -8    8.18    5.26
  -3   5   8    3.53    3.80
   3  -5  -8    4.44    4.04
   3   5  -8    2.12    4.05
   4   0  28    6.85   12.86
   0  -3  28    5.65    4.99
   0   3 -28    6.50    3.35
   0   3  28    8.16    8.32
   0  -3 -28    7.23    5.27
  -2   4 -21   -2.57    9.79
  -2  -4 -21    8.30    6.50
   2  -4  21   -0.42    9.00
   2   4  21    2.24   10.61
  -7   2  14    1.99    6.98
  -7  -2  14    2.17    6.63
  -7  -2  14   -4.71    9.31
   7   2 -14    9.23    5.80
   7  -2 -14    7.06    4.71
  -7   2  14   -1.32    6.91
  -6  -3 -12    8.33    5.27
  -6   3 -12    3.13    3.44
   6   3  12    4.48    9.12
   6   3  12    0.22    5.47
  -6   3 -12    7.90   10.56
   5   4 -12    3.51   10.17
   5  -4 -12   -1.17    5.50
  -5   4  12   16.38   10.39
  -5  -4  12    3.54    6.83
  -7   0  19  -12.29   15.25
   1  -3 -28    4.25    7.58
   1   3 -28    0.25    2.63
  -1  -3  28    0.23    7.30
  -1   3  28    4.81    7.27
   1   3 -28    1.25    2.91
  -3   3  26   44.56    5.34
  -3  -3  26   35.82    7.69
  -3   3  26   38.80    6.49
   3   3 -26   41.87    7.44
  -8   1   5   -1.44   14.68
   8  -1  -5   18.22    5.81
  -8  -1   5   20.52    5.81
  -8  -1   5   -1.98   22.33
   1   5 -14    3.34    5.73
  -1   5  14   -2.86    7.01
   5  -1 -27    0.26    2.81
  -5   1  27    9.62    9.44
  -5  -1  27    4.08    4.17
  -5  -1  27   14.89   12.26
   5   1 -27   -2.63    5.55
  -5   1  27    4.64   18.15
   8  -1   1  106.99   15.75
   8   1   1   75.37   11.99
  -8  -1  -1  102.15   17.25
  -8   1  -1  124.89   21.31
  -8  -1  -1  106.77   18.91
  -8   1  -1   86.22   12.89
  -1  -4  23    8.33    6.21
   1  -4 -23    4.75    3.54
   1   4 -23    2.71    8.85
  -1   4  23    6.61    9.30
  -7   1  18    9.16   22.09
  -7   1  18   21.89    6.70
  -7  -1  18   31.03   14.13
   8   0  -9   -2.38    5.02
  -8   0   9  -23.22   14.07
  -5  -3 -18   -2.31    5.30
   5  -3  18    5.88    4.19
   5   3  18    3.72    6.70
  -5   3 -18    3.47    6.50
   8   0   5   -7.64   10.01
  -8   0  -5    5.96    6.54
  -8   0  -5    3.72   20.20
  -3   5  -7   20.25    3.86
  -3   5  -7   27.36    8.99
   3   5   7   13.50    8.55
  -8  -1   6   16.63   20.67
  -8  -1   6   11.01    5.04
   8  -1  -6    7.84    8.61
  -8   1   6   -4.73   13.40
  -4   3  24   60.55    7.97
  -4  -3  24   39.51    4.46
  -4   3  24   46.26    6.23
   4   3 -24   51.71   13.76
  -8  -1  -2    8.57   11.57
   8   1   2   13.45    7.95
  -8   1  -2    6.18    5.51
   8  -1   2   23.02   10.77
  -8  -1  -2   16.74   12.09
  -8   1  -2   15.66   13.45
   2   0 -33    0.46    8.81
  -2   0  33    2.70    6.05
  -2   0  33   15.17   22.95
  -3  -4 -19   -2.69    6.53
  -3   4 -19    9.44    6.57
   3  -4  19   -0.73    6.39
   3   4  19    2.37    5.94
  -1   0 -33    0.86    6.10
   1   0  33   -1.32    4.84
   1   0  33   -0.83   20.35
  -3   2 -28   37.52    6.57
  -3  -2 -28   39.40    9.07
   3  -2  28   30.46    6.93
   3   2  28   36.26   10.06
   3   2  28   18.70   11.60
   3  -2  28   44.57   20.82
   6  -2 -21    1.22    3.38
   6   2 -21   -2.93    8.57
  -6   2  21    0.38    5.29
  -6  -2  21   11.41   15.79
  -6   2  21    3.42    9.76
   5   2 -25    4.73    5.54
  -5   2  25   -2.79    9.61
  -5  -2  25    6.31   16.54
   2   0  32   10.61   13.39
  -2   0 -32   11.64    4.82
   3   0 -32   18.73    7.57
  -3   0  32   22.70   25.11
  -3   0  32    8.48   11.91
   4   3  22    0.99    6.74
  -4   3 -22   -1.76    5.59
  -4  -3 -22    2.98    6.05
   4  -3  22    1.14    4.39
  -1   1  33   -0.73    4.09
   1  -1 -33   -3.61    5.79
  -1  -1  33   -4.49   11.11
  -1  -1  33   -2.44    5.62
  -1   1  33    5.90    9.64
   1   1 -33    0.33    5.99
   0  -1 -33   -3.88    5.66
   0  -1  33   15.37   17.00
   0   1  33   16.66   14.88
   0   1  33    4.16    2.86
   0  -1  33    0.69    8.53
   0   1 -33    0.49    4.69
  -3   5   9   21.77    4.09
   3   5  -9   11.73    4.46
   3   5  -9   21.74    6.10
   5   4  10    3.75    7.58
  -5   4 -10    4.40    4.92
  -5   4 -10   -0.03    7.58
   5   4  10    2.21    3.62
  -7  -2 -11    0.81    7.76
  -7   2 -11    7.14   10.50
  -7  -2 -11   -4.30    5.03
   7  -2  11    6.52    4.10
   7   2  11   -2.26    5.54
  -7   2 -11   -0.38   14.64
   1   5  14    4.68    4.03
  -1  -5 -14    0.88    4.43
  -1   5 -14    1.73    5.64
   1  -5  14    4.94    7.13
  -8   1   7   28.98   21.31
  -8  -1   7   16.87   20.33
   8  -1  -7    6.66    8.19
   6   2  18   12.86    7.00
  -6   2 -18    8.37    6.45
   6   2  18    3.67    7.18
   6  -2  18    9.43    8.45
  -5   0  28    1.70   13.83
  -5   0  28   -0.39    5.68
   5   0 -28   -3.97    6.94
  -8  -1  -3    6.66   10.94
  -8   1  -3    2.24    5.44
   8  -1   3    3.19   10.10
  -8   1  -3    3.70   19.95
   8   1   3    4.82    8.09
  -8  -1  -3    8.28   11.06
  -2   5  13    1.57    4.08
   2   5 -13    0.62    2.31
   2   5 -13    1.02    5.49
   8   0 -10    0.11    2.51
  -8   0  10   11.97   13.39
   2  -5  12   -1.59    5.13
   2   5  12   -6.88    7.25
   2   5  12    2.59    5.01
  -2   5 -12    2.68    8.23
   5   3 -21   -2.26    5.69
  -5   3  21   -1.32   10.32
   5  -3 -21    1.28    5.02
  -5  -3  21   -1.03    6.22
   0  -5  15    1.15    5.14
   0   5 -15   12.13   10.23
   0   5  15   13.57    7.21
  -8   0  -6   12.38   22.62
  -8   0  -6   10.58    6.75
   8   0   6   -3.63    6.12
   3   1  30    7.81   20.73
   3  -1  30   17.47   13.39
  -3  -1 -30    7.98    3.15
   5  -4 -13   11.59    5.76
  -5  -4  13    7.61    7.02
   5   4 -13   11.38   10.62
  -5   4  13    6.33   10.86
  -3   5  -8   16.06    4.25
  -3   5  -8   22.91    9.10
   3   5   8   14.93    8.69
  -7   0 -16    2.83   21.76
  -7   0 -16    8.96    5.28
   7   0  16   -0.67    5.10
  -4   4  18    4.50    5.44
   4   4 -18    1.00    4.77
   4   4 -18    2.81    5.77
  -4   4  18    5.10    5.32
  -6  -3  16   10.21    5.16
  -6   3  16    0.65    9.68
   6   3 -16   10.88    5.33
  -6   3  16   11.16   10.01
   6  -3 -16   10.43    9.44
   7   2 -15    0.33    3.60
  -7  -2  15   -2.44    9.18
  -7   2  15   11.25    6.98
   7  -2 -15    7.67    4.33
  -7   2  15    7.23    6.67
  -7  -2  15    2.53    5.60
  -7   1 -15   18.31   21.54
  -7  -1 -15   -6.26   20.05
  -7  -1 -15    1.61    5.10
  -7   1 -15    3.03    9.71
   7   1  15    7.99    9.50
   7  -1  15   -6.78    7.58
   4  -4  16   -0.18    6.16
   4   4  16    4.76    8.40
  -4   4 -16    8.52   10.57
   4   4  16    5.78    9.29
  -1   4 -23    5.14    8.27
  -1  -4 -23    4.91    7.98
   1  -4  23    5.99    8.31
   1   4  23   -3.18    6.27
   4   2 -28    0.13    6.22
  -4  -2  28   -0.38    3.86
  -4  -2  28   -8.82   16.27
   4  -2 -28   -4.60    5.47
  -4   2  28    2.41    6.11
   1   2  31   -1.71    4.83
  -1  -2 -31    0.46    8.89
   1  -2  31   -4.75    8.22
   1  -2  31    3.27    7.65
  -8  -1   8    1.57    3.81
  -8  -1   8   24.24   17.95
  -8   1   8   -0.46   19.57
   8  -1  -8   -9.03    6.91
  -6   3 -13   -3.21   10.54
   6   3  13    5.73    5.48
  -6  -3 -13    2.39    2.77
   6  -3  13   -0.30    3.63
   6   3  13   -0.78    9.27
  -3   4  21   27.57    8.06
  -3   4  21   36.39    6.02
   3   4 -21   29.88    9.50
   3   4 -21   32.23    9.93
  -6   1  24    3.33   18.06
  -6  -1  24   10.78   12.18
  -6   1  24   -5.78    8.85
   6   1 -24    3.92    4.08
  -2  -2  31   27.18   10.67
  -2  -2  31    5.38    8.90
  -2   2  31    9.67    7.21
   2   2 -31   -6.82    9.07
   2  -2 -31   11.81    5.25
   8  -1   4   -4.33    5.92
   8   1   4   10.11    8.43
  -8  -1  -4   -1.14    6.40
  -8  -1  -4   19.44   17.46
  -8   1  -4   22.87   19.50
  -8   1  -4    2.34    5.60
  -3   3 -25   -1.91    8.53
  -3  -3 -25    1.32    9.31
   3   3  25    1.48    8.91
   3  -3  25    4.74    8.49
  -4  -1  30    6.37    8.98
   4   1 -30    1.07    8.85
  -4   1  30    4.59    6.45
  -4   1  30    4.56   16.10
   4  -1 -30   -0.18    5.25
  -4  -1  30    1.99   11.05
   1   5 -15   13.04    6.39
  -1   5  15   13.43    8.06
   1   3  28   14.26    6.19
  -1   3 -28   19.06    6.47
  -1  -3 -28   19.09    9.78
   1  -3  28   25.96   10.21
   3   5 -10    1.06    3.69
  -3   5  10   -2.56    3.54
  -3   5  10   -1.35    4.04
   3   5 -10    2.78    5.49
   2  -2  30    0.46    4.11
  -2  -2 -30   -0.40    5.11
   2   2  30  -12.43    5.97
   2  -2  30    1.19   14.45
   4   2  26    4.93    6.81
   4  -2  26    3.82   16.16
  -4   2 -26    6.29    4.09
  -4  -2 -26    8.09    5.74
   4   2  26    4.27    9.48
   4  -2  26   -2.86    4.18
   7   3  -2    0.88    3.25
  -7  -3   2    1.11    9.49
   7  -3  -2    0.47    7.55
  -7   3   2    2.64    5.87
   5   1  25    4.65    7.72
   5   1  25   -1.12   16.84
   5  -1  25  -24.60   17.57
  -5   1 -25    5.30    6.36
   7   3  -1    4.20    3.21
  -7  -3   1    5.36    9.25
  -7   3   1    2.22    5.74
   7  -3  -1    0.58    7.32
  -7  -3   3   -2.90    9.06
  -7   3   3    2.35    3.70
   7   3  -3    1.55    5.31
   7  -3  -3   -8.01    7.86
   6   1  21  110.81   16.12
   6   1  21  135.66   20.22
   6  -1  21   98.56   19.61
  -6   1 -21  128.42   16.30
   4   1  28   -1.64    5.77
   4  -1  28   13.68   17.06
   4   1  28   11.57   18.72
  -8   0  11   -5.43   13.96
  -7   3   0    1.04    5.62
  -7  -3   0    8.48    8.81
   7  -3   0    5.73    4.16
   7   3   0   -2.68    3.08
  -7   0  20   10.09   14.65
   2  -3 -28    0.83    5.52
   2   3 -28    0.62    4.07
  -2   3  28    7.42    6.42
  -2   3  28    1.95    3.24
  -2  -3  28    2.77    4.19
   3   2 -30    5.65    6.26
  -3  -2  30   12.31    8.69
   3  -2 -30   12.43    6.98
  -3   2  30    1.33    9.62
  -3  -2  30   14.94    9.80
  -7  -1  19   17.18   12.91
  -7   1  19   26.47   19.77
  -7   1  19   10.43    6.33
   7   3  -4    0.90    5.33
   7  -3  -4   -4.32    8.12
  -7  -3   4   -9.95   10.38
   5   4  11    2.51    4.41
   5   4  11    2.59    4.07
  -5   4 -11    1.20    5.23
  -5   4 -11   14.21    7.67
   6   0 -25    2.36    4.51
  -6   0  25   23.59   13.72
  -6   0  25    1.40    6.50
   8   0   7    0.72    5.97
  -8   0  -7    8.13    6.69
  -8   0  -7   -7.83   12.06
   2   3  27    9.71    8.93
  -2   3 -27   13.41    6.96
  -2  -3 -27    9.32    6.56
   2  -3  27   12.11    5.64
   8  -1  -9   -1.36    6.71
  -8  -1   9   -2.23    3.83
  -8   1   9   -4.40   19.36
  -8  -1   9   -3.03   11.13
   7  -3   1   12.01    4.99
  -7   3  -1    6.80    3.55
  -7  -3  -1   12.07    5.60
   7   3   1    5.57    5.05
   5  -2  23    2.09    7.54
   5   2  23   -5.25    5.68
   5   2  23   -2.19    5.52
  -5   2 -23    9.05    5.68
  -2   4  23   17.84    8.80
  -2  -4  23    2.78    4.52
   2   4 -23   14.45    5.58
   2   4 -23   12.49    7.85
   3   5   9   10.82    5.01
  -3   5  -9    2.51    8.90
  -3   5  -9   12.05    4.19
   7   2  12    1.41    9.15
  -7  -2 -12    8.80   12.35
  -7  -2 -12    0.79    4.73
  -7   2 -12    8.61   10.38
  -7   2 -12    3.73   14.32
   7  -2  12    3.45    6.28
   7  -2  12   -4.97    6.02
   8  -1   5    9.94    5.49
   8   1   5   -1.71    5.56
  -8  -1  -5    0.00    7.00
  -8   1  -5   13.39    6.00
  -8   1  -5   -5.33   11.87
  -8  -1  -5   -8.01   18.06
   7  -3  -5    2.68    4.86
   7   3  -5    2.98    3.25
  -7  -3   5    1.09    6.02
  -7   3   5  -12.12    6.40
  -1   0  34   17.47   13.45
  -1   0  34   10.47    5.53
   1   0 -34   10.85    5.84
  -2   4 -22    4.93    8.59
   2   4  22   -1.65   10.18
  -2  -4 -22   -9.01    6.28
   2  -4  22    3.02    5.03
   0   0  34   63.89    6.04
   0   0  34   76.97   27.16
   0   0 -34   61.98    7.15
   6   0  22   89.62   12.96
   6   0  22  161.58   24.29
  -6   0 -22  147.40   12.23
   5  -3  19    1.46    6.88
  -5  -3 -19   -0.08    4.94
  -5   3 -19   -1.44   10.15
   5   3  19    9.91   10.80
   2   5 -14    1.99    5.80
  -2   5  14   12.02    4.48
   0  -4  24   -0.58    4.75
   0   4  24    1.53    5.30
   0   4 -24    4.59    5.29
   0  -4 -24   10.88    7.75
   1  -5  15    2.20    6.31
   1   5  15    0.71    4.12
  -1   5 -15   -0.21    5.59
  -1  -5 -15    1.93    4.30
   2   5  13   -4.97    4.30
   2   5  13    2.17    5.55
  -2   5 -13   -6.85    8.55
   2  -5  13    2.23    5.20
  -2   1  33   30.28    9.57
   2  -1 -33    2.96    9.69
  -2   1  33    8.26   12.05
  -2  -1  33   74.86   22.42
   2   1 -33   27.17   13.20
   1   1  33  -10.23    9.05
   1  -1  33   -0.47   16.91
  -1  -1 -33    1.40    8.14
   1  -1  33   -0.18    6.38
  -7   3  -2    3.23    3.14
  -7  -3  -2    4.91    5.21
   7  -3   2   -3.15    7.45
   7   3   2    4.19    4.40
  -5   4  14    6.74   10.79
   5  -4 -14   12.13    5.88
   5   4 -14   18.96   10.61
  -5  -4  14   12.77    6.99
   3   0  31  -11.91   15.41
   2  -1  32    2.32   10.28
   2  -1  32    0.66    4.40
   2   1  32    3.77    9.52
  -2  -1 -32   -1.76    5.70
   3   1 -32   35.38    7.86
  -3  -1  32   57.45   25.01
  -3  -1  32   32.68    6.89
   3  -1 -32   37.51    9.45
  -3   1  32   55.61   20.10
  -3   1  32   36.52   12.69
   1  -4 -24    2.72    3.42
  -1  -4  24    6.30    3.80
   1   4 -24    5.09    4.81
  -1   4  24   13.64    8.38
  -7   3   6   -0.05    6.54
  -7  -3   6    1.68    6.03
   7  -3  -6    1.52    4.82
   7   3  -6   -1.58    3.32
   5   0  26  -21.25   23.09
  -3   5  11    2.22    3.36
   3   5 -11   -7.04    9.24
   3   5 -11    2.71    3.46
  -3   5  11    2.64    4.19
   3  -4  20   -1.07   10.08
   3   4  20   -0.67    5.73
  -3  -4 -20    3.38    7.06
  -3   4 -20    0.23    5.67
  -6   2  22    6.49    5.54
   6  -2 -22    6.90    3.13
  -6  -2  22   -0.98   16.09
   6   2 -22    1.29    8.67
   0   5  16    4.26    7.23
   0  -5 -16   -0.45    3.86
   0   5 -16    5.65    9.86
   0  -5  16    2.42    4.88
   7   2 -16    1.84    3.52
  -7  -2  16   -2.91    8.57
   7  -2 -16    2.82    3.97
  -7   2  16    7.50    6.11
  -7  -2  16    1.52    4.72
  -7   2  16    0.58    6.98
  -7   2  16    0.43    7.10
  -3   3  27    8.68    6.30
   3   3 -27   10.70    5.74
  -3  -3  27    8.96    3.87
  -3   3  27   14.05    4.81
  -4   0  31  -14.84   12.37
  -4   0  31    0.52    5.41
   4   0 -31   -5.16    7.90
  -6   3  17   11.82    9.41
   6   3 -17    6.57    5.17
  -6   3  17    4.28    9.09
  -6  -3  17    6.30    4.42
   6  -3 -17   -2.21    8.81
  -5  -1  28    5.32    6.50
  -5   1  28  -15.86   17.11
  -5  -1  28  -22.39   11.92
  -5   1  28    1.30    8.97
   5   1 -28    2.89    5.24
  -8   0  12   24.45   25.84
   8  -1 -10   -5.14    6.01
  -8   1  10  -16.29   18.53
  -8  -1  10   15.99   10.74
  -8  -1  10    3.07    5.37
   0   3 -29   -0.56    3.64
   0  -3 -29    4.57    7.86
   0   3  29   -1.33    4.28
   0  -3  29    1.86    4.57
  -4   3  25   12.31    6.07
  -4   3  25   11.64    4.55
   4   3 -25   15.51   10.69
   7  -3   3    6.05    6.84
  -7   3  -3    4.85    4.80
   7   3   3   -3.52    2.63
  -7  -3  -3   -1.01    4.84
  -7   3  -3   -4.46    5.05
   6   2  19    6.08    6.31
   6  -2  19   -4.29    7.67
  -6   2 -19   11.26    5.93
   6   2  19   -5.36    5.84
   0  -2  32   -1.39    5.01
   0  -2 -32   -7.19    5.29
   0  -2  32   14.95    8.83
  -1  -2  32   17.31   15.49
  -1   2  32    8.25    2.78
   1   2 -32   14.10    6.39
  -1  -2  32    8.93    8.25
   1  -2 -32   11.64    8.77
   4   0  29  -21.55   26.94
   1  -3 -29    1.40    4.45
   1   3 -29    0.49    2.56
  -1   3  29   -2.53    5.99
  -1  -3  29    5.17    7.02
  -8   1  -6   14.26    6.23
  -8  -1  -6   12.34    6.18
  -8  -1  -6   -3.03   11.02
   8   1   6    5.24    5.63
  -8   1  -6    6.40   12.46
   8  -1   6   16.29    5.63
   8   0   8   52.69    8.55
  -8   0  -8   54.42    9.13
  -8   0  -8   33.68   15.84
   6   3  14    2.78    3.15
   6   3  14    4.75    9.33
   6  -3  14    4.23    3.41
  -6   3 -14   -5.18    6.55
   4   4 -19    2.32    5.57
   4   4 -19    1.67    5.02
  -4   4  19   -0.86    4.92
  -4   4  19    6.91    5.09
   7  -3  -7    3.02    4.95
   7   3  -7    2.48    3.40
  -7  -3   7    0.47    5.98
  -7   3   7    7.14    7.07
  -7   1 -16   -2.04    5.61
   7  -1  16   -1.92    7.02
   7   1  16    4.52    5.44
  -7  -1 -16    1.40    7.56
  -7   1 -16   -6.72   12.38
  -7  -1 -16   13.26   18.90
  -4  -3 -23    7.65   10.17
   4   3  23   15.46    6.31
   4  -3  23    3.82    4.50
  -4   3 -23    6.21    5.52
  -7   0 -17  -15.87   20.69
  -7   0 -17    2.50    9.39
   7   0  17    4.32    7.81
   1   5 -16    3.18    5.72
  -1   5  16    0.81    7.46
  -5  -2  26   -2.65   15.60
   5   2 -26    0.50    5.34
  -5   2  26    9.94    9.59
   5   3 -22    2.33    5.45
   5  -3 -22    1.24    4.67
  -5   3  22    0.33    9.15
  -5  -3  22    0.47    5.31
   4   4  17   -1.66    4.79
   4   4  17   -2.15    8.62
   4  -4  17   -1.18    5.79
  -3   5 -10    5.30    5.19
   3   5  10    0.10    5.48
  -3   5 -10    8.97    3.99
   4   5  -1    0.49    4.69
  -4  -5   1    2.77    6.10
  -4   5   1   -0.29    4.75
   5   4  12   22.92    5.14
   5   4  12    8.83    8.08
  -5   4 -12   22.71    6.27
  -5   4 -12   34.08    5.35
  -4  -5   2   -4.14    6.72
  -4   5   2    0.52    4.59
   4   5  -2   -1.37    4.66
  -4   5   0   -5.74    4.90
   4   5   0   -4.20    8.05
  -4  -5   0   -0.56    3.70
   7   3   4   -1.17    2.44
   7  -3   4   -4.74    6.60
  -7   3  -4   -0.54    5.50
  -7  -3  -4    2.22    7.67
  -7   3  -4    2.19    4.55
   4  -5  -3   -0.97    2.25
  -4   5   3    3.29    7.48
  -4  -5   3    4.08    7.40
   4   5  -3   -2.69    4.53
  -4  -5  -1   -1.31    3.24
  -4   5  -1    4.35    7.98
   4   5   1    0.95    7.86
   3   4 -22    6.41    6.83
   3   4 -22   -1.12    7.12
  -3   4  22    0.45    4.52
  -3   4  22    1.11    5.74
   6  -4  -2    7.54    4.02
   6   4  -2    9.20    7.43
  -6  -4   2    9.15    8.62
  -6   4   2    1.16    8.18
   6  -4  -1    5.54    6.18
  -6   4   1    4.76    7.65
  -6  -4   1    2.48    5.00
   6   4  -1   10.78    4.38
   3   2  29   22.18    6.09
   3   2  29   38.04    8.25
   3  -2  29   33.34    4.34
   3  -2  29   27.25   16.50
  -7  -2 -13   -0.68    6.87
  -7   2 -13   -1.29    8.65
  -7   2 -13   -7.39   10.51
   7   2  13    6.90    9.66
   7  -2  13   -1.10    3.44
  -7  -2 -13    3.05    6.86
   7   3  -8   19.35    4.01
  -7   3   8   16.13    8.08
   7  -3  -8   22.60    5.59
  -7  -3   8   24.82    6.68
   4   5  -4   -0.09    7.35
   4  -5  -4    0.67    2.52
  -4  -5   4    1.15    4.85
  -4   5   4    5.04    7.71
  -8  -1  11    4.73    4.52
   8  -1 -11    3.49    5.56
  -8   1  11    8.88   10.88
  -8  -1  11   -7.94   11.18
   6   4  -3   11.79    7.37
   6  -4  -3   -1.18    4.12
  -6  -4   3    3.16    8.32
  -3   5  12   10.07    4.83
  -3   5  12   13.32    3.49
   3   5 -12   15.96    9.89
   3   5 -12    6.88    5.91
   4   5   2   -0.54    7.96
  -4  -5  -2    5.48    4.66
  -4   5  -2   -2.12    8.25
   2   5 -15    2.08    5.54
  -2   5  15    5.24    4.39
   5   0 -29   -2.50    6.65
  -5   0  29   -2.85   13.32
  -5   0  29   -4.97    5.60
  -6  -4   0    6.11    5.26
   6  -4   0    7.17    5.57
  -6   4   0   -2.25    7.58
   6   4   0    3.25    4.41
  -7  -1  20   -8.12   11.10
  -7   1  20    8.81   17.29
  -7   1  20    1.50    5.54
  -2   5 -14    1.21    8.18
   2   5  14   -0.81    4.25
   2   5  14    1.60    5.80
   2  -5  14   -0.71    4.97
  -7   0  21   -0.51   13.05
   5  -4 -15    7.50    5.41
  -5   4  15   -2.12    9.83
  -5  -4  15    1.97    6.22
   5   4 -15    9.33   10.23
  -1  -4 -24    1.10    4.65
   1  -4  24    2.36    4.46
  -1   4 -24   -3.40    7.52
   1   4  24   -1.17    9.05
  -6   1  25    1.97   17.08
  -6  -1  25    4.02   11.49
  -6   1  25   -5.13    8.34
   6   1 -25   -1.84    3.90
  -8   1  -7   23.71    6.93
   8   1   7   17.01    6.15
  -8  -1  -7   21.35   10.91
   8  -1   7   16.90    9.70
  -8  -1  -7   25.19   11.50
  -8   1  -7   18.40   13.20
  -8   0  13    1.66   21.60
   2   0 -34   -2.46   12.17
  -2   0  34   10.12    9.43
   6  -4  -4    4.19    4.39
  -6  -4   4    5.00    9.24
  -6   4   4    5.55    4.89
   6   4  -4    3.84    7.53
   3   0 -33   -6.61    6.42
  -3   0  33    2.16    6.07
   6   4   1    2.30    4.08
   6  -4   1   -2.46    5.14
  -6   4  -1   -4.93    4.21
  -6  -4  -1    1.75    4.90
  -1  -5 -16    7.05    4.43
   1  -5  16    0.78    4.03
   1   5  16    5.44    4.20
  -1   5 -16    4.53    5.67
  -2   0 -33    1.42    2.22
   2   0  33   10.14   11.72
  -1   0 -34  274.44   11.94
   1   0  34  239.46    9.84
   1   0  34  303.24   30.19
  -4  -5   5    1.44    5.11
   4   5  -5    3.65    7.35
   4  -5  -5    0.27    2.82
  -4   5   5    6.41    7.58
  -8   0  -9    4.94   11.02
  -8   0  -9   -4.54   19.17
   8   0   9    4.81    9.89
   7  -3   5    3.61    3.85
   7   3   5    9.04    3.81
  -7   3  -5    5.34    6.34
  -7  -3  -5    4.88    8.91
  -7   3  -5    2.24    2.65
  -1   1  34    3.47    5.85
  -1  -1  34    7.65   10.59
  -1  -1  34    7.48    8.62
  -1   1  34  -27.90   15.22
   1  -1 -34   -7.06    9.20
   1   1 -34    3.63    9.27
   4   5   3    1.01    4.63
  -4   5  -3    5.22    8.03
   0  -1  34    8.88   17.57
   0  -1 -34    3.83    5.14
   0   1 -34    0.86    6.80
   0  -1  34    2.48    4.67
   0   1  34   -8.83   15.61
  -6   1 -22   53.47    6.79
   6   1  22   47.54    7.85
[truncated: 48,129 more chars]
