# Supplementary material for: Approaching isotropic charge transport of n-type organic semiconductors with bulky substituents
Source: Commun Chem. 2021 Nov 11;4:155. doi: 10.1038/s42004-021-00583-2 (PMC9814529; doi:10.1038/s42004-021-00583-2)
Supplement: Supplementary file 3 — Supplementary Data 2 [file 42004_2021_583_MOESM3_ESM.cif]

 
data_shelxl
 
_audit_creation_method            'SHELXL-2017/1'
_shelx_SHELXL_version_number      '2017/1'
_chemical_name_systematic         ?
_chemical_name_common             ?
_chemical_melting_point           ?
_chemical_formula_moiety         
 'C34 H28 N4 O4'
_chemical_formula_sum
 'C34 H28 N4 O4' 
_chemical_formula_weight          556.60

loop_
 _atom_type_symbol
 _atom_type_description
 _atom_type_scat_dispersion_real
 _atom_type_scat_dispersion_imag
 _atom_type_scat_source
 'C'  'C'   0.0181   0.0091
 'International Tables Vol C Tables 4.2.6.8 and 6.1.1.4'
 'H'  'H'   0.0000   0.0000
 'International Tables Vol C Tables 4.2.6.8 and 6.1.1.4'
 'N'  'N'   0.0311   0.0180
 'International Tables Vol C Tables 4.2.6.8 and 6.1.1.4'
 'O'  'O'   0.0492   0.0322
 'International Tables Vol C Tables 4.2.6.8 and 6.1.1.4'
 
_space_group_crystal_system       monoclinic
_space_group_IT_number            12
_space_group_name_H-M_alt         'C 2/m'
_space_group_name_Hall            '-C 2y'
 
_shelx_space_group_comment
;
The symmetry employed for this shelxl refinement is uniquely defined
by the following loop, which should always be used as a source of
symmetry information in preference to the above space-group names.
They are only intended as comments.
;
 
loop_
 _space_group_symop_operation_xyz
 'x, y, z'
 '-x, y, -z'
 'x+1/2, y+1/2, z'
 '-x+1/2, y+1/2, -z'
 '-x, -y, -z'
 'x, -y, z'
 '-x+1/2, -y+1/2, -z'
 'x+1/2, -y+1/2, z'
 
_cell_length_a                    8.5200(6)
_cell_length_b                    6.6538(6)
_cell_length_c                    22.3522(18)
_cell_angle_alpha                 90
_cell_angle_beta                  98.917(7)
_cell_angle_gamma                 90
_cell_volume                      1251.84(18)
_cell_formula_units_Z             2
_cell_measurement_temperature     297(2)
_cell_measurement_reflns_used     3730
_cell_measurement_theta_min       4.00
_cell_measurement_theta_max       68.11
 
_exptl_crystal_description        needle
_exptl_crystal_colour             red
_exptl_crystal_density_meas       ?
_exptl_crystal_density_method     ?
_exptl_crystal_density_diffrn     1.477          
_exptl_crystal_F_000              584
_exptl_transmission_factor_min    ?
_exptl_transmission_factor_max    ?
_exptl_crystal_size_max           0.180
_exptl_crystal_size_mid           0.030
_exptl_crystal_size_min           0.010
_exptl_absorpt_coefficient_mu     0.796
_shelx_estimated_absorpt_T_min    0.870
_shelx_estimated_absorpt_T_max    0.992
_exptl_absorpt_correction_type    multi-scan
_exptl_absorpt_correction_T_min   0.972
_exptl_absorpt_correction_T_max   0.992
_exptl_absorpt_process_details    'ABSCOR (Rigaku, 1995)'
_exptl_absorpt_special_details    ?
_diffrn_ambient_temperature       297(2)
_diffrn_radiation_wavelength      1.54187
_diffrn_radiation_type            CuK\a
_diffrn_source                    ?
_diffrn_measurement_device_type   'Rigaku R-AXIS RAPID'
_diffrn_measurement_method        \w
_diffrn_detector_area_resol_mean  10.000
_diffrn_reflns_number             7572
_diffrn_reflns_av_unetI/netI      0.0499
_diffrn_reflns_av_R_equivalents   0.0472
_diffrn_reflns_limit_h_min        -10
_diffrn_reflns_limit_h_max        10
_diffrn_reflns_limit_k_min        -8
_diffrn_reflns_limit_k_max        8
_diffrn_reflns_limit_l_min        -26
_diffrn_reflns_limit_l_max        26
_diffrn_reflns_theta_min          4.004
_diffrn_reflns_theta_max          68.234
_diffrn_reflns_theta_full         67.687
_diffrn_measured_fraction_theta_max   0.986
_diffrn_measured_fraction_theta_full  0.986
_diffrn_reflns_Laue_measured_fraction_max    0.986
_diffrn_reflns_Laue_measured_fraction_full   0.986
_diffrn_reflns_point_group_measured_fraction_max   0.986
_diffrn_reflns_point_group_measured_fraction_full  0.986
_reflns_number_total              1257
_reflns_number_gt                 708
_reflns_threshold_expression      'I > 2\s(I)'
_reflns_Friedel_coverage          0.000
_reflns_Friedel_fraction_max      .
_reflns_Friedel_fraction_full     .
 
_reflns_special_details
;
 Reflections were merged by SHELXL according to the crystal
 class for the calculation of statistics and refinement.
 
 _reflns_Friedel_fraction is defined as the number of unique
 Friedel pairs measured divided by the number that would be
 possible theoretically, ignoring centric projections and
 systematic absences.
;
 
_computing_data_collection        ?
_computing_cell_refinement        ?
_computing_data_reduction         ?
_computing_structure_solution     'SHELXT 2018/2 (Sheldrick, 2018)'
_computing_structure_refinement 'SHELXL-2017/1 (Sheldrick, 2017)'
_computing_molecular_graphics     ?
_computing_publication_material   ?
_refine_special_details           ?
_refine_ls_structure_factor_coef  Fsqd
_refine_ls_matrix_type            full
_refine_ls_weighting_scheme       calc
_refine_ls_weighting_details
'w=1/[\s^2^(Fo^2^)+(0.1000P)^2^] where P=(Fo^2^+2Fc^2^)/3'
_atom_sites_solution_primary      ?
_atom_sites_solution_secondary    ?
_atom_sites_solution_hydrogens    geom
_refine_ls_hydrogen_treatment     constr
_refine_ls_extinction_method      none
_refine_ls_extinction_coef        .
_refine_ls_number_reflns          1257
_refine_ls_number_parameters      121
_refine_ls_number_restraints      0
_refine_ls_R_factor_all           0.0900
_refine_ls_R_factor_gt            0.0494
_refine_ls_wR_factor_ref          0.1711
_refine_ls_wR_factor_gt           0.1425
_refine_ls_goodness_of_fit_ref    0.962
_refine_ls_restrained_S_all       0.962
_refine_ls_shift/su_max           0.000
_refine_ls_shift/su_mean          0.000
 
loop_
 _atom_site_label
 _atom_site_type_symbol
 _atom_site_fract_x
 _atom_site_fract_y
 _atom_site_fract_z
 _atom_site_U_iso_or_equiv
 _atom_site_adp_type
 _atom_site_occupancy
 _atom_site_site_symmetry_order  
 _atom_site_calc_flag
 _atom_site_refinement_flags_posn
 _atom_site_refinement_flags_adp
 _atom_site_refinement_flags_occupancy
 _atom_site_disorder_assembly
 _atom_site_disorder_group
O1 O 0.9901(3) 0.500000 0.72721(9) 0.0795(8) Uani 1 2 d S T P A .
O2 O 0.4831(3) 0.500000 0.76938(9) 0.0771(8) Uani 1 2 d S T P . .
N1 N 0.7384(3) 0.500000 0.75032(10) 0.0586(7) Uani 1 2 d S T P A .
N2A N 0.2927(3) 0.500000 0.58519(11) 0.0623(8) Uani 0.5 2 d S T P A 1
C1A C 0.8272(3) 0.500000 0.54016(12) 0.0671(9) Uani 0.5 2 d S T P A 1
H1 H 0.898020 0.500000 0.512402 0.080 Uiso 0.5 2 calc R U P A 1
C2 C 0.5598(3) 0.500000 0.56226(12) 0.0521(8) Uani 1 2 d S T P A .
C3 C 0.3930(4) 0.500000 0.54431(12) 0.0542(8) Uani 1 2 d S T P . .
C4 C 0.6691(4) 0.500000 0.52063(13) 0.0547(8) Uani 1 2 d S T P . .
C5 C 0.5737(4) 0.500000 0.73275(14) 0.0614(9) Uani 1 2 d S T P . .
C6 C 0.5137(4) 0.500000 0.66682(13) 0.0555(8) Uani 1 2 d S T P A .
C7 C 0.6191(3) 0.500000 0.62504(13) 0.0523(8) Uani 1 2 d S T P . .
C8 C 0.8483(4) 0.500000 0.71012(14) 0.0618(9) Uani 1 2 d S T P . .
C9 C 0.7838(4) 0.500000 0.64426(13) 0.0555(8) Uani 1 2 d S T P A .
C10 C 0.8031(4) 0.500000 0.81646(12) 0.0645(10) Uani 1 2 d S T P . .
H2 H 0.919092 0.499999 0.819407 0.077 Uiso 1 2 calc R U P A .
C11 C 0.3533(4) 0.500000 0.64585(13) 0.0642(9) Uani 1 2 d S T P . .
H3 H 0.282994 0.500000 0.673803 0.077 Uiso 0.5 2 calc R U P A 1
H4 H 0.282994 0.500000 0.673803 0.077 Uiso 0.5 2 calc R U P A 2
C12 C 0.8837(4) 0.500000 0.60181(14) 0.0663(9) Uani 1 2 d S T P . .
H5 H 0.992822 0.500000 0.614719 0.080 Uiso 0.5 2 calc R U P A 1
H6 H 0.992822 0.500000 0.614719 0.080 Uiso 0.5 2 calc R U P A 2
C13 C 0.7608(3) 0.6885(4) 0.84796(9) 0.0762(8) Uani 1 1 d . . . . .
H7 H 0.646266 0.697802 0.845282 0.091 Uiso 1 1 calc R U . . .
H8 H 0.797221 0.805289 0.828071 0.091 Uiso 1 1 calc R U . . .
C14 C 0.7937(5) 0.500000 0.94578(15) 0.0905(13) Uani 1 2 d S T P . .
H9 H 0.680529 0.499999 0.947215 0.109 Uiso 1 2 calc R U P . .
H10 H 0.849294 0.500000 0.987087 0.109 Uiso 1 2 calc R U P . .
C15 C 0.8368(3) 0.6861(5) 0.91386(10) 0.0935(9) Uani 1 1 d . . . . .
H11 H 0.951343 0.693044 0.916337 0.112 Uiso 1 1 calc R U . . .
H12 H 0.802520 0.803566 0.934058 0.112 Uiso 1 1 calc R U . . .
C16B C 0.2927(3) 0.500000 0.58519(11) 0.0623(8) Uani 0.5 2 d S T P A 2
H13 H 0.183481 0.500000 0.572548 0.075 Uiso 0.5 2 calc R U P A 2
N2B N 0.8272(3) 0.500000 0.54016(12) 0.0671(9) Uani 0.5 2 d S T P A 2
 
loop_
 _atom_site_aniso_label
 _atom_site_aniso_U_11
 _atom_site_aniso_U_22
 _atom_site_aniso_U_33
 _atom_site_aniso_U_23
 _atom_site_aniso_U_13
 _atom_site_aniso_U_12
O1 0.0547(14) 0.128(2) 0.0542(13) 0.000 0.0041(11) 0.000
O2 0.0682(16) 0.116(2) 0.0497(13) 0.000 0.0174(11) 0.000
N1 0.0567(16) 0.0772(19) 0.0428(14) 0.000 0.0107(12) 0.000
N2A 0.0530(18) 0.088(2) 0.0475(16) 0.000 0.0134(14) 0.000
C1A 0.0579(19) 0.095(2) 0.0499(17) 0.000 0.0130(14) 0.000
C2 0.0528(19) 0.0580(19) 0.0477(17) 0.000 0.0144(15) 0.000
C3 0.0526(19) 0.065(2) 0.0469(18) 0.000 0.0138(15) 0.000
C4 0.052(2) 0.065(2) 0.0484(18) 0.000 0.0114(15) 0.000
C5 0.061(2) 0.073(2) 0.0510(18) 0.000 0.0139(16) 0.000
C6 0.054(2) 0.066(2) 0.0464(17) 0.000 0.0099(15) 0.000
C7 0.053(2) 0.059(2) 0.0460(17) 0.000 0.0111(14) 0.000
C8 0.057(2) 0.076(2) 0.0528(19) 0.000 0.0107(16) 0.000
C9 0.054(2) 0.069(2) 0.0437(17) 0.000 0.0099(15) 0.000
C10 0.063(2) 0.088(3) 0.0426(17) 0.000 0.0085(15) 0.000
C11 0.061(2) 0.085(2) 0.0490(18) 0.000 0.0155(16) 0.000
C12 0.053(2) 0.094(3) 0.0526(18) 0.000 0.0111(15) 0.000
C13 0.098(2) 0.0747(18) 0.0566(14) -0.0060(12) 0.0135(13) -0.0100(14)
C14 0.088(3) 0.139(4) 0.045(2) 0.000 0.0101(19) 0.000
C15 0.100(2) 0.123(3) 0.0592(16) -0.0223(15) 0.0180(14) -0.0216(18)
C16B 0.0530(18) 0.088(2) 0.0475(16) 0.000 0.0134(14) 0.000
N2B 0.0579(19) 0.095(2) 0.0499(17) 0.000 0.0130(14) 0.000
 
_geom_special_details
;
 All esds (except the esd in the dihedral angle between two l.s. planes)
 are estimated using the full covariance matrix.  The cell esds are taken
 into account individually in the estimation of esds in distances, angles
 and torsion angles; correlations between esds in cell parameters are only
 used when they are defined by crystal symmetry.  An approximate (isotropic)
 treatment of cell esds is used for estimating esds involving l.s. planes.
;
 
loop_
 _geom_bond_atom_site_label_1
 _geom_bond_atom_site_label_2
 _geom_bond_distance
 _geom_bond_site_symmetry_2
 _geom_bond_publ_flag
O1 C8 1.210(3) . ?
O2 C5 1.209(3) . ?
N1 C8 1.395(4) . ?
N1 C5 1.397(4) . ?
N1 C10 1.496(3) . ?
N2A C3 1.344(3) . ?
N2A C11 1.374(4) . ?
C1A C4 1.350(4) . ?
C1A C12 1.387(4) . ?
C1A H1 0.9300 . ?
C2 C4 1.415(4) . ?
C2 C7 1.416(4) . ?
C2 C3 1.416(4) . ?
C3 C16B 1.344(3) . ?
C3 C4 1.466(4) 5_666 ?
C4 N2B 1.350(4) . ?
C5 C6 1.483(4) . ?
C6 C11 1.374(4) . ?
C6 C7 1.393(4) . ?
C7 C9 1.402(4) . ?
C8 C9 1.489(4) . ?
C9 C12 1.369(4) . ?
C10 C13 1.509(3) . ?
C10 C13 1.509(3) 6_565 ?
C10 H2 0.9800 . ?
C11 C16B 1.374(4) . ?
C11 H3 0.9300 . ?
C11 H4 0.9300 . ?
C12 N2B 1.387(4) . ?
C12 H5 0.9300 . ?
C12 H6 0.9300 . ?
C13 C15 1.515(3) . ?
C13 H7 0.9700 . ?
C13 H8 0.9700 . ?
C14 C15 1.503(3) . ?
C14 C15 1.503(3) 6_565 ?
C14 H9 0.9700 . ?
C14 H10 0.9700 . ?
C15 H11 0.9700 . ?
C15 H12 0.9700 . ?
C16B H13 0.9300 . ?
 
loop_
 _geom_angle_atom_site_label_1
 _geom_angle_atom_site_label_2
 _geom_angle_atom_site_label_3
 _geom_angle
 _geom_angle_site_symmetry_1
 _geom_angle_site_symmetry_3
 _geom_angle_publ_flag
C8 N1 C5 124.3(3) . . ?
C8 N1 C10 117.1(3) . . ?
C5 N1 C10 118.6(2) . . ?
C3 N2A C11 119.4(3) . . ?
C4 C1A C12 119.7(3) . . ?
C4 C1A H1 120.1 . . ?
C12 C1A H1 120.1 . . ?
C4 C2 C7 118.8(3) . . ?
C4 C2 C3 123.2(3) . . ?
C7 C2 C3 118.0(3) . . ?
C16B C3 C2 121.5(3) . . ?
N2A C3 C2 121.5(3) . . ?
N2A C3 C4 120.2(3) . 5_666 ?
C2 C3 C4 118.2(3) . 5_666 ?
N2B C4 C2 120.8(3) . . ?
C1A C4 C2 120.8(3) . . ?
C1A C4 C3 120.6(3) . 5_666 ?
C2 C4 C3 118.6(3) . 5_666 ?
O2 C5 N1 121.9(3) . . ?
O2 C5 C6 121.0(3) . . ?
N1 C5 C6 117.1(3) . . ?
C11 C6 C7 118.8(3) . . ?
C11 C6 C5 120.7(3) . . ?
C7 C6 C5 120.5(3) . . ?
C6 C7 C9 120.9(3) . . ?
C6 C7 C2 119.8(3) . . ?
C9 C7 C2 119.3(3) . . ?
O1 C8 N1 122.3(3) . . ?
O1 C8 C9 120.6(3) . . ?
N1 C8 C9 117.1(3) . . ?
C12 C9 C7 119.2(3) . . ?
C12 C9 C8 120.8(3) . . ?
C7 C9 C8 120.1(3) . . ?
N1 C10 C13 112.51(16) . . ?
N1 C10 C13 112.51(16) . 6_565 ?
C13 C10 C13 112.4(2) . 6_565 ?
N1 C10 H2 106.3 . . ?
C13 C10 H2 106.3 . . ?
C13 C10 H2 106.3 6_565 . ?
C16B C11 C6 122.5(3) . . ?
N2A C11 C6 122.5(3) . . ?
N2A C11 H3 118.7 . . ?
C6 C11 H3 118.7 . . ?
C16B C11 H4 118.7 . . ?
C6 C11 H4 118.7 . . ?
C9 C12 N2B 122.1(3) . . ?
C9 C12 C1A 122.1(3) . . ?
C9 C12 H5 119.0 . . ?
C1A C12 H5 119.0 . . ?
C9 C12 H6 119.0 . . ?
N2B C12 H6 119.0 . . ?
C10 C13 C15 110.4(2) . . ?
C10 C13 H7 109.6 . . ?
C15 C13 H7 109.6 . . ?
C10 C13 H8 109.6 . . ?
C15 C13 H8 109.6 . . ?
H7 C13 H8 108.1 . . ?
C15 C14 C15 111.0(3) . 6_565 ?
C15 C14 H9 109.4 . . ?
C15 C14 H9 109.4 6_565 . ?
C15 C14 H10 109.4 . . ?
C15 C14 H10 109.4 6_565 . ?
H9 C14 H10 108.0 . . ?
C14 C15 C13 111.8(2) . . ?
C14 C15 H11 109.3 . . ?
C13 C15 H11 109.3 . . ?
C14 C15 H12 109.3 . . ?
C13 C15 H12 109.3 . . ?
H11 C15 H12 107.9 . . ?
C3 C16B C11 119.4(3) . . ?
C3 C16B H13 120.3 . . ?
C11 C16B H13 120.3 . . ?
C4 N2B C12 119.7(3) . . ?
 
loop_
 _geom_torsion_atom_site_label_1
 _geom_torsion_atom_site_label_2
 _geom_torsion_atom_site_label_3
 _geom_torsion_atom_site_label_4
 _geom_torsion
 _geom_torsion_site_symmetry_1
 _geom_torsion_site_symmetry_2
 _geom_torsion_site_symmetry_3
 _geom_torsion_site_symmetry_4
 _geom_torsion_publ_flag
C11 N2A C3 C2 0.000(2) . . . . ?
C11 N2A C3 C4 180.000(1) . . . 5_666 ?
C4 C2 C3 C16B 180.000(1) . . . . ?
C7 C2 C3 C16B 0.000(2) . . . . ?
C4 C2 C3 N2A 180.000(1) . . . . ?
C7 C2 C3 N2A 0.000(2) . . . . ?
C4 C2 C3 C4 0.000(2) . . . 5_666 ?
C7 C2 C3 C4 180.000(1) . . . 5_666 ?
C12 C1A C4 C2 0.000(2) . . . . ?
C12 C1A C4 C3 180.000(1) . . . 5_666 ?
C7 C2 C4 N2B 0.000(1) . . . . ?
C3 C2 C4 N2B 180.000(1) . . . . ?
C7 C2 C4 C1A 0.000(1) . . . . ?
C3 C2 C4 C1A 180.000(1) . . . . ?
C7 C2 C4 C3 180.000(1) . . . 5_666 ?
C3 C2 C4 C3 0.000(1) . . . 5_666 ?
C8 N1 C5 O2 180.000(1) . . . . ?
C10 N1 C5 O2 0.000(2) . . . . ?
C8 N1 C5 C6 0.000(2) . . . . ?
C10 N1 C5 C6 180.000(1) . . . . ?
O2 C5 C6 C11 0.000(2) . . . . ?
N1 C5 C6 C11 180.000(2) . . . . ?
O2 C5 C6 C7 180.000(2) . . . . ?
N1 C5 C6 C7 0.000(2) . . . . ?
C11 C6 C7 C9 180.000(1) . . . . ?
C5 C6 C7 C9 0.000(2) . . . . ?
C11 C6 C7 C2 0.000(2) . . . . ?
C5 C6 C7 C2 180.000(1) . . . . ?
C4 C2 C7 C6 180.000(1) . . . . ?
C3 C2 C7 C6 0.000(2) . . . . ?
C4 C2 C7 C9 0.000(2) . . . . ?
C3 C2 C7 C9 180.000(1) . . . . ?
C5 N1 C8 O1 180.000(1) . . . . ?
C10 N1 C8 O1 0.000(2) . . . . ?
C5 N1 C8 C9 0.000(2) . . . . ?
C10 N1 C8 C9 180.000(1) . . . . ?
C6 C7 C9 C12 180.000(1) . . . . ?
C2 C7 C9 C12 0.000(2) . . . . ?
C6 C7 C9 C8 0.000(2) . . . . ?
C2 C7 C9 C8 180.000(1) . . . . ?
O1 C8 C9 C12 0.000(2) . . . . ?
N1 C8 C9 C12 180.000(2) . . . . ?
O1 C8 C9 C7 180.000(2) . . . . ?
N1 C8 C9 C7 0.000(2) . . . . ?
C8 N1 C10 C13 115.90(19) . . . . ?
C5 N1 C10 C13 -64.10(19) . . . . ?
C8 N1 C10 C13 -115.90(19) . . . 6_565 ?
C5 N1 C10 C13 64.10(19) . . . 6_565 ?
C3 N2A C11 C6 0.000(2) . . . . ?
C7 C6 C11 C16B 0.000(2) . . . . ?
C5 C6 C11 C16B 180.000(2) . . . . ?
C7 C6 C11 N2A 0.000(2) . . . . ?
C5 C6 C11 N2A 180.000(2) . . . . ?
C7 C9 C12 N2B 0.000(2) . . . . ?
C8 C9 C12 N2B 180.000(1) . . . . ?
C7 C9 C12 C1A 0.000(2) . . . . ?
C8 C9 C12 C1A 180.000(1) . . . . ?
C4 C1A C12 C9 0.000(2) . . . . ?
N1 C10 C13 C15 -176.8(2) . . . . ?
C13 C10 C13 C15 54.9(3) 6_565 . . . ?
C15 C14 C15 C13 55.8(4) 6_565 . . . ?
C10 C13 C15 C14 -55.0(3) . . . . ?
C2 C3 C16B C11 0.000(2) . . . . ?
C4 C3 C16B C11 180.000(1) 5_666 . . . ?
C6 C11 C16B C3 0.000(2) . . . . ?
C2 C4 N2B C12 0.000(2) . . . . ?
C3 C4 N2B C12 180.000(1) 5_666 . . . ?
C9 C12 N2B C4 0.000(2) . . . . ?
 
_refine_diff_density_max    0.199
_refine_diff_density_min   -0.131
_refine_diff_density_rms    0.035

_shelx_res_file
;
TITL shelxl_a.res in C2/m
    shelxl.res
    created by SHELXL-2017/1 at 16:12:39 on 31-Mar-2020
REM  Yadorkari-X generated
CELL 1.54187 8.5200 6.6538 22.3522 90.0000 98.9170 90.0000
ZERR 2.0 0.0006 0.0006 0.0018 0.0000 0.0070 0.0000
LATT 7
SYMM -X, +Y, -Z
REM  SPGR C2/m monoclinic
SFAC C H N O
UNIT 68 56 8 8
SIZE 0.18 0.03 0.01
TEMP 24.2
L.S. 90
FMAP 2
PLAN -20
ACTA
CONF
LIST 4
WPDB -1
BOND $H

EXYZ C16B N2A
EXYZ C1A N2B
EADP C16B N2A
EADP C1A N2B

WGHT    0.100000
FVAR       0.15793
O1    4    0.990133    0.500000    0.727207    10.50000    0.05466    0.12834 =
         0.05419    0.00000    0.00408    0.00000
O2    4    0.483108    0.500000    0.769383    10.50000    0.06825    0.11592 =
         0.04966    0.00000    0.01742    0.00000
N1    3    0.738351    0.500000    0.750323    10.50000    0.05674    0.07721 =
         0.04276    0.00000    0.01073    0.00000
PART 1
N2A   3    0.292742    0.500000    0.585194    10.25000    0.05299    0.08823 =
         0.04746    0.00000    0.01341    0.00000
C1A   1    0.827228    0.500000    0.540165    10.25000    0.05792    0.09489 =
         0.04987    0.00000    0.01304    0.00000
AFIX  43
H1    2    0.898020    0.500000    0.512402    10.25000   -1.20000
PART 0
AFIX   0
C2    1    0.559809    0.500000    0.562257    10.50000    0.05284    0.05799 =
         0.04766    0.00000    0.01440    0.00000
C3    1    0.392965    0.500000    0.544311    10.50000    0.05262    0.06500 =
         0.04687    0.00000    0.01376    0.00000
C4    1    0.669081    0.500000    0.520625    10.50000    0.05164    0.06511 =
         0.04844    0.00000    0.01137    0.00000
C5    1    0.573665    0.500000    0.732752    10.50000    0.06135    0.07349 =
         0.05098    0.00000    0.01394    0.00000
C6    1    0.513660    0.500000    0.666815    10.50000    0.05420    0.06649 =
         0.04639    0.00000    0.00987    0.00000
C7    1    0.619097    0.500000    0.625035    10.50000    0.05287    0.05899 =
         0.04600    0.00000    0.01109    0.00000
C8    1    0.848254    0.500000    0.710123    10.50000    0.05744    0.07582 =
         0.05284    0.00000    0.01068    0.00000
C9    1    0.783793    0.500000    0.644255    10.50000    0.05413    0.06946 =
         0.04374    0.00000    0.00992    0.00000
C10   1    0.803124    0.500000    0.816459    10.50000    0.06293    0.08812 =
         0.04256    0.00000    0.00845    0.00000
AFIX  13
H2    2    0.919092    0.499999    0.819407    10.50000   -1.20000
AFIX   0
C11   1    0.353275    0.500000    0.645851    10.50000    0.06091    0.08495 =
         0.04902    0.00000    0.01555    0.00000
PART 1
AFIX  43
H3    2    0.282994    0.500000    0.673803    10.25000   -1.20000
PART 2
AFIX  43
H4    2    0.282994    0.500000    0.673803    10.25000   -1.20000
PART 0
AFIX   0
C12   1    0.883671    0.500000    0.601813    10.50000    0.05307    0.09403 =
         0.05260    0.00000    0.01109    0.00000
PART 1
AFIX  43
H5    2    0.992822    0.500000    0.614719    10.25000   -1.20000
PART 2
AFIX  43
H6    2    0.992822    0.500000    0.614719    10.25000   -1.20000
PART 0
AFIX   0
C13   1    0.760761    0.688496    0.847962    11.00000    0.09777    0.07473 =
         0.05661   -0.00596    0.01353   -0.01002
AFIX  23
H7    2    0.646266    0.697802    0.845282    11.00000   -1.20000
H8    2    0.797221    0.805289    0.828071    11.00000   -1.20000
AFIX   0
C14   1    0.793737    0.500000    0.945784    10.50000    0.08784    0.13887 =
         0.04466    0.00000    0.01007    0.00000
AFIX  23
H9    2    0.680529    0.499999    0.947215    10.50000   -1.20000
H10   2    0.849294    0.500000    0.987087    10.50000   -1.20000
AFIX   0
C15   1    0.836798    0.686089    0.913864    11.00000    0.09987    0.12311 =
         0.05919   -0.02230    0.01801   -0.02160
AFIX  23
H11   2    0.951343    0.693044    0.916337    11.00000   -1.20000
H12   2    0.802520    0.803566    0.934058    11.00000   -1.20000
PART 2
AFIX   0
C16B  1    0.292742    0.500000    0.585194    10.25000    0.05299    0.08823 =
         0.04746    0.00000    0.01341    0.00000
AFIX  43
H13   2    0.183481    0.500000    0.572548    10.25000   -1.20000
AFIX   0
N2B   3    0.827228    0.500000    0.540165    10.25000    0.05792    0.09489 =
         0.04987    0.00000    0.01304    0.00000
PART 0

HKLF 4


REM  shelxl_a.res in C2/m
REM R1 =  0.0494 for     708 Fo > 4sig(Fo)  and  0.0900 for all    1239 data
REM    121 parameters refined using      0 restraints

END

WGHT      0.0889      0.0000

REM Highest difference peak  0.199,  deepest hole -0.131,  1-sigma level  0.035
Q1    1   0.6345  0.5000  0.5304  10.50000  0.05    0.15
Q2    1   0.6238  0.5000  0.9431  10.50000  0.05    0.15
Q3    1   1.0271  0.5000  0.6075  10.50000  0.05    0.12
Q4    1   1.0682  0.5000  0.7816  10.50000  0.05    0.11
Q5    1   1.0432  0.5000  0.6891  10.50000  0.05    0.10
Q6    1   0.6901  0.7873  0.8287  11.00000  0.05    0.10
Q7    1   0.1311  0.5000  0.5900  10.50000  0.05    0.10
Q8    1   0.9949  0.5941  0.9113  11.00000  0.05    0.09
Q9    1   0.6787  0.5000  0.8509  10.50000  0.05    0.09
Q10   1   0.7767  1.0000  0.9155  10.50000  0.05    0.08
Q11   1   0.8162  0.5000  0.9124  10.50000  0.05    0.08
Q12   1   0.9639  0.5000  0.9370  10.50000  0.05    0.08
Q13   1   1.1536  0.5000  0.7258  10.50000  0.05    0.08
Q14   1   0.8449  0.4103  0.6239  11.00000  0.05    0.08
Q15   1   0.6598  0.2906  0.7392  11.00000  0.05    0.08
Q16   1   0.1891  0.5000  0.6558  10.50000  0.05    0.08
Q17   1   0.5654  0.5000  0.8869  10.50000  0.05    0.07
Q18   1   0.7184  0.7502  0.8016  11.00000  0.05    0.07
Q19   1   0.5993  0.6476  0.8484  11.00000  0.05    0.07
Q20   1   0.5000  0.5000  0.5000  10.25000  0.05    0.07
;
_shelx_res_checksum    9246

_shelx_hkl_file
;
   0   0   2   35.96    1.19
   0   0  -2   35.96    1.36
   0   0  -2   39.15    1.23
   0   0   2   38.35    1.23
   0   0   2   35.63    1.11
   0   0   2   37.47    1.18
   0   0   2   34.52    1.12
   0   0  -2   37.75    1.11
   0   0  -2   37.28    1.19
   0   0  -2   36.94    1.01
   0   0  -3    5.75    0.31
   0   0  -3    5.72    0.21
   0   0  -3    5.84    0.35
   0   0  -3    5.69    0.27
   0   0   3    5.57    0.53
   0   0   3    5.72    0.32
   0   0   3    5.10    0.20
   0   0   3    5.91    0.38
   0   0   3    5.40    0.23
   0   0  -3    6.24    0.33
   0   0  -4    6.39    0.43
   0   0  -4    6.10    0.32
   0   0  -4    6.16    0.39
   0   0   4    6.58    0.43
   0   0   4    6.36    0.64
   0   0   4    5.39    0.25
   0   0   4    5.93    0.45
   0   0   4    5.53    0.29
   0   0  -4    6.26    0.25
   0   0  -4    6.65    0.41
  -1   1   0   47.34    1.69
  -1  -1   0   50.24    2.17
   1   1   0   52.23    2.05
   1  -1   0   49.09    2.35
   1  -1   0   53.27    2.04
   1  -1   0   48.49    1.90
   1   1   0   51.43    2.17
   1  -1   0   51.63    1.92
  -1   1   0   48.04    2.18
  -1  -1   0   39.77    1.94
  -1   1   0   51.61    2.46
   1   1   0   48.56    2.08
   1  -1   0   48.66    2.14
  -1  -1   0   52.95    2.23
  -1  -1   0   51.88    2.04
  -1   1   0   50.18    2.21
  -1  -1   0   44.40    1.75
  -1   1   0   52.46    1.78
   1   1   0   50.92    1.45
  -1   1   1  610.56   72.54
  -1  -1   1  622.21   79.88
  -1  -1   1  621.33   78.80
  -1   1   1  633.04   82.75
  -1   1   1  606.13   78.60
   1  -1  -1  590.27   76.14
   1   1  -1  588.73   71.76
   1  -1  -1  594.15   78.18
   1   1  -1  638.06   81.61
  -1   1   1  576.12   73.61
  -1   1   1  632.12   79.35
   1  -1  -1  629.49   82.19
   1   1  -1  639.73   78.75
  -1  -1   1  638.75   81.25
   1   1  -1  627.96   80.45
   1  -1  -1  625.61   78.57
   1   1  -1  624.52   78.86
  -1  -1   1  622.57   79.87
  -1   1  -1   55.82    1.97
  -1  -1  -1   60.09    2.69
  -1  -1  -1   58.95    2.58
   1  -1   1   61.96    3.11
   1   1   1   61.32    2.68
   1   1   1   58.46    2.64
   1  -1   1   61.40    2.45
   1   1   1   58.41    2.65
   1  -1   1   60.24    2.44
  -1  -1  -1   66.49    2.81
   1   1   1   61.69    2.61
   1  -1   1   62.97    2.87
  -1   1  -1   63.76    2.57
  -1  -1  -1   60.71    2.73
  -1   1  -1   59.67    2.11
  -1   1  -1   58.22    2.72
  -1   1  -1   59.31    3.02
  -1   1  -1   60.49    2.47
   1  -1  -2   13.30    0.72
   1   1  -2   14.09    0.64
  -1  -1   2   14.53    0.59
  -1   1   2   13.40    0.66
  -1   1   2   14.38    0.54
   1   1  -2   13.87    0.57
   1  -1  -2   15.29    0.57
   1   1  -2   14.39    0.71
   1  -1  -2   13.36    0.66
   1  -1  -2   14.83    0.83
   1   1  -2   13.88    0.50
  -1  -1   2   13.63    0.70
  -1   1   2   14.51    0.77
  -1  -1   2   14.55    0.52
  -1   1   2   14.76    0.80
  -1  -1   2   14.93    0.56
  -1  -1   2   14.26    0.67
  -1  -1  -2    7.43    0.21
   1   1   2    7.11    0.48
  -1   1  -2    7.78    0.43
  -1   1  -2    7.41    0.18
   1   1   2    7.34    0.66
  -1  -1  -2    7.26    0.44
  -1   1  -2    7.42    0.41
  -1  -1  -2    7.20    0.42
  -1   1  -2    7.23    0.62
  -1   1  -2    7.43    0.48
   1   1   2    7.00    0.42
   1   1   2    7.55    0.17
   1  -1   2    7.17    0.59
   1  -1   2    7.78    0.76
   1   1   2    7.53    0.48
   1  -1   2    7.33    0.42
  -1  -1  -2    7.43    0.48
   1  -1   2    7.38    0.38
  -1   1   3    2.14    0.33
   1   1  -3    2.23    0.33
   1   1  -3    2.36    0.25
   1  -1  -3    2.40    0.37
  -1   1   3    2.53    0.35
  -1   1   3    2.34    0.31
  -1  -1   3    2.39    0.15
  -1  -1   3    2.54    0.33
  -1   1   3    2.40    0.23
   1  -1  -3    2.09    0.34
   1   1  -3    2.33    0.27
  -1  -1   3    2.40    0.25
   1   1  -3    2.31    0.25
  -1  -1   3    2.43    0.28
  -1  -1   3    2.53    0.30
   1  -1  -3    2.08    0.28
   0   0  -5    7.07    0.50
   0   0   5    6.20    0.48
   0   0   5    5.92    0.86
   0   0   5    6.44    0.45
   0   0   5    7.27    0.53
   0   0  -5    6.44    0.38
   0   0   5    6.47    0.34
   0   0  -5    7.14    0.30
   0   0  -5    7.02    0.78
   0   0  -5    6.96    0.45
  -2   0   1   15.75    0.55
  -2   0   1   15.92    0.63
  -2   0   1   16.38    0.62
   2   0  -1   16.00    0.98
   2   0  -1   17.65    0.75
  -2   0   1   16.47    0.57
   2   0  -1   17.13    0.71
   2   0  -1   16.03    0.63
  -2   0   0  144.62    7.73
   2   0   0  138.46    7.57
  -2   0   0  134.13    7.90
   2   0   0  136.80    7.84
   2   0   0  126.51    6.01
   2   0   0  134.62    7.90
  -2   0   0  136.06    8.82
  -2   0   0  140.57    8.71
   2   0   0  136.40    8.83
   2   0  -2   31.81    1.26
  -2   0   2   30.69    1.25
  -2   0   2   30.68    1.14
   2   0  -2   31.64    1.31
  -2   0   2   34.52    1.25
   2   0  -2   32.34    1.37
  -2   0   2   32.12    1.13
   2   0  -2   32.24    1.16
   1   1   3   -0.12    0.20
  -1   1  -3    0.08    0.21
  -1   1  -3    0.01    0.19
   1   1   3    0.15    0.18
  -1   1  -3   -0.01    0.29
  -1  -1  -3    0.14    0.23
  -1   1  -3   -0.10    0.20
  -1  -1  -3   -0.02    0.07
  -1   1  -3    0.07    0.05
   1  -1   3   -0.03    0.20
  -1  -1  -3    0.13    0.18
  -1  -1  -3    0.02    0.19
   1   1   3    0.17    0.22
   1  -1   3    0.09    0.19
   1  -1   3   -0.12    0.31
   1   1   3    0.01    0.09
   1   1   3    0.00    0.18
   1  -1   3   -0.19    0.17
   1   1   3    0.00    0.21
   2   0   1  276.93   21.64
  -2   0  -1  259.84   19.06
  -2   0  -1  254.42   20.54
   2   0   1  260.17   19.48
   2   0   1  260.51   20.75
  -2   0  -1  248.53   20.27
  -2   0  -1  268.10   21.11
  -2   0  -1  261.25   19.59
   2   0   1  258.33   20.86
   2   0   1  211.23   15.72
  -1   1   4    0.82    0.27
   1   1  -4    0.97    0.22
  -1  -1   4    0.84    0.20
  -1   1   4    0.63    0.20
  -1   1   4    0.69    0.06
  -1   1   4    0.69    0.06
   1  -1  -4    0.65    0.22
   1  -1  -4    0.97    0.30
   1   1  -4    0.68    0.23
   1  -1  -4    0.84    0.30
  -1  -1   4    0.76    0.23
   1   1  -4    0.85    0.23
   1   1  -4    0.37    0.27
  -1  -1   4    0.67    0.07
  -1   1   4    0.56    0.25
  -1   1   4    0.60    0.28
  -1  -1   4    1.01    0.29
  -1  -1   4    0.68    0.28
   2   0  -3  328.46   29.28
  -2   0   3  334.60   30.87
  -2   0   3  336.32   30.47
  -2   0   3  312.31   25.12
  -2   0   3  324.53   28.09
  -2   0   3  348.86   30.86
   2   0  -3  344.01   31.43
   2   0  -3  334.35   30.36
   2   0  -3  321.40   27.70
   2   0   2   68.53    3.49
  -2   0  -2   72.42    3.35
   2   0   2   68.46    3.40
   2   0   2   79.20    3.28
  -2   0  -2   71.65    2.78
  -2   0  -2   62.79    3.39
  -2   0  -2   74.18    3.80
  -2   0  -2   70.24    2.98
   2   0   2   70.51    2.77
   2   0   2   70.21    3.26
   0   0   6   82.02    4.37
   0   0   6   75.65    3.90
   0   0   6   71.86    3.30
   0   0  -6   75.61    3.90
   0   0   6   78.91    4.47
   0   0  -6   80.58    3.54
   0   0  -6   76.06    3.65
   0   0  -6   77.30    4.06
   0   0  -6   79.47    4.09
   0   0   6   75.62    3.55
   2   0  -4  147.59    7.93
  -2   0   4  141.81    8.90
  -2   0   4  145.60    9.26
  -2   0   4  137.19    7.97
  -2   0   4  142.62    8.34
  -2   0   4  151.88    8.06
   2   0  -4  140.91    8.91
   2   0  -4  142.62    9.09
   2   0  -4  150.31    8.01
   2   0  -4  142.23    8.51
  -1   1  -4    6.02    0.43
  -1  -1  -4    5.53    0.53
  -1   1  -4    5.48    0.48
   1  -1   4    4.89    0.09
   1   1   4    5.32    0.36
  -1  -1  -4    5.32    0.24
   1   1   4    5.22    0.46
  -1   1  -4    5.77    0.60
  -1   1  -4    4.97    0.38
   1   1   4    5.57    0.27
  -1  -1  -4    5.68    0.45
  -1   1  -4    5.18    0.12
  -1  -1  -4    5.65    0.40
   1  -1   4    5.96    0.61
   1  -1   4    5.78    0.37
   1   1   4    4.77    0.44
   1  -1   4    5.12    0.43
   1   1   4    5.06    0.35
   1  -1   4    5.11    0.37
   1   1   4    5.64    0.45
  -1   1   5    2.04    0.29
  -1  -1   5    2.47    0.39
  -1   1   5    2.12    0.34
  -1  -1   5    1.96    0.27
  -1   1   5    2.11    0.11
   1  -1  -5    2.06    0.38
   1   1  -5    2.17    0.30
  -1   1   5    2.50    0.36
   1   1  -5    1.86    0.30
   1   1  -5    2.15    0.27
  -1   1   5    2.13    0.26
  -1  -1   5    1.93    0.27
   1  -1  -5    1.93    0.25
  -1  -1   5    2.22    0.35
   1   1  -5    2.08    0.34
   1  -1  -5    2.15    0.33
   1  -1  -5    2.15    0.35
  -1  -1   5    2.11    0.06
  -2   0  -3    5.44    0.33
  -2   0  -3    4.60    0.46
  -2   0  -3    5.35    0.47
   2   0   3    5.91    0.32
  -2   0  -3    5.29    0.29
   2   0   3    5.10    0.42
   2   0   3    5.38    0.42
  -2   0  -3    5.09    0.18
   2   0   3    5.12    0.17
   2   0   3    5.55    0.39
   0  -2   0 1407.61  312.97
   0  -2   0 1435.92  323.63
   0   2   0 1438.01  324.84
   0  -2   0 1488.89  335.63
   0   2   0 1487.56  338.04
   0  -2   0 1430.33  323.49
   0   2   0 1416.66  316.87
   0   2   0 1561.46 9999.00
   0   2   0 1389.02  307.49
   0  -2   0 1379.96  309.76
   2   0  -5    1.25    0.33
  -2   0   5    1.20    0.17
  -2   0   5    0.97    0.15
  -2   0   5    1.09    0.13
  -2   0   5    0.94    0.30
   2   0  -5    1.08    0.14
   2   0  -5    1.12    0.29
   2   0  -5    1.10    0.13
   2   0  -5    1.32    0.27
  -2   0   5    0.96    0.28
   0  -2   1  582.99   77.15
   0   2   1  623.76   84.07
   0  -2   1  579.39   76.49
   0  -2   1  597.74   77.49
   0   2   1  594.25   75.37
   0  -2   1  611.75   80.71
   0   2   1  678.84   91.35
   0  -2  -1  597.21   78.72
   0   2  -1  605.29   78.90
   0   2  -1  597.22   79.44
   0  -2  -1  617.58   81.81
   0  -2  -1  597.51   78.83
   0   2  -1  605.52   80.71
   0   2  -1  597.61   79.83
   0  -2  -1  624.57   83.69
   0  -2  -1  605.05   77.36
   0   2   1  604.32   79.63
   0   2  -1  580.29   74.76
   0  -2   1  589.47   77.28
   0   2   1  613.09   82.69
  -1   1  -5   66.12    3.19
  -1   1  -5   57.20    3.23
   1   1   5   56.53    3.02
  -1  -1  -5   63.42    3.37
   1   1   5   61.30    2.64
  -1   1  -5   62.87    3.16
   1   1   5   60.73    3.01
   1  -1   5   57.63    2.93
  -1   1  -5   61.75    3.31
   1   1   5   54.28    2.74
  -1   1  -5   59.59    3.38
   1  -1   5   61.09    2.90
   1  -1   5   58.92    2.64
   1   1   5   56.97    2.78
  -1  -1  -5   60.27    2.47
  -1  -1  -5   58.81    2.88
   1  -1   5   58.40    1.83
  -1  -1  -5   58.07    2.78
   1   1   5   58.40    2.68
  -1   1  -5   60.56    1.98
   0  -2   2   23.76    0.96
   0   2   2   23.88    1.34
   0   2   2   24.89    1.00
   0   2   2   24.88    1.37
   0   2  -2   23.74    1.15
   0  -2  -2   25.34    1.36
   0  -2  -2   23.19    0.90
   0   2  -2   23.95    0.97
   0  -2   2   25.68    1.25
   0   2  -2   23.67    1.16
   0   2  -2   23.95    1.14
   0   2  -2   23.81    0.95
   0   2   2   24.15    1.16
   0  -2  -2   22.94    0.97
   0  -2  -2   26.19    1.25
   0  -2   2   23.43    1.21
   0  -2   2   24.13    0.98
   0   2   2   23.68    0.75
   0   2   2   24.22    1.15
   0  -2   2   22.75    1.03
   0   0  -7    0.89    0.15
   0   0   7    0.91    0.18
   0   0   7    0.79    0.36
   0   0  -7    0.14    0.27
   0   0   7    0.85    0.16
   0   0  -7    1.09    0.28
   0   0  -7    0.89    0.21
   0   0   7    1.09    0.26
   0   0  -7    1.06    0.29
   0   0   7    1.14    0.30
  -1  -1   6    1.85    0.26
  -1   1   6    1.58    0.33
  -1   1   6    1.66    0.32
  -1  -1   6    1.37    0.24
   1  -1  -6    1.99    0.32
   1   1  -6    1.63    0.29
   1  -1  -6    1.59    0.20
   1  -1  -6    1.34    0.24
   1  -1  -6    1.52    0.33
   1   1  -6    1.55    0.31
   1  -1  -6    1.34    0.36
   1   1  -6    1.55    0.25
  -1   1   6    1.39    0.37
  -1  -1   6    1.52    0.33
  -1   1   6    1.67    0.13
  -1  -1   6    1.96    0.36
  -1  -1   6    1.49    0.39
   2   0   4   48.32    2.02
  -2   0  -4   44.28    2.23
  -2   0  -4   43.93    2.17
   2   0   4   42.31    2.08
   2   0   4   43.35    2.13
  -2   0  -4   46.08    1.99
   2   0   4   46.13    1.45
   2   0   4   44.12    1.50
  -2   0  -4   44.31    2.28
   0  -2   3   72.62    3.42
   0   2  -3   74.56    3.81
   0   2  -3   74.81    3.48
   0  -2  -3   77.17    4.29
   0  -2   3   83.26    4.35
   0   2   3   73.78    3.54
   0   2   3   73.52    4.23
   0   2  -3   72.41    3.64
   0   2   3   81.98    4.59
   0   2  -3   74.69    4.05
   0  -2  -3   71.94    3.51
   0  -2   3   75.64    3.89
   0  -2  -3   70.31    2.93
   0   2   3   74.83    3.85
   0  -2   3   74.36    3.68
   0   2   3   73.11    3.03
   0  -2   3   72.66    3.66
   0  -2   3   73.10    3.56
   0   2   3   78.24    4.36
   0   2   3   76.10    4.68
   2   0  -6   28.78    1.02
  -2   0   6   28.50    1.37
  -2   0   6   29.65    0.79
  -2   0   6   29.71    1.04
  -2   0   6   28.65    0.97
  -2   0   6   28.76    1.46
   2   0  -6   27.82    1.45
   2   0  -6   27.61    1.38
   2   0  -6   28.27    1.34
   1   1   6    0.71    0.24
  -1   1  -6    0.76    0.28
  -1  -1  -6    0.41    0.38
  -1   1  -6    0.49    0.32
  -1   1  -6    0.59    0.20
  -1  -1  -6    0.09    0.24
  -1   1  -6    0.70    0.30
  -1   1  -6    0.66    0.35
  -1   1  -6    0.59    0.05
   1   1   6    0.62    0.25
   1  -1   6    0.83    0.25
   1   1   6    0.46    0.21
   1  -1   6    0.29    0.45
   1  -1   6    0.87    0.19
   1   1   6    0.66    0.19
   1   1   6    0.66    0.22
   1  -1   6    0.60    0.07
   1   1   6    0.79    0.18
  -1  -1  -6    0.28    0.55
  -1  -1  -6    0.77    0.16
   0   2  -4  103.27    5.94
   0   2  -4  102.08    6.14
   0   2   4   99.77    5.64
   0   2  -4  101.43    5.48
   0   2   4   96.51    5.73
   0   2  -4   96.77    4.90
   0   2  -4  105.68    5.91
   0  -2   4   97.91    5.02
   0  -2   4   97.52    5.13
   0  -2   4  101.42    5.76
   0  -2   4   99.15    5.55
   0  -2  -4  101.98    4.89
   0  -2  -4  102.18    5.83
   0  -2  -4   98.73    5.89
   0  -2  -4   97.65    5.30
   0   2   4   98.76    5.95
   0   2   4  101.58    4.76
   0  -2   4   98.73    5.58
   0   2   4   97.14    5.90
   0   2   4  101.34    5.75
  -2   0  -5   16.65    1.03
  -2   0  -5   16.69    0.93
  -2   0  -5   18.02    0.80
   2   0   5   16.25    0.75
   2   0   5   16.11    0.87
  -2   0  -5   17.03    0.87
   2   0   5   16.17    0.44
   2   0   5   16.04    0.47
   2   0   5   15.66    0.83
  -1  -1   7   45.17    2.20
   1  -1  -7   44.44    1.87
   1  -1  -7   42.79    2.61
  -1  -1   7   42.15    1.83
  -1   1   7   41.49    2.03
  -1  -1   7   46.98    3.12
  -1   1   7   43.77    2.22
  -1  -1   7   45.26    2.29
   1   1  -7   45.36    2.22
  -1   1   7   43.95    1.61
  -1   1   7   43.80    1.99
  -1  -1   7   43.84    2.50
   1  -1  -7   45.35    2.26
   1  -1  -7   44.35    2.31
   1   1  -7   44.53    1.95
   1   1  -7   48.18    2.25
   1  -1  -7   44.57    2.07
   0   0   8   -0.03    0.22
   0   0   8    0.09    0.07
   0   0  -8    0.28    0.23
   0   0  -8    0.14    0.24
   0   0  -8    0.21    0.11
   0   0   8    0.14    0.15
   0   0  -8    0.07    0.25
   0   0   8   -0.09    0.30
   0   0   8    0.26    0.42
   0   0  -8    0.12    0.17
   2   0  -7   11.93    0.69
  -2   0   7   12.41    0.49
   2   0  -7   11.42    0.52
   2   0  -7   12.39    0.24
   2   0  -7   11.95    0.73
  -2   0   7   11.87    0.74
  -2   0   7   12.17    0.67
   2   0  -7   12.05    0.48
   2   0  -7   12.01    0.25
   0  -2   5   16.78    0.63
   0  -2  -5   15.99    0.69
   0   2  -5   17.63    0.98
   0  -2   5   16.59    0.87
   0   2   5   16.35    0.49
   0  -2   5   16.57    0.83
   0   2   5   16.59    0.85
   0   2   5   16.21    0.98
   0   2  -5   15.29    0.55
   0  -2   5   15.56    0.58
   0   2   5   16.14    0.83
   0  -2  -5   16.57    0.86
   0  -2  -5   15.42    0.50
   0   2  -5   16.88    1.27
   0  -2   5   16.11    0.84
   0   2   5   17.17    0.97
   0   2  -5   16.23    0.69
   0  -2  -5   16.35    0.94
   0   2   5   15.52    0.92
   0   2  -5   16.52    1.01
  -2   2   1   36.38    1.99
   2   2  -1   34.11    1.41
   2   2  -1   33.53    0.89
   2   2  -1   32.52    0.90
  -2  -2   1   35.75    1.53
  -2  -2   1   37.76    1.81
  -2  -2   1   35.16    1.59
  -2  -2   1   35.23    1.69
   2   2  -1   36.44    1.71
   2  -2  -1   35.99    1.96
  -2   2   1   33.61    1.30
   2  -2  -1   35.32    1.70
   2   2  -1   36.15    1.66
  -2   2   1   34.26    1.77
   2  -2  -1   33.47    0.99
   2  -2  -1   35.25    1.35
  -2   2   1   33.97    1.29
   3   1  -1   17.06    0.72
   3  -1  -1   19.08    0.87
   3  -1  -1   18.37    0.66
  -3   1   1   17.60    0.42
  -3  -1   1   16.80    0.90
  -3   1   1   17.81    0.65
  -3  -1   1   16.57    0.64
  -3   1   1   18.97    1.01
  -3  -1   1   16.50    0.50
  -3   1   1   17.90    0.63
  -3  -1   1   18.26    0.84
   3   1  -1   17.16    0.50
   3  -1  -1   16.73    0.61
  -3   1   1   18.28    0.91
   3   1  -1   18.58    0.93
   3   1  -1   17.78    0.77
   3   1  -1   18.34    0.55
   3  -1  -1   18.06    1.00
   3   1  -1   17.74    0.59
  -2  -2   0    6.75    0.47
  -2  -2   0    7.84    0.44
   2  -2   0    6.51    0.22
   2   2   0    7.42    0.49
   2  -2   0    6.65    0.23
  -2  -2   0    6.90    0.52
   2  -2   0    7.27    0.33
   2   2   0    7.37    0.51
   2  -2   0    7.77    0.66
   2  -2   0    7.46    0.54
  -2   2   0    7.39    0.59
  -2  -2   0    7.94    0.77
  -2   2   0    7.42    0.64
  -2   2   0    7.08    0.33
   2   2   0    6.70    0.39
  -2   2   0    7.07    0.29
   3   1  -2   17.52    0.48
  -3   1   2   18.60    0.65
   3   1  -2   19.61    0.60
  -3   1   2   17.63    0.86
  -3  -1   2   17.24    0.67
  -3  -1   2   18.63    0.87
   3   1  -2   18.37    0.84
  -3  -1   2   17.33    0.92
  -3   1   2   18.37    0.67
  -3  -1   2   17.11    0.66
  -3   1   2   17.51    1.44
   3  -1  -2   18.53    1.02
   3  -1  -2   16.94    0.70
   3   1  -2   17.82    0.60
   3  -1  -2   19.30    0.84
   3   1  -2   17.01    0.86
   3  -1  -2   17.65    0.61
   3   1  -2   19.01    1.35
  -2   2   2  111.46    6.28
   2   2  -2  116.40    5.75
   2  -2  -2  116.03    7.58
   2  -2  -2  125.92    7.00
  -2  -2   2  116.95    7.18
   2   2  -2  120.00    6.13
   2  -2  -2  117.95    7.20
   2   2  -2  120.79    7.37
   2   2  -2  113.99    6.93
   2   2  -2  111.47    6.40
  -2   2   2  113.53    6.43
  -2   2   2  120.10    7.89
  -2  -2   2  113.88    6.72
  -2   2   2  119.85    7.65
  -2  -2   2  120.81    7.55
  -2  -2   2  116.69    6.82
  -1  -1  -7    7.05    0.44
   1   1   7    6.69    0.50
   1   1   7    6.22    0.34
  -1   1  -7    6.86    0.64
  -1  -1  -7    7.00    0.55
  -1   1  -7    7.03    0.55
  -1  -1  -7    6.87    0.34
   1  -1   7    6.38    0.15
   1   1   7    6.87    0.41
   1   1   7    7.25    0.40
   1  -1   7    7.02    0.37
   1   1   7    5.77    0.44
   1  -1   7    6.72    0.52
  -1   1  -7    6.89    0.37
   1   1   7    6.86    0.41
   1  -1   7    6.96    0.49
  -1  -1  -7    6.50    0.44
  -1   1  -7    6.77    0.51
  -1   1  -7    5.78    0.60
  -3  -1   0   23.07    0.69
   3  -1   0   22.43    0.75
   3   1   0   24.22    1.17
   3  -1   0   22.41    0.85
  -3   1   0   23.25    0.61
  -3  -1   0   22.38    1.15
  -3   1   0   23.12    0.86
  -3   1   0   22.86    1.14
  -3   1   0   23.86    1.24
   3   1   0   21.80    0.91
  -3  -1   0   24.51    1.03
   3   1   0   23.44    0.75
   3   1   0   23.34    0.71
   3  -1   0   23.26    0.59
   3   1   0   21.01    0.96
  -3  -1   0   20.98    0.89
   3  -1   0   25.22    1.16
   3  -1   0   23.21    1.24
  -3   1   0   22.92    0.74
   2   0   6   32.44    1.58
   2   0   6   31.54    1.49
   2   0   6   31.78    0.91
  -2   0  -6   32.39    1.71
   2   0   6   33.79    1.49
   2   0   6   32.86    0.98
  -2   0  -6   32.54    1.86
  -2   0  -6   32.45    1.90
  -2   0  -6   34.16    1.60
   2  -2   1    0.37    0.10
  -2  -2  -1   -0.05    0.21
  -2   2  -1    0.14    0.26
  -2   2  -1    0.36    0.10
   2  -2   1    0.23    0.25
   2  -2   1    0.28    0.16
   2   2   1    0.34    0.25
  -2  -2  -1    0.27    0.24
   2   2   1    0.36    0.22
  -2  -2  -1    0.19    0.25
  -2   2  -1    0.34    0.12
   2   2   1    0.12    0.23
  -2   2  -1    0.39    0.32
   2  -2   1    0.62    0.33
  -2   2  -1    0.37    0.27
   2   2   1    0.24    0.18
   3  -1  -3   17.81    0.76
  -3  -1   3   18.20    0.51
  -3   1   3   15.62    0.34
  -3   1   3   16.96    0.78
  -3  -1   3   19.17    0.66
   3  -1  -3   18.35    1.49
  -3  -1   3   17.11    0.58
  -3  -1   3   18.97    0.96
  -3   1   3   17.53    0.62
   3   1  -3   17.83    0.64
  -3  -1   3   18.45    0.89
   3   1  -3   18.50    0.92
   3   1  -3   18.44    0.87
  -3   1   3   16.66    0.57
   3   1  -3   18.96    0.67
   3  -1  -3   17.52    0.57
  -3   1   3   17.83    1.02
   3   1  -3   18.05    0.60
   3  -1  -3   16.89    0.76
  -1  -1   8    0.31    0.26
  -1  -1   8    0.52    0.23
  -1   1   8    0.50    0.23
   1   1  -8    0.29    0.18
   1   1  -8    0.49    0.25
   1  -1  -8    0.24    0.28
  -1   1   8    0.33    0.26
  -1  -1   8    0.36    0.28
   1   1  -8    0.29    0.27
  -1   1   8    0.41    0.12
   1  -1  -8    0.30    0.24
   1  -1  -8    0.19    0.26
  -1  -1   8    0.62    0.30
   1  -1  -8    0.28    0.15
   1  -1  -8    0.44    0.15
  -1   1   8    0.28    0.23
  -1  -1   8    0.31    0.17
  -2  -2   3    1.68    0.31
   2  -2  -3    1.92    0.39
   2   2  -3    1.93    0.16
  -2  -2   3    2.31    0.26
  -2   2   3    1.88    0.19
   2  -2  -3    1.65    0.30
   2   2  -3    1.84    0.32
   2  -2  -3    1.79    0.49
   2   2  -3    1.91    0.14
  -2   2   3    2.10    0.63
  -2  -2   3    1.64    0.20
  -2   2   3    2.06    0.37
   2   2  -3    2.20    0.31
  -2  -2   3    1.89    0.33
   2   2  -3    1.63    0.22
  -3   1  -1   12.66    0.34
   3  -1   1   11.81    0.32
   3   1   1   11.75    0.38
  -3   1  -1   11.77    0.70
   3  -1   1   12.29    0.75
   3   1   1   11.91    0.71
   3   1   1   11.63    0.26
   3   1   1   10.02    0.59
  -3   1  -1   12.28    0.72
  -3  -1  -1   10.92    0.59
   3  -1   1   12.91    0.69
  -3  -1  -1   11.96    0.71
  -3   1  -1   11.61    0.53
   3  -1   1   11.12    0.50
   3   1   1   11.35    0.51
   3  -1   1   11.32    0.33
  -3   1  -1   11.70    0.33
  -3  -1  -1   12.36    0.55
   3   1   1   12.31    0.42
   2   0  -8    0.97    0.28
   2   0  -8    1.30    0.30
  -2   0   8    1.04    0.19
   2   0  -8    0.80    0.18
  -2   0   8    1.08    0.21
  -2   0   8    0.91    0.30
  -2   0   8    0.92    0.26
  -2   2  -2    1.50    0.10
  -2   2  -2    1.73    0.20
   2   2   2    1.57    0.27
   2  -2   2    1.40    0.30
   2  -2   2    1.45    0.17
  -2  -2  -2    1.45    0.35
  -2   2  -2    1.28    0.38
   2   2   2    1.61    0.28
   2  -2   2    1.79    0.41
  -2   2  -2    1.32    0.31
   2   2   2    1.61    0.32
  -2   2  -2    1.54    0.08
   2  -2   2    1.57    0.20
  -2  -2  -2    1.39    0.25
  -2   2  -2    1.67    0.20
   2   2   2    1.04    0.23
  -2  -2  -2    1.83    0.29
   3  -1  -4    0.51    0.16
   3   1  -4    0.34    0.11
   3   1  -4    0.65    0.25
   3   1  -4    0.42    0.09
  -3  -1   4   -0.05    0.24
   3  -1  -4    0.43    0.10
  -3   1   4    0.18    0.19
  -3  -1   4    0.25    0.14
  -3   1   4    0.44    0.25
  -3   1   4    0.60    0.27
  -3  -1   4    0.40    0.10
  -3   1   4    0.23    0.10
  -3  -1   4    0.21    0.25
  -3  -1   4    0.47    0.08
  -3   1   4    0.34    0.04
  -3   1   4    0.30    0.05
   3   1  -4    0.33    0.39
   3  -1  -4    0.08    0.21
   3   1  -4    0.37    0.15
   3  -1  -4    0.14    0.29
   0   2  -6   33.58    1.62
   0   2  -6   31.96    1.17
   0   2   6   31.33    1.60
   0  -2  -6   35.07    1.65
   0   2   6   31.60    1.55
   0  -2   6   32.18    1.54
   0   2   6   33.62    1.12
   0  -2   6   32.82    1.62
   0  -2   6   31.99    1.18
   0   2   6   29.87    1.30
   0   2   6   29.33    1.57
   0  -2   6   30.86    1.14
   0   2   6   31.24    1.49
   0  -2  -6   29.41    1.06
   0  -2  -6   30.59    1.33
   0  -2  -6   31.11    1.60
   0   2  -6   31.94    1.80
   0   2  -6   32.88    1.79
   0   2  -6   32.85    1.29
   0  -2   6   30.27    1.92
   0   0   9   33.27    1.37
   0   0  -9   36.18    1.81
   0   0  -9   36.25    1.74
   0   0   9   34.64    1.63
   0   0   9   37.88    1.97
   0   0  -9   34.97    1.28
   0   0   9   35.42    1.78
   0   0  -9   35.36    1.82
   0   0  -9   35.44    2.30
   2   2  -4   10.00    0.59
  -2  -2   4   10.44    0.51
   2  -2  -4   10.91    0.60
  -2  -2   4   10.46    0.41
  -2   2   4   10.62    0.68
   2   2  -4   10.81    0.67
   2   2  -4   10.05    0.48
  -2  -2   4   10.43    0.97
   2   2  -4   10.08    0.39
  -2   2   4   10.28    0.46
  -2  -2   4   10.54    0.62
  -2   2   4   10.38    0.71
   2  -2  -4   10.11    0.66
  -2   2   4    9.96    0.44
   2   2  -4    9.52    0.42
   2  -2  -4   11.00    0.78
  -3  -1  -2   58.11    2.60
  -3  -1  -2   54.47    3.48
  -3   1  -2   56.29    2.68
  -3  -1  -2   55.59    2.72
  -3  -1  -2   51.11    1.78
  -3   1  -2   58.51    3.06
  -3   1  -2   52.67    2.76
  -3  -1  -2   52.62    1.76
   3   1   2   54.93    2.38
   3  -1   2   61.36    3.15
   3  -1   2   59.50    2.92
   3   1   2   45.59    2.46
   3  -1   2   55.15    2.49
   3   1   2   62.31    3.13
   3  -1   2   57.42    2.18
   3   1   2   56.04    2.28
  -3   1  -2   54.95    1.93
   3   1   2   57.71    2.42
  -3   1  -2   62.18    2.54
   2  -2   3    4.28    0.38
  -2  -2  -3    4.02    0.35
  -2   2  -3    4.56    0.30
  -2   2  -3    4.16    0.50
  -2  -2  -3    3.95    0.35
   2   2   3    4.28    0.39
   2  -2   3    4.19    0.50
   2   2   3    4.06    0.36
  -2   2  -3    3.83    0.11
   2  -2   3    4.21    0.29
   2   2   3    4.21    0.33
   2   2   3    4.33    0.35
  -2   2  -3    3.99    0.11
   2  -2   3    4.33    0.27
  -2  -2  -3    4.56    0.48
  -2   2  -3    4.07    0.41
  -2  -2  -3    4.26    0.39
  -2   2  -3    4.05    0.30
  -3  -1   5    0.51    0.10
   3   1  -5    0.68    0.40
   3  -1  -5    0.46    0.09
   3   1  -5    0.44    0.07
   3  -1  -5    0.63    0.14
   3  -1  -5    0.47    0.30
   3   1  -5    0.56    0.17
  -3  -1   5    0.60    0.25
  -3   1   5    0.60    0.22
   3   1  -5    0.29    0.17
   3  -1  -5    0.52    0.24
   3   1  -5    0.76    0.25
  -3  -1   5    0.62    0.16
  -3   1   5    0.28    0.09
  -3  -1   5    0.54    0.08
  -3   1   5    0.56    0.16
  -3   1   5    0.45    0.07
  -3   1   5    0.36    0.06
  -3   1   5    0.42    0.27
  -3  -1   5    0.59    0.24
   2   0   7    1.05    0.27
   2   0   7    0.60    0.23
  -2   0  -7    0.74    0.20
  -2   0  -7    0.65    0.24
   2   0   7    0.75    0.23
  -2   0  -7    0.77    0.22
  -2   0  -7    0.33    0.48
   2   0   7    0.66    0.07
   2   0   7    0.72    0.06
   1  -1   8    3.59    0.11
   1   1   8    3.80    0.29
  -1   1  -8    3.55    0.44
  -1  -1  -8    3.70    0.27
  -1   1  -8    3.48    0.46
  -1   1  -8    4.16    0.27
  -1   1  -8    4.30    0.41
   1   1   8    3.72    0.39
   1  -1   8    3.52    0.37
  -1  -1  -8    4.09    0.33
   1   1   8    3.33    0.33
   1  -1   8    3.61    0.42
   1  -1   8    3.64    0.24
   1   1   8    3.83    0.29
  -1  -1  -8    3.96    0.34
  -1   1  -8    3.99    0.44
   1   1   8    3.47    0.25
  -1  -1  -8    4.21    0.45
   1   1   8    3.71    0.31
   2  -2  -5    8.20    0.63
  -2  -2   5    7.99    0.28
   2  -2  -5    8.73    0.69
   2   2  -5    8.71    0.47
   2   2  -5    8.56    0.51
   2   2  -5    8.92    0.59
  -2  -2   5    8.58    0.58
   2   2  -5    9.02    0.45
  -2  -2   5    8.54    0.54
  -2   2   5    8.20    0.39
   2  -2  -5    9.11    0.52
  -2   2   5    7.92    0.59
  -2   2   5    8.60    0.58
   2   2  -5    8.72    0.38
  -2  -2   5    8.42    0.45
  -2   2   5    8.19    0.35
  -3   1  -3    6.19    0.62
  -3   1  -3    5.82    0.24
  -3  -1  -3    5.83    0.31
  -3  -1  -3    5.23    0.13
  -3   1  -3    5.34    0.48
   3  -1   3    6.43    0.48
   3   1   3    4.85    0.44
   3  -1   3    5.76    0.38
   3   1   3    6.04    0.51
   3   1   3    5.79    0.27
   3  -1   3    5.78    0.22
   3  -1   3    6.28    0.48
   3   1   3    5.72    0.28
  -3  -1  -3    5.74    0.44
  -3  -1  -3    5.80    0.47
  -3   1  -3    5.61    0.40
   3   1   3    5.66    0.28
  -1  -1   9   14.74    0.65
   1  -1  -9   15.90    0.85
   1   1  -9   16.21    0.84
   1  -1  -9   16.34    0.64
   1  -1  -9   15.48    0.87
   1   1  -9   15.89    0.92
   1  -1  -9   15.76    0.92
  -1   1   9   14.52    0.86
  -1  -1   9   16.25    0.80
   1   1  -9   15.32    0.65
  -1   1   9   15.67    0.57
  -1   1   9   15.81    0.80
  -1  -1   9   16.74    0.93
   1  -1  -9   16.71    0.60
  -1  -1   9   16.64    0.99
  -1   1   9   14.29    0.75
   0   2   7    1.51    0.48
   0  -2   7    1.25    0.27
   0   2   7    1.22    0.48
   0   2   7    1.16    0.31
   0   2   7    0.97    0.20
   0  -2  -7    1.13    0.29
   0   2  -7    0.98    0.59
   0  -2   7    1.30    0.14
   0  -2  -7    1.21    0.22
   0   2  -7    1.28    0.16
   0  -2  -7    0.80    0.27
   0   2   7    1.20    0.27
   0  -2  -7    0.90    0.12
   0   2  -7    1.24    0.30
   0   2   7    1.19    0.11
   0   2  -7    1.13    0.14
   0   2  -7    0.96    0.33
   0  -2   7    1.20    0.31
   0  -2   7    1.29    0.14
   0  -2   7    1.17    0.29
   2   0  -9    0.42    0.24
   2   0  -9    0.37    0.17
  -2   0   9    0.01    0.29
  -2   0   9    0.37    0.23
  -2   0   9    0.22    0.19
  -2   0   9    0.49    0.17
   2   0  -9    0.30    0.27
  -2   2  -4    9.42    0.61
   2  -2   4   12.03    0.90
  -2   2  -4   11.04    0.55
   2  -2   4   11.54    0.64
  -2  -2  -4    9.94    0.55
   2   2   4   10.46    0.57
  -2   2  -4   10.63    0.54
   2  -2   4   10.65    0.51
   2   2   4   10.02    0.59
  -2  -2  -4    9.92    0.54
  -2  -2  -4   11.78    0.75
   2   2   4   10.64    0.57
  -2   2  -4   10.49    0.77
  -2  -2  -4   10.58    0.65
   2   2   4   10.58    0.56
   2  -2   4   10.81    0.50
   3  -1  -6    2.93    0.36
  -3  -1   6    2.88    0.09
  -3  -1   6    3.21    0.17
  -3   1   6    3.02    0.15
   3  -1  -6    2.99    0.21
  -3  -1   6    2.87    0.08
  -3   1   6    3.54    0.25
  -3   1   6    3.24    0.33
  -3  -1   6    3.13    0.29
  -3  -1   6    3.51    0.38
   3   1  -6    3.42    0.18
  -3   1   6    2.81    0.14
  -3  -1   6    3.28    0.33
   3   1  -6    3.41    0.36
  -3   1   6    2.66    0.13
  -3   1   6    3.19    0.41
   3   1  -6    3.67    0.35
   3  -1  -6    3.28    0.44
   3  -1  -6    3.38    0.21
   3   1  -6    3.27    0.27
  -2  -2   6    0.12    0.21
  -2   2   6    0.52    0.23
   2   2  -6    0.11    0.17
   2   2  -6    0.30    0.25
   2  -2  -6    0.69    0.19
   2  -2  -6    0.21    0.29
   2   2  -6    0.21    0.21
  -2  -2   6    0.22    0.18
   2   2  -6    0.30    0.22
   2  -2  -6    0.18    0.28
  -2   2   6    0.25    0.15
   2   2  -6    0.38    0.18
  -2  -2   6    0.25    0.06
  -2  -2   6    0.12    0.24
  -2   2   6    0.34    0.25
  -2   2   6    0.20    0.09
  -3  -1  -4    0.09    0.05
   3  -1   4    0.21    0.16
   3   1   4    0.13    0.13
   3   1   4   -0.06    0.12
  -3  -1  -4    0.12    0.21
  -3   1  -4   -0.10    0.23
   3  -1   4    0.04    0.25
   3  -1   4    0.06    0.24
  -3  -1  -4    0.01    0.07
  -3   1  -4    0.08    0.11
  -3   1  -4   -0.21    0.20
  -3  -1  -4    0.38    0.24
  -3   1  -4    0.00    0.11
   3  -1   4   -0.07    0.19
  -3  -1  -4    0.08    0.22
   3   1   4    0.35    0.23
   3   1   4    0.20    0.23
   3   1   4    0.26    0.12
   0   0  10   97.17    5.85
   0   0 -10  110.15    6.26
   0   0  10  104.91    6.65
   0   0  10  109.36    6.74
   0   0 -10  107.24    5.95
   0   0 -10  110.72    6.75
   0   0  10  101.00    5.63
   0   0  10  103.69    6.19
   0   0 -10  111.52    6.78
  -2   0  -8   20.24    0.99
   2   0   8   20.56    1.05
  -2   0  -8   20.28    0.86
   2   0   8   20.92    0.97
   2   0   8   19.25    0.50
   2   0   8   18.24    0.51
   2   0   8   19.83    0.94
  -2   0  -8   20.66    0.97
  -2   0  -8   20.30    1.10
   2   2   5    2.99    0.29
   2   2   5    2.69    0.30
   2  -2   5    2.50    0.25
   2   2   5    2.89    0.33
  -2   2  -5    2.97    0.44
  -2  -2  -5    3.17    0.45
  -2   2  -5    2.56    0.32
  -2  -2  -5    2.49    0.36
  -2   2  -5    2.25    0.29
   2   2   5    2.58    0.36
  -2  -2  -5    2.56    0.30
  -2   2  -5    3.04    0.29
   2   2   5    2.60    0.28
   2  -2   5    3.24    0.51
   2  -2   5    3.04    0.32
   2  -2   5    2.64    0.28
  -3   1   7    3.99    0.19
   3   1  -7    4.48    0.43
   3   1  -7    3.97    0.31
   3   1  -7    4.07    0.21
  -3   1   7    3.62    0.16
  -3  -1   7    3.99    0.36
   3   1  -7    4.15    0.38
   3  -1  -7    4.30    0.21
   3  -1  -7    4.32    0.49
  -3   1   7    4.16    0.37
  -3   1   7    4.27    0.71
  -3  -1   7    4.00    0.37
  -3   1   7    4.23    0.25
  -3   1   7    3.24    0.18
   3  -1  -7    4.83    0.42
  -3   1   7    3.70    0.17
  -3  -1   7    4.32    0.20
  -3  -1   7    3.77    0.34
   1   3   0   33.11    1.28
   1  -3   0   44.06    1.96
   1   3   0   50.34    2.19
   1  -3   0   37.31    1.97
  -1  -3   0   33.25    1.64
   1   3   0   36.72    1.78
  -1   3   0   34.60    1.49
  -1   3   0   34.86    1.68
  -1   3   0   33.70    1.76
  -1   3   0   34.66    1.89
  -1  -3   0   36.64    1.91
  -1  -3   0   34.69    1.64
  -1  -3   0   36.05    1.61
   1  -3   0   36.69    1.87
   1   3   0   34.27    1.29
   1  -3   0   32.49    1.26
   1  -3   0   34.16    1.18
   1   3   0   36.61    1.61
   1   3  -1   34.78    1.39
   1   3  -1   36.38    1.44
   1  -3  -1   37.85    1.97
   1   3  -1   37.01    1.61
   1  -3  -1   31.90    1.12
  -1   3   1   37.99    1.83
  -1  -3   1   48.85    2.21
   1  -3  -1   37.59    1.98
  -1   3   1   37.98    2.07
   1   3  -1   37.91    1.80
   1   3  -1   52.17    2.75
  -1  -3   1   35.13    1.70
  -1   3   1   35.86    1.61
  -1   3   1   35.23    1.83
  -1  -3   1   35.66    1.80
  -1  -3   1   37.10    1.66
  -1   1  -9  207.93   16.76
  -1  -1  -9  175.27   13.32
  -1   1  -9  191.08   14.86
  -1  -1  -9  179.73   14.07
  -1   1  -9  195.91   14.15
  -1  -1  -9  199.29   14.51
  -1   1  -9  201.54   15.65
   1   1   9  183.76   14.38
   1  -1   9  180.63   13.83
   1   1   9  185.60   13.62
   1  -1   9  191.69   14.67
   1   1   9  167.94   12.85
   1  -1   9  185.81   13.89
   1   1   9  194.66   14.50
   1   1   9  181.86   13.78
   1  -1   9  174.13   11.52
  -1  -1  -9  183.44   14.65
  -1   1  -9  176.44   14.14
   1   1   9  188.02   13.39
  -4   0   2   61.21    3.02
  -4   0   2   62.91    2.94
  -4   0   2   60.11    3.05
  -4   0   2   66.05    3.05
   4   0  -2   63.41    3.13
   4   0  -2   62.99    2.94
   4   0  -2   60.23    2.93
   4   0  -2   63.11    3.15
  -1  -3  -1    0.56    0.16
   1  -3   1    0.50    0.27
   1  -3   1    0.78    0.12
   1  -3   1    0.80    0.11
   1   3   1    0.64    0.17
   1  -3   1    0.83    0.23
   1   3   1    0.95    0.25
  -1   3  -1    1.03    0.27
  -1  -3  -1    0.77    0.25
  -1   3  -1    1.32    0.26
  -1  -3  -1    0.48    0.30
   1   3   1    0.49    0.16
  -1  -3  -1    0.69    0.28
  -1  -3  -1    0.41    0.26
  -1   3  -1    0.61    0.29
   1   3   1    0.54    0.27
   1  -3   1    1.18    0.28
  -1   3  -1    0.93    0.17
   4   0  -1    6.19    0.41
  -4   0   1    5.48    0.40
  -4   0   1    6.40    0.36
   4   0  -1    6.57    0.33
  -4   0   1    5.86    0.34
   4   0  -1    5.87    0.38
  -4   0   1    6.53    0.29
   4   0  -1    5.88    0.37
   0   2  -8    4.36    0.34
   0   2  -8    5.26    0.45
   0  -2   8    4.18    0.21
   0  -2   8    4.46    0.20
   0  -2   8    4.04    0.39
   0   2   8    4.52    0.39
   0   2  -8    4.22    0.48
   0   2   8    4.34    0.20
   0  -2  -8    4.50    0.42
   0   2   8    4.85    0.45
   0  -2  -8    4.62    0.34
   0   2   8    3.86    0.31
   0  -2   8    4.94    0.46
   0  -2  -8    4.43    0.35
   0  -2  -8    4.13    0.22
   0   2   8    4.24    0.42
   0   2   8    4.92    0.45
   0   2  -8    4.47    0.22
   0   2  -8    3.89    0.49
   0  -2   8    4.46    0.43
   1   3  -2   32.69    1.59
  -1   3   2   30.02    1.54
  -1  -3   2   29.91    1.46
   1  -3  -2   34.11    1.61
   1  -3  -2   31.21    1.63
   1   3  -2   31.85    1.30
  -1  -3   2   31.63    1.50
   1   3  -2   34.06    1.59
  -1   3   2   32.39    1.59
   1   3  -2   31.57    1.42
  -1   3   2   31.94    1.83
   1  -3  -2   32.51    1.66
  -1   3   2   33.20    1.48
   1   3  -2   34.77    1.40
  -1  -3   2   31.89    1.57
  -1  -3   2   30.20    1.38
  -2  -2   7   63.45    3.54
   2   2  -7   65.48    3.29
  -2  -2   7   64.40    3.49
  -2   2   7   61.59    3.00
  -2   2   7   64.02    3.60
  -2   2   7   65.43    3.45
   2   2  -7   64.71    3.54
   2  -2  -7   66.74    3.79
  -2   2   7   60.42    3.19
  -2  -2   7   63.42    3.26
   2   2  -7   66.41    3.68
   2  -2  -7   63.58    3.12
   2   2  -7   63.61    3.40
   2   2  -7   56.58    3.19
   2  -2  -7   66.16    3.77
   4   0  -3   54.35    2.44
  -4   0   3   50.52    2.43
  -4   0   3   56.44    2.98
  -4   0   3   55.76    2.59
   4   0  -3   51.59    2.40
   4   0  -3   55.30    2.73
   4   0  -3   54.41    2.97
  -4   0   3   56.23    2.54
  -1   1  10    4.91    0.39
  -1  -1  10    5.41    0.41
  -1  -1  10    4.90    0.74
  -1  -1  10    5.57    0.55
  -1   1  10    5.10    0.44
  -1   1  10    5.58    0.40
   1   1 -10    5.08    0.33
   1  -1 -10    5.23    0.48
   1   1 -10    5.02    0.47
   1  -1 -10    5.37    0.45
  -1   1  10    4.50    0.40
  -1  -1  10    4.67    0.29
   1  -1 -10    5.04    0.44
   1   1 -10    5.77    0.44
   1  -1 -10    5.16    0.25
   1  -1 -10    5.44    0.29
  -4   0   0    9.00    0.55
  -4   0   0    9.46    0.55
  -4   0   0    9.61    0.46
  -4   0   0    9.68    0.37
   4   0   0    9.35    0.39
   4   0   0    9.92    0.55
   4   0   0    9.64    0.48
   4   0   0    9.25    0.53
   3  -1   5    1.32    0.33
   3   1   5    1.33    0.16
  -3   1  -5    1.24    0.29
  -3  -1  -5    0.93    0.32
  -3   1  -5    1.69    0.17
   3   1   5    1.25    0.32
   3  -1   5    1.43    0.16
   3   1   5    1.39    0.20
   3   1   5    1.35    0.28
   3   1   5    1.65    0.19
  -3   1  -5    1.04    0.31
  -3  -1  -5    1.02    0.30
  -3  -1  -5    1.33    0.08
  -3  -1  -5    1.34    0.09
  -3  -1  -5    1.57    0.16
   3  -1   5    1.74    0.31
   3  -1   5    1.55    0.26
  -2   0  10   -0.14    0.16
  -2   0  10    0.15    0.18
  -2   0  10    0.27    0.29
  -2   0  10   -0.03    0.21
   2   0 -10    0.30    0.25
   2   0 -10    0.26    0.24
   2   0 -10    0.00    0.24
   1   3   2   11.60    0.68
   1  -3   2   11.82    0.75
   1  -3   2   11.84    0.68
   1  -3   2   11.10    0.45
   1   3   2   11.43    0.50
   1  -3   2   11.60    0.63
   1   3   2   11.48    0.69
  -1  -3  -2   11.33    0.69
  -1   3  -2   11.67    0.47
  -1   3  -2   10.73    1.03
   1  -3   2   11.77    0.58
  -1  -3  -2   12.90    0.71
  -1   3  -2   11.89    0.72
  -1   3  -2   11.90    0.65
  -1  -3  -2   12.36    0.81
  -1  -3  -2   10.64    0.47
   1  -3  -3   10.15    0.67
   1   3  -3   10.60    0.56
  -1  -3   3    9.96    0.53
  -1  -3   3   10.38    0.64
  -1   3   3   10.41    0.60
   1  -3  -3   10.49    0.94
  -1   3   3    9.55    0.58
  -1  -3   3   10.55    0.82
  -1   3   3   11.23    0.60
  -1  -3   3   10.37    0.54
   1   3  -3   11.36    0.59
   1   3  -3    9.89    0.59
  -1   3   3   11.44    0.80
   1   3  -3   10.44    0.49
   1   3  -3   11.02    0.53
  -4   0   4    4.97    0.26
  -4   0   4    4.83    0.30
  -4   0   4    5.49    0.35
   4   0  -4    5.55    0.35
   4   0  -4    5.51    0.27
   4   0  -4    5.47    0.39
   4   0  -4    5.48    0.36
  -4   0   4    5.63    0.42
   4   0   1  122.05    7.23
  -4   0  -1  123.30    8.19
   4   0   1  138.48    8.93
  -4   0  -1  115.90    7.68
  -4   0  -1  131.93    8.68
   4   0   1  132.13    8.25
   4   0   1  125.52    8.16
  -4   0  -1  125.82    7.50
  -2   2  -6    1.95    0.39
   2   2   6    1.74    0.26
   2  -2   6    1.65    0.27
   2  -2   6    1.77    0.22
   2  -2   6    1.84    0.27
  -2   2  -6    2.07    0.28
  -2  -2  -6    1.74    0.26
  -2   2  -6    1.63    0.37
   2   2   6    1.91    0.29
   2   2   6    1.72    0.27
  -2  -2  -6    1.74    0.37
  -2   2  -6    1.89    0.29
  -2  -2  -6    1.70    0.32
   2   2   6    1.55    0.30
   2   2   6    1.97    0.24
  -2   2  -6    1.39    0.27
   3  -1  -8  126.16    9.05
   3   1  -8  126.40    8.03
  -3   1   8  117.89    7.64
  -3  -1   8  126.95    8.11
   3  -1  -8  125.91    7.33
   3   1  -8  131.52    7.77
   3  -1  -8  130.92    8.81
  -3   1   8  127.97    8.27
  -3   1   8  125.88    7.81
  -3   1   8  117.68    7.25
   3   1  -8  134.08    8.37
  -3  -1   8  131.19    7.66
  -3   1   8  112.06    7.01
  -3   1   8  127.40    7.61
  -3   1   8  131.05    9.00
   3   1  -8  131.69    8.41
  -3  -1   8  118.59    7.85
  -1  -3  -3   14.81    0.86
   1  -3   3   15.15    0.95
   1  -3   3   13.91    0.72
   1  -3   3   13.40    0.70
   1   3   3   14.86    0.96
   1   3   3   12.91    0.71
   1  -3   3   13.39    0.73
   1   3   3   13.17    0.55
  -1   3  -3   13.21    0.83
  -1  -3  -3   13.37    0.87
  -1  -3  -3   12.25    0.53
  -1   3  -3   13.07    1.12
  -1   3  -3   13.69    0.50
   1  -3   3   13.86    0.55
   1   3   3   13.40    0.76
   1   3   3   13.80    0.93
  -1   3   4    1.47    0.24
  -1   3   4    1.66    0.37
  -1  -3   4    1.97    0.31
   1   3  -4    1.75    0.27
   1  -3  -4    1.43    0.28
   1   3  -4    1.66    0.23
   1   3  -4    1.37    0.33
   1  -3  -4    1.31    0.32
   1   3  -4    1.81    0.24
  -1   3   4    1.73    0.27
  -1   3   4    1.80    0.36
  -1  -3   4    1.70    0.29
  -1  -3   4    1.63    0.25
   1   3  -4    1.53    0.28
  -1  -3   4    1.33    0.25
  -1   3   4    1.58    0.26
   4   0  -5    1.63    0.26
  -4   0   5    1.63    0.25
   4   0  -5    1.66    0.22
  -4   0   5    1.49    0.16
  -4   0   5    1.72    0.16
  -4   0   5    1.54    0.25
   4   0  -5    1.43    0.25
   4   0  -5    1.43    0.14
   4   0   2  112.95    6.59
  -4   0  -2  115.95    6.96
   4   0   2  106.89    5.88
   4   0   2  121.06    7.40
   4   0   2  108.53    6.73
  -4   0  -2  121.02    7.70
  -4   0  -2  102.54    6.62
  -4   0  -2  110.12    6.04
   0   0 -11   58.55    3.13
   0   0  11   55.44    2.88
   0   0 -11   60.21    3.15
   0   0 -11   58.44    2.53
   0   0 -11   58.69    2.63
   0   0  11   59.79    3.34
   0   0  11   58.67    3.00
   0   0  11   56.17    2.61
   0   0  11   62.09    3.33
   0   0 -11   60.04    2.87
  -2   2   8    5.09    0.49
  -2  -2   8    4.96    0.34
   2  -2  -8    5.11    0.49
   2   2  -8    5.13    0.44
  -2   2   8    4.88    0.44
   2  -2  -8    5.09    0.50
  -2  -2   8    5.31    0.38
   2   2  -8    5.94    0.39
   2   2  -8    5.53    0.46
   2   2  -8    5.00    0.37
  -2   2   8    5.00    0.39
   2  -2  -8    5.67    0.52
   2   2  -8    5.44    0.38
  -2  -2   8    5.14    0.48
  -2   2   8    4.73    0.32
  -2   0  -9   84.97    4.59
   2   0   9   89.53    5.00
   2   0   9   84.75    4.67
  -2   0  -9   87.10    4.75
   2   0   9   78.14    3.34
   2   0   9   77.09    3.42
  -2   0  -9   84.76    4.98
   2   0   9   82.36    4.63
  -2   0  -9   82.71    4.70
   3   1   6    1.22    0.22
  -3  -1  -6    1.29    0.28
   3   1   6    1.28    0.28
   3   1   6    1.00    0.18
  -3   1  -6    1.22    0.18
   3   1   6    0.90    0.32
   3  -1   6    1.00    0.25
   3  -1   6    1.37    0.27
  -3  -1  -6    1.38    0.30
   3   1   6    1.24    0.14
  -3   1  -6    1.07    0.29
   3   1   6    1.35    0.20
   3  -1   6    1.38    0.18
  -3   1  -6    1.22    0.29
  -3  -1  -6    1.11    0.09
  -3   1  -6    1.19    0.29
   0   2   9   -0.30    0.17
   0  -2   9   -0.08    0.08
   0  -2  -9    0.10    0.17
   0   2  -9    0.18    0.28
   0   2  -9    0.02    0.09
   0   2   9    0.04    0.22
   0  -2   9    0.00    0.09
   0   2   9    0.08    0.20
   0  -2  -9   -0.03    0.21
   0   2  -9    0.06    0.14
   0  -2  -9   -0.18    0.18
   0  -2  -9    0.00    0.10
   0   2  -9   -0.02    0.24
   0   2   9   -0.21    0.19
   0   2   9    0.04    0.09
   0   2  -9    0.11    0.25
   0  -2   9    0.05    0.21
   0   2   9    0.34    0.21
   0  -2   9   -0.16    0.23
   0  -2   9   -0.02    0.23
  -1  -3  -4    0.04    0.26
  -1   3  -4    0.01    0.04
   1   3   4   -0.02    0.06
   1   3   4    0.03    0.29
  -1   3  -4   -0.14    0.19
  -1   3  -4    0.18    0.09
  -1   3  -4    0.29    0.25
   1   3   4    0.08    0.20
   1  -3   4    0.28    0.20
   1  -3   4   -0.15    0.15
   1   3   4   -0.08    0.11
   1  -3   4   -0.16    0.15
   1  -3   4    0.21    0.19
   1  -3   4   -0.01    0.27
   1   3   4   -0.04    0.25
  -1  -3  -4   -0.23    0.11
   1   3   4    0.28    0.21
  -1  -3  -4   -0.04    0.08
  -1  -3  -4   -0.16    0.24
  -1   3  -4    0.19    0.21
   1   1  10  199.09   15.27
   1  -1  10  175.13   12.35
   1  -1  10  200.17   15.08
  -1   1 -10  206.65   16.64
   1   1  10  210.36   15.90
   1   1  10  218.95   17.45
   1  -1  10  198.57   15.78
  -1  -1 -10  199.88   15.50
  -1   1 -10  193.50   15.35
  -1   1 -10  197.40   16.31
   1   1  10  202.54   15.02
  -1  -1 -10  214.07   16.51
  -1   1 -10  193.05   15.58
   1   1  10  190.91   15.71
  -1  -1 -10  198.09   15.75
  -1  -1 -10  205.23   16.34
   1  -1  10  195.39   15.66
  -1   1 -10  206.16   16.05
  -1  -1 -10  189.60   15.67
   4   0  -6    0.38    0.21
   4   0  -6    0.26    0.08
  -4   0   6   -0.18    0.20
  -4   0   6    0.02    0.20
  -4   0   6    0.25    0.10
   4   0  -6    0.14    0.19
  -4   0   6    0.09    0.14
   4   0  -6    0.49    0.16
  -1  -3   5   20.37    0.94
  -1  -3   5   21.14    1.01
  -1  -3   5   20.49    0.84
  -1   3   5   21.76    1.29
  -1   3   5   18.64    0.94
   1   3  -5   21.04    1.19
   1   3  -5   20.33    0.94
   1  -3  -5   20.04    1.05
   1   3  -5   22.85    1.08
   1  -3  -5   19.75    1.05
   1   3  -5   21.05    1.02
  -1   3   5   20.97    0.99
  -1   3   5   20.67    1.12
  -1   3   5   19.90    0.96
  -1  -3   5   20.71    1.04
  -4   0  -3   21.64    0.79
   4   0   3   19.02    0.69
  -4   0  -3   24.46    0.99
  -4   0  -3   25.58    1.69
  -4   0  -3   21.37    1.12
   4   0   3   21.67    0.69
   4   0   3   23.80    1.10
   4   0   3   23.62    1.13
   4   0   3   26.76    1.04
  -1  -1  11   10.53    0.50
  -1  -1  11   10.76    0.81
  -1   1  11   10.00    0.58
  -1  -1  11   10.21    0.66
  -1   1  11   11.11    0.44
  -1  -1  11   10.79    0.61
   1  -1 -11    9.94    0.43
   1  -1 -11    9.27    0.62
   1   1 -11   10.45    0.50
  -1   1  11   10.28    0.71
   1   1 -11   10.56    0.71
   1  -1 -11    9.67    0.66
  -1   1  11   10.44    0.65
   1   1 -11    9.76    0.56
   1  -1 -11    9.75    0.49
   1  -1 -11    9.67    0.64
  -2   0  11    0.22    0.21
  -2   0  11    0.29    0.30
  -2   0  11    0.54    0.18
   2   0 -11    0.07    0.26
  -2   0  11    0.19    0.17
   2   0 -11    0.14    0.18
   2   0 -11    0.23    0.23
  -2   2  -7   -0.03    0.20
  -2  -2  -7    0.29    0.18
  -2   2  -7   -0.10    0.21
  -2  -2  -7    0.08    0.23
   2   2   7   -0.06    0.20
  -2   2  -7   -0.19    0.18
  -2  -2  -7    0.36    0.27
  -2   2  -7    0.13    0.29
   2   2   7   -0.03    0.21
   2   2   7   -0.09    0.18
   2   2   7    0.06    0.18
   2  -2   7   -0.15    0.19
   2  -2   7    0.22    0.17
   2   2   7   -0.08    0.26
  -2   2  -7    0.45    0.26
   2  -2   7    0.07    0.17
  -3   1   9   94.84    5.69
  -3   1   9  102.78    6.50
   3   1  -9  110.73    6.17
  -3  -1   9  114.41    6.32
  -3   1   9  103.64    6.25
   3   1  -9  112.90    6.74
   3  -1  -9  115.95    7.18
  -3  -1   9  112.41    6.79
   3   1  -9  107.99    6.48
  -3   1   9  110.19    6.79
   3   1  -9  109.01    6.49
  -3  -1   9  102.15    6.58
  -3   1   9  114.05    8.40
   3  -1  -9  108.69    5.83
   3  -1  -9  117.72    7.54
  -3   1   9   98.53    6.05
  -3   1   9   93.71    5.76
   1  -3   5   18.79    1.06
   1  -3   5   17.52    0.89
   1  -3   5   17.70    0.79
   1   3   5   15.38    0.65
   1   3   5   16.83    0.87
  -1   3  -5   16.02    0.63
  -1   3  -5   18.76    0.91
   1   3   5   17.62    0.91
   1  -3   5   19.11    0.84
  -1   3  -5   18.13    0.90
  -1  -3  -5   18.00    1.37
   1   3   5   17.49    1.08
  -1  -3  -5   15.36    0.66
  -1  -3  -5   17.19    1.05
  -1   3  -5   16.74    1.05
  -1   3  -5   18.10    1.00
   1   3   5   18.18    1.06
   4   0  -7    0.20    0.16
   4   0  -7    0.25    0.10
   4   0  -7    0.52    0.21
   4   0  -7    0.18    0.35
  -4   0   7   -0.02    0.14
  -4   0   7    0.09    0.08
  -4   0   7    0.25    0.21
  -4   0   7    0.16    0.33
   1  -3  -6   10.87    0.66
   1   3  -6   11.66    0.61
   1   3  -6   10.76    0.51
  -1  -3   6   10.67    0.68
  -1  -3   6   10.64    0.62
  -1   3   6   10.87    0.63
  -1  -3   6    9.86    0.42
  -1   3   6   11.04    0.70
  -1  -3   6   10.40    0.52
  -1   3   6   12.85    0.67
  -1   3   6   11.14    0.66
  -1   3   6   11.42    0.80
   1   3  -6   10.73    0.63
  -1   3   6    9.82    0.59
   1  -3  -6   11.17    1.00
   1   3  -6   11.66    0.68
  -1  -3   6   10.58    0.65
   2   2  -9    0.89    0.30
   2   2  -9    0.98    0.24
   2  -2  -9    0.95    0.19
  -2  -2   9    0.87    0.21
  -2   2   9    1.11    0.30
  -2   2   9    1.15    0.28
  -2  -2   9    1.15    0.23
   2  -2  -9    1.23    0.19
   2   2  -9    0.83    0.22
  -2   2   9    1.04    0.20
   2   2  -9    0.80    0.23
   2  -2  -9    1.08    0.30
   2  -2  -9    1.05    0.35
  -2  -2   9    0.88    0.29
  -2  -2   9    0.59    0.31
   3   1   7   22.42    0.87
   3  -1   7   23.21    1.01
   3   1   7   22.89    1.16
   3  -1   7   21.90    1.10
  -3  -1  -7   21.57    0.72
  -3   1  -7   23.56    1.24
  -3  -1  -7   24.00    1.21
   3   1   7   22.86    1.26
   3  -1   7   22.63    1.11
   3   1   7   23.07    0.81
  -3   1  -7   22.96    1.19
  -3   1  -7   26.00    1.09
  -3  -1  -7   22.78    1.25
  -3   1  -7   22.68    1.51
   4   0   4   14.05    0.50
   4   0   4   14.46    0.53
  -4   0  -4   16.27    0.70
   4   0   4   17.24    0.84
   4   0   4   17.43    0.91
  -4   0  -4   17.73    0.72
  -4   0  -4   17.55    0.96
  -4   0  -4   17.26    0.89
  -2   0 -10   22.23    1.22
   2   0  10   22.75    1.14
   2   0  10   20.95    1.08
   2   0  10   20.09    0.93
  -2   0 -10   21.05    1.12
  -2   0 -10   23.95    1.08
  -2   0 -10   22.02    1.00
   0   0 -12   15.01    0.55
   0   0  12   16.97    1.01
   0   0 -12   16.23    0.90
   0   0 -12   15.69    0.92
   0   0 -12   16.65    0.94
   0   0  12   15.42    0.80
   0   0  12   15.81    0.78
   0   0  12   16.66    0.67
   0   0 -12   15.53    0.60
   0   0  12   17.87    0.96
   0  -2 -10   25.90    1.05
   0   2  10   28.38    1.42
   0   2 -10   25.50    0.97
   0  -2 -10   26.59    1.28
   0   2 -10   27.17    1.60
   0   2  10   27.98    1.35
   0  -2 -10   29.03    1.33
   0  -2  10   27.09    1.44
   0   2  10   25.55    0.95
   0  -2  10   25.23    0.88
   0   2  10   27.47    1.25
   0  -2  10   27.51    1.46
   0   2  10   30.14    1.50
   0  -2  10   27.71    1.40
   0  -2  10   25.88    0.96
   0   2  10   28.77    1.45
   0   2 -10   28.30    1.49
   0   2 -10   26.56    1.07
   0  -2 -10   28.23    1.27
   0   2 -10   30.08    1.53
   1  -3   6    0.45    0.17
   1   3   6   -0.21    0.29
   1   3   6    0.35    0.23
   1   3   6    0.48    0.23
   1  -3   6    0.31    0.18
   1   3   6    0.29    0.11
   1  -3   6   -0.07    0.22
   1   3   6    0.23    0.26
  -1   3  -6    0.13    0.08
  -1   3  -6    0.41    0.23
  -1  -3  -6    0.48    0.17
  -1  -3  -6    0.39    0.25
  -1   3  -6    0.23    0.27
  -1   3  -6    0.15    0.22
  -1  -3  -6    0.32    0.27
  -1   3  -6    0.61    0.29
   1  -3   6    0.01    0.18
   1   1  11    4.09    0.32
   1  -1  11    4.05    0.45
  -1   1 -11    4.32    0.26
   1  -1  11    4.33    0.45
  -1   1 -11    4.48    0.51
  -1  -1 -11    4.70    0.37
   1  -1  11    4.42    0.41
  -1   1 -11    4.37    0.40
  -1  -1 -11    4.34    0.48
   1   1  11    4.77    0.50
  -1   1 -11    4.10    0.44
  -1  -1 -11    4.57    0.34
   1   1  11    4.08    0.26
   1   1  11    4.34    0.28
   1   1  11    4.80    0.37
   1  -1  11    4.17    0.24
  -1  -1 -11    4.31    0.37
  -1  -1 -11    4.74    0.34
  -4   0   8    0.21    0.22
  -4   0   8    0.36    0.21
  -4   0   8   -0.02    0.22
   4   0  -8   -0.02    0.15
   4   0  -8    0.76    0.34
   4   0  -8   -0.08    0.22
  -3  -1  10    0.90    0.23
  -3   1  10    0.39    0.09
  -3  -1  10    0.67    0.13
  -3   1  10    0.54    0.13
   3  -1 -10    0.53    0.31
   3   1 -10    0.38    0.22
  -3   1  10    0.78    0.30
   3   1 -10    0.29    0.24
   3  -1 -10    0.45    0.08
   3  -1 -10    0.36    0.08
  -3   1  10    0.45    0.13
   3  -1 -10    0.52    0.29
  -3   1  10    0.36    0.06
   3   1 -10    0.45    0.13
  -3  -1  10    0.51    0.24
  -3   1  10    0.65    0.26
  -3  -1  10    0.82    0.30
  -2   2  -8   -0.21    0.20
   2   2   8    0.27    0.19
   2  -2   8    0.18    0.22
   2   2   8    0.17    0.16
   2  -2   8    0.57    0.23
  -2  -2  -8    0.02    0.28
  -2   2  -8    0.38    0.19
  -2  -2  -8    0.27    0.24
   2   2   8    0.49    0.27
   2  -2   8    0.35    0.17
   2   2   8    0.23    0.32
   2  -2   8    0.25    0.18
  -2  -2  -8    0.16    0.29
  -2   2  -8    0.42    0.34
  -2   2  -8    0.18    0.32
   2   2   8    0.18    0.21
  -1  -3   7   22.27    1.17
   1  -3  -7   23.60    1.27
  -1  -3   7   22.77    1.16
  -1   3   7   21.69    1.01
   1  -3  -7   23.76    1.17
   1   3  -7   23.31    1.14
   1   3  -7   24.56    1.06
  -1   3   7   22.71    1.14
  -1  -3   7   24.62    1.34
  -1  -3   7   20.42    0.82
  -1  -3   7   22.03    1.18
  -1   3   7   23.19    1.28
   1   3  -7   24.19    1.45
   1  -3  -7   22.06    1.20
   1   3  -7   23.68    1.27
  -1   3   7   23.35    1.22
  -1   3   7   21.05    1.41
  -4   0  -5    0.45    0.21
  -4   0  -5    0.09    0.07
   4   0   5    0.12    0.08
   4   0   5   -0.05    0.21
  -4   0  -5    0.14    0.23
  -4   0  -5    0.34    0.25
   4   0   5    0.35    0.24
  -4   0  -5    0.26    0.12
   4   2  -2    0.44    0.09
  -4   2   2    0.44    0.30
  -4   2   2    0.53    0.12
  -4  -2   2    0.82    0.19
  -4   2   2    0.26    0.27
  -4  -2   2    0.63    0.24
  -4  -2   2    0.72    0.26
   4  -2  -2    0.73    0.23
   4   2  -2    0.52    0.26
   4  -2  -2    0.48    0.15
   4  -2  -2    0.60    0.32
   4   2  -2    0.45    0.11
   4   2  -2    0.64    0.33
  -4   2   1    0.09    0.08
  -4  -2   1    0.13    0.20
   4   2  -1    0.16    0.10
   4   2  -1    0.08    0.08
   4   2  -1    0.23    0.18
   4  -2  -1    0.20    0.21
   4  -2  -1    0.06    0.08
  -4  -2   1    0.25    0.23
   4   2  -1    0.50    0.24
   4  -2  -1    0.03    0.10
   4  -2  -1    0.23    0.28
  -4   2   1    0.12    0.07
  -4  -2   1   -0.01    0.05
  -4   2   1    0.01    0.23
  -4  -2   1   -0.31    0.20
  -4   2   1    0.46    0.28
  -2   0  12    4.09    0.54
   2   0 -12    4.35    0.40
   2   0 -12    4.46    0.44
  -2   0  12    4.57    0.38
  -2   0  12    4.49    0.34
   2   0 -12    4.40    0.34
  -2   0  12    5.02    0.36
   1   1 -12    4.92    0.33
   1  -1 -12    4.08    0.40
   1  -1 -12    3.66    0.23
   1  -1 -12    3.82    0.20
   1   1 -12    4.35    0.36
  -1  -1  12    4.11    0.29
  -1  -1  12    4.40    0.41
   1  -1 -12    4.12    0.41
  -1  -1  12    4.74    0.51
  -1   1  12    4.11    0.46
  -1   1  12    4.61    0.26
  -1  -1  12    4.54    0.39
  -1   1  12    4.32    0.43
  -1   1  12    4.44    0.37
   1   1 -12    4.79    0.48
   1  -1 -12    4.55    0.66
  -4  -2   3    0.16    0.14
  -4   2   3    0.29    0.27
   4   2  -3    0.03    0.10
   4   2  -3    0.13    0.20
  -4   2   3    0.03    0.12
  -4  -2   3   -0.14    0.35
   4   2  -3    0.07    0.08
   4   2  -3    0.12    0.24
   4  -2  -3   -0.09    0.19
  -4  -2   3    0.05    0.24
  -4  -2   3    0.00    0.05
  -4   2   3    0.17    0.21
   4  -2  -3    0.07    0.27
   4  -2  -3   -0.23    0.25
   4   2   0    0.44    0.14
   4   2   0    0.26    0.10
  -4  -2   0    0.25    0.22
   4  -2   0    0.16    0.31
   4   2   0    0.49    0.18
  -4  -2   0    0.29    0.25
  -4   2   0    0.04    0.17
   4   2   0    0.24    0.16
   4  -2   0    0.13    0.10
   4   2   0    0.28    0.41
  -4   2   0    0.18    0.25
   4  -2   0    0.47    0.24
  -4   2   0    0.68    0.29
   2   2 -10    0.19    0.25
   2  -2 -10   -0.01    0.24
   2  -2 -10   -0.03    0.29
   2   2 -10   -0.09    0.19
   2  -2 -10    0.16    0.25
  -2   2  10   -0.03    0.05
   2   2 -10    0.09    0.18
  -2  -2  10   -0.03    0.17
   2   2 -10    0.12    0.17
  -2  -2  10   -0.19    0.26
  -2   2  10    0.39    0.16
  -2  -2  10    0.19    0.24
  -2   2  10    0.20    0.24
  -2   2  10   -0.18    0.23
  -2  -2  10    0.04    0.17
   2  -2 -10    0.01    0.14
  -3   1  -8   -0.13    0.17
  -3   1  -8   -0.01    0.07
   3   1   8    0.05    0.20
   3   1   8    0.02    0.24
   3  -1   8   -0.05    0.22
   3  -1   8    0.34    0.16
   3  -1   8    0.05    0.20
   3   1   8   -0.08    0.22
  -3   1  -8    0.04    0.24
  -3  -1  -8    0.52    0.23
  -3  -1  -8    0.25    0.24
  -3  -1  -8    0.22    0.25
  -3   1  -8    0.38    0.26
   3   1   8    0.08    0.14
  -3   1  -8    0.33    0.22
   3   1   8    0.11    0.10
   4  -2  -4   20.05    0.88
  -4  -2   4   18.08    0.69
  -4  -2   4   19.59    1.09
   4   2  -4   17.28    0.62
   4   2  -4   20.57    0.99
   4  -2  -4   19.19    0.86
   4  -2  -4   20.41    1.21
  -4  -2   4   17.99    0.76
  -4   2   4   19.37    0.99
   4   2  -4   20.45    1.08
  -4  -2   4   20.89    1.06
  -4   2   4   20.44    0.76
  -4   2   4   19.30    1.53
   4   2   1   39.19    1.98
   4  -2   1   38.96    2.15
   4   2   1   30.41    1.64
   4   2   1   34.29    1.61
   4  -2   1   34.19    1.40
  -4   2  -1   34.74    1.54
   4   2   1   30.25    1.31
  -4  -2  -1   36.38    1.97
  -4   2  -1   35.06    1.93
   4  -2   1   39.90    2.43
  -4  -2  -1   37.42    1.80
   4   2   1   35.59    1.57
  -4   2  -1   37.97    2.16
  -3   3   1    0.95    0.33
  -3  -3   1    0.84    0.29
  -3   3   1    0.54    0.13
   3  -3  -1    0.89    0.16
   3   3  -1    0.88    0.25
   3  -3  -1    1.55    0.58
   3   3  -1    0.90    0.26
  -3  -3   1    0.52    0.25
   3  -3  -1    0.92    0.29
   3   3  -1    0.83    0.17
  -3   3   1    0.59    0.14
  -3   3   1    0.71    0.35
  -3  -3   1    0.78    0.24
  -3  -3   2   -0.18    0.19
   3   3  -2    0.30    0.16
  -3  -3   2   -0.02    0.22
  -3   3   2    0.37    0.30
  -3  -3   2    0.27    0.18
  -3  -3   2    0.32    0.25
   3   3  -2    0.11    0.23
  -3   3   2    0.23    0.12
  -3   3   2    0.23    0.13
   3  -3  -2    0.31    0.31
   3  -3  -2    0.51    0.26
   3   3  -2    0.85    0.37
  -3   3   2    0.18    0.30
  -3   3   2    0.19    0.17
  -1   3  -7    6.00    0.40
   1  -3   7    4.81    0.36
   1   3   7    4.02    0.24
  -1  -3  -7    5.36    0.47
  -1   3  -7    6.07    0.47
   1   3   7    4.55    0.50
  -1   3  -7    4.80    0.54
   1   3   7    5.26    0.42
   1  -3   7    5.20    0.43
   1   3   7    5.36    0.78
  -1   3  -7    5.37    0.57
  -1  -3  -7    5.14    0.50
   1  -3   7    5.73    0.35
   1   3   7    4.93    0.43
   1  -3   7    4.86    0.37
   3   3   0    0.30    0.17
   3   3   0    0.26    0.26
   3   3   0    0.26    0.23
   3  -3   0    0.31    0.14
  -3  -3   0    0.44    0.21
  -3   3   0    0.69    0.33
  -3  -3   0    0.30    0.22
  -3   3   0    0.40    0.10
  -3   3   0    0.43    0.14
   3  -3   0    0.75    0.34
   3   3   0    0.34    0.22
   3  -3   0    0.46    0.25
  -3   3   0    0.23    0.33
  -3  -3   0    0.31    0.25
   4   0  -9   15.62    0.68
   4   0  -9   16.62    0.91
   4   0  -9   16.38    0.92
  -4   0   9   15.09    0.67
  -4   0   9   15.45    1.23
  -4   0   9   16.00    0.88
  -3  -3   3    3.41    0.36
   3   3  -3    4.02    0.38
   3   3  -3    3.45    0.27
  -3   3   3    3.17    0.29
   3   3  -3    3.71    0.37
  -3  -3   3    3.57    0.41
   3  -3  -3    3.55    0.51
  -3   3   3    3.69    0.45
  -3   3   3    3.79    0.26
  -3   3   3    4.03    0.45
  -3  -3   3    3.31    0.28
  -3   3   3    2.71    0.22
  -3  -3   3    3.08    0.43
   3  -3  -3    3.91    0.39
  -4  -2   5    0.10    0.24
   4  -2  -5    0.43    0.29
   4  -2  -5   -0.02    0.16
   4   2  -5   -0.31    0.25
   4   2  -5    0.33    0.13
  -4   2   5    0.11    0.10
   4   2  -5    0.19    0.35
   4  -2  -5    0.27    0.19
  -4   2   5    0.40    0.28
  -4   2   5   -0.04    0.21
  -4  -2   5    0.19    0.25
  -1   3   8    0.66    0.27
   1  -3  -8    0.81    0.24
   1   3  -8    0.50    0.26
  -1   3   8    0.69    0.23
   1  -3  -8    0.15    0.25
  -1  -3   8    0.92    0.28
   1   3  -8    0.46    0.21
   1   3  -8    0.74    0.18
   1  -3  -8    0.43    0.39
  -1   3   8    0.76    0.22
  -1  -3   8    0.40    0.26
  -1  -3   8    0.74    0.25
  -1   3   8    0.93    0.31
  -1  -3   8    0.76    0.18
   1   3  -8    0.79    0.25
   3   3   1    2.37    0.34
  -3  -3  -1    2.44    0.34
  -3   3  -1    2.18    0.45
   3   3   1    2.57    0.25
   3  -3   1    2.42    0.22
   3  -3   1    2.23    0.48
   3   3   1    2.38    0.49
   3  -3   1    2.68    0.34
   3   3   1    2.44    0.30
  -3  -3  -1    1.98    0.34
  -3   3  -1    2.63    0.41
  -3  -3  -1    2.29    0.29
   4  -2   2   87.17    4.95
  -4   2  -2   83.46    4.58
   4   2   2   70.00    3.91
   4   2   2   86.08    5.05
   4  -2   2   80.98    4.93
   4   2   2   77.17    4.14
  -4   2  -2   78.88    4.82
   4   2   2   69.96    4.35
  -4  -2  -2   81.97    4.91
  -4   2  -2   84.66    5.36
   4  -2   2   79.87    4.24
   4   2   2   77.26    4.42
  -4  -2  -2   80.37    4.51
   0  -2  11   12.06    0.70
   0   2  11   12.94    0.78
   0  -2 -11   10.86    0.49
   0  -2 -11   13.10    0.67
   0  -2  11   12.41    0.79
   0   2  11   12.27    0.62
   0  -2  11   12.32    0.77
   0  -2  11   10.69    0.39
   0   2 -11   12.20    0.73
   0   2  11   12.53    0.68
   0   2  11   10.59    0.68
   0  -2 -11   12.88    0.69
   0   2  11   10.98    0.42
   0   2 -11   12.14    0.90
   0  -2 -11   12.16    0.70
   0   2 -11   12.26    0.80
  -4   0  -6    0.18    0.15
  -4   0  -6    0.27    0.26
  -4   0  -6    0.16    0.26
   4   0   6    0.20    0.25
   4   0   6    0.23    0.23
  -4   0  -6    0.29    0.14
   4   0   6    0.45    0.18
  -2   0 -11    0.31    0.26
  -2   0 -11    0.01    0.07
  -2   0 -11   -0.05    0.20
   2   0  11    0.66    0.23
   2   0  11    0.50    0.18
   2   0  11    0.39    0.33
  -2   0 -11    0.02    0.22
  -2   0 -11    0.27    0.28
  -3   1  11   16.70    0.75
  -3  -1  11   17.32    0.95
  -3   1  11   18.32    1.15
  -3  -1  11   18.71    1.15
  -3   1  11   18.23    0.99
   3   1 -11   18.37    0.93
   3   1 -11   17.97    0.92
  -3   1  11   17.50    0.75
  -3  -1  11   17.57    0.73
   3  -1 -11   18.61    1.09
   3  -1 -11   18.03    1.16
   3   1 -11   17.12    0.71
  -3  -1  11   17.95    0.94
   2   2   9    0.92    0.26
   2  -2   9    1.04    0.23
   2   2   9    1.34    0.23
  -2  -2  -9    0.73    0.33
  -2  -2  -9    0.88    0.29
   2  -2   9    1.51    0.23
  -2   2  -9    0.73    0.25
   2  -2   9    1.35    0.28
  -2   2  -9    1.33    0.38
   2   2   9    0.87    0.26
   2  -2   9    1.15    0.27
  -2  -2  -9    0.80    0.25
   2   2   9    1.08    0.25
   2   2   9    0.97    0.19
  -2   2  -9    0.76    0.39
  -2   2  -9    1.25    0.23
  -3   3   4   10.50    0.68
  -3   3   4    6.96    0.38
   3  -3  -4    9.81    0.61
  -3  -3   4    9.02    0.50
  -3  -3   4    9.51    0.66
   3   3  -4    9.41    0.57
   3   3  -4    9.65    0.65
  -3  -3   4    9.12    0.62
  -3   3   4    9.30    0.72
   3  -3  -4    9.09    0.72
  -3  -3   4    7.90    0.41
  -3   3   4    8.88    0.68
   3   3  -4    9.48    0.61
   0   0  13    5.13    0.29
   0   0  13    5.12    0.40
   0   0  13    5.41    0.50
   0   0 -13    5.66    0.36
   0   0 -13    5.40    0.46
   0   0 -13    5.28    0.50
   0   0  13    5.11    0.52
   3   3   2   14.16    0.77
   3  -3   2   16.07    0.87
   3   3   2   15.39    0.73
   3   3   2   16.88    0.92
  -3  -3  -2   15.50    1.17
   3   3   2   15.49    0.82
   3  -3   2   15.73    1.06
  -3   3  -2   15.38    1.08
  -3  -3  -2   15.18    0.93
  -3   3  -2   15.09    0.98
  -3   3  -2   16.09    0.71
  -3  -3  -2   13.26    0.78
   3  -3   2   15.31    0.67
  -4   2   6   18.63    0.95
   4  -2  -6   16.23    0.83
   4   2  -6   14.91    0.59
  -4  -2   6   18.61    1.02
   4  -2  -6   18.19    1.17
   4   2  -6   18.34    0.94
  -4  -2   6   18.72    1.07
  -4   2   6   16.91    0.65
   4  -2  -6   18.29    0.80
   4   2  -6   18.03    0.99
  -4   2   6   17.44    1.09
  -1   1 -12    0.29    0.29
  -1  -1 -12   -0.05    0.08
   1  -1  12    0.15    0.24
  -1   1 -12    0.18    0.12
  -1   1 -12    0.12    0.38
   1  -1  12    0.30    0.11
  -1  -1 -12    0.18    0.31
   1   1  12   -0.47    0.29
   1  -1  12    0.13    0.43
   1   1  12    0.20    0.13
  -1  -1 -12    0.07    0.28
  -1  -1 -12    0.26    0.19
   1   1  12    0.11    0.17
   1  -1  12    0.12    0.25
   1   1  12    0.34    0.14
  -1   1 -12    0.43    0.25
  -1  -1 -12    0.29    0.18
  -1  -1 -12    0.64    0.19
   4   2   3   13.39    1.11
   4   2   3   12.26    0.58
   4  -2   3   12.46    0.81
  -4   2  -3   12.89    0.63
   4  -2   3   13.76    0.76
   4   2   3   10.88    0.66
   4  -2   3   11.80    0.51
  -4  -2  -3   12.36    0.79
   4   2   3   10.40    0.59
   4   2   3    9.71    0.64
  -4  -2  -3   12.78    0.62
  -4   2  -3   12.40    0.80
  -4   2  -3   11.33    0.78
   3   3  -5   16.60    0.95
   3   3  -5   17.23    0.77
  -3   3   5   15.72    1.00
  -3   3   5   15.14    1.04
   3  -3  -5   15.42    1.10
  -3   3   5   18.97    0.85
  -3  -3   5   16.83    0.96
  -3  -3   5   16.34    0.80
  -3  -3   5   16.54    1.03
   3  -3  -5   16.62    0.88
   3   3  -5   16.64    0.87
  -2  -2  11    0.24    0.20
   2  -2 -11    0.56    0.29
   2   2 -11    0.43    0.31
   2  -2 -11    0.53    0.14
   2  -2 -11    0.56    0.17
   2   2 -11    0.47    0.18
  -2  -2  11    0.76    0.19
   2  -2 -11    0.40    0.34
   2   2 -11    0.35    0.21
  -2   2  11    0.53    0.28
  -2  -2  11    0.95    0.29
  -2   2  11    0.66    0.45
   2   2 -11    0.45    0.24
  -2  -2  11    0.29    0.29
  -2   2  11    0.41    0.20
   2   0 -13    2.16    0.31
   2   0 -13    1.56    0.25
  -2   0  13    2.08    0.25
  -2   0  13    1.68    0.27
   2   0 -13    1.67    0.36
  -2   0  13    1.34    0.25
  -2   0  13    1.58    0.46
  -3   1  -9    1.62    0.29
  -3  -1  -9    1.45    0.34
  -3  -1  -9    1.68    0.33
  -3   1  -9    1.86    0.26
   3  -1   9    1.29    0.26
   3  -1   9    1.36    0.35
   3  -1   9    1.51    0.30
   3   1   9    1.45    0.29
   3   1   9    1.26    0.30
   3   1   9    1.37    0.33
  -3   1  -9    1.39    0.28
  -3   1  -9    1.76    0.37
  -3  -1  -9    1.85    0.30
   0  -4   0  368.04   38.73
   0   4   0  329.69   35.57
   0  -4   0  311.09   35.05
   0  -4   0  305.12   32.09
   0   4   0  332.36   34.62
   0   4   0  302.59   31.35
   0   4   0  288.59   32.07
  -1   1  13    0.65    0.23
  -1  -1  13    0.75    0.24
  -1  -1  13    0.70    0.21
  -1   1  13    0.67    0.16
  -1  -1  13    0.29    0.35
  -1   1  13    0.72    0.22
  -1   1  13    0.60    0.29
   1  -1 -13    0.71    0.26
   1   1 -13    0.45    0.24
   1   1 -13    0.86    0.31
   1   1 -13    0.98    0.19
  -1  -1  13    0.60    0.26
   1  -1 -13    0.74    0.27
   1  -1 -13    0.79    0.26
  -1  -1  13    0.42    0.17
   1   3   8    0.05    0.10
  -1   3  -8    0.13    0.24
   1  -3   8    0.12    0.19
   1   3   8    0.07    0.26
   1   3   8    0.16    0.21
   1  -3   8   -0.05    0.19
  -1  -3  -8    0.01    0.11
   1   3   8    0.09    0.22
   1  -3   8    0.02    0.35
   1   3   8   -0.17    0.24
  -1   3  -8    0.18    0.31
  -1   3  -8    0.29    0.29
  -1  -3  -8    0.04    0.26
  -1   3  -8   -0.07    0.18
   1  -3   8    0.17    0.15
  -1  -3  -8    0.01    0.24
   0   4   1   50.71    2.81
   0   4   1   54.72    2.79
   0  -4  -1   54.16    2.91
   0  -4  -1   54.45    3.01
   0  -4  -1   45.96    2.86
   0  -4   1   43.12    2.22
   0  -4   1   53.43    2.89
   0  -4   1   45.80    2.35
   0  -4   1   54.69    3.12
   0   4  -1   52.57    2.87
   0   4  -1   52.07    2.67
   0   4  -1   54.94    3.19
   0  -4   1   59.17    3.27
   0   4   1   46.55    2.78
   3  -3   3    3.37    0.19
   3   3   3    4.12    0.37
   3   3   3    3.80    0.34
   3  -3   3    4.30    0.41
   3  -3   3    3.75    0.50
  -3   3  -3    4.18    0.29
  -3  -3  -3    3.12    0.50
  -3   3  -3    3.40    0.46
   3  -3   3    3.81    0.28
  -3  -3  -3    3.52    0.45
  -3   3  -3    4.16    0.53
   3  -3   3    3.30    0.22
   3   3   3    3.48    0.29
   3   3   3    3.16    0.33
  -3  -3  -3    4.10    0.37
  -4   0  10   11.63    0.69
   4   0 -10   11.84    0.72
   4   0 -10   11.02    0.74
  -4   0  10   10.68    0.72
   5  -1  -2    0.44    0.18
  -5   1   2    0.25    0.12
  -5  -1   2    0.07    0.23
  -5  -1   2    0.39    0.23
  -5   1   2    0.18    0.12
   5   1  -2    0.32    0.17
   5  -1  -2    0.24    0.19
  -5   1   2    0.05    0.19
  -5   1   2    0.44    0.19
   5  -1  -2    0.38    0.24
   5   1  -2    0.27    0.16
  -5  -1   2    0.19    0.18
   5  -1  -2    0.12    0.13
   5   1  -2    0.30    0.23
   1   3  -9    5.56    0.42
   1   3  -9    5.08    0.52
   1  -3  -9    5.88    0.47
  -1   3   9    5.82    0.53
   1   3  -9    6.07    0.35
  -1  -3   9    6.29    0.46
  -1   3   9    5.26    0.43
  -1  -3   9    6.42    0.51
  -1  -3   9    5.89    0.53
  -1   3   9    4.75    0.44
  -1  -3   9    6.31    0.36
  -1   3   9    6.06    0.50
   1   3  -9    6.58    0.51
   1  -3  -9    6.65    0.48
   1  -3  -9    5.39    0.46
   5   1  -3    1.99    0.26
   5  -1  -3    2.01    0.30
   5   1  -3    2.21    0.30
   5  -1  -3    1.91    0.20
  -5   1   3    2.29    0.26
  -5  -1   3    2.07    0.21
   5  -1  -3    2.73    0.25
  -5  -1   3    1.74    0.32
  -5   1   3    1.92    0.27
  -5   1   3    2.16    0.18
  -5   1   3    1.33    0.18
   5  -1  -3    1.85    0.18
   5   1  -3    1.96    0.21
  -5  -1   3    2.33    0.26
   5  -1  -1    3.77    0.40
   5   1  -1    3.81    0.28
  -5  -1   1    4.09    0.26
  -5   1   1    3.73    0.37
  -5   1   1    3.54    0.31
  -5  -1   1    3.83    0.29
   5   1  -1    4.20    0.48
   5   1  -1    4.44    0.39
   5  -1  -1    3.86    0.38
   5  -1  -1    3.70    0.34
  -5  -1   1    3.48    0.40
  -5   1   1    2.97    0.26
   0  -4   2    3.74    0.48
   0  -4   2    3.08    0.22
   0   4  -2    3.30    0.48
   0  -4   2    3.12    0.23
   0  -4  -2    2.48    0.25
   0   4  -2    3.29    0.39
   0  -4  -2    3.34    0.41
   0   4  -2    4.11    0.33
   0   4   2    3.56    0.34
   0   4   2    3.61    0.43
   0   4   2    2.47    0.25
   0  -4   2    3.21    0.34
   0  -4  -2    3.86    0.40
   0   4  -2    3.80    0.37
   0   4  -2    3.07    0.29
  -4  -2   7   19.76    1.13
   4   2  -7   19.14    1.01
   4   2  -7   19.23    1.02
   4  -2  -7   17.56    0.93
   4   2  -7   15.38    0.69
   4  -2  -7   19.04    1.24
  -4   2   7   18.44    1.19
  -4   2   7   19.37    0.77
  -4  -2   7   19.61    1.08
  -4  -2   7   14.90    0.72
  -4   2   7   17.54    0.92
   4  -2  -7   18.67    0.80
  -4   0  -7    9.71    0.70
   4   0   7    8.20    0.53
  -4   0  -7    8.45    0.42
   4   0   7   10.11    0.96
   4   0   7    9.60    0.89
  -4   0  -7   10.55    0.67
  -4   0  -7    8.40    0.48
   3   3  -6   14.58    0.87
  -3  -3   6   13.74    0.70
  -3  -3   6   14.09    0.84
   3   3  -6   13.93    0.82
   3  -3  -6   12.85    0.97
  -3   3   6   13.80    0.68
   3   3  -6   14.43    0.68
  -3   3   6   13.70    0.92
  -3   3   6   14.25    0.92
   3  -3  -6   13.99    0.74
  -3  -3   6   14.85    1.29
  -5  -1   4    1.45    0.16
   5  -1  -4    1.32    0.28
   5  -1  -4    1.77    0.21
  -5  -1   4    1.43    0.27
  -5   1   4    0.78    0.16
  -5  -1   4    1.31    0.26
  -5   1   4    1.57    0.16
  -5   1   4    1.52    0.43
  -5   1   4    1.18    0.21
   5  -1  -4    1.44    0.20
   5   1  -4    1.66    0.25
   5  -1  -4    1.16    0.23
   5   1  -4    1.71    0.28
   5   1  -4    1.19    0.16
  -5  -1   0    8.19    0.42
  -5   1   0    6.75    0.44
  -5  -1   0    7.61    0.57
  -5   1   0    8.45    0.56
  -5   1   0    7.50    0.45
  -5  -1   0    7.70    0.41
   5   1   0    8.20    0.57
   5  -1   0    7.39    0.42
   5   1   0    8.34    0.69
   5  -1   0    8.39    0.52
   5  -1   0    7.98    0.57
   5   1   0    8.08    0.39
   4   2   4    8.66    0.42
   4   2   4    6.87    0.39
  -4  -2  -4    8.65    0.45
  -4   2  -4    7.52    0.65
   4  -2   4    9.40    0.62
   4   2   4    6.82    0.54
   4  -2   4    9.72    0.71
   4   2   4    6.69    0.35
  -4  -2  -4    9.24    0.95
  -4   2  -4    8.95    0.50
   4   2   4    9.22    0.59
   4  -2   4    8.21    0.42
   0   4  -3    1.12    0.16
   0   4  -3    2.02    0.25
   0  -4  -3    1.26    0.19
   0   4  -3    2.11    0.28
   0   4  -3    2.09    0.32
   0  -4  -3    1.98    0.34
   0  -4  -3    1.60    0.35
   0   4   3    1.95    0.31
   0  -4   3    1.56    0.34
   0  -4   3    1.46    0.19
   0  -4   3    1.72    0.20
   0  -4   3    1.71    0.24
   0   4  -3    2.47    0.25
   0   4  -3    1.65    0.30
   0   4   3    1.58    0.36
   0   4   3    1.76    0.30
   0   4   3    1.80    0.46
   3   3   4   -0.10    0.18
  -3   3  -4   -0.05    0.16
  -3   3  -4    0.14    0.31
   3   3   4    0.31    0.20
  -3   3  -4    0.30    0.26
   3  -3   4    0.23    0.34
   3  -3   4    0.01    0.23
   3  -3   4    0.13    0.17
  -3  -3  -4   -0.06    0.27
  -3  -3  -4    0.00    0.07
  -3  -3  -4   -0.24    0.20
   3   3   4    0.18    0.19
   3   3   4   -0.10    0.25
   3  -3   4    0.30    0.15
   3  -3   4   -0.07    0.13
  -3  -3  -4    0.05    0.17
  -3  -1  12    1.65    0.29
  -3  -1  12    1.55    0.18
  -3   1  12    1.35    0.38
  -3   1  12    1.73    0.31
  -3  -1  12    1.39    0.27
  -3  -1  12    1.47    0.37
   3   1 -12    1.22    0.29
   3  -1 -12    1.47    0.37
   3   1 -12    0.96    0.29
   3   1 -12    1.41    0.19
  -3   1  12    1.17    0.19
   3  -1 -12    1.44    0.40
  -5   1   5    8.84    0.40
  -5  -1   5    8.95    0.55
  -5   1   5    8.01    0.60
   5  -1  -5    9.05    0.49
   5  -1  -5    7.39    0.60
   5   1  -5    8.82    0.54
   5   1  -5    8.93    0.57
  -5   1   5    8.31    0.45
   5  -1  -5    8.54    0.43
  -5  -1   5    7.70    0.54
  -2  -2 -10    2.18    0.40
   2   2  10    2.22    0.22
   2   2  10    2.68    0.28
   2  -2  10    2.06    0.29
  -2   2 -10    1.97    0.27
   2   2  10    2.30    0.34
   2   2  10    2.25    0.35
   2  -2  10    2.37    0.36
  -2   2 -10    1.74    0.42
   2  -2  10    2.21    0.36
   2  -2  10    2.61    0.25
  -2  -2 -10    2.10    0.30
   2   2  10    2.16    0.28
  -2   2 -10    2.34    0.31
  -2   2 -10    2.45    0.46
  -2  -2 -10    2.35    0.35
   0  -2  12    7.09    0.59
   0   2  12    7.07    0.62
   0   2  12    6.86    0.43
   0  -2  12    7.11    0.60
   0   2  12    5.70    0.77
   0   2 -12    6.97    0.70
   0   2  12    7.10    0.71
   0   2 -12    7.70    0.61
   0   2 -12    7.61    0.59
   0  -2 -12    6.57    0.47
   0   2  12    6.52    0.55
   0  -2 -12    7.21    0.43
   0  -2 -12    6.70    0.48
   0  -2  12    7.06    0.54
  -5  -1  -1    1.58    0.32
   5  -1   1    1.69    0.30
  -5   1  -1    1.48    0.37
   5  -1   1    1.97    0.46
  -5  -1  -1    1.54    0.19
   5   1   1    1.71    0.18
   5   1   1    1.78    0.39
   5  -1   1    1.65    0.34
   5   1   1    1.77    0.32
  -5   1  -1    1.38    0.33
  -5   1  -1    1.42    0.51
  -5  -1  -1    1.69    0.23
  -2   0 -12    6.95    0.43
  -2   0 -12    6.87    0.59
   2   0  12    6.99    0.47
  -2   0 -12    5.99    0.50
  -2   0 -12    6.93    0.47
   2   0  12    6.17    0.50
   2   0  12    6.46    0.50
  -4  -2   8    3.90    0.44
  -4   2   8    3.33    0.49
   4   2  -8    3.45    0.66
   4  -2  -8    3.78    0.39
  -4  -2   8    3.21    0.26
   4   2  -8    3.16    0.23
   4  -2  -8    3.60    0.50
   4  -2  -8    3.48    0.25
   4   2  -8    3.71    0.41
  -4  -2   8    4.08    0.44
  -4   2   8    3.25    0.32
   0  -4   4    2.63    0.25
   0   4   4    2.74    0.54
   0   4   4    3.38    0.44
   0   4  -4    2.91    0.25
   0  -4   4    2.47    0.25
   0   4   4    3.07    0.51
   0   4  -4    2.51    0.38
   0  -4  -4    3.49    0.40
   0   4  -4    3.01    0.35
   0   4   4    2.79    0.37
   0   4  -4    3.15    0.37
   0   4  -4    2.75    0.34
   0  -4   4    2.99    0.39
   0  -4   4    2.85    0.31
   0   4  -4    2.46    0.19
   0  -4  -4    3.28    0.68
   3   3  -7    3.80    0.30
  -3  -3   7    3.66    0.39
  -3   3   7    3.70    0.33
  -3   3   7    3.14    0.49
   3  -3  -7    3.33    0.50
   3  -3  -7    3.51    0.32
   3   3  -7    3.62    0.38
  -3   3   7    3.56    0.41
  -3  -3   7    3.32    0.43
  -3  -3   7    3.33    0.30
   3   3  -7    3.66    0.43
  -3   3   7    2.38    0.24
  -1  -3  -9   51.37    3.12
  -1   3  -9   53.04    2.83
   1   3   9   51.76    2.97
   1   3   9   54.54    3.16
   1  -3   9   53.16    2.67
   1  -3   9   49.68    2.75
   1   3   9   55.19    3.29
   1  -3   9   50.90    2.82
   1   3   9   52.33    2.79
  -1   3  -9   57.66    3.28
  -1  -3  -9   54.41    3.09
   1  -3   9   52.59    2.93
  -1   3  -9   49.47    3.31
  -1   3  -9   54.20    4.17
  -5  -1   6    1.33    0.28
   5  -1  -6    1.04    0.30
  -5   1   6    1.08    0.16
  -5   1   6    1.04    0.30
  -5   1   6    1.17    0.19
   5   1  -6    1.38    0.26
   5  -1  -6    1.14    0.16
   5   1  -6    0.96    0.16
  -5  -1   6    0.73    0.25
   5  -1  -6    1.31    0.24
   5   1  -6    1.53    0.27
  -5  -1   6    1.21    0.24
  -5   1  -2    0.76    0.27
  -5  -1  -2    0.33    0.14
   5   1   2   -0.01    0.26
   5  -1   2    0.70    0.19
  -5   1  -2    0.41    0.22
   5  -1   2    0.36    0.21
   5   1   2    0.35    0.38
   5   1   2    0.37    0.13
   5  -1   2    0.93    0.24
  -5  -1  -2    0.46    0.29
  -5   1  -2    0.46    0.18
  -5  -1  -2    0.56    0.21
  -4   0  11    1.45    0.23
  -4   0  11    1.38    0.33
  -4   0  11    1.63    0.34
   4   0 -11    1.70    0.34
   4   0 -11    2.09    0.37
   4  -2   5    0.87    0.36
   4   2   5    1.28    0.29
   4  -2   5    1.01    0.19
   4   2   5    0.92    0.29
   4  -2   5    0.92    0.30
  -4   2  -5    1.30    0.24
   4   2   5    1.21    0.17
  -4  -2  -5    0.82    0.32
  -4   2  -5    0.75    0.32
  -4   2  -5    1.20    0.15
  -4  -2  -5    1.13    0.19
   4   2   5    0.98    0.18
   4   2   5    0.65    0.15
   0   0  14    0.97    0.16
   0   0  14    1.09    0.31
   0   0 -14    0.81    0.32
   0   0  14    1.21    0.25
   0   0  14    0.60    0.33
   0   0 -14    1.03    0.30
   0   0 -14    0.95    0.20
  -2  -2  12    0.32    0.31
  -2  -2  12    0.79    0.29
   2  -2 -12    0.47    0.14
   2   2 -12    0.46    0.22
  -2  -2  12    0.82    0.22
  -2   2  12    0.57    0.28
  -2   2  12    0.55    0.27
   2  -2 -12    0.62    0.47
   2   2 -12    0.87    0.34
   2  -2 -12    0.53    0.21
   2   2 -12    0.64    0.26
  -2   2  12    0.50    0.33
  -2  -2  12    0.31    0.21
   2   2 -12    0.68    0.21
   2  -2 -12    0.74    0.35
  -3  -1 -10    0.14    0.23
  -3   1 -10    0.47    0.21
   3   1  10    0.06    0.21
   3  -1  10    0.20    0.19
   3   1  10    0.30    0.22
  -3  -1 -10    0.14    0.25
  -3   1 -10    0.31    0.21
   3   1  10   -0.12    0.21
   3  -1  10    0.04    0.24
  -3  -1 -10   -0.25    0.38
   3  -1  10    0.06    0.18
  -3   1 -10    0.01    0.08
  -3   1 -10    0.35    0.29
  -3   1 -10   -0.11    0.19
  -1   1 -13    1.42    0.16
   1   1  13    2.07    0.39
   1   1  13    1.82    0.17
  -1  -1 -13    1.73    0.40
   1  -1  13    1.99    0.35
   1   1  13    2.13    0.28
  -1   1 -13    2.40    0.41
  -1  -1 -13    1.72    0.26
  -1  -1 -13    1.67    0.23
   1  -1  13    1.84    0.33
   1  -1  13    1.61    0.36
  -1  -1 -13    2.35    0.31
  -1  -1 -13    1.64    0.67
  -1   1 -13    1.88    0.35
  -1  -1 -13    1.45    0.22
   1   1  13    1.89    0.20
  -1   1 -13    2.04    0.35
   1   3 -10    0.27    0.15
   1   3 -10    0.50    0.28
  -1   3  10   -0.02    0.28
   1  -3 -10    0.36    0.22
  -1   3  10    0.24    0.21
   1  -3 -10    0.46    0.22
  -1   3  10    0.23    0.25
  -1  -3  10    0.25    0.15
  -1  -3  10   -0.06    0.25
   1   3 -10    0.51    0.25
  -1  -3  10   -0.11    0.28
  -1   3  10    0.25    0.22
   1  -3 -10    0.18    0.23
  -1  -3  10    0.19    0.24
   1   3 -10    0.23    0.22
  -1   3  10    0.15    0.15
   3   3   5    0.06    0.18
  -3   3  -5    0.40    0.28
  -3  -3  -5    0.16    0.12
  -3   3  -5    0.04    0.26
  -3   3  -5    0.15    0.32
  -3  -3  -5   -0.20    0.21
   3   3   5    0.18    0.25
   3  -3   5    0.23    0.33
   3  -3   5    0.04    0.22
   3   3   5   -0.10    0.19
   3  -3   5   -0.14    0.12
   3   3   5   -0.16    0.30
  -3  -3  -5   -0.33    0.29
   3   3   5    0.01    0.16
   3  -3   5    0.02    0.15
   3  -3   5    0.12    0.14
  -4   0  -8    3.55    0.38
  -4   0  -8    2.58    0.24
   4   0   8    2.29    0.33
   4   0   8    3.38    0.37
   4   0   8    3.22    0.38
  -4   0  -8    2.54    0.29
  -4   0  -8    3.15    0.66
   2   0 -14    2.13    0.39
  -2   0  14    2.07    0.26
   2   0 -14    1.84    0.27
   2   0 -14    1.72    0.31
  -2   0  14    1.84    0.50
  -2   0  14    2.13    0.39
  -2   0  14    1.92    0.28
   0   4  -5    0.34    0.29
   0  -4   5    0.55    0.16
   0   4   5    0.41    0.26
   0   4   5    0.63    0.32
   0  -4   5    0.69    0.18
   0  -4   5    0.51    0.20
   0   4  -5    0.48    0.16
   0   4   5    0.48    0.33
   0   4   5    0.62    0.26
   0  -4   5    0.89    0.19
   0  -4   5    0.62    0.28
   0  -4  -5    0.91    0.34
   0  -4  -5    0.39    0.33
   0   4  -5    0.65    0.24
   0   4  -5    0.92    0.26
   0   4  -5    0.11    0.25
  -1   1  14    0.03    0.22
  -1  -1  14    0.07    0.22
  -1   1  14    0.06    0.07
  -1  -1  14   -0.35    0.35
  -1   1  14    0.15    0.23
   1  -1 -14   -0.12    0.27
  -1   1  14    0.36    0.30
   1  -1 -14    0.12    0.38
   1   1 -14    0.00    0.37
   1  -1 -14   -0.30    0.24
   1   1 -14   -0.04    0.28
  -1   1  14    0.13    0.18
   1   1 -14   -0.03    0.23
  -1  -1  14    0.16    0.13
   1   1 -14   -0.06    0.16
  -1  -1  14   -0.17    0.23
   2  -4  -1    2.42    0.37
   2  -4  -1    2.17    0.39
   2   4  -1    2.56    0.34
  -2   4   1    1.50    0.26
  -2   4   1    2.53    0.47
   2  -4  -1    1.93    0.29
   2   4  -1    2.50    0.27
   2   4  -1    2.05    0.30
  -2  -4   1    2.20    0.34
  -2   4   1    2.35    0.34
  -2   4   1    1.69    0.37
  -2  -4   1    1.76    0.26
  -2  -4   1    2.18    0.33
   5  -1  -7    0.22    0.20
  -5  -1   7    0.18    0.17
  -5  -1   7    0.31    0.24
   5  -1  -7    0.21    0.11
   5   1  -7   -0.25    0.22
  -5   1   7    0.43    0.18
  -5  -1   7    0.28    0.15
   5   1  -7    0.08    0.15
  -5   1   7    0.13    0.13
   5   1  -7    0.06    0.21
   5  -1  -7    0.34    0.26
  -5   1   7    0.32    0.25
  -2   4   0    0.71    0.37
  -2  -4   0    1.10    0.25
  -2   4   0    0.69    0.30
  -2  -4   0    0.74    0.19
   2  -4   0    1.66    0.51
  -2   4   0    0.84    0.22
  -2   4   0    0.94    0.17
   2  -4   0    0.61    0.24
  -2  -4   0    0.37    0.30
   2   4   0    1.08    0.30
   2   4   0    0.68    0.26
  -2  -4   0    1.11    0.30
   2   4   0    0.75    0.21
   2  -4   0    0.57    0.31
   5   1   3    2.59    0.37
   5  -1   3    3.02    0.34
   5  -1   3    2.98    0.31
  -5  -1  -3    2.12    0.44
   5   1   3    2.63    0.38
   5  -1   3    3.16    0.35
   5   1   3    2.40    0.17
  -5   1  -3    2.69    0.41
  -5   1  -3    2.77    0.33
  -5  -1  -3    3.21    0.35
  -5   1  -3    2.69    0.26
  -2   4   2    5.74    0.43
  -2   4   2    6.91    0.62
   2   4  -2    7.30    0.52
   2  -4  -2    7.62    0.63
   2  -4  -2    7.74    0.59
   2   4  -2    7.54    0.51
  -2  -4   2    7.69    0.59
  -2  -4   2    6.73    0.47
  -2  -4   2    7.22    0.50
  -2   4   2    7.75    0.74
   2   4  -2    6.71    0.50
  -2   4   2    5.45    0.77
  -2  -4   2    7.49    0.56
  -2   4   2    8.16    0.44
   3  -3  -8   71.52    4.60
   3   3  -8   71.83    4.28
   3   3  -8   58.28    3.58
  -3  -3   8   73.58    4.46
  -3  -3   8   69.16    4.21
   3   3  -8   72.17    4.06
   3   3  -8   75.85    4.18
  -3  -3   8   70.33    4.07
  -3   3   8   71.61    4.65
  -3   3   8   76.01    4.67
   3   3  -8   62.55    3.32
  -3   3   8   71.53    3.93
  -3   3   8   45.13    3.46
   3  -3  -8   71.66    4.03
   4  -2  -9   10.96    0.49
   4  -2  -9   12.35    0.78
   4   2  -9   13.70    0.81
   4   2  -9   10.84    0.56
  -4  -2   9   12.65    0.82
  -4   2   9    9.99    0.60
   4  -2  -9   12.53    0.96
   4   2  -9   12.88    0.76
  -4  -2   9   13.13    0.81
  -4  -2   9   10.99    0.58
  -4   2   9   12.61    0.96
   2  -4   1    2.39    0.29
   2   4   1    3.17    0.46
  -2   4  -1    2.39    0.40
  -2   4  -1    2.39    0.20
  -2  -4  -1    2.61    0.39
   2   4   1    2.65    0.32
  -2   4  -1    2.90    0.45
  -2  -4  -1    1.67    0.24
   2   4   1    2.56    0.27
  -2  -4  -1    2.49    0.57
   2  -4   1    2.76    0.41
   2  -4   1    3.58    0.39
   2   4   1    2.88    0.38
  -2  -4   3    2.40    0.36
  -2  -4   3    2.58    0.27
   2  -4  -3    2.52    0.40
  -2   4   3    3.09    0.50
   2   4  -3    2.74    0.34
  -2   4   3    2.97    0.29
  -2  -4   3    2.86    0.35
  -2   4   3    2.01    0.36
   2   4  -3    2.94    0.34
   2   4  -3    2.46    0.33
   2  -4  -3    2.93    0.40
  -2   4   3    2.30    0.33
  -2   4   3    2.31    0.43
  -2  -4   3    2.72    0.33
   4   2   6    5.84    0.37
   4   2   6    6.68    0.44
  -4   2  -6    6.56    0.62
  -4  -2  -6    8.19    0.63
  -4   2  -6    8.89    0.78
  -4  -2  -6    7.89    0.63
   4   2   6    7.14    0.36
  -4   2  -6    8.19    0.64
   4   2   6    8.36    0.52
   4   2   6    8.48    0.60
   4  -2   6    7.85    0.46
   4   2   6    7.21    0.58
   4  -2   6    8.75    0.60
   3   1 -13    6.31    0.38
  -3  -1  13    6.68    0.51
   3   1 -13    6.49    0.54
   3  -1 -13    7.03    0.96
   3   1 -13    7.40    0.51
  -3   1  13    5.51    0.35
  -3  -1  13    6.59    0.37
   3  -1 -13    7.71    0.71
  -3  -1  13    6.80    0.48
  -3  -1  13    7.66    0.70
   2   2  11    0.57    0.29
  -2  -2 -11    0.67    0.24
  -2   2 -11    0.46    0.20
  -2  -2 -11    0.62    0.48
  -2   2 -11    1.61    0.35
  -2  -2 -11    0.79    0.27
   2  -2  11    0.42    0.29
   2  -2  11    0.80    0.23
  -2   2 -11    0.97    0.33
   2   2  11    0.28    0.21
   2   2  11    0.73    0.26
   2  -2  11    0.04    0.30
   2   2  11    0.41    0.22
   2   2  11    0.63    0.17
  -2   2 -11    0.69    0.24
   2  -2  11    0.86    0.18
   2   4   2    0.48    0.34
   2   4   2    0.47    0.22
   2  -4   2    0.37    0.21
  -2  -4  -2    0.51    0.17
  -2   4  -2    0.83    0.32
  -2   4  -2    0.32    0.21
   2  -4   2    0.58    0.35
  -2   4  -2    0.47    0.31
  -2  -4  -2    0.75    0.20
  -2  -4  -2    0.25    0.29
   2   4   2    1.01    0.45
   2  -4   2    0.64    0.28
   2   4   2    0.43    0.18
  -3  -3  -6    0.27    0.21
   3   3   6    0.05    0.18
  -3   3  -6    0.23    0.19
   3   3   6    0.10    0.19
   3   3   6    0.14    0.17
   3  -3   6    0.00    0.15
   3   3   6    0.09    0.20
   3  -3   6   -0.08    0.14
   3  -3   6   -0.30    0.21
   3   3   6   -0.32    0.25
  -3   3  -6   -0.25    0.31
  -3  -3  -6    0.05    0.31
   3  -3   6    0.13    0.26
  -3   3  -6    0.01    0.25
   0   4  -6    2.71    0.22
   0   4  -6    2.88    0.40
   0   4  -6    3.90    0.42
   0  -4   6    3.13    0.24
   0   4   6    3.73    0.40
   0  -4   6    3.06    0.31
   0   4  -6    3.34    0.43
   0  -4   6    3.24    0.32
   0   4  -6    2.97    0.33
   0   4   6    3.37    0.40
   0  -4   6    3.28    0.28
   0  -4  -6    3.24    0.46
   0   2  13   13.25    0.90
   0   2 -13   15.46    1.00
   0   2  13   12.97    0.89
   0   2  13   14.21    0.71
   0  -2 -13   13.60    0.77
   0  -2 -13   14.45    0.74
   0   2 -13   15.54    1.31
   0   2  13   14.59    0.73
   0  -2  13   15.20    0.96
   0  -2 -13   14.45    0.84
  -2   4   4    0.49    0.36
  -2   4   4    0.61    0.33
  -2  -4   4   -0.23    0.22
  -2   4   4    0.18    0.31
   2   4  -4    0.30    0.32
   2  -4  -4    0.34    0.25
  -2  -4   4    0.01    0.06
   2   4  -4    0.03    0.19
   2  -4  -4   -0.06    0.25
  -2  -4   4    0.27    0.22
   2   4  -4    0.19    0.21
  -2  -4   4    0.05    0.14
  -2   4   4   -0.05    0.35
  -2   4   4    0.02    0.11
  -2  -4   4    0.05    0.22
  -1   3 -10   35.36    1.85
  -1   3 -10   36.11    2.23
   1   3  10   38.59    2.11
   1  -3  10   36.54    2.04
   1  -3  10   36.25    1.94
   1  -3  10   37.21    1.76
  -1  -3 -10   38.82    2.12
  -1  -3 -10   37.15    2.17
   1   3  10   36.29    2.06
   1   3  10   36.55    1.89
  -1   3 -10   41.15    2.31
  -5  -1   8    0.27    0.16
  -5   1   8    0.62    0.27
  -5  -1   8   -0.07    0.15
  -5   1   8    0.35    0.19
   5   1  -8    0.26    0.24
   5  -1  -8    0.12    0.37
   5   1  -8    0.31    0.16
   5  -1  -8    0.19    0.27
   5   1  -8    0.18    0.20
  -4   0  12    0.48    0.18
  -4   0  12    0.46    0.32
   4   0 -12    0.18    0.31
   4   0 -12    0.34    0.30
   5  -1   4    0.16    0.26
   5  -1   4    0.15    0.22
  -5   1  -4    0.47    0.22
  -5   1  -4    0.03    0.18
   5   1   4    0.20    0.27
   5  -1   4    0.39    0.31
   5   1   4    0.50    0.27
   2   4   3   -0.22    0.24
   2  -4   3   -0.06    0.32
   2  -4   3   -0.20    0.19
   2  -4   3    0.27    0.36
   2   4   3    0.09    0.14
  -2  -4  -3   -0.14    0.28
  -2  -4  -3   -0.05    0.14
  -2   4  -3   -0.33    0.19
   2   4   3    0.14    0.21
  -2   0 -13    3.10    0.34
   2   0  13    2.58    0.43
  -2   0 -13    3.16    0.61
  -2   0 -13    2.50    0.28
   2   0  13    2.25    0.37
   1   3 -11    7.82    0.55
   1  -3 -11    7.87    0.54
   1   3 -11    7.19    0.39
  -1  -3  11    7.80    0.62
   1   3 -11    7.61    0.67
   1   3 -11    8.70    0.62
   1  -3 -11    6.12    0.55
   1  -3 -11    7.77    0.55
  -1  -3  11    6.89    0.37
  -1   3  11    6.89    0.54
  -1   3  11    7.70    0.59
  -1   3  11    5.39    0.51
  -2  -2  13    0.62    0.22
  -2   2  13    0.09    0.19
   2  -2 -13    1.05    0.36
  -2  -2  13    0.79    0.21
   2  -2 -13    1.01    0.49
   2   2 -13    0.49    0.28
   2   2 -13    0.75    0.22
   2   2 -13    0.40    0.24
  -2  -2  13    0.86    0.50
  -2   2  13    0.92    0.38
   3  -3  -9   16.00    0.84
   3   3  -9   14.48    0.70
   3   3  -9   16.28    0.90
   3  -3  -9   14.94    1.14
  -3  -3   9   16.54    0.83
   3   3  -9   14.03    0.82
  -3   3   9   15.27    0.99
  -3   3   9   16.46    0.89
   3   3  -9   16.43    0.85
   3   3  -9   16.89    1.02
  -4   0  -9    3.06    0.33
   4   0   9    2.86    0.26
   4   0   9    3.51    0.42
   4   0   9    3.44    0.40
  -2  -4   5    0.51    0.25
  -2   4   5    0.06    0.23
   2   4  -5    0.49    0.22
   2  -4  -5    0.67    0.29
  -2  -4   5    0.50    0.23
   2   4  -5    0.57    0.24
   2   4  -5    0.40    0.22
  -2   4   5    0.31    0.22
  -2   4   5    0.79    0.26
   2  -4  -5    0.72    0.32
  -2   4   5    0.64    0.22
  -3   1 -11    0.00    0.22
   3   1  11    0.63    0.26
  -3  -1 -11    0.62    0.28
  -3   1 -11    0.92    0.23
  -3   1 -11    0.68    0.46
   3   1  11    0.52    0.23
   3  -1  11    0.84    0.22
   3   1  11    0.12    0.25
   3  -1  11    0.64    0.28
   3  -1  11    0.62    0.22
   4  -2 -10    1.87    0.36
   4   2 -10    2.32    0.33
   4  -2 -10    1.76    0.43
  -4  -2  10    1.18    0.25
   4   2 -10    1.32    0.23
   4   2 -10    1.54    0.35
   0   0 -15    1.54    0.33
   0   0  15    1.28    0.26
   0   0  15    0.91    0.16
   0   0 -15    1.38    0.32
   0   4  -7   -0.22    0.17
   0  -4   7   -0.14    0.20
   0   4  -7    0.16    0.23
   0  -4   7    0.10    0.13
   0  -4   7   -0.05    0.12
   0   4  -7    0.07    0.27
   0   4   7    0.27    0.24
   0  -4   7   -0.07    0.18
   0   4   7   -0.21    0.24
   0   4  -7    0.14    0.12
   0   4  -7    0.12    0.26
   0  -4  -7    0.62    0.28
  -1   1 -14   -0.02    0.26
  -1  -1 -14   -0.14    0.33
  -1  -1 -14   -0.24    0.17
  -1  -1 -14    0.09    0.15
   1   1  14    0.18    0.11
   1   1  14    0.02    0.13
   1  -1  14   -0.01    0.25
   1   1  14   -0.14    0.20
  -1   1 -14   -0.19    0.25
  -1  -1 -14    0.08    0.19
  -1  -1 -14    0.19    0.21
  -1  -1 -14   -0.08    0.23
   4  -2   7    0.33    0.13
   4   2   7    0.11    0.14
   4   2   7    0.31    0.25
   4  -2   7    0.40    0.31
   4  -2   7    0.35    0.26
   4   2   7    0.35    0.17
   4   2   7    0.21    0.13
  -4   2  -7    0.22    0.27
   4   2   7    0.25    0.18
  -4   2  -7   -0.06    0.25
  -4   2  -7    0.10    0.22
   4   2   7    0.07    0.26
   2   4   4    2.64    0.35
   2   4   4    1.70    0.34
  -2   4  -4    2.77    0.31
  -2  -4  -4    2.59    0.45
   2  -4   4    2.92    0.33
   2  -4   4    2.53    0.50
   2   4   4    2.74    0.38
   3   3   7    0.98    0.26
   3  -3   7    1.04    0.23
   3   3   7    1.23    0.23
   3  -3   7    1.19    0.24
   3   3   7    1.11    0.26
   3  -3   7    1.16    0.21
   3  -3   7    1.12    0.27
  -3   3  -7    1.18    0.26
  -3  -3  -7    1.35    0.41
  -3   3  -7    1.06    0.42
   3   3   7    1.37    0.23
  -3  -3  -7    1.12    0.27
   3   3   7    0.96    0.30
   5   1  -9   -0.06    0.17
   5  -1  -9    0.03    0.23
   5   1  -9    0.07    0.24
  -5  -1   9   -0.04    0.12
  -5  -1   9   -0.20    0.17
   5   1  -9    0.14    0.20
   5  -1  -9    0.27    0.27
  -2   0  15    7.52    0.52
   2   0 -15    6.53    0.76
   2   0 -15    7.44    0.54
   2   0 -15    7.51    0.66
  -2   0  15    6.76    0.66
   5   1   5    0.41    0.30
   5   1   5    0.33    0.30
  -5   1  -5    0.56    0.23
   5  -1   5    0.42    0.29
   5  -1   5    0.71    0.22
  -2   4   6    0.71    0.25
   2  -4  -6    0.74    0.34
  -2   4   6    0.54    0.46
   2   4  -6    0.97    0.27
   2   4  -6    0.78    0.23
  -2  -4   6    0.93    0.27
  -2   4   6    0.95    0.44
  -2   4   6    0.87    0.25
   2  -4  -6    0.99    0.31
   1   1 -15    0.46    0.17
   1  -1 -15    0.36    0.27
  -1   1  15    0.10    0.22
   1   1 -15    0.48    0.31
   1  -1 -15    0.17    0.30
  -1  -1  15    0.17    0.13
  -1  -1  15   -0.05    0.25
   1  -1 -15   -0.32    0.29
  -1   1  15    0.20    0.13
   1   1 -15    0.44    0.25
  -1   1  15    0.00    0.07
   3   1 -14    0.12    0.24
  -3   1  14    0.27    0.16
  -3  -1  14    0.10    0.15
  -3   1  14   -0.02    0.15
   3  -1 -14   -0.08    0.31
   3   1 -14    0.09    0.24
   3  -1 -14   -0.16    0.32
   3   1 -14    0.14    0.16
  -3  -1  14   -0.45    0.34
   2  -2  12    0.64    0.30
  -2   2 -12    0.76    0.19
  -2  -2 -12    0.43    0.30
   2  -2  12    0.55    0.18
   2   2  12    0.54    0.16
  -2  -2 -12    0.53    0.25
  -2   2 -12    0.85    0.25
   2   2  12    0.28    0.28
   2   2  12    0.70    0.21
  -2   2 -12    0.24    0.55
   2   2  12    0.45    0.19
   1   3  11    5.36    0.42
  -1   3 -11    5.52    0.62
   1   3  11    4.28    0.75
  -1   3 -11    5.38    0.56
   1  -3  11    4.95    0.48
  -1  -3 -11    4.72    0.52
  -3  -3  10    1.42    0.25
  -3  -3  10    1.74    0.40
   3   3 -10    1.80    0.28
   3  -3 -10    1.56    0.41
  -3   3  10    1.09    0.20
  -3   3  10    1.80    0.32
   3  -3 -10    2.04    0.27
   3  -3 -10    1.53    0.24
   3   3 -10    1.39    0.43
   3   3 -10    1.70    0.22
   3   3 -10    2.05    0.48
   4   0 -13    0.26    0.29
  -4   0  13    0.31    0.16
  -4   0  13    0.03    0.11
   4   0 -13    0.66    0.29
   2  -4   5    0.40    0.22
   2   4   5    0.08    0.28
  -2   4  -5    0.31    0.31
  -2   4  -5    0.55    0.23
  -2  -4  -5    0.66    0.35
   2   4   5    0.69    0.26
   4  -2 -11   -0.19    0.28
  -4  -2  11   -0.26    0.27
   4   2 -11    0.14    0.24
  -4  -2  11    0.16    0.19
   4  -2 -11   -0.31    0.33
   4   2 -11   -0.01    0.17
   0   2  14    2.41    0.38
   0  -2  14    2.59    0.41
   0   2  14    1.98    0.41
   0   2 -14    3.14    0.47
   0  -2 -14    2.26    0.34
   0  -2 -14    2.37    0.28
   0   2 -14    2.92    0.41
   0  -2 -14    2.94    0.41
   0   2  14    2.80    0.31
   0   4  -8    0.13    0.28
   0   4  -8    0.05    0.30
   0   4   8    0.28    0.28
   0  -4  -8    0.36    0.32
   0   4   8    0.79    0.29
   0  -4   8    0.89    0.24
  -1   3  12    0.43    0.25
  -1   3  12    0.04    0.24
   1  -3 -12    0.41    0.22
   1  -3 -12    0.01    0.24
  -1   3  12    0.12    0.21
   1   3 -12    0.40    0.29
  -1  -3  12    0.15    0.30
   1   3 -12    0.31    0.25
   2   4  -7    6.77    0.52
   2  -4  -7    6.96    0.58
   2  -4  -7    6.88    0.94
   2   4  -7    6.61    0.45
  -2   4   7    6.81    0.73
  -2  -4   7    5.91    0.54
  -2   4   7    6.86    0.52
  -6   0   2    2.59    0.37
   6   0  -2    2.04    0.19
  -6   0   2    1.50    0.19
   6   0  -2    2.34    0.30
   6   0  -2    2.69    0.26
   6   0  -3    1.86    0.21
  -6   0   3    2.12    0.22
   6   0  -3    1.59    0.21
   6   0  -3    1.59    0.26
  -6   0   3    1.59    0.21
   5   1 -10    4.59    0.47
   5  -1 -10    5.44    0.49
   5   1 -10    4.26    0.37
   5  -1 -10    4.96    0.54
   5   1 -10    4.84    0.40
  -5  -1  10    2.99    0.39
   4   0  10   17.98    1.03
   4   0  10   22.68    1.23
   4   0  10   23.45    1.25
  -4   0 -10   18.86    1.22
  -5   1  -6    0.07    0.10
   5  -1   6    0.14    0.28
   5  -1   6    0.42    0.21
   5   1   6    0.25    0.28
   5   1   6    0.67    0.29
  -5   1  -6    0.03    0.21
   6   0  -1    0.90    0.23
   6   0  -1    0.78    0.24
   4   2   8    1.58    0.27
  -4   2  -8    3.44    0.45
  -4   2  -8    2.34    0.24
   4  -2   8    2.78    0.36
   4  -2   8    2.78    0.31
   4   2   8    2.65    0.55
   4   2   8    2.29    0.24
   4  -2   8    1.93    0.22
   6   0  -4    0.94    0.25
   6   0  -4    0.60    0.19
  -6   0   4    1.03    0.19
  -6   0   4    0.81    0.18
  -6   0   4    0.68    0.17
   6   0  -4    0.91    0.23
  -3   3  -8    3.60    0.97
   3  -3   8    3.66    0.37
   3   3   8    3.55    0.37
   3   3   8    2.96    0.34
  -3   3  -8    3.98    0.37
  -3  -3  -8    4.24    0.55
   3   3   8    4.09    0.35
   3  -3   8    3.35    0.33
   2  -2 -14    0.97    0.49
  -2  -2  14    0.60    0.22
  -2   2  14    0.34    0.41
   2   2 -14    0.89    0.22
   2   2 -14    0.67    0.22
   2  -2 -14    0.83    0.38
  -2  -2  14    0.62    0.32
   2   2 -14    0.64    0.31
  -3   1 -12    0.72    0.29
  -3  -1 -12    0.71    0.31
   3   1  12    0.99    0.26
   3  -1  12    0.84    0.31
   3   1  12    0.76    0.26
  -3   1 -12    0.70    0.27
   3  -1  12    0.34    0.25
  -2   0 -14    1.42    0.28
   2   0  14    0.80    0.30
  -2   0 -14    1.16    0.34
   2   0  14    0.88    0.21
  -2   0 -14    1.10    0.22
   6   0   0    9.72    0.66
   6   0   0   10.23    0.62
   6   0  -5   13.04    0.66
   6   0  -5    9.30    0.62
  -6   0   5    8.50    0.57
  -6   0   5   10.86    0.61
   2  -4   6    0.43    0.16
   2   4   6    0.28    0.26
  -2   4  -6    0.27    0.34
   2  -4   6    1.12    0.27
   2  -4   6    0.57    0.17
  -2  -4  -6    0.57    0.36
  -2   4  -6    0.44    0.25
   2   4   6    0.76    0.28
   6   0   1    3.37    0.55
   6   0   1    3.66    0.36
  -6   0   6    6.03    0.46
   6   0  -6    9.03    0.47
   6   0  -6    6.25    0.50
  -2   4   8   -0.22    0.21
  -2   4   8    0.03    0.24
   2   4  -8   -0.11    0.21
  -2  -4   8   -0.19    0.26
   2   4  -8   -0.03    0.22
   2  -4  -8    0.12    0.27
   2  -4  -8   -0.15    0.24
  -1   1 -15   14.10    1.27
  -1  -1 -15   10.54    0.64
   1   1  15   14.29    0.75
   1  -1  15   13.56    0.92
  -1  -1 -15   12.52    0.75
  -1   1 -15   13.23    0.93
  -1  -1 -15   15.03    1.14
  -1  -1 -15   11.75    0.64
   3  -3 -11    4.26    0.60
   3  -3 -11    4.15    0.34
   3   3 -11    5.25    0.43
   3   3 -11    5.63    0.44
  -3   3  11    5.33    0.49
  -3  -3  11    5.26    0.61
   3   3 -11    4.78    0.36
   0   0  16   14.28    0.85
   0   0 -16   12.27    0.87
   0   0 -16   11.44    1.39
   0   4  -9    0.33    0.26
   0   4   9    0.41    0.27
   0   4   9    0.48    0.29
   0   4  -9    0.24    0.31
   0  -4  -9    0.31    0.31
   0  -4   9    0.37    0.39
  -2   0  16    0.38    0.19
   2   0 -16    0.09    0.27
   2   0 -16   -0.20    0.31
   2   0 -16    0.12    0.24
  -4  -2  12    0.50    0.28
   4   2 -12    0.23    0.20
   4  -2 -12   -0.29    0.37
   4  -2 -12    0.30    0.31
   4   2 -12   -0.04    0.26
   5   1 -11    5.32    0.43
   5  -1 -11    5.78    0.62
   5   1 -11    4.47    0.45
   5   1 -11    6.54    0.56
   5  -1 -11    6.00    0.57
   1  -3  12    7.47    0.61
  -1   3 -12    7.10    0.64
  -1  -3 -12    7.10    0.87
   1   3  12    6.88    0.50
   1   3  12    6.95    0.63
  -1   3 -12    7.98    0.69
   5  -1   7    2.26    0.40
  -5   1  -7    1.25    0.31
   5   1   7    1.64    0.41
   5  -1   7    1.79    0.31
   5   1   7    2.04    0.43
   4   0 -14    0.67    0.33
  -4   0  14    0.16    0.17
   4   0 -14    0.56    0.32
   1   1 -16    0.88    0.32
   1   1 -16    0.99    0.21
   1   1 -16    1.21    0.41
   1  -1 -16    0.81    0.37
  -1   1  16    1.29    0.24
   1  -1 -16    1.03    0.33
  -1  -1  16    1.05    0.29
  -1  -1  16    1.45    0.30
   3   1 -15    4.79    0.39
   3  -1 -15    5.30    0.67
   3   1 -15    4.86    0.54
  -3  -1  15    5.45    0.50
  -3   1  15    3.76    0.36
   3   1 -15    5.87    0.48
   3  -1 -15    5.72    0.61
   6   0   2    1.72    0.31
   6   0   2    2.08    0.32
  -2  -2 -13    8.37    0.66
  -2   2 -13    8.71    0.72
   2   2  13    8.27    0.42
   2  -2  13   10.64    0.74
   2  -2  13    6.73    0.44
   2   2  13    8.77    0.53
  -2   2 -13    8.41    0.59
   2   2  13    7.61    0.67
  -2   2 -13    7.32    0.45
   6   0  -7   10.23    0.59
   6   0  -7    6.63    0.53
   6   0  -7    7.22    0.46
  -3   3  -9    0.01    0.22
   3  -3   9    0.30    0.24
  -3   3  -9    0.18    0.40
   3  -3   9    0.32    0.20
   3   3   9   -0.23    0.20
  -3  -3  -9    0.44    0.37
   3   3   9    0.22    0.19
   3   3   9    0.22    0.21
  -2   4  -7   -0.18    0.35
   2   4   7    0.33    0.25
   2  -4   7   -0.11    0.15
   2  -4   7    0.03    0.21
  -2  -4  -7   -0.34    0.33
   2   4   7   -0.18    0.25
  -2   4  -7    0.15    0.22
   1  -3 -13    1.43    0.31
  -1  -3  13    1.80    0.40
   1   3 -13    1.41    0.38
   1  -3 -13    1.12    0.25
   1   3 -13    1.67    0.34
  -1   3  13    1.68    0.30
  -1   3  13    1.79    0.36
   4  -2   9    1.33    0.30
  -4  -2  -9    2.31    0.44
  -4   2  -9    1.31    0.21
   4   2   9    1.09    0.21
   4   2   9    1.00    0.33
   4  -2   9    1.21    0.28
  -4   2  -9    0.66    0.38
   4   0  11   32.66    1.78
   4   0  11   28.80    1.65
  -4   0 -11   23.29    1.66
  -5  -3   2    0.00    0.18
   5   3  -2    0.52    0.26
   5  -3  -2    0.62    0.28
   5   3  -2    0.41    0.32
   5  -3  -2    0.33    0.39
   5  -3  -3    0.74    0.64
   5   3  -3   -0.22    0.26
   5  -3  -3   -0.20    0.25
   5   3  -3   -0.16    0.30
   5   3  -1    0.19    0.23
   5  -3  -1    0.38    0.26
  -5  -3   1    0.23    0.21
   5   3  -1   -0.24    0.29
   5  -3  -1   -0.02    0.38
   0   2  15    3.50    0.50
   0   2 -15    4.35    0.58
   0   2  15    4.51    0.37
   0  -2 -15    3.39    0.41
   0  -2 -15    3.64    0.33
   0   2 -15    4.27    0.48
   0  -2  15    4.66    0.53
   2   4  -9   -0.05    0.25
   2   4  -9    0.37    0.21
  -2   4   9    0.46    0.28
   2  -4  -9    0.43    0.25
   2  -4  -9   -0.08    0.27
   2   4  -9    0.14    0.27
  -2  -4   9   -0.13    0.29
  -2   4   9    0.43    0.23
   5   3  -4    7.92    0.74
   5  -3  -4    8.25    0.91
   5  -3  -4    8.14    0.60
   5   3  -4    8.16    0.64
   5  -3   0    1.50    0.35
   5   3   0    1.17    0.37
   5  -3   0    1.26    0.45
  -5  -3   0    1.02    0.31
   5   3   0    1.40    0.29
   6   0   3    0.78    0.28
   6   0   3    0.95    0.31
  -2   2  15    0.39    0.26
   2   2 -15    0.16    0.21
   2   2 -15    0.84    0.32
   2  -2 -15   -0.08    0.48
   2   2 -15    0.26    0.22
  -2   2  15    0.24    0.35
  -2  -2  15   -0.04    0.32
   6   0  -8    0.28    0.21
   6   0  -8    0.06    0.15
   6   0  -8   -0.34    0.37
   3  -1  13    6.29    0.61
  -3   1 -13    6.41    0.58
   3  -1  13    6.21    0.47
  -3   1 -13    6.30    0.54
   3   1  13    5.83    0.75
   3   1  13    5.78    0.49
   3   3 -12    0.28    0.22
   3  -3 -12    0.21    0.32
   3   3 -12    0.25    0.21
   3   3 -12    0.33    0.24
  -3   3  12    0.35    0.28
   3  -3 -12    0.25    0.16
  -3   3  12    0.28    0.16
  -3  -3  12    0.83    0.36
   5  -3  -5   -0.83    0.38
   5   3  -5    0.11    0.26
   5  -3  -5    0.26    0.21
   5   3  -5   -0.09    0.29
   0   4  10    8.33    0.70
   0  -4 -10    8.93    0.77
   0   4 -10    9.16    0.81
   0   4  10    9.46    0.70
   0  -4  10    8.46    0.65
   0   4 -10    8.68    0.68
  -5  -3  -1    1.61    0.34
   5   3   1    1.20    0.26
   5  -3   1    1.34    0.44
   5   3   1    1.04    0.36
   5  -3   1    1.42    0.36
   2   0  15    0.47    0.19
  -2   0 -15    0.74    0.34
  -2   0 -15    0.34    0.26
   2   0  15    0.70    0.29
   5   1 -12    0.29    0.37
   5  -1 -12    0.30    0.33
   5   1 -12    0.28    0.32
  -5  -1  12    0.35    0.25
   5  -1 -12    0.36    0.35
  -5   1  -8    0.94    0.30
   5  -1   8    1.58    0.38
   5   1   8    1.35    0.42
   5  -1   8    1.68    0.32
   5   1   8    1.33    0.39
   2  -4   8   -0.03    0.21
  -2   4  -8    0.38    0.27
  -2   4  -8   -0.01    0.38
   2  -4   8    0.03    0.18
   2   4   8    0.29    0.26
   2   4   8    0.31    0.27
  -2  -4  -8    0.02    0.37
  -4  -2  13   -0.15    0.27
   4   2 -13    0.13    0.21
   4   2 -13   -0.11    0.25
   4  -2 -13   -0.21    0.37
   4  -2 -13    0.27    0.36
  -1  -5   0    3.26    0.42
  -1   5   0    3.91    0.34
   1  -5   0    3.47    0.46
   1  -5   0    2.67    0.45
   1   5   0    3.70    0.44
  -1   5   1   30.27    1.81
   1   5  -1   29.97    1.85
   1  -5  -1   31.21    1.90
   1   5  -1   32.05    1.73
   1  -5  -1   19.68    1.78
  -1   5   1   32.07    1.69
  -1  -5   1   29.41    1.87
   5   3  -6    2.16    0.37
   5  -3  -6    1.50    0.55
   5  -3  -6    1.44    0.31
   5   3  -6    1.56    0.42
  -5   3   6    1.55    0.22
   6   0   4    2.17    0.36
   6   0   4    2.09    0.40
   5   3   2    0.29    0.31
  -5  -3  -2    0.21    0.31
   5   3   2    0.58    0.23
   5  -3   2    0.65    0.37
   5  -3   2    0.50    0.32
   4   4  -2    0.99    0.31
   4   4  -2    0.55    0.18
  -4  -4   2    0.78    0.22
   4  -4  -2    0.24    0.33
   4   4  -2    0.82    0.29
   4  -4  -2    0.22    0.46
   1  -5   1    2.37    0.39
   1   5   1    2.95    0.40
  -1  -5  -1    2.53    0.39
   1   5   1    1.73    0.42
  -1   5  -1    2.77    0.28
  -1   5  -1    2.20    0.33
  -1   5  -1    1.12    0.63
   4  -4  -1    0.11    0.30
   4   4  -1    0.27    0.28
   4   4  -1    0.26    0.25
   4   4  -1    0.25    0.16
  -4  -4   1   -0.01    0.22
   4  -4  -1    0.28    0.37
   1  -5  -2    0.15    0.31
   1  -5  -2    0.48    0.25
   1   5  -2    0.79    0.23
  -1   5   2    0.41    0.26
  -1  -5   2    0.13    0.26
  -1   5   2    0.39    0.25
   6   0  -9    0.68    0.31
   6   0  -9    0.68    0.26
   3   3  10    0.21    0.20
   3  -3  10    0.41    0.22
  -3   3 -10   -0.07    0.40
  -3   3 -10    0.62    0.36
   3   3  10   -0.03    0.22
   3  -3  10    0.07    0.23
   3   3  10    0.20    0.19
  -3  -3 -10   -0.55    0.36
   1   3  13    1.17    0.35
  -1  -3 -13    0.74    0.32
   1  -3  13    0.74    0.34
   1   3  13    0.79    0.25
  -1   3 -13    1.09    0.39
  -1   3 -13    1.06    0.36
   4  -4  -3    1.18    0.32
   4   4  -3    0.74    0.30
   4  -4  -3    1.00    0.45
   4   4  -3    0.59    0.33
   4   4  -3    0.59    0.19
   6  -2  -2    0.04    0.23
   6   2  -2   -0.25    0.30
  -6  -2   2    0.30    0.19
   6  -2  -2    0.21    0.31
   6   2  -2    0.00    0.21
   6  -2  -3    0.13    0.24
   6  -2  -3    0.62    0.33
   6   2  -3    0.18    0.24
   6   2  -3    0.26    0.30
   4   0 -15    0.46    0.38
   4   0 -15    0.86    0.39
   4   4   0   -0.03    0.25
   4  -4   0    0.28    0.31
   4   4   0   -0.07    0.24
   4   4   0    0.34    0.25
  -4  -4   0   -0.18    0.24
   4  -4   0   -0.02    0.38
   4   2  10    0.35    0.19
  -4  -2 -10    0.00    0.41
   4   2  10    0.47    0.28
  -4   2 -10    0.69    0.30
   4  -2  10    0.38    0.26
   4  -2  10    0.25    0.41
  -4   2 -10    0.70    0.19
  -1   1 -16    1.77    0.41
  -1  -1 -16    1.82    0.51
  -1   1 -16    1.35    0.41
  -1  -1 -16    1.60    0.28
   1   1  16    1.65    0.29
   1  -1  16    2.08    0.41
   2   4 -10    0.04    0.26
  -2   4  10   -0.04    0.26
  -2  -4  10    0.03    0.30
  -2   4  10   -0.34    0.22
   2  -4 -10    0.55    0.25
   2  -4 -10   -0.03    0.24
   2   4 -10    0.29    0.19
   2   4 -10   -0.18    0.17
  -1   5  -2    0.59    0.26
  -1  -5  -2    0.72    0.32
  -1   5  -2    0.44    0.19
   1   5   2    0.65    0.34
   1  -5   2    0.95    0.29
   1   5   2    1.16    0.48
  -1   5  -2    0.91    0.30
   6  -2  -1    0.22    0.26
   6   2  -1    0.18    0.21
   6  -2  -1    0.13    0.32
   6   2  -1    0.59    0.32
  -6  -2   1    0.16    0.23
   6   2  -4    1.26    0.34
   6  -2  -4    0.74    0.37
   6   2  -4    0.48    0.27
   6  -2  -4    0.86    0.25
  -1   5   3   -0.12    0.24
   1   5  -3   -0.06    0.28
   1  -5  -3   -0.12    0.29
   1  -5  -3    0.00    0.31
   1   5  -3    0.12    0.22
  -1   5   3   -0.09    0.24
  -1  -5   3   -0.06    0.20
  -2   0  17   28.83    1.67
   2   0 -17   31.57    2.01
   2   0 -17   32.62    2.09
   2   0 -17   35.57    2.03
   0   0 -17    0.54    0.35
   0   0 -17    0.33    0.30
   0   0  17   -0.06    0.24
   4   4  -4    1.24    0.34
   4   4  -4    1.24    0.37
   4  -4  -4    1.35    0.47
   4  -4  -4    1.75    0.32
   4   4  -4    0.66    0.20
   3   1 -16    2.35    0.31
   3  -1 -16    3.31    0.50
  -3  -1  16    3.22    0.42
  -3   1  16    2.29    0.29
   3   1 -16    3.69    0.50
   3   1 -16    3.42    0.38
   3  -1 -16    3.37    0.57
   2   2  14    4.08    0.39
  -2  -2 -14    5.78    0.55
   2  -2  14    5.01    0.56
  -2   2 -14    5.84    0.53
  -2   2 -14    5.08    0.58
   2   2  14    4.93    0.56
   4  -4   1   17.92    1.10
   4  -4   1   16.35    1.32
  -4  -4  -1   15.41    1.08
   4   4   1   16.70    1.00
   4   4   1   11.87    0.74
   4   4   1   13.64    0.93
   1  -3 -14    4.77    0.40
  -1   3  14    4.24    0.50
  -1  -3  14    6.61    0.65
  -1   3  14    6.32    0.56
   1   3 -14    7.22    0.60
   1  -3 -14    4.74    0.52
   1   3 -14    7.12    0.89
   5  -3  -7    0.38    0.45
   5  -3  -7    0.59    0.24
   5   3  -7    0.58    0.34
   5   3  -7    1.17    0.37
  -5   3   7    0.87    0.22
   6  -2   0    5.37    0.53
   6   2   0    4.77    0.38
  -6  -2   0    4.97    0.49
   6  -2   0    4.15    0.56
   6   2   0    4.98    0.60
   5  -3   3    0.26    0.33
  -5  -3  -3    0.28    0.31
   5  -3   3    0.41    0.41
   5   3   3    0.26    0.30
   5   3   3    0.45    0.22
   6   2  -5    2.25    0.44
   6  -2  -5    3.04    0.49
   6  -2  -5    2.70    0.31
   6   2  -5    2.54    0.39
   1  -1 -17    1.12    0.44
  -1  -1  17    1.87    0.34
  -1   1  17    1.30    0.26
   1   1 -17    1.94    0.43
   1  -1 -17    1.08    0.38
   1   1 -17    1.73    0.38
   4   0  12   41.52    2.40
  -4   0 -12   32.58    2.52
   4   0  12   44.84    2.56
   1   5   3   -0.37    0.28
  -1  -5  -3    0.13    0.30
  -1   5  -3    0.20    0.27
   1  -5   3    0.47    0.24
   1   5   3   -0.03    0.28
  -1   5  -3    0.24    0.24
   1   5  -4   -0.02    0.28
  -1  -5   4    0.09    0.18
  -1   5   4    0.24    0.24
   1  -5  -4   -0.02    0.32
   1   5  -4    0.17    0.32
  -1   5   4    0.24    0.23
   4  -4  -5    0.16    0.26
   4   4  -5    0.08    0.15
  -4   4   5   -0.07    0.16
   4   4  -5   -0.13    0.27
   4   4  -5   -0.47    0.28
   4  -4  -5    0.03    0.37
   4   4   2   16.91    1.03
  -4  -4  -2   16.35    1.17
   4   4   2   11.91    0.82
   4   4   2   15.51    1.09
   4  -4   2   19.72    1.19
   4  -4   2   19.17    1.55
   6   0   5    1.93    0.38
   6   0   5    1.11    0.34
   0  -4  11    5.97    0.57
   0   4 -11    6.61    0.60
   0   4  11    5.78    0.60
   0  -4 -11    6.34    0.62
   0   4 -11    7.41    0.74
   0   4  11    6.66    0.62
   6  -2   1    1.53    0.37
   6   2   1    1.56    0.41
   6   2   1    1.27    0.23
   6  -2   1    1.56    0.38
   3   3 -13    0.73    0.27
  -3  -3  13    0.81    0.40
   3   3 -13    0.76    0.25
  -3   3  13    0.36    0.19
   3   3 -13    0.55    0.26
   3  -3 -13    0.88    0.37
  -3   3  13    1.05    0.31
   6   2  -6   35.91    1.97
   6  -2  -6   27.24    1.58
   6  -2  -6   30.63    2.14
   6   2  -6   33.67    2.09
   6  -2  -6   30.98    1.66
   6   0 -10    1.28    0.36
   6   0 -10    0.78    0.47
   5  -1 -13    3.46    0.54
   5   1 -13    3.69    0.49
   5   1 -13    2.56    0.43
   5  -1 -13    3.58    0.57
  -5  -1  13    2.47    0.40
  -2  -4  -9    3.47    0.60
  -2   4  -9    3.76    0.46
  -2   4  -9    3.65    0.65
   2   4   9    4.15    0.64
   2  -4   9    2.87    0.33
   2  -4   9    3.21    0.35
   2   4   9    3.12    0.45
   0  -2  16    0.61    0.36
   0   2 -16    0.42    0.40
   0   2  16    0.62    0.23
   0  -2 -16    0.54    0.25
   0   2 -16    0.73    0.34
   0   2  16    0.57    0.34
   5  -1   9   13.56    0.99
   5   1   9   14.88    1.07
   5   1   9   15.25    1.58
   5  -1   9   14.00    0.93
   1   5   4   -0.36    0.29
   1  -5   4    0.36    0.26
  -1  -5  -4    0.15    0.31
  -1   5  -4    0.38    0.28
   1   5   4    0.32    0.29
  -1   5  -4    0.10    0.29
   2   2 -16    8.45    0.68
  -2   2  16    7.28    0.65
   2  -2 -16   10.19    0.82
   2   2 -16   12.01    0.90
   2   2 -16   10.35    0.61
  -2   2  16   10.70    0.72
  -2  -2  16   10.32    0.82
   5  -3  -8    5.24    0.74
   5  -3  -8    4.47    0.40
   5   3  -8    5.04    0.60
  -5   3   8    4.96    0.41
   5   3  -8    5.44    0.59
   4  -4  -6    1.23    0.44
  -4   4   6    0.91    0.23
   4   4  -6    1.00    0.34
   4   4  -6    0.29    0.20
   4  -4  -6    0.80    0.30
   4   4  -6    1.32    0.33
  -3   1 -14    2.40    0.42
  -3  -1 -14    2.90    0.46
   3  -1  14    2.84    0.47
  -3   1 -14    3.29    0.39
   3  -1  14    3.02    0.34
   3   1  14    2.11    0.37
   3   1  14    2.27    0.39
  -1  -5   5   -0.16    0.27
   1   5  -5    0.00    0.29
   1  -5  -5    0.36    0.33
   1   5  -5    0.16    0.19
  -1  -5   5    0.21    0.18
  -1   5   5   -0.06    0.24
  -1   5   5    0.15    0.25
   5  -3   4    1.03    0.38
   5   3   4    0.86    0.35
   5  -3   4    1.45    0.47
   5   3   4    1.27    0.24
  -5  -3  -4    0.86    0.39
  -4  -2  14    1.19    0.40
   4   2 -14    1.47    0.35
   4  -2 -14    1.52    0.48
   4   2 -14    1.29    0.32
   4  -2 -14    1.93    0.52
   4   4   3    2.36    0.39
   4  -4   3    2.80    0.66
   4   4   3    2.10    0.39
   4  -4   3    3.00    0.46
   4   4   3    1.66    0.42
  -4  -4  -3    2.30    0.41
   6  -2   2    2.15    0.39
   6   2   2    1.52    0.21
   6   2   2    1.48    0.41
   6   2   2    2.22    0.33
   6  -2   2    2.11    0.44
   6  -2  -7    0.65    0.37
   6   2  -7    0.44    0.32
   6   2  -7    0.68    0.31
   6  -2  -7    0.54    0.18
   6  -2  -7    0.65    0.38
   2   4 -11   -0.41    0.28
   2  -4 -11   -0.08    0.24
  -2   4  11    0.08    0.29
   2   4 -11   -0.05    0.18
  -2  -4  11    0.03    0.31
   2  -4 -11    0.16    0.26
  -2   4  11    0.03    0.22
   2   4 -11    0.23    0.18
  -3   3 -11    1.63    0.44
  -3  -3 -11    1.88    0.46
  -3   3 -11    1.48    0.28
   3   3  11    0.67    0.29
   3  -3  11    1.05    0.26
   3  -3  11    1.31    0.30
   3   3  11    0.51    0.25
   3   3  11    1.21    0.23
  -2   0 -16    0.21    0.30
   2   0  16   -0.36    0.26
  -2   0 -16    0.07    0.24
   4  -2  11    6.43    0.53
  -4   2 -11    5.28    0.59
  -4  -2 -11    6.59    0.76
   4   2  11    4.50    0.60
  -4   2 -11    4.89    0.43
   4  -2  11    5.96    0.50
   4   2  11    5.73    0.56
  -1   5  -5    0.71    0.32
   1   5   5    0.73    0.32
  -1   5  -5    0.39    0.32
  -1  -5  -5    0.20    0.33
   1  -5   5    0.43    0.25
   1   5   5    0.31    0.32
   4   4  -7    0.97    0.38
  -4   4   7    1.34    0.40
   4   4  -7    0.95    0.23
   4  -4  -7    1.42    0.46
   4   4  -7    1.64    0.35
   4  -4  -7    1.08    0.47
   6   0   6    3.56    0.51
   6   0   6    3.76    0.47
   1   5  -6    0.99    0.33
  -1   5   6    0.32    0.27
   1   5  -6    0.32    0.31
   1  -5  -6    0.66    0.37
  -1  -5   6    0.26    0.22
  -1   5   6    0.73    0.29
   1  -3  14    3.32    0.68
  -1   3 -14    2.67    0.50
   1   3  14    1.89    0.43
  -1  -3 -14    2.63    0.44
  -1   3 -14    2.36    0.43
   1   3  14    2.26    0.34
   4   0 -16   -0.25    0.32
   4   0 -16    0.21    0.34
   6   0 -11    0.36    0.32
   6   0 -11    0.42    0.29
   4   4   4    1.85    0.31
   4  -4   4    1.35    0.58
   4  -4   4    1.94    0.37
   4   4   4    1.36    0.33
   4   4   4    0.91    0.24
  -4  -4  -4    1.00    0.40
   6  -2   3   -0.04    0.29
   6   2   3    0.21    0.29
   6   2   3   -0.19    0.23
   6  -2   3    0.07    0.29
   5  -3  -9    1.67    0.26
  -5   3   9    2.28    0.32
   5   3  -9    2.77    0.45
   5  -3  -9    2.19    0.57
   5   3  -9    2.13    0.47
   5  -3   5    1.70    0.40
   5   3   5    1.69    0.37
  -5   3  -5    1.48    0.45
  -5  -3  -5    1.27    0.44
   5   3   5    1.36    0.24
   6  -2  -8    0.34    0.37
   6  -2  -8    0.70    0.36
   6   2  -8   -0.07    0.29
   6   2  -8    0.56    0.29
   1  -3 -15    3.78    0.48
   1  -3 -15    3.71    0.36
  -1   3  15    3.70    0.48
  -1  -3  15    6.37    0.63
   1   3 -15    5.99    0.60
  -1   3  15    5.80    0.51
   1   3 -15    5.60    0.81
   2   4  10    0.01    0.27
   2  -4  10    0.20    0.22
  -2  -4 -10   -0.52    0.37
   2   4  10   -0.28    0.38
  -2   4 -10    0.05    0.28
   2  -4  10    0.13    0.18
  -2   4 -10    0.40    0.36
   0   4  12    0.07    0.29
   0  -4  12   -0.11    0.27
   0  -4 -12    0.20    0.29
   0   4 -12    0.22    0.32
   0   4  12    0.17    0.29
   0   4 -12   -0.02    0.28
  -3   1  17    1.52    0.27
   3   1 -17    2.11    0.40
   3  -1 -17    2.20    0.49
   3  -1 -17    2.60    0.47
   3   1 -17    1.65    0.68
   3   1 -17    1.29    0.30
  -3  -1  17    2.14    0.35
  -1   1 -17    0.52    0.32
   1  -1  17    0.21    0.30
   1   1  17    0.66    0.22
  -1   1 -17    0.38    0.34
  -1  -1 -17    0.17    0.22
  -1  -1 -17   -0.19    0.44
   2   2  15    0.32    0.29
   2  -2  15   -0.36    0.29
   2   2  15    0.07    0.19
  -2   2 -15   -0.07    0.30
  -2  -2 -15    0.29    0.27
  -2   2 -15   -0.26    0.26
  -4   0 -13    6.41    0.68
   4   0  13    7.61    0.69
   4   0  13    9.17    0.68
   5   1 -14    0.79    0.38
   5   1 -14    0.24    0.31
   5  -1 -14    0.43    0.40
   5  -1 -14    0.23    0.40
  -5  -1  14    0.64    0.26
  -2   0  18  100.66    7.79
   2   0 -18  118.09    9.50
   2   0 -18  121.19    9.24
   2   0 -18  107.70    8.58
   3  -3 -14    0.85    0.37
   3   3 -14    1.05    0.27
   3   3 -14    1.08    0.29
  -3   3  14    0.40    0.20
  -3  -3  14    0.71    0.43
   3   3 -14    0.79    0.27
  -3   3  14    1.07    0.34
   1  -5   6    0.16    0.20
   1   5   6   -0.28    0.32
  -1   5  -6    0.15    0.32
   1   5   6    0.26    0.30
  -1  -5  -6    0.28    0.32
  -1   5  -6    0.29    0.28
   5  -1  10   10.23    0.80
   5   1  10   12.01    0.96
   5   1  10   11.26    0.90
   5  -1  10   10.97    0.87
   0   0 -18    0.64    0.33
   0   0  18   -0.25    0.24
   0   0 -18    0.04    0.27
   4  -4  -8    0.72    0.44
   4   4  -8    0.23    0.19
  -4   4   8    0.56    0.24
   4  -4  -8   -0.27    0.40
   4   4  -8    0.21    0.31
   4   4  -8    0.28    0.34
   1   5  -7    0.44    0.21
  -1  -5   7    0.80    0.24
  -1   5   7    1.04    0.31
   1   5  -7    0.51    0.35
  -1   5   7    0.34    0.29
   1  -5  -7    0.92    0.36
   1   1 -18    1.42    0.34
  -1  -1  18    0.91    0.31
   1  -1 -18    0.46    0.36
  -1   1  18    0.57    0.23
   1   1 -18    1.68    0.43
   1  -1 -18    0.53    0.41
   6  -2   4    0.21    0.18
   6   2   4    1.36    0.34
  -6   2  -4    0.31    0.30
   6  -2   4   -0.08    0.34
   6   2   4    0.52    0.27
   4   4   5   -0.01    0.23
   4   4   5   -0.07    0.24
   4   4   5    0.02    0.18
  -4   4  -5    0.42    0.38
  -4  -4  -5    0.35    0.31
   4  -4   5   -0.27    0.28
   2  -4 -12    0.26    0.24
  -2   4  12   -0.10    0.32
   2   4 -12    0.32    0.21
  -2   4  12    0.19    0.23
   2   4 -12    0.07    0.29
   2  -4 -12   -0.07    0.27
   2   4 -12   -0.07    0.18
  -2  -4  12    0.62    0.32
   6   2  -9    0.60    0.30
   6  -2  -9    0.78    0.39
   6  -2  -9    0.38    0.42
   6   2  -9    0.37    0.31
   4   2 -15    0.77    0.30
   4  -2 -15    0.65    0.46
   4   2 -15    0.51    0.29
  -4  -2  15    0.34    0.34
   4  -2 -15    0.51    0.44
   5  -3 -10    1.99    0.61
   5   3 -10    3.07    0.47
  -5   3  10    2.73    0.37
   5   3 -10    2.73    0.49
   6   0   7    4.03    0.55
   6   0   7    3.27    0.49
   5  -3   6    0.04    0.31
  -5  -3  -6   -0.12    0.35
  -5   3  -6    0.69    0.34
   5   3   6   -0.76    0.43
   5   3   6    0.10    0.16
   2   2 -17   57.35    3.65
   2   2 -17   49.52    3.11
  -2   2  17   36.78    2.76
  -2  -2  17   50.91    3.27
  -2   2  17   52.56    3.08
   2  -2 -17   50.24    3.34
   0   2  17   12.61    1.00
   0  -2  17   14.16    1.41
   0   2 -17   13.35    1.02
   0  -2 -17   10.03    0.79
   0   2 -17   14.74    1.12
   0   2  17   12.96    0.74
   6   0 -12    1.65    0.38
   6   0 -12    1.97    0.43
   3  -3  12    2.16    0.29
   3   3  12    2.00    0.26
  -3   3 -12    2.23    0.52
   3   3  12    1.73    0.34
  -3   3 -12    1.96    0.35
   3   3  12    1.56    0.28
  -3  -3 -12    1.38    0.75
   3  -3  12    2.30    0.34
  -3   1 -15    0.10    0.30
   3   1  15    0.42    0.25
   3   1  15    0.10    0.25
   3  -1  15   -0.56    0.32
  -3  -1 -15    0.01    0.26
  -3   1 -15    0.36    0.27
   3  -1  15    0.07    0.21
  -3  -5   1    1.62    0.30
   3   5  -1    1.29    0.32
   3   5  -1    2.38    0.38
   3  -5  -1    2.52    0.43
  -3   5   1    1.06    0.27
   3   5  -1    1.23    0.28
   3  -5  -1    1.60    0.44
   3  -5  -2    0.85    0.37
   3  -5  -2    1.39    0.37
   3   5  -2    1.32    0.32
  -3   5   2    0.37    0.24
   3   5  -2    0.50    0.26
  -3  -5   2    0.82    0.22
   3   5  -2    0.67    0.42
  -1   5  -7    0.38    0.32
   1   5   7    0.28    0.31
   1  -5   7    0.07    0.19
  -1  -5  -7   -0.08    0.57
  -1   5  -7   -0.07    0.29
   1   5   7    0.22    0.30
  -4  -2 -12   33.38    2.34
   4  -2  12   32.65    1.97
   4   2  12   31.36    2.01
   4  -2  12   31.39    2.37
   4   2  12   26.16    1.96
  -4   2 -12   35.05    2.28
   3  -5   0    1.86    0.38
   3  -5   0    1.38    0.47
   3   5   0    1.65    0.38
  -3  -5   0    1.42    0.30
   3   5   0    1.05    0.25
   3   5   0    1.14    0.31
  -3   5   0    0.82    0.27
  -4   4   9    4.62    0.45
  -4  -4   9    3.94    0.58
   4  -4  -9    4.01    0.63
   4   4  -9    4.33    0.50
   4  -4  -9    4.37    0.66
   4   4  -9    2.68    0.52
   3  -5  -3    0.57    0.33
   3   5  -3    0.47    0.28
   3   5  -3    0.41    0.25
   3   5  -3    0.24    0.25
  -3   5   3    0.37    0.20
   3  -5  -3    0.46    0.37
  -1   5   8    0.08    0.25
   1  -5  -8   -0.46    0.31
   1   5  -8    0.26    0.31
  -1   5   8    0.56    0.44
  -1  -5   8   -0.28    0.22
   7   1  -3    0.77    0.29
   7  -1  -3    0.42    0.21
   7  -1  -3    0.21    0.24
   7   1  -3    0.44    0.28
   3   5   1    0.19    0.30
  -3   5  -1   -0.10    0.21
  -3  -5  -1    0.38    0.28
   3  -5   1    0.21    0.39
   3  -5   1    0.29    0.30
   3   5   1    0.08    0.36
   3   5   1    0.20    0.19
   7  -1  -2   -0.52    0.22
   7   1  -2    0.15    0.28
   6   2   5    0.76    0.34
  -6  -2  -5    0.19    0.37
   6  -2   5    0.32    0.34
   6  -2   5    0.30    0.20
  -6   2  -5    0.60    0.29
   7   1  -4    3.05    0.41
   7   1  -4    2.85    0.31
   7  -1  -4    2.52    0.29
   7  -1  -4    1.55    0.37
   4   4   6    0.49    0.25
  -4   4  -6    0.34    0.45
  -4  -4  -6    0.49    0.37
   4   4   6    0.69    0.25
   4  -4   6    0.55    0.30
   4   4   6    0.19    0.22
   2   4  11    0.48    0.30
  -2  -4 -11    0.56    0.40
   2  -4  11    0.43    0.25
  -2   4 -11    0.18    0.30
  -2   4 -11    0.01    0.42
   2   4  11    0.45    0.27
   6   2 -10    0.47    0.33
   6  -2 -10    0.20    0.50
   6  -2 -10    0.11    0.39
   6   2 -10    0.64    0.29
   1   3  15   21.43    1.15
  -1  -3 -15   18.70    1.34
  -1   3 -15   22.23    1.51
  -1   3 -15   20.83    1.36
   1   3  15   16.07    1.82
   1  -3  15   21.59    1.46
   3   5  -4   -0.01    0.27
   3   5  -4    0.39    0.25
  -3  -5   4    0.08    0.25
  -3   5   4    0.27    0.18
   3  -5  -4    0.72    0.34
   3  -5  -4   -0.13    0.34
  -3   5   4   -0.08    0.18
   7   1  -1    1.52    0.35
   7  -1  -1    1.74    0.31
   7   1  -1    1.16    0.24
   4   0 -17    0.19    0.34
   4   0 -17    0.24    0.37
  -2   0 -17    0.08    0.25
  -2   0 -17    0.52    0.34
   2   0  17    0.19    0.28
   7   1  -5    0.31    0.28
   7   1  -5   -0.11    0.22
   7  -1  -5    0.52    0.25
   0   4  13    0.66    0.35
   0  -4  13    1.09    0.52
   0   4  13    0.93    0.34
   0   4 -13    0.31    0.41
   0  -4 -13    0.70    0.33
   0   4 -13    1.47    0.35
   3   5   2    6.69    0.62
  -3   5  -2    3.99    0.48
  -3  -5  -2    6.00    0.66
   3  -5   2    6.40    0.79
   3   5   2    5.45    0.50
   3  -5   2    6.85    0.61
   5  -1 -15   -0.50    0.38
  -5  -1  15   -0.26    0.23
   5  -1 -15    0.82    0.59
   5   1 -15   -0.09    0.29
   5   1 -15    0.30    0.34
  -5   3  11    2.38    0.35
  -5  -3  11    2.68    0.51
   5  -3 -11    2.49    0.62
   5   3 -11    2.95    0.70
   7  -1   0    0.24    0.27
   7   1   0    0.09    0.34
   7   1   0    0.65    0.29
   5   3   7    1.34    0.22
   5   3   7    1.18    0.36
  -5   3  -7    2.02    0.45
   5  -3   7    1.88    0.40
  -5  -3  -7    2.62    0.49
   5  -1  11   76.14    5.30
   5   1  11   80.86    5.72
   5   1  11   75.19    5.43
   5  -1  11   74.80    5.31
  -1  -3  16    3.52    0.54
   1   3 -16    3.35    0.45
  -1   3  16    3.37    0.65
   1   3 -16    3.59    0.51
   1  -3 -16    1.51    0.37
  -1   3  16    1.94    0.39
   3  -3 -15    2.94    0.55
  -3   3  15    4.52    0.53
  -3   3  15    2.11    0.31
   3   3 -15    4.25    0.43
   3   3 -15    3.75    0.38
   3   3 -15    4.29    0.40
  -3  -3  15    3.71    0.58
   3  -5  -5    1.59    0.39
  -3   5   5    0.55    0.21
  -3  -5   5    0.38    0.32
  -3   5   5    1.09    0.36
   3   5  -5    1.16    0.31
   3   5  -5    1.12    0.31
   3  -5  -5    1.10    0.43
   7   1  -6   53.15    2.97
   7  -1  -6   31.45    2.85
   7   1  -6   47.19    2.99
   6   0   8    1.67    0.47
   6   0   8    2.02    0.43
   2  -4 -13    0.26    0.25
   2   4 -13    0.21    0.22
   2   4 -13   -0.22    0.46
  -2  -4  13    0.48    0.32
   2  -4 -13   -0.08    0.23
  -2   4  13   -0.38    0.37
  -2   4  13   -0.03    0.31
   4   0  14    0.26    0.27
  -4   0 -14   -0.04    0.28
   4   0  14    0.08    0.50
   1   5   8    0.30    0.35
   1   5   8    0.89    0.51
  -1   5  -8    0.37    0.32
  -1   5  -8    0.65    0.35
  -1  -5  -8    0.55    0.65
  -3  -1  18   13.59    1.03
   3   1 -18   15.72    1.24
   3  -1 -18   15.41    1.34
   3   1 -18   16.00    1.08
   3  -1 -18   16.95    1.25
   6   0 -13   -0.30    0.55
   6   0 -13   -0.45    0.32
  -3   5  -3    0.39    0.25
  -3  -5  -3    0.57    0.32
   3   5   3    0.45    0.26
   3  -5   3    1.00    0.32
   3   5   3    0.19    0.34
  -3   5  -3    0.85    0.39
  -2   2 -16    0.72    0.38
   2   2  16    1.78    0.56
  -2  -2 -16    1.22    0.32
  -2   2 -16    1.61    0.40
   2  -2  16    1.72    0.40
   2   2  16    0.85    0.37
   4   4 -10    0.55    0.24
   4   4 -10    1.14    0.34
  -4   4  10    1.28    0.28
  -4  -4  10    1.13    0.42
   4  -4 -10    1.10    0.45
   4  -4 -10    0.87    0.43
   7   1   1    0.37    0.39
   7  -1   1    0.08    0.26
   7  -1   1    0.09    0.18
   7   1   1    0.36    0.28
  -1   5   9    0.34    0.30
  -1   5   9    0.05    0.25
   1  -5  -9    0.43    0.32
  -1  -5   9    0.03    0.25
   1   5  -9    0.10    0.33
  -1   1 -18   -0.03    0.33
  -1  -1 -18    0.23    0.40
   1  -1  18    0.25    0.28
   1   1  18   -0.14    0.20
  -1   1 -18   -0.12    0.47
  -1  -1 -18    0.16    0.22
   6  -2   6    0.44    0.49
   6   2   6    0.20    0.32
  -6   2  -6   -0.51    0.44
  -6  -2  -6    0.11    0.34
   6  -2   6   -0.02    0.20
   7   1  -7   68.75    5.13
   7   1  -7   88.92    5.48
   7  -1  -7   67.19    4.94
   7  -1  -7   52.47    4.95
  -2   0  19   28.38    1.81
   2   0 -19   35.86    2.19
   2   0 -19   31.66    2.72
   2   0 -19   37.10    2.46
   4   4   7    0.04    0.31
   4   4   7   -0.09    0.23
   4  -4   7   -0.13    0.26
  -4  -4  -7    0.08    0.34
  -4   4  -7   -0.21    0.63
   4   4   7   -0.01    0.34
   4  -2 -16    1.92    0.53
   4   2 -16    1.75    0.37
   4  -2 -16    1.14    0.51
   4   2 -16    1.89    0.37
  -4  -2  16    1.15    0.39
   3   5  -6   -0.10    0.26
   3  -5  -6    0.03    0.36
   3  -5  -6   -0.19    0.32
  -3   5   6    0.32    0.21
   3   5  -6    0.32    0.26
  -3   5   6    0.18    0.18
  -3  -5   6    0.08    0.27
   6   2 -11    0.68    0.28
   6   2 -11    0.24    0.33
   6  -2 -11    0.04    0.35
   6  -2 -11    0.02    0.62
   0   0 -19    0.30    0.29
   0   0 -19    0.41    0.37
   0   0  19   -0.03    0.24
   3   3  13   -0.01    0.24
  -3  -3 -13   -0.05    0.33
  -3   3 -13   -0.17    0.26
  -3   3 -13   -0.36    0.33
   3  -3  13    0.26    0.24
   3   3  13    0.01    0.18
   3  -3  13    0.11    0.17
  -3   5  -4    0.25    0.34
  -3   5  -4   -0.15    0.22
  -3  -5  -4   -0.01    0.28
   3   5   4   -0.15    0.24
   3  -5   4   -0.07    0.28
   3   5   4    0.12    0.45
   1   1 -19    0.68    0.38
   1   1 -19    0.33    0.33
   1  -1 -19    0.70    0.32
   1  -1 -19   -0.01    0.40
  -1   1  19    0.52    0.30
  -1  -1  19    0.08    0.28
   7   1   2   -0.16    0.29
   7  -1   2    0.21    0.28
   7   1   2    0.00    0.39
   7  -1   2    0.21    0.19
   4  -2  13   16.22    0.97
   4   2  13   14.49    1.02
   4   2  13   11.19    1.10
  -4   2 -13   10.19    0.83
  -4  -2 -13   16.38    1.24
   4  -2  13   15.89    1.01
  -4   2 -13   17.29    1.11
   2   2 -18   69.71    5.02
  -2   2  18   77.37    4.91
   2  -2 -18   70.69    5.44
   2   2 -18   85.72    6.64
  -2   2  18   59.78    4.69
  -2  -2  18   75.97    5.23
   5  -3 -12   -0.02    0.64
  -5   3  12    0.38    0.26
  -5  -3  12    0.17    0.36
   5   3 -12   -0.02    0.30
   7   1  -8    5.63    0.51
   7  -1  -8    4.32    0.60
   7  -1  -8    2.56    0.53
   7   1  -8    3.97    0.45
  -2   4 -12    0.09    0.29
  -2  -4 -12    0.04    0.39
   2   4  12    0.45    0.30
   2  -4  12    0.21    0.27
   2   4  12    0.35    0.25
  -2   4 -12    0.34    0.39
   5  -3   8    0.45    0.19
  -5  -3  -8   -0.17    0.43
  -5   3  -8    1.03    0.40
   5   3   8    0.63    0.30
   5  -3   8    0.52    0.31
   3   1  16    1.66    0.36
  -3   1 -16    1.77    0.36
  -3  -1 -16    1.70    0.36
   3   1  16    1.50    0.34
   3  -1  16    1.78    0.43
  -3   1 -16    1.19    0.38
   0   2 -18    0.73    0.42
   0  -2 -18    0.52    0.29
   0   2  18    1.02    0.39
   0   2 -18    1.56    0.46
   0  -2  18    0.91    0.40
   0   2  18    1.48    0.24
   3   5  -7    1.56    0.31
  -3   5   7    1.20    0.30
  -3  -5   7    0.65    0.34
   3  -5  -7    0.88    0.42
   3   5  -7    1.09    0.30
   3  -5  -7    1.15    0.38
  -3   5   7    0.54    0.34
  -1   5  -9   10.30    1.32
   1   5   9   10.93    0.87
  -1  -5  -9    9.44    1.41
  -1   5  -9    9.29    0.89
   1   5   9    9.04    0.87
  -4  -4  11    0.37    0.36
   4   4 -11    0.22    0.20
   4   4 -11    0.14    0.28
  -4   4  11    0.45    0.25
   4  -4 -11    0.13    0.21
   4  -4 -11   -0.30    0.36
   0  -4  14    0.69    0.33
   0   4  14    0.58    0.32
   0   4 -14    0.60    0.38
   0   4 -14    0.13    0.35
   0  -4 -14    0.61    0.46
   0   4  14    0.17    0.32
   6   0   9    0.20    0.39
   6   0   9    0.58    0.34
   5  -1 -16    4.41    0.96
   5   1 -16    4.42    0.55
   5   1 -16    3.14    0.52
   5  -1 -16    4.69    0.63
  -5  -1  16    2.09    0.37
   1  -5 -10    0.07    0.32
  -1  -5  10   -0.15    0.41
  -1   5  10    0.06    0.27
   1   5 -10    0.29    0.19
  -1   5  10    0.50    0.32
   1   5 -10    0.27    0.34
   7  -1   3    0.44    0.24
   7   1   3    0.76    0.28
   7   1   3    0.44    0.35
   7  -1   3    1.23    0.33
  -3   5  -5   -0.19    0.23
   3   5   5    0.06    0.24
  -3   5  -5    0.34    0.34
   3  -5   5    0.02    0.26
   3   5   5    0.49    0.31
  -3  -5  -5    0.12    0.30
  -6  -2  -7    0.39    0.37
   6  -2   7   -0.26    0.33
   6  -2   7   -0.26    0.22
   6   2   7    0.04    0.33
  -6   2  -7   -0.17    0.29
  -1   3 -16    0.99    0.37
   1   3  16    0.92    0.58
  -1  -3 -16    0.90    0.32
   1   3  16    1.11    0.26
  -1   3 -16    1.13    0.44
   1  -3  16    0.96    0.42
   6   0 -14    0.41    0.35
   6   0 -14   -0.26    0.30
   4   0 -18    0.37    0.35
   4   0 -18    0.00    0.38
   5   1  12   30.25    2.05
   5   1  12   32.38    2.19
   5  -1  12   31.80    1.99
   5  -1  12   30.37    1.99
  -4  -4  -8   -0.26    0.38
  -4   4  -8    0.67    0.46
   4   4   8   -0.21    0.22
   4   4   8    0.41    0.24
   4  -4   8    0.34    0.26
   4   4   8    0.28    0.22
   2   4 -14    0.42    0.28
  -2   4  14   -0.13    0.25
   2  -4 -14   -0.11    0.26
   2  -4 -14   -0.02    0.21
   2   4 -14    0.74    0.37
  -2  -4  14    0.73    0.34
  -2   4  14    0.02    0.34
   6  -2 -12    1.31    0.39
   6   2 -12    1.19    0.40
  -6  -2  12    0.57    0.35
   6  -2 -12    1.26    0.47
   7  -1  -9    1.80    0.43
   7  -1  -9    3.54    0.58
   7   1  -9    3.18    0.41
   7   1  -9    2.30    0.51
   3  -3 -16    0.18    0.37
  -3  -3  16    0.73    0.39
   3   3 -16    0.75    0.24
  -3   3  16    0.42    0.20
   3   3 -16    0.97    0.30
  -3   3  16    0.37    0.54
   3   3 -16    0.50    0.25
  -2   0 -18   -0.19    0.23
   2   0  18   -0.09    0.27
  -2   0 -18    0.39    0.37
  -1   3  17    4.41    0.46
  -1  -3  17    4.71    0.60
   1   3 -17    4.35    0.59
  -1   3  17    2.86    0.46
   1   3 -17    4.70    0.52
   1  -3 -17    2.58    0.44
   3  -5  -8    4.35    0.76
   3   5  -8    7.15    0.67
   3  -5  -8    7.40    0.69
   3   5  -8    7.74    0.66
  -3   5   8    7.74    0.61
  -3  -5   8    5.91    0.66
  -4   0 -15    0.23    0.30
   4   0  15    0.11    0.27
   4   0  15    0.47    0.31
   7   1   4    3.19    0.51
   7  -1   4    2.57    0.37
   7  -1   4    4.24    0.51
   7   1   4    3.52    0.45
   5  -3 -13    0.43    0.50
  -5   3  13    1.08    0.31
  -5  -3  13    0.61    0.42
   5   3 -13    1.32    0.35
   3  -1 -19   37.62    2.47
  -3  -1  19   29.64    2.17
   3   1 -19   37.76    2.39
   3  -1 -19   36.56    2.69
   3   1 -19   37.89    2.65
   4   2 -17    0.39    0.30
   4   2 -17    0.47    0.29
   4  -2 -17    0.82    0.41
   4  -2 -17   -0.03    0.43
  -4  -2  17    0.04    0.30
   3   5   6    0.21    0.24
  -3  -5  -6    0.36    0.33
   3  -5   6    0.16    0.28
  -3   5  -6    0.10    0.25
   3   5   6   -0.04    0.31
  -3   5  -6   -0.52    0.40
  -2  -2 -17    2.05    0.33
   2  -2  17    2.17    0.45
  -2   2 -17    1.94    0.44
   2   2  17    1.70    0.42
   2   2  17    1.38    0.29
  -2   2 -17    2.78    0.45
  -5  -3  -9    1.07    0.48
   5  -3   9    1.43    0.33
   5  -3   9    0.81    0.22
   5   3   9    0.78    0.32
  -5   3  -9    1.22    0.43
  -1   5 -10   15.53    1.18
  -1  -5 -10   13.99    1.58
   1   5  10   13.39    1.09
   1  -5  10   11.34    0.79
   1   5  10   16.34    1.48
  -1   5 -10   12.93    1.33
   3   3  14    0.69    0.31
  -3   3 -14    1.50    0.41
   3  -3  14    1.20    0.32
  -3  -3 -14    1.07    0.41
  -3   3 -14    0.59    0.33
  -4  -4  12    0.23    0.37
   4   4 -12   -0.03    0.17
   4   4 -12    0.08    0.26
  -4   4  12    0.22    0.25
   4  -4 -12   -0.05    0.17
   4  -4 -12   -0.35    0.34
   7   1 -10   -0.06    0.28
   7  -1 -10    0.18    0.28
   7  -1 -10    0.34    0.28
   7   1 -10    0.13    0.21
  -2  -4 -13    0.68    0.39
  -2   4 -13    0.49    0.39
   2   4  13    0.24    0.33
   2   4  13    0.81    0.28
   2  -4  13    0.73    0.28
  -2   4 -13   -0.32    0.46
   1   5 -11   -0.03    0.34
  -1   5  11    0.07    0.40
  -1  -5  11    0.06    0.26
  -1   5  11    0.22    0.29
   1   5 -11   -0.07    0.20
   1  -5 -11   -0.03    0.27
   1  -1  19    0.15    0.28
   1   1  19    0.07    0.19
   1   1  19   -0.82    0.32
  -1  -1 -19   -0.11    0.22
  -1   1 -19    0.05    0.30
  -1   1 -19    0.54    0.36
   6  -2   8    0.17    0.30
   6  -2   8   -0.12    0.22
  -6  -2  -8    0.04    0.38
  -6   2  -8    0.19    0.27
   6   2   8   -0.14    0.32
   2   0 -20   10.19    1.02
   2   0 -20   12.55    1.06
   2   0 -20   10.52    0.79
  -4   2 -14    0.85    0.29
   4  -2  14    2.16    0.37
  -4   2 -14    1.62    0.37
   4   2  14    1.38    0.43
   4  -2  14    1.39    0.30
  -4  -2 -14    1.29    0.44
   4   2  14    1.67    0.38
   3   5  -9    8.04    0.72
   3  -5  -9    8.32    0.72
   3   5  -9    8.43    0.67
  -3  -5   9    7.08    0.75
  -3   5   9    9.56    0.70
   3  -5  -9    5.24    0.79
   0  -6   0   41.29    2.91
   0   6   0   46.17    3.31
   0   6   0   43.68    2.82
   6   0  10    4.19    0.57
   6   0  10    4.82    0.63
  -4   4  -9   -0.03    0.43
   4   4   9    0.18    0.21
  -4  -4  -9    0.01    0.35
   4   4   9    0.08    0.20
   4  -4   9   -0.08    0.28
   4   4   9    0.26    0.22
   6  -2 -13   -0.34    0.39
   6  -2 -13    0.50    0.34
   6   2 -13   -0.13    0.33
  -6  -2  13    0.43    0.31
   0  -6  -1    5.33    0.58
   0   6  -1    4.34    0.45
   0   6   1    5.23    0.62
   0  -6   1    6.25    0.84
   0   6   1    5.09    0.54
   6   0 -15    0.49    0.36
   6   0 -15    0.59    0.41
   0   0  20    0.46    0.25
   0   0 -20    0.66    0.44
   0   0 -20    0.06    0.30
   0  -6   2    0.49    0.26
   0   6   2    0.29    0.27
   0   6  -2    0.13    0.18
   0  -6  -2    0.19    0.29
   0   4  15   -0.11    0.29
   0   4  15    0.34    0.29
   0   4 -15    0.29    0.34
   0  -4 -15    0.39    0.26
   0   4 -15    0.02    0.35
   0  -4  15    0.42    0.32
  -1   1  20   -0.46    0.28
  -1  -1  20    0.01    0.25
   1   1 -20   -0.29    0.32
  -1   1  20   -0.02    0.17
   1   1 -20    0.35    0.32
   1  -1 -20    0.35    0.30
   2  -2 -19    7.60    0.82
   2   2 -19   10.62    0.87
   2   2 -19    8.31    0.71
  -2   2  19    9.25    0.65
  -2   2  19    7.13    0.67
  -2  -2  19    9.16    0.77
   7  -1   5    4.88    0.58
   7   1   5    4.07    0.51
   7  -1   5    3.35    0.43
   7   1   5    4.27    0.56
   5  -1 -17    0.48    0.42
   5   1 -17    0.27    0.35
   5  -1 -17    0.27    0.40
  -5  -1  17    0.15    0.22
   5   1 -17    0.13    0.33
  -3   5  -7    0.94    0.34
   3  -5   7    1.66    0.34
   3   5   7    0.99    0.34
  -3  -5  -7    1.11    0.45
  -3   5  -7    1.59    0.53
   3   5   7    2.11    0.38
   3   1  17    0.15    0.28
   3   1  17    0.50    0.30
  -3   1 -17    0.61    0.29
   3  -1  17    0.19    0.55
  -3   1 -17    0.91    0.31
  -3  -1 -17    0.52    0.27
  -2   4  15    0.36    0.26
  -2  -4  15    0.05    0.38
   2   4 -15    0.81    0.30
   2   4 -15    0.66    0.27
   2  -4 -15   -0.18    0.27
   2  -4 -15    0.38    0.20
  -2   4  15    0.95    0.35
   5  -1  13   -0.23    0.30
  -5  -1 -13    0.05    0.36
   5  -1  13   -0.26    0.29
   5   1  13    0.36    0.32
   0   2 -19   -0.14    0.41
   0   2  19    0.38    0.19
   0  -2 -19    0.02    0.38
   0  -2  19    0.52    0.35
   0   2  19    0.34    0.31
   0   2 -19    0.63    0.37
   0   6  -3   -0.03    0.53
   0  -6  -3   -0.34    0.30
   0   6   3   -0.31    0.26
   0  -6   3    0.00    0.22
   0   6   3   -0.27    0.32
   7  -1 -11    2.05    0.38
   7   1 -11    1.02    0.26
   7   1 -11    1.82    0.41
   7  -1 -11    0.76    0.39
   3   3 -17    5.24    0.52
   3  -3 -17    3.95    0.62
  -3  -3  17    4.80    0.96
  -3   3  17    6.02    0.60
   3   3 -17    4.37    0.48
   3   3 -17    4.27    0.45
   1   3  17   -0.20    0.30
  -1   3 -17   -0.27    0.32
  -1  -3 -17   -0.12    0.22
  -1   3 -17   -0.06    0.36
   1  -3  17   -0.21    0.34
   1   3  17    0.50    0.31
   4   0 -19    7.03    0.83
   4   0 -19    7.24    0.71
   5   3 -14    0.45    0.30
  -5  -3  14   -0.06    0.37
   5  -3 -14   -0.04    0.44
  -5   3  14    0.60    0.29
   5  -3  10    2.89    0.42
   5   3  10    2.37    0.40
  -5  -3 -10    3.70    0.61
   5  -3  10    2.17    0.32
  -5   3 -10    2.32    0.49
  -1   5 -11    0.03    0.35
  -1   5 -11   -0.13    0.29
   1  -5  11    0.43    0.21
  -1  -5 -11    0.56    0.35
   1   5  11   -0.47    0.32
   1   5  11    0.73    0.49
   0   6  -4    0.13    0.29
   0   6   4   -0.31    0.26
   0  -6   4    0.06    0.31
   0   6   4    0.10    0.29
   0  -6  -4    0.33    0.49
   3  -5 -10    0.57    0.27
   3   5 -10   -0.04    0.25
   3   5 -10    0.42    0.28
  -3   5  10    0.20    0.16
   3  -5 -10   -0.27    0.31
  -3   5  10   -0.16    0.25
  -3  -5  10    0.03    0.30
   4  -4 -13    0.48    0.37
   4   4 -13    0.32    0.28
  -4   4  13    0.18    0.29
  -4  -4  13    0.91    0.41
   1  -3 -18    0.63    0.28
  -1  -3  18    1.05    0.41
  -1   3  18    0.74    0.32
  -1   3  18    1.21    0.32
   1   3 -18    1.02    0.42
   1   3 -18    1.56    0.39
  -1   5  12    0.11    0.35
  -1  -5  12    0.52    0.31
   1   5 -12    0.52    0.37
   1   5 -12    0.52    0.38
  -1   5  12    0.43    0.29
   1  -5 -12    0.46    0.30
  -6  -2  -9   -0.03    0.39
  -6   2  -9    0.08    0.24
   6   2   9    0.07    0.32
   6  -2   9   -0.02    0.31
   6  -2   9   -0.54    0.24
  -4   0 -16   -0.20    0.27
   4   0  16    0.06    0.23
   4   0  16    0.02    0.29
   4   0  16    0.11    0.22
   6   4  -2    0.47    0.32
   6   4  -2   -0.16    0.28
   6  -4  -2    0.06    0.29
   6  -4  -2    0.11    0.41
   6  -4  -3    0.23    0.29
   6  -4  -3    0.26    0.41
   6   4  -3    0.25    0.33
   6   4  -3    0.15    0.30
   7  -1   6    0.82    0.35
   7   1   6    0.62    0.33
   7  -1   6    0.37    0.27
   7   1   6    0.67    0.36
   4  -4  10    1.21    0.30
   4   4  10    0.25    0.23
   4   4  10    0.90    0.27
   4   4  10    0.91    0.23
  -4   4 -10    1.03    0.46
  -4  -4 -10    0.44    0.43
  -2   0 -19    2.36    0.36
  -2   0 -19    3.22    0.59
   2   0  19    2.46    0.39
   6  -2 -14    0.20    0.36
   6   2 -14    0.57    0.34
  -6  -2  14   -0.05    0.49
   6  -2 -14    0.03    0.39
   4  -2 -18    0.83    0.44
   4   2 -18    0.13    0.34
  -4  -2  18    0.52    0.34
   4   2 -18    0.81    0.33
  -4   2  18    0.70    0.35
   6   4  -1   -0.35    0.27
   6   4  -1   -0.27    0.32
   6  -4  -1    0.15    0.30
   6  -4  -1    0.12    0.40
   6   4  -4    0.58    0.32
   6   4  -4    0.49    0.35
   6  -4  -4   -0.09    0.43
   6  -4  -4    0.28    0.29
  -3  -5  -8    0.40    0.37
   3   5   8    0.28    0.31
   3  -5   8   -0.47    0.38
  -3   5  -8    0.50    0.39
   3   5   8    0.22    0.27
  -3   5  -8    0.54    0.43
   0  -6  -5    0.77    0.33
   0   6   5    0.48    0.29
   0   6   5   -0.44    0.43
   0   6  -5   -0.36    0.33
   0  -6   5    0.05    0.18
   6   0  11    1.01    0.41
   6   0  11    1.19    0.42
  -2  -4 -14    0.67    0.37
   2   4  14    0.20    0.25
   2   4  14    0.21    0.31
  -2   4 -14   -0.08    0.39
  -2   4 -14    0.31    0.28
   2  -4  14    0.53    0.27
  -3   3 -15    1.29    0.36
  -3  -3 -15    1.10    0.41
   3   3  15    1.22    0.34
  -3   3 -15    1.63    0.43
   3  -3  15    1.31    0.35
  -2   6   1    0.05    0.22
   2   6  -1   -0.08    0.25
  -2  -6   1    0.08    0.21
  -2   6   1    0.00    0.24
   2   6  -1   -0.03    0.29
   2  -6  -1    0.27    0.32
   7  -1 -12    1.79    0.47
   7  -1 -12    2.77    0.48
   7   1 -12    2.95    0.48
   6  -4   0    1.12    0.38
   6  -4   0    0.97    0.55
   6   4   0    1.04    0.47
   6   4   0    0.83    0.39
  -2   6   0    0.41    0.50
   2   6   0    0.85    0.32
  -2   6   0    0.32    0.27
  -2  -6   0    0.67    0.30
   2   6   0    1.18    0.50
   2  -6   0    0.90    0.34
   3   1 -20    0.80    0.30
  -3  -1  20    1.87    0.32
  -3   1  20    0.89    0.32
   3   1 -20    1.95    0.50
   3   1 -20    2.17    0.34
   3  -1 -20    1.85    0.50
  -3   1  20    1.54    0.27
   6  -4  -5    3.39    0.72
   6   4  -5    3.54    0.51
   6   4  -5    3.32    0.52
   6  -4  -5    2.55    0.40
   2   6  -2    0.27    0.23
   2   6  -2   -0.34    0.28
  -2  -6   2    0.04    0.19
  -2   6   2   -0.35    0.26
   2  -6  -2    0.25    0.31
  -2   2 -18    1.00    0.39
   2  -2  18    0.87    0.39
   2   2  18    1.03    0.37
  -2   2 -18    1.41    0.41
  -2  -2 -18    0.97    0.40
   6   0 -16   14.29    1.29
   6   0 -16   18.04    1.35
   2   6   1    0.19    0.34
   2  -6   1    0.84    0.33
   2   6   1    1.12    0.32
  -2  -6  -1    0.96    0.32
  -2   6  -1    0.75    0.33
  -2   6  -1    0.28    0.28
   4   2  15   -0.06    0.45
  -4   2 -15    0.34    0.31
   4  -2  15    0.55    0.30
  -4  -2 -15    0.77    0.35
   4  -2  15    0.10    0.23
  -4   2 -15    0.20    0.24
   4   2  15    0.28    0.24
  -2   6   3    0.68    0.32
   2   6  -3    1.04    0.37
  -2   6   3    1.00    0.24
   2  -6  -3    1.58    0.44
   2   6  -3    1.49    0.29
   7   3  -3   -0.27    0.26
   7   3  -3    0.29    0.34
   7  -3  -3   -0.03    0.41
   7  -3  -3   -0.41    0.34
   7   3  -2    0.35    0.24
   7   3  -2   -0.07    0.34
   7  -3  -2    0.22    0.33
   7  -3  -2   -0.03    0.24
   7   3  -4   -0.39    0.35
   7  -3  -4    0.40    0.25
   7  -3  -4    0.28    0.35
   7   3  -4    0.11    0.28
   6  -4   1    0.93    0.48
   6  -4   1    0.57    0.37
   6   4   1    1.09    0.34
  -6  -4  -1   -0.03    0.27
   6   4   1    0.88    0.29
   8   0  -3    0.22    0.20
   6  -4  -6   10.22    1.21
   6  -4  -6    9.10    0.75
   6   4  -6    9.05    1.28
   6   4  -6   10.98    0.90
   2   6   2   -0.48    0.28
   2   6   2   -0.04    0.29
  -2   6  -2   -0.47    0.28
  -2  -6  -2    0.26    0.30
  -2   6  -2   -0.10    0.28
   2  -6   2    0.27    0.26
   3   5 -11    1.07    0.29
   3  -5 -11    0.88    0.33
   3   5 -11    0.76    0.35
  -3   5  11    1.15    0.33
  -3  -5  11    0.92    0.60
   3  -5 -11    0.17    0.55
   8   0  -2    1.07    0.27
   7  -3  -1    0.86    0.30
   7   3  -1    0.33    0.39
   7   3  -1    0.61    0.25
   7  -3  -1    0.07    0.68
   0   4  16    0.55    0.31
   0  -4 -16   -0.05    0.25
   0   4 -16    0.51    0.33
   0   4 -16    0.38    0.36
   0  -4  16    0.46    0.33
   0   4  16    0.29    0.29
   0   6  -6   -0.15    0.57
   0   6   6    0.84    0.30
   0   6   6    0.00    0.31
   0  -6  -6    0.27    0.35
   7   3  -5    0.35    0.33
   7   3  -5   -0.17    0.26
   7  -3  -5   -0.32    0.37
   7  -3  -5    0.14    0.21
   2   6  -4    0.36    0.43
   2   6  -4    0.14    0.32
  -2   6   4    0.23    0.21
  -2   6   4    0.32    0.26
   2  -6  -4    0.21    0.37
  -2   4  16    0.52    0.27
  -2  -4  16    1.33    0.40
   2   4 -16    0.37    0.31
  -2   4  16    0.83    0.38
   2  -4 -16    0.52    0.28
   2   4 -16    0.43    0.29
   5  -1 -18    0.70    0.75
   5   1 -18    0.87    0.56
   5  -1 -18    1.19    0.48
   5   1 -18    0.87    0.41
  -1  -1 -20    2.56    0.38
  -1   1 -20    3.37    0.50
   1   1  20    3.97    0.53
   1   1  20    2.52    0.34
   1  -1  20    3.82    0.47
  -1   1 -20    3.16    0.58
   2   0 -21   -0.12    0.37
   2   0 -21    0.99    0.39
   8   0  -1    0.09    0.21
   8   0  -1    0.20    0.21
  -5   3  15    0.29    0.31
   5   3 -15    0.41    0.31
   5  -3 -15    0.26    0.43
  -5  -3  15    0.45    0.37
  -1  -5 -12   -0.14    0.33
   1  -5  12    0.12    0.23
  -1   5 -12   -0.07    0.29
  -1   5 -12   -0.25    0.32
   1   5  12   -0.49    0.29
   1   5  12   -0.16    0.32
  -5  -1 -14    2.17    0.50
   5  -1  14    1.56    0.43
   5  -1  14    2.13    0.43
   5   1  14    1.78    0.45
   7   3   0    0.50    0.34
   7   3   0   -0.08    0.21
   7  -3   0    0.36    0.38
   7  -3   0    0.12    0.29
   4   4 -14    0.73    0.26
  -4  -4  14    0.03    0.37
  -4   4  14    0.43    0.31
   4  -4 -14   -0.18    0.36
  -5   3 -11   28.16    2.18
   5   3  11   28.30    2.12
   5  -3  11   32.21    1.93
   5  -3  11   24.99    1.85
  -5  -3 -11   35.58    2.48
   7  -1   7    0.50    0.37
   7   1   7    0.52    0.34
   7   1   7    0.65    0.36
   7  -1   7    0.73    0.30
   6  -4   2    0.64    0.37
   6  -4   2    0.94    0.48
   6   4   2    0.46    0.28
  -6  -4  -2    0.15    0.49
   6   4   2    0.75    0.34
   2   6   3   -0.26    0.29
   2  -6   3    0.01    0.23
   2   6   3    0.20    0.28
  -2   6  -3   -0.19    0.30
  -2  -6  -3    0.32    0.26
  -2   6  -3    0.29    0.28
   7  -3  -6   17.46    1.29
   7   3  -6   24.77    1.84
   7  -3  -6   21.94    1.88
   7   3  -6   23.41    1.66
   6   4  -7    1.66    0.45
   6  -4  -7    1.39    0.32
   6  -4  -7    1.64    0.61
   6   4  -7    2.02    0.46
   2   2 -20   -0.08    0.34
  -2   2  20    0.09    0.26
  -2  -2  20    0.42    0.29
  -2   2  20    0.31    0.26
   2  -2 -20   -0.08    0.37
   2   2 -20   -0.14    0.25
  -3   5  -9    0.68    0.28
   3   5   9    0.38    0.28
  -3  -5  -9    0.10    0.37
   3  -5   9    0.27    0.26
   3   5   9    0.33    0.28
  -3   5  -9    0.68    0.40
   8   0   0    0.39    0.27
   8   0   0    0.86    0.27
  -6  -2 -10    0.11    0.38
   6  -2  10    0.38    0.28
   6  -2  10    0.14    0.32
   6   2  10    0.21    0.32
  -6   2 -10    0.32    0.25
   1   5 -13    0.10    0.23
  -1   5  13    0.30    0.24
  -1   5  13   -0.10    0.31
   1  -5 -13    0.21    0.24
  -1  -5  13   -0.24    0.29
   1   5 -13   -0.50    0.50
   3   1  18   -0.27    0.29
   3  -1  18    0.47    0.30
  -3   1 -18    0.03    0.28
  -3  -1 -18    0.07    0.23
  -3   1 -18    0.07    0.41
   3   1  18    0.24    0.25
   2  -6  -5   -0.45    0.33
   2   6  -5    0.12    0.26
  -2   6   5    0.15    0.23
  -2   6   5    0.13    0.24
   2   6  -5    0.10    0.25
   0   0 -21    0.60    0.44
   0   0 -21    0.81    0.33
   0   0  21    0.94    0.29
   3  -3 -18   15.55    1.37
   3   3 -18   16.71    1.29
  -3  -3  18   20.60    1.46
   3   3 -18   23.73    1.45
  -3   3  18   23.17    1.43
   1   1 -21    0.35    0.33
   1   1 -21    0.18    0.39
   1  -1 -21    0.16    0.31
  -1  -1  21    0.78    0.30
  -1   1  21    0.34    0.30
  -7  -3  -1    0.24    0.39
   7  -3   1    0.18    0.28
   7  -3   1    0.46    0.40
   7   3   1    0.32    0.20
   7   3   1    0.49    0.35
  -4   4 -11    2.84    0.57
  -4  -4 -11    3.48    0.56
   4   4  11    2.35    0.37
   4  -4  11    3.63    0.41
   4   4  11    2.40    0.32
   7   1 -13    1.50    0.40
   7  -1 -13    1.25    0.43
   7  -1 -13    1.61    0.36
   5   5  -2   -0.18    0.46
   5   5  -2   -0.02    0.27
   5  -5  -2    0.12    0.64
   5  -5  -2   -0.01    0.28
  -6  -2  15    0.12    0.31
   6  -2 -15    0.21    0.37
   6   2 -15    0.15    0.35
   6  -2 -15    0.00    0.37
   0   2 -20    0.17    0.33
   0   2  20    0.09    0.31
   0  -2  20    0.27    0.33
   0   2 -20    0.80    0.37
   5   5  -3   -0.15    0.31
   5   5  -3    0.63    0.26
   5  -5  -3    0.36    0.41
   5  -5  -3    0.34    0.30
   5   5  -1    0.79    0.34
   5  -5  -1    0.68    0.51
   5  -5  -1    1.27    0.54
   5   5  -1    0.62    0.33
   1  -3  18    0.25    0.57
  -1   3 -18    1.11    0.36
  -1   3 -18    0.67    0.39
   1   3  18    0.57    0.33
   1   3  18    0.50    0.21
  -1  -3 -18    0.40    0.23
   4   0 -20    0.71    0.40
   4   0 -20    0.62    0.34
   0   6   7    0.01    0.28
   0  -6  -7   -0.23    0.33
   0   6   7   -0.19    0.28
   0   6  -7   -0.32    0.32
   7   3  -7   50.88    3.36
   7  -3  -7   35.34    3.04
   7  -3  -7   45.32    3.77
   7   3  -7   53.58    3.18
  -2  -6  -4    0.72    0.43
  -2   6  -4    0.01    0.30
  -2   6  -4    0.09    0.33
   2   6   4    0.42    0.28
   2   6   4   -0.24    0.42
   2  -6   4    0.24    0.30
   5  -5  -4   -0.13    0.39
   5  -5  -4   -0.12    0.29
   5   5  -4   -0.34    0.50
   5   5  -4   -0.38    0.27
   5  -5   0    1.97    0.39
   5  -5   0    1.66    0.53
   5   5   0    0.57    0.37
   5   5   0    1.21    0.35
  -6  -4  -3    0.01    0.30
   6   4   3    0.34    0.44
  -6   4  -3    0.18    0.37
   6  -4   3    0.04    0.32
   6   4   3    0.29    0.24
   8   0   1    0.93    0.28
   8   0   1   -0.11    0.26
   6   4  -8    0.09    0.34
   6  -4  -8    0.26    0.22
   6  -4  -8    0.69    0.43
   6   4  -8   -0.21    0.31
   2  -6  -6    0.11    0.34
   2   6  -6    0.82    0.29
   2   6  -6    0.33    0.25
  -2   6   6    0.59    0.27
  -2   6   6   -0.09    0.28
   6   0  12    0.08    0.33
   6   0  12    0.13    0.29
  -1  -3  19    1.25    0.39
   1   3 -19    1.51    0.36
   1   3 -19    1.07    0.41
  -1   3  19    1.54    0.35
  -1   3  19    0.57    0.32
  -7  -3  -2    0.14    0.29
  -7   3  -2    0.13    0.36
   7   3   2    0.28    0.35
   7  -3   2    0.43    0.29
   3  -5 -12   -0.41    0.29
   3  -5 -12    0.29    0.26
  -3   5  12    0.19    0.26
   3   5 -12   -0.04    0.28
   3   5 -12    0.07    0.33
  -3  -5  12    0.23    0.28
   5   5  -5    0.86    0.35
   5  -5  -5    0.76    0.33
   5  -5  -5    0.65    0.44
   5   5  -5    1.10    0.33
   8   0  -8    2.37    0.35
   5  -5   1    0.23    0.33
   5   5   1    0.29    0.29
   5   5   1    0.75    0.30
  -5  -5  -1    0.52    0.24
   5  -5   1    0.73    0.49
   2   4  15    0.48    0.23
  -2   4 -15    0.01    0.25
   2  -4  15   -0.06    0.23
  -2   4 -15    0.08    0.35
   2   4  15    0.35    0.28
  -2  -4 -15    0.34    0.28
   4  -2 -19   -0.71    0.37
   4   2 -19   -0.08    0.31
  -4  -2  19    0.50    0.30
   4   2 -19    0.07    0.28
  -4   2  19    0.09    0.27
   6   0 -17    6.95    1.00
   6   0 -17    4.44    0.58
  -4   0 -17    0.33    0.26
   4   0  17   -0.21    0.29
   4   0  17    0.11    0.23
   7   3  -8    0.50    0.30
   7  -3  -8    0.85    0.45
   7   3  -8    0.82    0.33
  -3   3 -16    2.21    0.44
   3  -3  16    2.47    0.38
  -3   3 -16    2.76    0.45
  -3  -3 -16    1.50    0.39
   3   3  16    1.43    0.34
  -2   6  -5    0.51    0.48
   2   6   5    0.07    0.26
   2  -6   5   -0.05    0.26
   2   6   5    0.17    0.47
  -2   6  -5   -0.33    0.24
  -2  -6  -5   -0.28    0.29
   8   0   2    5.37    0.55
   8   0   2    3.72    0.48
   7  -1   8    0.40    0.34
   7   1   8    0.52    0.32
   7  -1   8    0.69    0.29
   7   1   8    0.15    0.32
  -5  -5   6   -0.02    0.29
   5  -5  -6   -0.26    0.36
   5   5  -6   -0.03    0.31
   5  -5  -6   -0.29    0.26
   6   4   4    0.01    0.21
   6   4   4    0.31    0.26
  -6  -4  -4   -0.25    0.31
  -6   4  -4   -0.09    0.34
   6  -4   4   -0.30    0.31
   5   5   2    0.39    0.39
   5   5   2    0.09    0.26
   5  -5   2   -0.25    0.30
  -5   5  -2    0.35    0.37
  -5  -5  -2    0.23    0.26
  -2   0 -20    6.89    0.56
  -2   0 -20    6.82    0.84
   2   0  20    6.91    0.56
   0   6   8    0.35    0.28
   0   6  -8   -0.08    0.34
   0  -6  -8    0.34    0.33
   0   6   8    0.34    0.30
   6   4  -9    0.07    0.30
   6  -4  -9   -0.01    0.18
   6  -4  -9   -0.37    0.41
   6   4  -9    0.11    0.30
  -2   6   7    0.58    0.31
   2   6  -7    0.46    0.30
  -2   6   7   -0.09    0.29
   2  -6  -7    0.77    0.35
   2   6  -7    0.62    0.24
  -3   5 -10   -0.02    0.24
  -3  -5 -10   -0.02    0.34
   3   5  10    0.24    0.24
   3  -5  10   -0.07    0.20
  -3   5 -10   -0.24    0.34
   3   5  10    0.05    0.22
  -1   5 -13    0.25    0.32
   1   5  13    0.42    0.29
   1   5  13    0.18    0.27
  -1   5 -13    0.10    0.43
  -1  -5 -13    0.44    0.29
   1  -5  13   -0.29    0.24
  -5   3  16    4.34    0.49
   5  -3 -16    4.02    0.65
   5   3 -16    3.74    0.46
  -5  -3  16    3.61    0.53
  -4  -2 -16   -0.14    0.28
   4   2  16   -0.12    0.28
   4   2  16    0.09    0.23
  -4   2 -16   -0.19    0.24
   4  -2  16   -0.31    0.27
  -4   2 -16   -0.15    0.29
  -7  -3  -3    0.82    0.35
  -7   3  -3    1.07    0.39
   7   3   3    0.10    0.38
   7  -3   3    0.76    0.32
   4   4 -15    0.01    0.26
  -4  -4  15    0.16    0.34
  -4   4  15    0.48    0.29
   4  -4 -15    0.26    0.32
   3   1 -21    3.65    0.46
  -3  -1  21    2.66    0.41
   3  -1 -21    3.82    0.59
  -3   1  21    4.65    0.44
  -3   1  21    2.04    0.34
   3   1 -21    4.12    0.55
   8   0  -9    0.07    0.23
  -2   2 -19    2.56    0.45
   2   2  19    1.70    0.40
   2  -2  19    2.54    0.45
  -2   2 -19    2.23    0.44
  -5  -3 -12   21.89    1.62
  -5   3 -12   17.04    1.33
   5   3  12   18.28    1.48
   5  -3  12   24.89    1.54
   5  -3  12   18.59    1.28
   7   1 -14    0.51    0.34
   7  -1 -14    0.16    0.37
   7  -1 -14    1.00    0.32
  -2   4  17   15.05    0.98
  -2  -4  17   13.69    1.06
   2   4 -17   16.95    1.06
  -2   4  17    8.60    0.87
   2   4 -17   12.04    0.86
   0   4  17    0.66    0.35
   0   4  17    1.49    0.28
   0  -4  17    1.31    0.38
   0  -4 -17    0.54    0.27
   0   4 -17    1.70    0.38
   0   4 -17    1.25    0.35
   7  -3  -9    0.61    0.42
   7   3  -9    0.98    0.32
   7   3  -9    1.12    0.35
  -6   2 -11   -0.08    0.23
  -6  -2 -11    0.37    0.40
   6  -2  11    0.56    0.30
   6   2  11    0.83    0.32
   6  -2  11    0.21    0.29
   5  -1 -19    0.32    0.39
   5   1 -19    0.25    0.30
   5   1 -19    0.40    0.33
   5  -1 -19    0.23    0.41
   1   5 -14    0.03    0.35
   1  -5 -14    0.73    0.30
   1   5 -14    0.31    0.25
  -1   5  14    0.29    0.27
  -1  -5  14    0.68    0.26
  -1   5  14    0.92    0.48
   5  -5  -7    0.42    0.64
   5  -5  -7    0.28    0.25
  -5  -5   7    0.01    0.30
   5   5  -7    0.26    0.30
   5   5   3   -0.25    0.23
  -5  -5  -3    0.08    0.28
  -5   5  -3    0.05    0.36
   5  -5   3    0.18    0.29
   5   5   3    0.21    0.24
   8   0   3    8.53    0.65
   8   0   3    6.14    0.67
   5  -1  15    0.44    0.33
   5  -1  15    0.70    0.30
   5   1  15    0.61    0.34
  -5  -1 -15    0.56    0.34
   4  -4  12   13.44    0.88
  -4  -4 -12   15.29    1.17
  -4   4 -12   15.34    1.19
   4   4  12   11.33    0.87
   4  -4  12   10.14    0.75
   4   4  12   10.65    0.72
   6  -2 -16   14.71    1.12
   6   2 -16   14.90    1.09
  -6  -2  16    8.51    1.43
   6  -2 -16   12.36    1.18
   2   6   6   -0.06    0.27
  -2   6  -6   -0.02    0.29
  -2  -6  -6    0.43    0.30
  -2   6  -6    0.47    0.26
   2  -6   6   -0.03    0.38
   2   6   6   -0.21    0.31
  -6  -4  -5    1.23    0.36
   6   4   5    0.36    0.21
  -6   4  -5   -0.10    0.37
   6  -4   5    0.41    0.32
   6   4   5    0.34    0.28
   8  -2  -3   -0.08    0.19
   8  -2  -3    0.14    0.25
   8   2  -3   -0.01    0.25
   8   2  -4   -0.19    0.18
   8  -2  -4   -0.12    0.24
   8  -2  -4    0.01    0.17
   8   2  -4    0.12    0.25
  -3   5  13    0.34    0.28
   3   5 -13    0.13    0.28
  -3  -5  13    0.22    0.31
   3   5 -13    0.34    0.20
   3  -5 -13    0.41    0.30
   3  -5 -13    0.41    0.26
   2   6  -8   -0.04    0.19
  -2  -6   8    0.13    0.19
   2  -6  -8    0.31    0.30
  -2   6   8   -0.13    0.25
  -2   6   8    0.34    0.43
   2   6  -8    0.09    0.28
  -7  -3  -4    4.67    0.63
   7   3   4    4.66    0.60
   7  -3   4    5.02    0.81
   6  -4 -10    0.33    0.40
   6   4 -10   -0.22    0.29
  -6  -4  10    0.22    0.34
   8   0 -10    1.74    0.35
   8   2  -2    0.62    0.31
   8  -2  -2    0.52    0.27
   8  -2  -2    0.50    0.28
  -3  -3  19   10.53    0.89
   3   3 -19   11.59    0.89
   3  -3 -19    9.93    1.08
  -3   3  19   10.86    0.79
   3   3 -19    8.30    1.04
   2   0 -22    0.37    0.38
   2   0 -22    1.43    0.63
  -1   1 -21    2.29    0.39
  -1   1 -21    1.79    0.51
   1   1  21    2.51    0.43
   1  -1  21    2.53    0.37
   1   1  21    1.49    0.28
   8   2  -5    0.12    0.21
   8   2  -5   -0.32    0.25
   8  -2  -5    0.48    0.25
   0   6   9    0.27    0.28
   0   6   9    0.50    0.30
   0   6  -9   -0.02    0.36
   0  -6  -9    0.17    0.32
  -2   2  21    0.27    0.29
  -2  -2  21    0.58    0.30
   2  -2 -21   -0.08    0.39
  -2   2  21    0.52    0.27
   2   2 -21    0.50    0.34
   2   2 -21    0.93    0.34
   5  -5  -8    0.39    0.39
  -5  -5   8    0.58    0.31
   5  -5  -8   -0.03    0.29
   5   5  -8    0.08    0.31
   8  -2  -1    0.41    0.26
   8   2  -1    0.09    0.28
   7   3 -10   -0.05    0.26
   7   3 -10    0.00    0.26
   7  -3 -10    0.05    0.34
  -5  -5  -4    0.21    0.29
   5   5   4   -0.22    0.23
   5  -5   4    0.02    0.29
  -5   5  -4    0.27    0.37
   5   5   4   -0.33    0.23
   6   0  13    0.45    0.30
   6   0  13    0.05    0.33
   3  -1  19    0.27    0.27
   3   1  19   -0.25    0.26
   3   1  19    0.10    0.24
  -3   1 -19    0.05    0.24
  -3   1 -19   -0.24    0.31
   7   1   9    0.87    0.37
   7   1   9    0.99    0.36
   7  -1   9    0.62    0.34
   7  -1   9    1.31    0.41
   8   2  -6    1.44    0.28
   8  -2  -6    0.17    0.32
   8   2  -6    0.65    0.30
   1   3  19    0.70    0.34
   1  -3  19    0.84    0.33
  -1   3 -19    0.42    0.57
  -1   3 -19    0.09    0.40
   8   0   4    2.40    0.38
   8   0   4    1.85    0.40
   4   0 -21    3.93    0.50
   4   0 -21    2.94    0.92
   6   0 -18    0.41    0.30
   6   0 -18   -0.18    0.38
   0   0 -22    2.65    0.42
   0   0 -22    2.27    0.58
   0   0  22    2.75    0.37
  -1   1  22    0.81    0.29
   1  -1 -22    0.42    0.39
  -1  -1  22    0.66    0.29
   1   1 -22    0.42    0.32
   1   1 -22    0.21    0.56
  -2   6  -7    0.02    0.26
   2  -6   7    0.26    0.20
  -2  -6  -7    0.25    0.30
   2   6   7    0.10    0.29
   2   6   7   -0.18    0.25
  -2   6  -7   -0.08    0.29
   8  -2   0    0.23    0.29
   8   2   0    0.55    0.31
   0   2 -21   -0.27    0.37
   0   2  21    0.38    0.30
   0   2 -21    0.25    0.32
   0  -2  21    0.73    0.29
   3   5  11    0.74    0.25
   3   5  11    0.59    0.27
  -3   5 -11    0.94    0.40
  -3  -5 -11    0.93    0.39
  -3   5 -11    0.20    0.28
  -2  -4 -16    0.24    0.26
   2   4  16    0.30    0.21
   2   4  16    0.13    0.28
  -2   4 -16   -0.36    0.28
   2  -4  16    0.36    0.23
  -2   4 -16    0.28    0.35
   7  -1 -15    0.56    0.35
   7  -1 -15    0.61    0.61
   7   1 -15    1.11    0.38
   8   2  -7    4.32    0.44
   8   2  -7    3.49    0.40
   8  -2  -7    1.44    0.51
   4  -2 -20    4.35    0.67
   4   2 -20    4.52    0.54
   4   2 -20    5.12    0.54
  -4  -2  20    5.18    0.83
  -4   2  20    5.18    0.51
   6  -4   6    0.06    0.28
  -6   4  -6   -0.14    0.37
   6   4   6   -0.09    0.17
   6   4   6   -0.03    0.25
  -6  -4  -6    0.00    0.27
  -1   5 -14    0.43    0.29
   1   5  14    0.56    0.28
   1  -5  14    0.81    0.27
  -1  -5 -14   -0.30    0.30
   1   5  14    0.35    0.32
  -1   5 -14    0.64    0.32
  -1   3  20   -0.31    0.40
  -1   3  20    0.38    0.25
   1   3 -20    0.28    0.47
  -1  -3  20    0.34    0.33
   1   3 -20   -0.20    0.33
   7   3   5    0.16    0.34
  -7   3  -5    0.53    0.37
   7  -3   5    0.45    0.33
  -7  -3  -5    0.63    0.38
   8   0 -11    0.37    0.28
   4   4 -16    0.18    0.24
   4  -4 -16    0.11    0.30
  -4  -4  16    0.47    0.35
  -4   4  16   -0.14    0.30
   2   6  -9    0.01    0.27
  -2  -6   9    0.12    0.20
  -2   6   9    0.07    0.24
  -2   6   9    0.13    0.23
   2  -6  -9   -0.29    0.28
   5  -3 -17   -0.29    0.38
   5   3 -17    0.33    0.27
  -5   3  17    0.19    0.45
  -5  -3  17    0.16    0.30
   6  -4 -11    0.53    0.38
  -6  -4  11    0.34    0.33
  -6   4  11    0.05    0.19
   6   4 -11   -0.60    0.27
  -3  -3 -17    0.41    0.35
  -3   3 -17    0.43    0.34
   3   3  17    0.42    0.27
  -3   3 -17    0.26    0.33
   3  -3  17    0.65    0.29
   5  -5  -9    0.05    0.25
   5  -5  -9    0.18    0.36
   5   5  -9    0.09    0.29
  -5  -5   9    0.32    0.31
  -8  -2  -1    0.44    0.26
   8  -2   1    0.31    0.26
   8   2   1    0.77    0.32
   4   0  18    0.44    0.27
  -4   0 -18    0.79    0.26
   4   0  18    0.97    0.33
   5   5   5   -0.38    0.32
  -5   5  -5   -0.33    0.39
   5  -5   5   -0.19    0.27
  -5  -5  -5    0.10    0.31
   5   5   5    0.32    0.20
   5   3  13    0.69    0.32
   5  -3  13    0.54    0.28
  -5  -3 -13    0.98    0.40
  -5   3 -13    0.86    0.36
   5  -3  13    0.83    0.30
   6  -2  12    0.16    0.29
   6   2  12    0.76    0.31
   6  -2  12    0.53    0.30
  -6  -2 -12   -0.11    0.64
   7   3 -11    0.36    0.29
  -7   3  11    0.01    0.18
  -7  -3  11    0.01    0.29
   7  -3 -11    0.01    0.35
   1  -5 -15    0.22    0.25
  -1   5  15    0.29    0.24
  -1   5  15    0.54    0.31
  -1  -5  15   -0.20    0.26
   1   5 -15    0.33    0.25
   1   5 -15    0.41    0.31
   8  -2  -8    2.83    0.56
   8   2  -8    3.50    0.50
   8   2  -8    4.91    0.49
   0   6  10    2.68    0.45
   0  -6 -10    2.49    0.45
   0   6  10    1.90    0.41
   0   6 -10    2.88    0.49
   4   4  13    2.32    0.37
   4  -4  13    2.29    0.31
  -4   4 -13    3.65    0.50
  -4  -4 -13    2.83    0.53
   4  -4  13    2.40    0.30
   6  -2 -17    5.91    0.73
  -6  -2  17    3.44    0.58
   6  -2 -17    6.40    0.72
   6   2 -17    7.26    0.66
   8   0   5    0.11    0.30
   8   0   5    1.00    0.32
  -2   4  18   27.86    1.61
  -2   4  18   17.03    1.83
  -2  -4  18   24.58    1.70
   2   4 -18   28.45    2.15
  -4  -2 -17    0.49    0.31
  -4   2 -17   -0.01    0.27
   4   2  17   -0.07    0.22
  -4   2 -17    0.16    0.24
   4  -2  17   -0.40    0.27
   4   2  17    0.27    0.25
   3  -5 -14   -0.03    0.22
  -3  -5  14    0.18    0.29
   3   5 -14    0.59    0.27
   3  -5 -14    0.28    0.26
  -3   5  14    0.22    0.29
   0   4 -18   -0.18    0.30
   0   4  18    0.31    0.26
   0   4 -18   -0.53    0.29
   0   4  18   -0.03    0.26
   0  -4  18    0.11    0.29
   0  -4 -18    0.20    0.27
  -2   6  -8   -0.13    0.30
   2   6   8    0.41    0.29
  -2   6  -8    0.19    0.26
  -2  -6  -8   -0.02    0.31
   2   6   8    0.11    0.26
   8  -2   2    2.24    0.35
   8   2   2    1.84    0.41
  -8  -2  -2    1.04    0.37
   5   1 -20    1.86    0.40
   5  -1 -20    0.86    0.48
   5   1 -20    1.24    0.37
   5  -1 -20    1.71    0.49
   2   0  21    0.77    0.26
  -2   0 -21    0.40    0.24
  -3   1  22    0.69    0.28
  -3  -1  22    0.57    0.25
   3   1 -22    1.30    0.63
  -3   1  22    0.67    0.22
   3  -1 -22    1.17    0.41
   3   1 -22    0.87    0.30
   4   6  -2    0.24    0.28
   4  -6  -2    0.09    0.42
   4  -6  -2    0.44    0.29
   4   6  -2   -0.15    0.22
   2   2  20    4.43    0.53
  -2   2 -20    4.97    0.61
   2  -2  20    5.13    0.58
  -2   2 -20    5.63    0.57
   5   1  16   -0.29    0.29
  -5  -1 -16    0.05    0.27
   5  -1  16    0.01    0.26
   5  -1  16    0.00    0.23
   4   6  -1    0.47    0.29
   4  -6  -1    0.55    0.32
   4   6  -1   -0.07    0.35
  -4   6   1   -0.16    0.29
   7   1  10    3.31    0.47
   7  -1  10    2.26    0.39
   7  -1  10    4.76    0.56
  -7  -1 -10    3.69    0.62
  -4  -6   3    0.04    0.21
   4  -6  -3   -0.33    0.41
   4   6  -3    0.52    0.28
   4   6  -3    0.18    0.22
   4  -6  -3    0.73    0.32
   8   0 -12    0.53    0.33
   7  -3   6    0.12    0.30
  -7  -3  -6   -0.01    0.28
  -7   3  -6    0.15    0.31
   7   3   6   -0.03    0.29
  -4   6   0    0.01    0.34
   4   6   0   -0.16    0.22
   4  -6   0    0.42    0.28
   4   6   0    0.02    0.44
   5  -5 -10    0.41    0.24
  -5  -5  10    0.18    0.33
  -5   5  10    0.08    0.20
   5   5 -10    0.69    0.28
   5  -5 -10    0.54    0.37
   8   2  -9    1.14    0.27
   8  -2  -9    0.35    0.37
   8   2  -9    0.41    0.31
   6   4   7    0.33    0.30
  -6  -4  -7    0.05    0.29
  -6   4  -7   -0.13    0.36
   6  -4   7    0.06    0.28
  -2  -6  10   -0.07    0.21
  -2   6  10    0.17    0.23
  -2   6  10   -0.16    0.24
   2   6 -10   -0.09    0.28
   2  -6 -10   -0.09    0.26
   5  -5   6    0.08    0.28
   5   5   6    0.50    0.24
  -5   5  -6    0.11    0.39
  -5  -5  -6    0.28    0.28
   5   5   6    0.07    0.20
  -6   4  12    0.20    0.22
  -6  -4  12   -0.01    0.35
   6  -4 -12   -0.18    0.41
   6   4 -12    0.38    0.28
   4   6  -4    0.37    0.26
   4  -6  -4   -0.44    0.36
   4  -6  -4   -0.07    0.28
  -4  -6   4   -0.03    0.21
   4   6  -4    0.03    0.20
  -3   5 -12    0.48    0.26
  -3  -5 -12    0.67    0.35
   3   5  12    0.02    0.26
  -3   5 -12    0.39    0.34
   3   5  12    0.92    0.28
  -4  -6  -1    2.17    0.34
   4   6   1    3.00    0.43
   4  -6   1    3.77    0.46
  -4   6  -1    1.89    0.46
   4   6   1    1.57    0.36
   7  -3 -12    0.03    0.36
  -7  -3  12   -0.02    0.30
  -7   3  12    0.16    0.19
   7   3 -12    0.16    0.28
   6   0  14    0.45    0.31
   6   0  14    0.05    0.28
  -3   3  20    1.06    0.30
  -3  -3  20    0.82    0.34
   3  -3 -20    0.64    0.40
   3   3 -20    0.72    0.36
   3   3 -20    0.47    0.27
   8  -2   3   10.86    0.82
  -8  -2  -3   11.31    1.28
   8   2   3   11.22    0.88
   7   1 -16    0.40    0.34
   7  -1 -16    0.19    0.47
   7  -1 -16    0.47    0.55
   4  -6  -5   -0.40    0.46
   4  -6  -5    0.60    0.37
   4   6  -5    0.10    0.26
   4   6  -5   -0.23    0.22
  -4  -6   5   -0.20    0.23
   8   0   6   -0.02    0.34
   8   0   6    0.13    0.26
   6   0 -19    0.48    0.40
   6   0 -19    0.77    0.33
  -4  -6  -2    1.40    0.51
   4  -6   2    2.85    0.39
  -4   6  -2    1.65    0.43
   4   6   2    2.69    0.37
   4   6   2    1.10    0.33
   0   6 -11    1.00    0.42
   0   6  11    0.92    0.33
   0  -6 -11    1.15    0.37
   0   6  11    1.69    0.37
   0   6 -11    1.03    0.23
   2   0 -23    1.32    0.46
  -2   0  23    1.58    0.37
   1  -5  15   -0.03    0.23
   1   5  15   -0.23    0.28
   1   5  15    0.03    0.24
  -1   5 -15    0.03    0.27
  -1  -5 -15   -0.34    0.25
  -1   5 -15    0.04    0.27
   8   2 -10   -0.05    0.26
   8  -2 -10    0.31    0.32
   8   2 -10   -0.54    0.25
  -2   6  -9    0.85    0.49
   2   6   9    1.64    0.38
  -2  -6  -9    1.37    0.42
  -2   6  -9    1.52    0.39
   2   6   9    1.39    0.34
   1  -1  22    0.10    0.24
  -1   1 -22   -0.16    0.25
   1   1  22    0.10    0.28
  -1   1 -22    0.10    0.37
  -2   2  22    0.28    0.24
  -2  -2  22   -0.06    0.26
   2  -2 -22   -0.10    0.54
  -2   2  22    0.37    0.23
   2   2 -22    0.22    0.33
   2   2 -22   -0.23    0.30
  -4  -4  17   -0.03    0.50
  -4   4  17    0.01    0.30
   4  -4 -17   -0.31    0.29
   4   4 -17   -0.10    0.22
  -2   4 -17   -0.12    0.33
   2   4  17   -0.32    0.26
   2   4  17    0.21    0.17
  -2  -4 -17   -0.13    0.29
   2  -4  17    0.32    0.23
  -2   4 -17    0.73    0.28
   3   1  20    0.24    0.22
  -3   1 -20   -0.14    0.22
   3   1  20    0.10    0.27
   3  -1  20   -0.26    0.26
  -3   1 -20    0.20    0.30
  -5  -3  18   -0.07    0.27
  -5   3  18   -0.07    0.27
   5  -3 -18    0.21    0.35
   5   3 -18    0.23    0.30
  -1   3 -20    0.82    0.40
   1   3  20    1.29    0.35
   1  -3  20    1.40    0.36
  -1   3 -20    1.81    0.43
   4   0 -22    0.23    0.36
   4   0 -22    0.59    0.37
   4   6  -6    0.05    0.21
   4  -6  -6    0.55    0.35
   4   6  -6    0.17    0.25
   4  -6  -6   -0.11    0.26
  -4  -6   6    0.04    0.24
   5  -5 -11    0.32    0.34
   5  -5 -11   -0.03    0.19
  -5   5  11    0.02    0.21
  -5  -5  11    0.42    0.31
   5   5 -11    0.19    0.25
  -5   3 -14    0.71    0.51
   5  -3  14   -0.03    0.24
   5  -3  14    0.43    0.25
  -5  -3 -14    0.09    0.34
   5   3  14    0.63    0.26
   6   2  13    0.08    0.28
  -6  -2 -13    0.21    0.36
   6  -2  13    0.58    0.24
   6  -2  13    0.03    0.28
  -5   5  -7   -0.51    0.40
   5   5   7   -0.05    0.24
   5  -5   7   -0.08    0.25
  -5  -5  -7   -0.39    0.29
   8   0 -13    0.54    0.35
  -1   5  16    0.26    0.24
   1  -5 -16    0.42    0.23
   1   5 -16    0.13    0.26
   1   5 -16    0.27    0.27
  -1   5  16    0.22    0.28
  -1  -5  16    0.04    0.26
  -7  -3  -7    0.74    0.33
   7  -3   7    0.59    0.32
  -7   3  -7    0.13    0.29
   7   3   7   -0.32    0.50
  -4  -6  -3    0.21    0.27
   4  -6   3   -0.01    0.28
  -4   6  -3    0.73    0.35
   4   6   3    0.68    0.35
   4   6   3    0.27    0.28
   3   5 -15   -0.10    0.22
  -3   5  15    0.37    0.26
  -3  -5  15   -0.06    0.28
   3  -5 -15    0.09    0.36
   3  -5 -15   -0.15    0.17
  -8  -2  -4    0.62    0.34
   8  -2   4    0.41    0.29
   8   2   4    0.41    0.33
  -4  -2  21    0.79    0.32
   4  -2 -21    1.00    0.43
  -4   2  21    1.15    0.31
   4   2 -21    0.92    0.30
   4   2 -21    1.33    0.34
   6   4   8   -0.40    0.27
  -6  -4  -8   -0.02    0.30
  -6   4  -8   -0.09    0.30
   6  -4   8    0.34    0.26
  -2   6  11    0.03    0.24
  -2  -6  11    0.07    0.20
  -2   6  11    0.06    0.22
   2  -6 -11    0.12    0.25
   2   6 -11    0.25    0.28
   4   4  14    0.15    0.23
  -4   4 -14   -0.26    0.33
  -4   4 -14   -0.09    0.14
   4  -4  14   -0.32    0.19
  -4  -4 -14   -0.13    0.33
   6   2 -18    0.55    0.34
   6  -2 -18    0.44    0.37
  -6  -2  18    0.09    0.25
  -6   2  18    0.52    0.29
   0   2 -22    1.68    0.43
   0  -2  22    1.83    0.35
   0   2  22    1.28    0.36
   0   2 -22    1.18    0.42
  -1  -1  23   -0.25    0.23
  -1   1  23   -0.21    0.25
   1   1 -23    0.39    0.32
   1  -1 -23    0.54    0.32
   1   1 -23   -0.51    0.33
  -3   3 -18   -0.07    0.31
  -3  -3 -18    0.35    0.28
  -3   3 -18    0.03    0.30
   3  -3  18    0.08    0.27
   3   3  18    0.80    0.37
   0   0  23    0.03    0.31
   0   0  23    0.41    0.20
   0   0 -23   -0.01    0.32
   6  -4 -13    0.50    0.38
  -6  -4  13   -0.29    0.32
   6   4 -13    0.23    0.44
  -6   4  13    0.04    0.23
   1   3 -21   -0.17    0.28
  -1   3  21    0.13    0.22
   1   3 -21   -0.23    0.29
  -1  -3  21   -0.12    0.30
  -1   3  21   -0.03    0.22
  -7  -3  13    0.47    0.52
  -7   3  13    0.94    0.25
   7   3 -13    0.93    0.35
   7  -3 -13    0.59    0.44
  -7  -1 -11   -0.40    0.35
   7   1  11    0.14    0.28
   7  -1  11    0.14    0.23
   7  -1  11   -0.36    0.30
   4  -6  -7    0.31    0.24
   4   6  -7   -0.21    0.23
  -4  -6   7   -0.30    0.24
   4  -6  -7    0.01    0.33
   4   6  -7    0.18    0.30
   4   0  19    0.04    0.27
   4   0  19   -0.23    0.22
  -2  -4  19    6.32    0.64
  -2   4  19    7.03    0.57
   2   4 -19    5.64    0.54
   2   4 -19    7.49    0.60
  -2   4  19    3.91    0.50
   8   2 -11   -0.05    0.26
  -8  -2  11   -0.26    0.27
   8  -2 -11   -0.25    0.33
   8   0   7    1.06    0.32
   8   0   7    0.91    0.28
  -4   6  -4    0.77    0.34
   4   6   4   -0.06    0.22
   4  -6   4    0.05    0.25
   4   6   4    0.22    0.26
  -4  -6  -4    0.54    0.29
   4   2  18    0.27    0.23
  -4  -2 -18    0.05    0.29
  -4   2 -18    0.32    0.27
  -4   2 -18   -0.05    0.28
   4  -2  18    0.32    0.29
   4   2  18    0.99    0.25
   0   4  19    0.11    0.23
   0  -4  19   -0.08    0.28
   0   4  19   -0.11    0.25
   0   4 -19    0.26    0.28
   0   4 -19   -0.10    0.29
  -3   5 -13    0.44    0.32
   3   5  13    0.14    0.37
   3   5  13    0.16    0.23
  -3  -5 -13    0.10    0.32
  -3   5 -13   -0.09    0.23
   5   1 -21    0.05    0.27
   5  -1 -21   -0.59    0.34
   5  -1 -21    0.04    0.35
   5   1 -21    0.13    0.27
   2   6  10   -0.17    0.27
  -2   6 -10    0.07    0.29
  -2   6 -10    0.14    0.24
  -2  -6 -10    0.26    0.31
   2   6  10    0.17    0.25
   7  -1 -17    5.47    0.63
   7  -1 -17    3.62    0.80
   7   1 -17    4.59    0.61
   0   6  12    0.21    0.41
   0   6  12    0.39    0.29
   0  -6 -12    0.11    0.28
   0   6 -12    0.20    0.31
   0   6 -12    0.01    0.18
   5   1  17    0.54    0.31
   5  -1  17    0.76    0.33
  -5  -1 -17    0.67    0.35
  -5   1 -17    0.54    0.27
   8  -2   5    0.61    0.27
  -8  -2  -5   -0.23    0.34
   8   2   5    0.03    0.30
  -5   5  12   -0.01    0.22
   5   5 -12    0.50    0.23
  -5  -5  12    0.47    0.31
   5  -5 -12   -0.14    0.34
   5  -5 -12    0.07    0.16
   5   5   8    0.52    0.21
  -5  -5  -8    0.00    0.30
  -5   5  -8   -0.45    0.37
   5  -5   8    0.67    0.24
  -4  -6   8    0.36    0.25
   4   6  -8    0.03    0.23
   4  -6  -8   -0.08    0.44
   4   6  -8    0.07    0.20
   4  -6  -8   -0.18    0.24
   8   0 -14    1.74    0.36
   3   1 -23   -0.13    0.22
   3  -1 -23    0.28    0.32
   3   1 -23    0.61    0.33
  -3  -1  23   -0.06    0.16
  -3   1  23    0.13    0.16
  -3   1  23    0.14    0.20
   7   3   8   -0.16    0.42
  -7   3  -8    0.20    0.23
  -7  -3  -8    0.29    0.49
   7  -3   8   -0.40    0.45
  -6   0 -15   -0.13    0.29
   6   0  15    0.62    0.44
   1  -7   0    1.03    0.28
   1   7   0    0.71    0.28
  -1   7   0    1.04    0.32
  -1  -7   0    1.04    0.29
   1   7   0    1.45    0.54
   2   2  21    0.31    0.29
  -2   2 -21    0.64    0.30
  -2   2 -21    0.24    0.33
   2  -2  21    0.70    0.31
   1   7  -1    1.73    0.38
  -1   7   1    1.74    0.35
  -1  -7   1    1.47    0.30
   1   7  -1    1.41    0.29
   1  -7  -1    1.34    0.33
   2   0  22    0.73    0.30
   2   0  22    0.43    0.30
   4   6   5   -0.20    0.19
  -4  -6  -5    0.21    0.27
  -4   6  -5    0.39    0.32
   4  -6   5    0.16    0.23
   4   6   5   -0.22    0.23
   1  -7   1   -0.16    0.26
   1   7   1    0.36    0.24
  -1   7  -1   -0.12    0.26
  -1  -7  -1   -0.14    0.26
   1   7   1   -0.41    0.27
   2   6 -12    0.12    0.26
  -2  -6  12    0.27    0.22
  -2   6  12    0.27    0.22
   2  -6 -12    0.00    0.24
  -2   6  12   -0.03    0.25
   6   4   9   -0.14    0.25
  -6  -4  -9   -0.05    0.48
  -6   4  -9    0.09    0.28
   6  -4   9    0.02    0.24
  -1  -7   2    0.43    0.19
  -1   7   2    0.42    0.43
   1  -7  -2    0.53    0.47
   1   7  -2    0.70    0.33
   1   7  -2    0.42    0.22
   6   0 -20    0.69    0.34
   6   0 -20    0.73    0.39
   8  -2 -12    0.20    0.32
  -8   2  12    0.23    0.16
  -8  -2  12   -0.45    0.24
   8   2 -12    0.33    0.25
  -3  -3  21    0.08    0.28
   3   3 -21    0.25    0.22
  -3   3  21    0.47    0.26
   3   3 -21    0.22    0.25
   3  -3 -21    0.06    0.34
   1  -5  16    0.34    0.24
   1   5  16    0.06    0.23
  -1   5 -16   -0.09    0.29
  -1  -5 -16    0.63    0.23
   1   5  16    0.06    0.29
  -1   5 -16    0.57    0.29
   6   4 -14    0.10    0.27
  -6  -4  14   -0.10    0.32
  -6   4  14    0.19    0.24
   6  -4 -14    0.10    0.38
   4  -4 -18   -0.40    0.32
   4   4 -18    0.03    0.17
  -4  -4  18   -0.07    0.30
  -4   4  18    0.24    0.26
   1   7   2    0.17    0.20
  -1  -7  -2   -0.56    0.46
   1  -7   2    0.24    0.24
  -1   7  -2   -0.24    0.40
   1   7   2    0.32    0.28
  -7   3  14   -0.10    0.23
   7   3 -14    0.45    0.47
   7  -3 -14   -0.05    0.36
  -7  -3  14    0.48    0.26
   1  -7  -3    0.11    0.29
   1   7  -3   -0.01    0.30
  -1   7   3    0.09    0.25
  -1   7   3    0.35    0.17
   1   7  -3    0.34    0.18
   3   5 -16    0.61    0.24
  -3   5  16    0.01    0.31
  -3  -5  16    1.11    0.31
   5  -3 -19   -1.00    0.54
   5   3 -19   -0.30    0.28
  -5  -3  19    0.21    0.25
  -5   3  19    0.00    0.27
   9   1  -4    0.17    0.19
   9   1  -3   -0.12    0.21
   6  -2  14    0.62    0.26
   6   2  14    0.58    0.29
  -6  -2 -14    0.75    0.37
   6  -2  14    0.66    0.27
   8   0   8    1.74    0.35
   8   0   8    2.89    0.39
   9   1  -5   -0.20    0.19
  -2   4 -18   -0.23    0.42
  -2   4 -18    0.27    0.34
   2   4  18    0.41    0.27
   2  -4  18    0.31    0.24
  -2  -4 -18    0.22    0.25
  -5  -3 -15    0.24    0.32
   5   3  15    0.45    0.36
  -5   3 -15   -0.02    0.30
   5  -3  15    0.18    0.21
   5  -3  15    0.58    0.25
   1   5 -17    0.43    0.28
   1  -5 -17    0.31    0.19
  -1   5  17    0.75    0.28
  -1  -5  17    0.12    0.43
   1   5 -17    0.30    0.27
  -1   5  17    0.09    0.24
   9   1  -2    0.76    0.25
   1  -7   3   -0.19    0.22
  -1  -7  -3    0.34    0.22
   1   7   3   -0.07    0.26
   1   7   3    0.03    0.21
  -1   7  -3    0.13    0.26
   4   6  -9    0.17    0.22
  -4   6   9    0.70    0.19
  -4  -6   9    0.62    0.28
   4  -6  -9    0.57    0.25
   4   6  -9    0.53    0.30
   4  -6  -9    0.51    0.30
   1   7  -4    0.17    0.29
   1  -7  -4    0.00    0.28
  -1   7   4    0.15    0.24
  -1   7   4    0.10    0.19
   8  -2   6    0.24    0.27
  -8  -2  -6    0.10    0.27
   8   2   6   -0.22    0.44
  -6  -2  19    0.20    0.20
   6   2 -19    0.53    0.29
  -6   2  19   -0.29    0.27
   6  -2 -19   -0.08    0.34
  -4  -4 -15    0.06    0.29
   4  -4  15   -0.04    0.18
   4   4  15    0.12    0.21
  -4   4 -15   -0.31    0.29
  -4   4 -15    0.03    0.12
   7  -1  12    0.05    0.45
   7  -1  12    0.35    0.24
   7   1  12    0.22    0.30
  -7  -1 -12    0.47    0.36
   9   1  -6    0.07    0.16
   4   6   6    0.18    0.19
  -4   6  -6   -0.23    0.28
  -4  -6  -6    0.03    0.23
   4  -6   6   -0.07    0.21
   4   6   6   -0.04    0.22
   9  -1  -1   -0.16    0.17
   9   1  -1    0.26    0.22
  -2  -6 -11   -0.50    0.28
  -2   6 -11   -0.01    0.23
   2   6  11   -0.25    0.26
   2   6  11    0.29    0.24
  -2   6 -11    0.08    0.27
   2   2 -23    0.47    0.31
   2  -2 -23   -0.54    0.31
   2   2 -23    0.43    0.28
  -2   2  23    0.46    0.19
  -2  -2  23   -0.02    0.33
  -2   2  23   -0.40    0.22
   5  -5 -13   -0.08    0.33
  -5   5  13    0.76    0.23
  -5  -5  13   -0.08    0.30
   5   5 -13    0.02    0.22
  -1   3 -21    1.04    0.39
   1   3  21    0.94    0.33
   1  -3  21    1.22    0.51
  -1   3 -21    1.19    0.37
  -4   0  23    2.53    0.33
   4   0 -23    2.37    0.50
   2   0 -24    1.32    0.41
  -2   0  24    1.38    0.33
  -5  -5  -9    1.78    0.38
  -5   5  -9    1.15    0.44
   5  -5   9    1.73    0.35
   5   5   9    1.03    0.37
  -3   1 -21    0.06    0.17
   3  -1  21   -0.25    0.24
   3   1  21    0.11    0.21
  -3   1 -21   -0.12    0.28
   3   1  21    0.32    0.24
   0  -6 -13    0.03    0.26
   0   6 -13    0.28    0.29
   0   6 -13    0.29    0.19
   0   6  13   -0.01    0.28
   0   6  13    0.07    0.38
   1  -1  23    0.06    0.23
   1   1  23    0.48    0.27
  -1   1 -23    0.00    0.46
  -1   1 -23    0.46    0.38
   1   7   4   -0.15    0.25
   1  -7   4   -0.12    0.18
  -1  -7  -4    0.07    0.24
   1   7   4    0.01    0.21
  -1   7  -4    0.26    0.25
   9   1  -7    0.08    0.15
   4   2 -22    0.29    0.28
  -4  -2  22    0.58    0.35
  -4   2  22   -0.24    0.22
   4  -2 -22    0.03    0.33
   4   2 -22    0.29    0.26
   3   5  14    0.00    0.21
  -3   5 -14    0.34    0.49
  -3  -5 -14    0.84    0.30
  -3   5 -14    0.20    0.25
   3   5  14   -0.05    0.22
  -1   7   5    0.24    0.22
   1  -7  -5    0.00    0.30
   1   7  -5    0.08    0.27
  -1   7   5   -0.16    0.20
   8   0 -15    0.12    0.27
  -3   3 -19    0.19    0.28
  -3  -3 -19   -0.16    0.35
   3   3  19    0.29    0.21
   3  -3  19   -0.18    0.24
  -3   3 -19   -0.18    0.28
   9   1   0    0.34    0.24
   9  -1   0    0.13    0.20
   7   3   9    1.31    0.49
   7  -3   9    1.51    0.33
  -7  -3  -9    1.22    0.37
  -7   3  -9    0.38    0.23
  -8   2  13   -0.16    0.16
   8  -2 -13   -0.32    0.31
   8   2 -13   -0.03    0.26
  -8  -2  13    0.08    0.22
   7   1 -18    0.20    0.49
   7  -1 -18   -0.05    0.31
   7  -1 -18   -0.08    0.41
  -2  -4  20    0.48    0.33
  -2   4  20    0.38    0.26
   2   4 -20    0.37    0.30
   2   4 -20    0.79    0.25
  -2   4  20    0.57    0.23
  -2   6  13    0.03    0.19
  -2  -6  13   -0.06    0.21
   2  -6 -13    0.05    0.20
   2   6 -13   -0.03    0.24
  -2   6  13    0.02    0.24
  -1   3  22    0.03    0.33
   1   3 -22   -0.27    0.27
  -1  -3  22    0.06    0.45
  -1   3  22    0.10    0.18
   1   3 -22   -0.12    0.25
  -6   4 -10    0.53    0.32
  -6  -4 -10    0.82    0.38
   6   4  10    0.45    0.28
   6  -4  10    1.04    0.27
   0  -2  23   -0.02    0.24
   0   2  23    0.43    0.38
   0   2 -23   -0.45    0.28
   0   2 -23    0.24    0.29
  -4   6  10    0.33    0.27
   4   6 -10    0.05    0.18
   4  -6 -10   -0.20    0.33
   4   6 -10    0.31    0.26
   4  -6 -10    0.55    0.26
  -4  -6  10    0.40    0.27
   1  -1 -24    0.90    0.31
   1   1 -24    0.12    0.32
   1   1 -24   -0.08    0.31
  -1  -1  24    0.20    0.22
  -1   1  24    0.40    0.24
   4   0  20    0.11    0.26
   4   0  20    0.05    0.19
   1   7   5    0.52    0.23
  -1   7  -5    0.15    0.26
   1   7   5    0.45    0.41
   1  -7   5   -0.13    0.14
  -1  -7  -5    0.33    0.25
   6  -4 -15   -0.13    0.36
   6   4 -15    0.13    0.24
  -6   4  15    0.31    0.25
  -6  -4  15    0.09    0.29
   7   3 -15    0.85    0.33
  -7  -3  15    0.24    0.28
   7  -3 -15    0.13    0.38
  -7   3  15    0.63    0.25
   0   0 -24    0.35    0.32
   0   0  24    0.19    0.15
   0   0  24    0.67    0.29
   0   4 -20    0.39    0.29
   0   4  20   -0.22    0.25
   0  -4  20   -0.16    0.26
   0   4  20   -0.11    0.20
   0   4 -20   -0.25    0.43
   9  -1   1    0.27    0.23
   9   1   1    0.10    0.24
  -9  -1  -1    0.02    0.16
   4   2  19    0.03    0.19
   4   2  19   -0.01    0.20
  -4   2 -19    0.10    0.23
  -4   2 -19   -0.16    0.21
  -4  -2 -19   -0.11    0.35
   4  -2  19    0.57    0.25
   5  -1 -22    0.57    0.33
  -5   1  22    0.09    0.23
   5   1 -22   -0.02    0.28
   5   1 -22    0.05    0.26
   1  -7  -6    0.27    0.28
  -1   7   6    0.31    0.22
  -1   7   6   -0.25    0.23
   1   7  -6   -0.16    0.28
   4  -6   7    0.09    0.26
  -4   6  -7    0.25    0.30
   4   6   7    0.14    0.21
  -4  -6  -7    0.59    0.25
   4   6   7    0.44    0.23
   8  -2   7   -0.03    0.42
   8   2   7    0.33    0.42
  -8  -2  -7    0.05    0.27
   8   0   9    0.63    0.29
   8   0   9    0.46    0.26
  -5   1 -18    0.52    0.22
  -5  -1 -18    0.99    0.31
   5  -1  18    0.92    0.33
   5   1  18    0.97    0.30
  -6   0 -16   -0.19    0.26
   6   0  16   -0.31    0.28
   9   1  -9    1.36    0.25
   3   5 -17    0.01    0.21
  -3   5  17   -0.09    0.25
  -3  -5  17   -0.02    0.27
  -1   5 -17   -0.16    0.26
  -1  -5 -17    0.00    0.23
   1   5  17    0.11    0.19
   1  -5  17   -0.30    0.22
  -1   5 -17    0.08    0.27
   1   5  17    0.05    0.25
  -4  -4  19    0.90    0.30
   4  -4 -19   -0.05    0.32
  -4   4  19    0.22    0.30
   6   0 -21   -0.16    0.33
   6   0 -21   -0.14    0.28
  -5  -5  14    0.28    0.29
   5  -5 -14    0.12    0.31
  -5   5  14    0.14    0.24
   5   5 -14    0.30    0.26
   9  -1   2    0.41    0.26
   9   1   2    0.61    0.41
  -9  -1  -2    0.13    0.21
   1   7   6    0.24    0.25
   1   7   6    0.10    0.22
  -1  -7  -6    0.02    0.26
  -1   7  -6   -0.06    0.28
   2   6  12   -0.09    0.22
  -2   6 -12   -0.05    0.22
  -2  -6 -12    0.89    0.41
   2   6  12    0.02    0.23
  -2   6 -12   -0.08    0.20
   5  -5  10    1.46    0.29
  -5  -5 -10    1.05    0.38
  -5   5 -10    2.16    0.42
   5   5  10    0.85    0.21
   8  -2 -14   -0.01    0.31
   8   2 -14   -0.22    0.43
  -8   2  14    0.21    0.17
  -8  -2  14    0.02    0.18
   5  -3 -20    0.03    0.32
  -5   3  20    0.32    0.27
   5   3 -20    0.22    0.23
  -5  -3  20   -0.12    0.23
   1  -7  -7    0.12    0.28
  -1   7   7   -0.02    0.22
  -1   7   7    0.15    0.24
   1   7  -7    0.34    0.42
   6   2  15    0.39    0.24
  -6  -2 -15    0.46    0.31
   6  -2  15    0.03    0.24
   6  -2  15   -0.15    0.22
  -3  -1  24    0.19    0.15
   3  -1 -24    0.19    0.31
   3   1 -24   -0.07    0.31
  -3   1  24    0.10    0.16
   7  -1  13    0.14    0.22
   7   1  13   -0.20    0.27
   7  -1  13   -0.06    0.25
  -7  -1 -13   -0.41    0.30
   2   2  22   -0.27    0.24
   2  -2  22   -0.38    0.26
  -2   2 -22   -0.12    0.24
  -2   2 -22    0.16    0.33
   3  -3 -22    0.34    0.27
  -3   3  22    0.01    0.22
  -3  -3  22    0.13    0.25
   3   3 -22    0.02    0.25
   3   3 -22   -0.05    0.20
  -1  -5  18    0.81    0.30
   1   5 -18    1.25    0.30
   1   5 -18    1.03    0.31
  -1   5  18    0.29    0.24
  -1   5  18    1.45    0.29
  -4   6  11    0.15    0.18
  -4  -6  11    0.14    0.25
   4   6 -11   -0.02    0.15
   4   6 -11    0.14    0.19
   4  -6 -11   -0.14    0.20
   4  -6 -11    0.22    0.23
   5   3  16    0.23    0.18
  -5   3 -16    0.06    0.26
   5  -3  16    0.13    0.19
  -5  -3 -16    0.51    0.28
   5  -3  16    0.18    0.24
   8   0 -16    0.25    0.27
   0  -6 -14   -0.12    0.22
   0   6 -14    0.37    0.17
   0  -6  14   -0.04    0.13
   0   6  14    0.03    0.26
   0   6 -14    0.35    0.45
   0   6  14    0.40    0.36
   7   3  10    0.45    0.42
   7  -3  10    1.07    0.28
  -7   3 -10    0.18    0.18
  -7  -3 -10    0.74    0.33
   2   0  23    0.31    0.23
   2   0  23    0.16    0.26
   6   2 -20   -0.24    0.15
   6   2 -20    0.86    0.40
   6  -2 -20    0.24    0.32
  -6  -2  20   -0.03    0.14
  -6   2  20    0.03    0.24
  -4  -4 -16    0.80    0.43
  -4   4 -16    0.13    0.28
   4  -4  16    0.29    0.30
   4   4  16   -0.08    0.20
  -4   4 -16    0.03    0.13
   9   1 -10    0.30    0.20
  -2   4 -19    1.09    0.32
  -2   4 -19    1.61    0.39
  -2  -4 -19    1.32    0.25
   2   4  19    1.29    0.30
   2  -4  19    1.09    0.28
   4   6   8    0.16    0.21
  -4  -6  -8    0.52    0.26
   4  -6   8    0.20    0.20
   4   6   8    0.10    0.21
  -4   6  -8    0.45    0.30
  -2  -6  14   -0.43    0.22
   2  -6 -14   -0.07    0.23
  -2   6  14   -0.06    0.17
   2   6 -14   -0.03    0.23
  -2   6  14    0.24    0.24
   6  -4  11    0.11    0.22
  -6  -4 -11    0.21    0.32
   6   4  11    0.11    0.20
  -6   4 -11    0.08    0.24
  -3  -5 -15    0.06    0.42
   3  -5  15   -0.13    0.11
   3   5  15    0.01    0.22
  -3   5 -15   -0.35    0.20
  -3   5 -15   -0.05    0.28
   3   5  15    0.03    0.16
   9  -1   3    0.07    0.20
   9   1   3    0.19    0.22
  -9  -1  -3    0.14    0.22
  -3   7   1    0.01    0.13
   3  -7  -1    0.09    0.24
   3   7  -1    0.02    0.21
   3   7  -1    0.17    0.20
  -8  -2  -8    0.28    0.29
   8   2   8    0.19    0.27
   8  -2   8    0.03    0.29
  -3   7   2   -0.17    0.13
   3   7  -2    0.03    0.19
   3  -7  -2    0.03    0.25
   3   7  -2    0.25    0.20
   7   1 -19   -0.01    0.15
   7   1 -19    0.25    0.31
   7  -1 -19    0.40    0.30
   7  -1 -19   -0.27    0.25
  -1  -7  -7    0.33    0.27
   1   7   7    0.10    0.24
   1   7   7    0.46    0.24
  -1   7  -7    0.02    0.26
  -7   3  16   -0.07    0.21
  -7  -3  16    0.11    0.22
   7   3 -16    0.01    0.29
   7  -3 -16    0.07    0.32
  -3   7   0   -0.20    0.22
   3   7   0   -0.05    0.22
   3  -7   0    0.00    0.23
  -3   7   0   -0.01    0.14
   3   7   0    0.17    0.21
  -6  -4  16    3.87    0.53
  -6   4  16    4.27    0.41
   6   4 -16    5.39    0.49
   6  -4 -16    3.92    0.64
   3   7  -3    0.03    0.20
   3   7  -3    0.06    0.21
   3  -7  -3   -0.16    0.26
  -3   7   3    0.01    0.12
   1  -7  -8   -0.42    0.26
   1   7  -8    0.06    0.27
  -1   7   8   -0.01    0.33
  -1   7   8    0.23    0.20
   7  -5  -3    0.46    0.22
   7   5  -3    0.08    0.22
   7   5  -3   -0.22    0.23
   7  -5  -3   -0.59    0.34
   3  -7   1    0.17    0.37
   3   7   1   -0.02    0.24
  -3   7  -1    0.13    0.15
   3   7   1    0.26    0.22
  -3   7  -1    0.04    0.16
  -3  -7  -1    0.15    0.13
   7  -5  -2   -0.26    0.34
  -7   5   2   -0.11    0.30
   7   5  -2    0.21    0.22
   7   5  -2    0.04    0.23
   8   0  10   -0.06    0.24
   8   0  10    0.05    0.21
   7  -5  -4    0.30    0.40
   7   5  -4    0.61    0.29
   7  -5  -4    0.67    0.25
   7   5  -4    0.57    0.28
   8  -4  -3    0.12    0.31
   8  -4  -3   -0.07    0.21
   8   4  -3    0.58    0.42
   8   4  -3    0.13    0.19
   8  -4  -4   -0.07    0.19
   8  -4  -4    0.09    0.29
   8   4  -4    0.21    0.21
   8   4  -4    0.27    0.26
  -8   4   2   -0.16    0.27
   8   4  -2    0.43    0.28
   8  -4  -2    0.37    0.21
   8   4  -2    0.15    0.18
   3   7  -4    0.23    0.21
   3  -7  -4    0.13    0.25
   3   7  -4   -0.05    0.21
  -3   7   4   -0.06    0.10
   1  -3  22   -0.13    0.26
   1   3  22    0.31    0.38
  -1   3 -22    0.36    0.29
  -1   3 -22    0.24    0.30
   7   5  -1    0.06    0.21
  -7   5   1   -0.33    0.31
   7  -5  -1    0.06    0.24
   7   5  -1    0.38    0.24
  -4   0  24    2.33    0.28
   4   0 -24    2.32    0.45
   4   2 -23    0.57    0.27
  -4  -2  23   -0.10    0.18
   4  -2 -23    0.13    0.31
  -4   2  23    0.45    0.23
  -2   2  24    1.04    0.24
   2   2 -24    1.21    0.38
   2  -2 -24    0.79    0.32
   2   2 -24    1.27    0.37
  -2   2  24    1.19    0.18
  -2  -2  24    1.47    0.28
   9   1 -11   -0.05    0.31
   7  -5  -5    0.34    0.38
   7   5  -5    0.32    0.25
  -7  -5   5    0.50    0.29
   7  -5  -5    0.26    0.25
   8  -4  -5    0.15    0.17
   8  -4  -5    0.30    0.32
   8   4  -5    0.21    0.20
   8   4  -5    0.10    0.26
  -3   3 -20    0.05    0.27
  -3  -3 -20    0.12    0.16
  -3   3 -20    0.22    0.26
   3  -3  20    0.05    0.23
   3   3  20    0.08    0.22
  -3   7  -2    0.11    0.16
  -3  -7  -2    0.53    0.18
  -3   7  -2    0.35    0.18
   3   7   2    0.66    0.41
   3   7   2    0.49    0.23
   3  -7   2    0.63    0.24
  -2   4  21    0.04    0.17
  -2  -4  21    0.14    0.27
   2   4 -21   -0.20    0.38
  -2   4  21   -0.15    0.21
   2   4 -21    0.19    0.21
   3   1  22    0.24    0.18
   3   1  22   -0.33    0.20
   3  -1  22   -0.15    0.21
  -3   1 -22    0.09    0.13
   3  -1  22    0.21    0.23
   8   4  -1    0.08    0.14
   8   4  -1   -0.06    0.25
   8  -4  -1    0.18    0.21
  -8   4   1   -0.32    0.25
   5  -5 -15    0.27    0.29
  -5   5  15    0.24    0.20
   5   5 -15    0.05    0.21
  -5  -5  15   -0.12    0.27
  -4   6  12    0.43    0.19
  -4  -6  12    0.42    0.33
   4   6 -12   -0.01    0.20
   4  -6 -12   -0.29    0.20
   4   6 -12    0.02    0.15
   4  -6 -12    0.02    0.17
  -2   0  25    0.34    0.37
   2   0 -25    1.11    0.54
  -8  -2  15    0.21    0.14
   8   2 -15   -0.14    0.27
   8  -2 -15    0.16    0.27
  -8   2  15    0.06    0.18
   7  -5   0   -0.15    0.23
  -7   5   0   -0.14    0.31
   7   5   0    0.08    0.23
   7   5   0   -0.32    0.24
  -5   5 -11   10.08    0.83
   5  -5  11    7.29    0.60
  -5  -5 -11   11.46    0.81
  -1   1 -24    0.45    0.34
  -1   1 -24    0.15    0.26
   1   1  24    0.02    0.26
   1  -1  24    0.33    0.21
   8  -4  -6    0.13    0.13
   8  -4  -6    0.41    0.32
   8   4  -6    0.07    0.20
   8   4  -6   -0.06    0.26
  -9  -1  -4    0.11    0.24
   9   1   4    0.13    0.23
   9  -1   4    0.60    0.35
   2   6  13    0.11    0.22
  -2  -6 -13   -0.22    0.26
  -2   6 -13    0.06    0.20
   2   6  13    0.57    0.37
  -2   6 -13    0.09    0.23
   3   7  -5    0.25    0.21
   3  -7  -5    0.22    0.40
   3   7  -5    0.08    0.22
   7  -5  -6    6.63    0.57
   7  -5  -6    7.39    0.85
  -7  -5   6    5.41    0.72
   7   5  -6    8.58    0.63
   1   3 -23   -0.01    0.27
   1   3 -23    0.40    0.26
  -1   3  23    0.01    0.13
  -1   3  23    0.13    0.20
  -1  -3  23   -0.35    0.24
  -8   4   0    0.28    0.24
   8   4   0   -0.05    0.11
   8  -4   0    0.09    0.22
   8   4   0    0.00    0.27
  -4  -6  -9    0.04    0.26
  -4   6  -9    0.08    0.26
   4   6   9    0.39    0.19
   4   6   9    0.08    0.18
   4  -6   9   -0.05    0.15
  -1  -7  -8   -0.11    0.26
   1   7   8    0.08    0.23
   1   7   8    0.02    0.23
  -1   7  -8    0.03    0.26
   0   4 -21    0.19    0.26
   0   4  21    0.22    0.17
   0  -4  21    0.25    0.26
   0   4  21    0.03    0.37
   0   4 -21    0.14    0.29
  -3   5  18    1.65    0.33
  -3  -5  18    1.28    0.34
   3   5 -18    0.73    0.26
  -3  -7  -3    0.01    0.20
  -3   7  -3    0.21    0.18
   3   7   3    0.39    0.25
   3  -7   3    0.31    0.21
  -3   7  -3    0.16    0.15
   3   7   3    0.42    0.22
   5   1 -23    0.57    0.28
   5   1 -23    0.17    0.30
   5  -1 -23    0.51    0.35
  -5   1  23    0.49    0.24
   8   0 -17    0.54    0.31
  -4  -2 -20   -0.04    0.15
   4   2  20   -0.16    0.14
   4   2  20   -0.07    0.18
  -4   2 -20    0.10    0.16
   4  -2  20   -0.04    0.15
   4  -2  20    0.08    0.25
   7   5   1   -0.23    0.21
   7   5   1    0.05    0.34
   7  -5   1   -0.03    0.25
  -7   5  -1    0.14    0.31
   4   0  21   -0.17    0.24
   4   0  21   -0.01    0.17
   6   0  17    0.13    0.28
  -6   0 -17    0.30    0.43
  -7   3 -11   -0.21    0.13
   7   3  11    0.22    0.24
   7  -3  11    0.11    0.41
  -7  -3 -11   -0.09    0.31
   0   2 -24    1.08    0.33
   0   2  24    0.07    0.27
   0  -2  24    0.36    0.25
   0   2 -24    0.60    0.36
   8  -4  -7    0.74    0.62
   8   4  -7    1.19    0.27
  -8  -4   7    0.22    0.35
   1   7  -9    0.42    0.30
  -1   7   9    0.02    0.22
   1  -7  -9    0.10    0.28
  -1   7   9    0.13    0.31
   1   5  18    0.08    0.24
  -1   5 -18    0.23    0.26
   1  -5  18    0.33    0.32
   1   5  18   -0.12    0.32
  -1   5 -18    0.01    0.24
  -1  -5 -18   -0.12    0.18
   4  -4 -20   -0.27    0.43
  -4  -4  20    0.51    0.27
  -4   4  20    0.04    0.24
   5  -1  19    0.59    0.29
   5   1  19   -0.03    0.24
  -5  -1 -19    0.50    0.20
   0  -6 -15    0.04    0.21
   0  -6  15   -0.05    0.12
   0   6  15   -0.21    0.22
   0   6 -15    0.12    0.15
   0   6 -15    0.06    0.25
   0   6  15    0.37    0.25
   7   5  -7   11.22    0.71
   7  -5  -7    5.56    0.57
   7  -5  -7    9.71    1.01
  -7  -5   7    6.54    0.80
  -1  -1  25    0.13    0.24
   1  -1 -25    0.55    0.24
  -1   1  25    0.20    0.22
   1   1 -25    0.19    0.32
  -1  -1  25   -0.04    0.24
   3  -7  -6    0.74    0.26
   3   7  -6   -0.13    0.18
   3   7  -6   -0.05    0.34
   7   1  14    0.14    0.29
   7  -1  14    0.55    0.25
  -7  -1 -14    0.22    0.34
   7  -1  14    0.46    0.24
   8   2   9    0.36    0.30
   8  -2   9    0.51    0.32
  -8  -2  -9    0.56    0.32
   8   4   1    0.22    0.27
   8  -4   1    0.18    0.23
  -8   4  -1    0.03    0.29
   6   0 -22    6.89    0.68
   6   0 -22    4.69    0.89
  -2   6  15    0.16    0.15
   2   6 -15    0.16    0.22
   2  -6 -15   -0.11    0.19
  -2   6  15    0.51    0.40
  -2  -6  15    0.04    0.21
   9   1 -12    0.03    0.21
   0   0  25   -0.13    0.27
   0   0 -25    0.39    0.24
   6  -2  16   -0.20    0.21
   6   2  16    0.23    0.22
   6  -2  16    0.17    0.17
  -6  -2 -16    0.03    0.27
  -6  -4 -12   -0.20    0.31
   6   4  12   -0.07    0.15
   6  -4  12    0.43    0.21
  -6   4 -12   -0.03    0.22
  -5  -3  21    0.05    0.20
   5  -3 -21    0.38    0.31
  -5   3  21    0.60    0.26
   5   3 -21   -0.08    0.18
   5   3 -21   -0.03    0.13
  -3   7  -4    0.31    0.26
   3   7   4    0.17    0.20
   3   7   4    0.01    0.23
   3  -7   4   -0.09    0.19
  -3   7  -4   -0.14    0.13
  -3  -7  -4    0.14    0.19
  -1  -5  19    0.17    0.27
  -1   5  19    0.50    0.25
   1   5 -19    0.63    0.28
  -1   5  19    0.34    0.21
   1   5 -19    0.35    0.22
   7  -5   2    0.18    0.25
  -7   5  -2    0.41    0.34
   7   5   2   -0.01    0.19
   7   5   2    0.40    0.22
   7   3 -17    3.10    0.70
  -7   3  17    2.83    0.32
   7  -3 -17    2.54    0.53
  -8  -4   8    2.02    0.39
   8  -4  -8    0.77    0.40
   8   4  -8    1.59    0.31
   5  -3  17    0.21    0.21
  -5  -3 -17    0.87    0.29
   5   3  17    0.45    0.14
  -5   3 -17    0.74    0.23
   6  -4 -17    2.54    0.53
  -6   4  17    3.17    0.34
  -6  -4  17    2.14    0.42
   6   4 -17    3.09    0.38
   9  -1   5    0.34    0.22
   9   1   5   -0.07    0.23
  -9  -1  -5    0.40    0.26
  -6  -2  21    0.08    0.11
  -6   2  21    0.21    0.41
   6   2 -21    0.28    0.14
   6   2 -21    0.22    0.26
   6  -2 -21    0.37    0.53
  -4   4 -17    0.13    0.12
   4  -4  17    0.14    0.17
   4   4  17   -0.01    0.18
  -4  -4 -17    0.15    0.24
  -4   4 -17   -0.09    0.27
   7  -5  -8    0.81    0.28
   7   5  -8    1.71    0.32
   7  -5  -8    1.33    0.70
  -7  -5   8    1.24    0.38
  -3   5 -16    0.10    0.28
  -3  -5 -16   -0.12    0.24
  -3   5 -16    0.24    0.19
   3   5  16   -0.13    0.11
   3  -5  16   -0.10    0.10
   3   5  16   -0.12    0.19
  -8   0 -11   -0.02    0.32
   8   0  11   -0.08    0.22
   4  -6 -13    0.19    0.21
   4   6 -13    0.00    0.12
  -4  -6  13    0.38    0.21
   4   6 -13   -0.05    0.11
  -4   6  13    0.11    0.18
   4  -6 -13   -0.01    0.14
   3  -7  -7    0.73    0.26
   3   7  -7    0.09    0.22
   3   7  -7    0.23    0.16
   8   4   2    0.92    0.31
   8  -4   2    1.03    0.29
  -8   4  -2    0.36    0.33
  -3   3  23    0.12    0.20
   3  -3 -23    0.22    0.34
  -3  -3  23    0.33    0.24
   3   3 -23    0.27    0.25
   3   3 -23    0.06    0.15
   7  -1 -20   -0.01    0.27
   7   1 -20    0.09    0.31
  -7   1  20    0.44    0.24
   7   1 -20    0.20    0.14
   1   7   9    1.25    0.30
   1   7   9    0.20    0.29
  -1  -7  -9    1.14    0.33
  -1   7  -9    1.26    0.31
  -2   4 -20    2.43    0.43
  -2   4 -20    1.73    0.35
   2   4  20    2.31    0.34
   2  -4  20    1.99    0.32
  -8  -2  16   -0.15    0.10
   8   2 -16    0.37    0.28
   8  -2 -16    0.14    0.26
  -8   2  16   -0.19    0.18
  -3   1  25    0.15    0.11
   3  -1 -25    0.38    0.29
  -3  -1  25    0.10    0.11
   3   1 -25    0.27    0.31
  -2   2 -23    0.62    0.34
  -2   2 -23    0.73    0.24
   2   2  23    0.45    0.26
   2  -2  23    0.13    0.27
   5   5 -16    0.59    0.20
   5  -5 -16    0.24    0.29
  -5  -5  16    0.53    0.30
  -5   5  16    0.59    0.22
  -1   7  10    0.20    0.21
   1  -7 -10    0.03    0.25
   1   7 -10    0.20    0.40
  -1   7  10    0.05    0.18
   6   6  -2    0.20    0.38
  -6  -6   2    0.04    0.17
   6  -6  -2   -0.02    0.23
  -6   6   2   -0.09    0.29
   6  -6  -3    0.09    0.24
  -6  -6   3    0.07    0.18
  -6   6   3    0.09    0.29
   6   6  -3    0.12    0.25
   7  -5   3    0.32    0.26
  -7   5  -3    0.39    0.34
   7   5   3    0.04    0.20
   7   5   3    0.28    0.16
  -3   7  -5   -0.03    0.13
   3   7   5    0.21    0.23
   3   7   5   -0.29    0.19
  -3  -7  -5    0.15    0.18
  -3   7  -5   -0.16    0.16
   3  -7   5   -0.23    0.17
  -8  -4   9    0.23    0.27
   8  -4  -9    0.13    0.28
   8   4  -9   -0.14    0.23
   4   6  10    0.49    0.19
  -4  -6 -10    0.36    0.27
  -4   6 -10    0.90    0.29
   4   6  10    0.13    0.18
   4  -6  10    0.22    0.12
  -5   5 -12    2.82    0.46
  -5  -5 -12    2.97    0.46
  -6  -6   1   -0.05    0.15
   6  -6  -1   -0.04    0.25
   6   6  -1    0.03    0.22
  -6   6   1    0.23    0.28
   6  -6  -4   -0.26    0.23
  -6   6   4    0.16    0.28
   6   6  -4    0.04    0.25
  -6  -6   4    0.49    0.31
   9   1 -13    1.24    0.29
  -7  -5   9    0.63    0.31
   7  -5  -9    0.21    0.11
   7   5  -9    0.75    0.26
   7  -5  -9    0.40    0.34
   2   0  24   -0.13    0.38
   2   0  24    0.44    0.28
  -2   6 -14    0.09    0.22
   2   6  14   -0.23    0.18
   2   6  14    0.13    0.22
  -2   6 -14    0.24    0.30
  -2  -6 -14    0.29    0.25
  -9   3   4   -0.01    0.07
   9  -3  -4   -0.12    0.09
   9   3  -4    0.28    0.22
   9  -3  -3   -0.11    0.11
   9   3  -3    0.02    0.22
  -9   3   3    0.01    0.06
  -6  -6   0   -0.06    0.13
   6  -6   0   -0.11    0.24
   6   6   0    0.20    0.21
  -6   6   0    0.16    0.32
  -6   6   5    0.73    0.35
  -6  -6   5    0.17    0.27
   6  -6  -5    1.49    0.28
   6   6  -5    1.55    0.33
   9   3  -5   -0.02    0.11
   9   3  -5    0.06    0.22
  -9   3   5    0.07    0.09
   8   4   3    2.89    0.44
   8  -4   3    4.05    0.42
  -9   3   2    0.04    0.09
   9   3  -2    0.06    0.24
   9  -3  -2    0.19    0.14
   3  -7  -8    1.72    0.29
  -3   7   8    0.69    0.17
   3   7  -8    0.70    0.24
   3   7  -8    1.13    0.26
   8   0 -18   -0.18    0.12
   8   0 -18    0.79    0.28
   9   1   6    0.42    0.22
   9  -1   6    0.26    0.09
   9  -1   6    0.26    0.23
  -9  -1  -6    0.53    0.38
  -7   3 -12    0.02    0.07
  -7  -3 -12   -0.08    0.28
   7   3  12    0.14    0.21
   7  -3  12   -0.19    0.22
   9  -3  -6    0.00    0.19
   9   3  -6    0.31    0.22
   9   3  -6    0.16    0.13
  -8  -2 -10    0.41    0.30
   8   2  10    0.09    0.43
   8  -2  10    0.16    0.09
   8  -2  10    0.70    0.28
   6   6   1    0.24    0.21
  -6   6  -1    0.23    0.31
   6  -6   1   -0.14    0.25
  -6  -6  -1    0.07    0.12
   9   3  -1    0.16    0.24
   9  -3  -1    0.06    0.16
   6   6  -6    2.69    0.37
   6  -6  -6    1.78    0.45
  -6  -6   6    1.29    0.33
   6  -6  -6    2.03    0.30
  -7   5  -4    0.64    0.34
  -7  -5  -4    0.19    0.12
   7  -5   4    1.05    0.27
   7   5   4    0.45    0.21
   7   5   4    0.26    0.13
   8  -4 -10    0.03    0.29
   8   4 -10    0.18    0.23
  -8  -4  10    0.07    0.27
  -3   5  19    7.67    0.58
  -3  -5  19    6.37    0.58
   2   4 -22    0.12    0.19
   2   4 -22   -0.06    0.20
  -2   4  22    0.12    0.19
  -2  -4  22    0.11    0.26
  -2   4  22    0.01    0.13
   4  -2 -24    0.06    0.29
   4   2 -24    0.25    0.24
  -4  -2  24    0.08    0.12
  -4   2  24    0.30    0.19
  -3   7  -6   -0.17    0.12
  -3  -7  -6    0.00    0.19
  -3   7  -6   -0.08    0.16
   3  -7   6   -0.04    0.13
   3   7   6    0.14    0.18
   3   7   6    0.15    0.22
   0  -6 -16   -0.12    0.20
   0   6  16   -0.08    0.21
   0   6  16    0.23    0.35
   0  -6  16    0.13    0.11
   0   6 -16   -0.04    0.23
   0   6 -16    0.04    0.14
  -3   3 -21    0.44    0.24
   3  -3  21    0.22    0.23
  -3   3 -21   -0.02    0.26
   3   3  21    0.19    0.20
  -1   3 -23    0.29    0.28
   1  -3  23    0.29    0.24
  -1   3 -23    0.25    0.27
   1   3  23   -0.07    0.24
   4   0 -25    0.59    0.47
  -4   0  25   -0.11    0.11
  -2   6  16   -0.03    0.20
   2  -6 -16   -0.17    0.12
  -2   6  16   -0.12    0.23
   2   6 -16   -0.17    0.19
  -2  -6  16    0.12    0.20
  -9  -3   7    0.00    0.24
   9  -3  -7    0.17    0.21
   9   3  -7    0.65    0.16
   1   7  10    1.59    0.30
   1   7  10    1.13    0.30
  -1   7 -10    1.22    0.31
  -1  -7 -10    1.32    0.33
   7   5 -10    0.01    0.36
   7  -5 -10    0.05    0.30
  -7  -5  10   -0.15    0.27
  -2   2  25    0.02    0.13
   2   2 -25    0.33    0.24
   2  -2 -25   -0.11    0.18
  -2  -2  25    0.15    0.17
   2   2 -25    0.15    0.29
  -6  -4 -13    0.10    0.29
   6  -4  13    0.06    0.16
  -6   4 -13    0.02    0.21
   6   4  13    0.03    0.11
   9   3   0   -0.12    0.23
   9  -3   0    0.13    0.18
  -4  -6  14    0.20    0.20
   4  -6 -14    0.09    0.10
  -4   6  14   -0.08    0.18
   4   6 -14    0.04    0.11
  -7   3  18    0.35    0.17
   7  -3 -18   -0.12    0.29
  -7  -3  18    0.06    0.17
   7   3 -18   -0.61    0.25
  -6   6  -2    0.08    0.31
   6  -6   2   -0.02    0.22
   6   6   2   -0.02    0.19
   3   1  23    0.21    0.13
   3  -1  23    0.11    0.19
   3   1  23    0.23    0.18
   3  -1  23    0.03    0.22
   1  -7 -11   -0.19    0.23
  -1   7  11   -0.09    0.16
  -1   7  11    0.15    0.20
   1   7 -11   -0.09    0.24
  -7   1 -15    0.73    0.26
   7  -1  15    0.53    0.23
  -7  -1 -15    0.36    0.30
   7   1  15    0.09    0.27
   1  -5  19    0.25    0.16
  -1   5 -19    0.09    0.24
   1   5  19   -0.19    0.22
  -1   5 -19    0.06    0.24
  -1  -5 -19   -0.08    0.19
   1   5  19   -0.06    0.15
  -8  -4  -4    0.04    0.08
   8   4   4   -0.01    0.23
  -8   4  -4    0.00    0.18
   8  -4   4    0.13    0.37
   4  -4 -21    0.22    0.23
  -4   4  21    0.72    0.25
  -4  -4  21    0.45    0.27
   6   6  -7    0.83    0.40
  -6  -6   7    0.42    0.23
   6  -6  -7    0.63    0.20
   6  -6  -7    0.54    0.34
   6   0  18    0.39    0.25
  -6   0 -18    0.17    0.20
   6   4 -18    0.64    0.20
   6  -4 -18   -0.18    0.31
  -6   4  18    0.28    0.20
  -6  -4  18   -0.21    0.24
   0   4  22    0.25    0.11
   0   4 -22    0.60    0.27
   0  -4  22    0.38    0.24
   0   4  22    0.06    0.23
   0   4 -22    0.49    0.27
   3  -7  -9    0.03    0.36
   3   7  -9    0.41    0.17
  -3   7   9    0.17    0.11
  -2   0  26    0.53    0.18
   2   0 -26    1.62    0.31
  -5   1  24    0.11    0.18
   5  -1 -24    0.30    0.30
  -5  -1  24    0.19    0.14
   5   1 -24   -0.08    0.24
   9   1 -14    0.82    0.20
  -9   1  14    0.00    0.05
   9   3  -8    0.33    0.18
  -9  -3   8    0.13    0.23
   9  -3  -8    0.17    0.21
  -1  -3  24    0.27    0.23
   1   3 -24    0.32    0.28
  -1   3  24    0.37    0.18
   1   3 -24    0.16    0.25
   8   0  12    0.63    0.37
  -8   0 -12    0.26    0.32
   8   2 -17    0.36    0.26
  -8   2  17    0.22    0.26
   8  -2 -17   -0.28    0.23
   1   1  25   -0.16    0.23
  -1   1 -25    0.01    0.29
   1  -1  25    0.40    0.27
   1  -1  25   -0.34    0.23
  -4  -6 -11    1.74    0.32
  -4   6 -11    1.65    0.31
   4   6  11    1.33    0.22
   4   6  11    0.56    0.20
   4  -2  21    0.03    0.23
   4  -2  21    0.08    0.12
   4   2  21    0.06    0.15
  -4   2 -21    0.29    0.10
   6   2  17   -0.12    0.29
  -6  -2 -17    0.16    0.22
   6  -2  17    0.04    0.31
  -6   2 -17   -0.07    0.13
  -5  -1 -20   -0.12    0.16
   5   1  20    0.08    0.18
   5  -1  20    0.40    0.25
   6   0 -23    0.55    0.28
  -6   0  23    0.68    0.22
   9   3   1    0.16    0.23
   9  -3   1    0.14    0.17
   4   0  22   -0.14    0.20
   4   0  22    0.14    0.19
  -5   3  22    0.12    0.24
  -5  -3  22    0.22    0.18
   5   3 -22    0.22    0.14
   5  -3 -22    0.20    0.27
   1   5 -20    0.09    0.23
  -1  -5  20    0.36    0.20
  -1   5  20    0.04    0.19
   1   5 -20    0.01    0.17
  -1   5  20   -0.10    0.16
   7   5   5    0.09    0.19
   7  -5   5    1.32    0.27
  -7  -5  -5    0.42    0.14
  -7   5  -5    0.70    0.29
   8  -4 -11    0.20    0.28
  -8  -4  11   -0.07    0.26
   8   4 -11    0.31    0.22
   5  -5 -17    0.10    0.24
  -5   5  17    0.32    0.19
  -5  -5  17   -0.03    0.25
   5   5 -17    0.15    0.13
   3   7   7    0.21    0.18
  -3   7  -7    0.04    0.10
  -3  -7  -7   -0.20    0.19
   3   7   7   -0.13    0.21
  -3   7  -7    0.23    0.15
   3   5  17    0.26    0.18
  -3   5 -17    0.02    0.16
  -3  -5 -17    0.10    0.20
  -3   5 -17    0.42    0.26
   6   6   3    0.04    0.18
   6  -6   3    0.09    0.22
  -6   6  -3    0.49    0.31
  -5  -3 -18    0.22    0.21
  -5   3 -18    0.19    0.16
   5  -3  18    0.22    0.18
  -6   2  22    1.46    0.28
   6  -2 -22    1.14    0.36
   6   2 -22    0.99    0.40
  -9  -1  -7    0.60    0.24
   9   1   7   -0.03    0.21
   9  -1   7    0.20    0.22
   4   4  18    0.08    0.14
  -4  -4 -18    0.27    0.18
  -4   4 -18    0.00    0.23
   4  -4  18    0.07    0.15
   0   2  25    0.18    0.22
   0   2 -25    0.25    0.30
   0   2 -25    0.28    0.27
   0  -2  25    0.71    0.30
   6  -6  -8   -0.02    0.16
  -6  -6   8   -0.06    0.18
   6   6  -8   -0.04    0.21
   6  -6  -8    0.15    0.27
  -5   5 -13    0.12    0.26
  -5  -5 -13    0.21    0.27
  -7   1  21    0.85    0.26
   7   1 -21    0.60    0.32
   7  -1 -21    0.50    0.27
   7  -5 -11    0.19    0.30
   7   5 -11    0.19    0.25
  -7  -5  11    0.47    0.28
  -9  -3   9    0.20    0.22
   9   3  -9    1.22    0.21
   9  -3  -9    0.38    0.23
  -1   1  26    0.29    0.17
   1  -1 -26   -0.07    0.17
   1   1 -26   -0.03    0.26
  -1  -1  26    0.17    0.19
  -2   6 -15   -0.06    0.18
   2   6  15    0.16    0.20
   2   6  15   -0.23    0.15
  -2  -6 -15   -0.09    0.21
  -2   6 -15   -0.16    0.20
   8  -4   5    0.05    0.22
   8   4   5   -0.34    0.21
  -8   4  -5    0.06    0.16
  -8  -4  -5    0.14    0.08
   9   3   2    0.69    0.26
   9  -3   2    0.46    0.32
   0   0 -26    0.20    0.18
   0   0  26    0.29    0.21
   1   7  11   -0.40    0.21
   1   7  11    0.10    0.20
  -1  -7 -11    0.17    0.22
  -1   7 -11    0.46    0.33
   8   2  11   -0.06    0.25
  -8  -2 -11   -0.95    0.43
   3  -7 -10   -0.06    0.32
  -3   7  10   -0.25    0.08
   3   7 -10    0.18    0.18
   8   0 -19    0.23    0.28
  -3   3  24    0.09    0.14
   3  -3 -24   -0.11    0.15
   3   3 -24    0.14    0.20
  -3  -3  24    0.00    0.16
  -2   4 -21   -0.02    0.21
  -2   4 -21   -0.14    0.25
   2   4  21    0.07    0.20
   2  -4  21    0.11    0.18
  -7  -3 -13    0.13    0.27
   7  -3  13    0.21    0.18
   7   3  13    0.06    0.18
  -6   6  -4    0.07    0.26
   6   6   4    0.00    0.15
   6  -6   4    0.21    0.21
  -1   7  12    0.08    0.19
  -1   7  12   -0.04    0.14
   1  -7 -12   -0.14    0.20
   1   7 -12    0.10    0.21
  -6  -6   9    0.06    0.18
   6  -6  -9    0.02    0.14
   6  -6  -9    0.08    0.26
   6   6  -9    0.30    0.20
  -8  -4  12   -0.15    0.22
   8   4 -12    0.04    0.22
   8  -4 -12    0.20    0.25
   7   5   6    0.07    0.14
  -7   5  -6   -0.01    0.24
   7  -5   6    0.09    0.21
  -7  -5  -6    0.42    0.20
  -4  -6  15   -0.29    0.18
  -4   6  15    0.17    0.24
  -9  -3  10    0.30    0.18
   9   3 -10    0.41    0.16
   9  -3 -10    0.12    0.21
   9   1 -15    0.01    0.18
   3   7   8    0.06    0.19
  -3   7  -8    0.24    0.14
   3   7   8   -0.07    0.17
  -3  -7  -8    0.16    0.19
  -2  -6  17    1.29    0.21
   2   6 -17    1.45    0.25
  -2   6  17    2.16    0.31
   0  -6 -17    0.47    0.23
   0   6  17    0.00    0.19
   0   6 -17    0.31    0.23
   0   6  17    0.11    0.21
   3  -1 -26   -0.01    0.23
   3   1 -26    0.30    0.26
  -2   2 -24    0.20    0.16
   2  -2  24    0.38    0.21
   2  -2  24   -0.11    0.32
   2   2  24    0.09    0.20
   9  -3   3    0.19    0.20
   9   3   3    0.13    0.35
   7   5 -12    0.50    0.24
  -7  -5  12    0.30    0.41
   7  -5 -12    0.49    0.30
  -6  -4 -14   -0.19    0.27
  -6   4 -14   -0.19    0.17
   3   5 -20    0.45    0.09
  -3  -5  20    0.37    0.25
  -3   5  20    0.67    0.23
  -7  -3  19    0.20    0.13
   7   3 -19    0.22    0.23
   7  -3 -19    0.23    0.29
  -7   3  19    0.10    0.18
  -4  -6 -12    2.80    0.37
   4   6  12    2.15    0.33
  -4   6 -12    2.54    0.37
  -9  -1  -8   -0.01    0.21
   9  -1   8   -0.20    0.19
   9   1   8    0.22    0.17
   8  -2 -18    0.05    0.21
   8   2 -18    0.24    0.26
  -8   2  18    0.17    0.14
   8   4   6   -0.10    0.18
   8  -4   6    0.25    0.21
  -6   4  19    0.30    0.27
   6  -4 -19   -0.04    0.25
  -6  -4  19    0.00    0.19
   6   4 -19   -0.11    0.16
   2   0  25    0.05    0.18
   6  -6   5    0.04    0.18
  -6   6  -5    0.02    0.25
   6   6   5    0.22    0.15
   8   0  13    0.87    0.25
  -8   0 -13    1.89    0.33
  -2   4  23    0.40    0.14
   2   4 -23    0.13    0.16
  -2  -4  23    0.38    0.22
   2   4 -23    0.27    0.17
   7  -1  16    0.02    0.19
  -7   1 -16    0.38    0.18
  -7  -1 -16    0.39    0.23
   7   1  16    0.32    0.22
   6   6 -10    0.28    0.18
   6  -6 -10   -0.06    0.23
  -6  -6  10   -0.06    0.17
   3   7 -11   -0.29    0.15
   3  -7 -11    0.18    0.16
   9  -3 -11    0.16    0.18
   9   3 -11    0.28    0.17
  -9  -3  11    0.06    0.17
   4  -2 -25    0.10    0.21
   4   2 -25   -0.04    0.19
  -4   2  25   -0.08    0.13
   5  -5 -18    0.16    0.18
  -5  -5  18    0.22    0.36
  -5   5  18    0.18    0.27
  -1   5 -20    1.12    0.26
  -1   5 -20    1.09    0.26
   1   5  20    1.05    0.23
   1  -5  20    0.58    0.17
   3   3  22    0.23    0.25
   3  -3  22    0.21    0.20
  -3   3 -22    0.11    0.17
  -3   3 -22    0.29    0.17
  -4  -4  22    0.16    0.20
  -4   4  22    0.11    0.20
  -1   7 -12   -0.05    0.16
   1   7  12    0.00    0.18
   1   7  12    0.13    0.18
  -1  -7 -12    0.02    0.20
  -5  -5 -14    0.14    0.35
  -5   5 -14    0.01    0.22
   8  -4 -13   -0.07    0.24
  -8  -4  13    0.22    0.31
   8   4 -13    0.17    0.22
  -7   5  -7    0.25    0.32
   7  -5   7    0.11    0.31
   6   0  19    0.48    0.23
   1   3  24    0.70    0.22
  -1   3 -24    0.23    0.30
  -1   3 -24    0.62    0.24
   1  -3  24    0.77    0.22
   4   0 -26    0.20    0.27
   9   3   4    0.24    0.34
   9  -3   4    0.09    0.19
   6  -2  18    0.26    0.17
  -6  -2 -18    0.38    0.18
   6   2  18    0.31    0.15
   3   7   9   -0.19    0.16
   3   7   9    0.06    0.14
  -3  -7  -9    0.11    0.17
   0   8   0    1.65    0.32
   1  -7 -13    0.01    0.17
  -1   7  13    0.12    0.22
   1   7 -13    0.18    0.18
  -1   7  13    0.21    0.18
  -3  -5 -18    0.34    0.22
  -3   5 -18   -0.03    0.23
   3   5  18    0.07    0.15
   0   4  23   -0.25    0.16
   0  -4  23    0.20    0.18
   0   4 -23    0.08    0.20
   0   4 -23   -0.06    0.21
   2   2 -26    1.49    0.32
   0   8   1    0.42    0.28
   0   8  -1    1.45    0.29
  -2   6 -16   -0.17    0.16
   2   6  16   -0.03    0.11
  -2   6 -16    0.15    0.15
  -2  -6 -16   -0.17    0.16
   2   6  16    0.18    0.17
   1   5 -21    0.28    0.18
  -1  -5  21    0.07    0.16
  -1   5  21   -0.11    0.12
  -1   5  21    0.14    0.14
  -5   1  25    1.56    0.19
   5   1 -25    1.11    0.27
   5  -1 -25    1.48    0.35
  -8  -2 -12   -0.01    0.22
   8   2  12   -0.29    0.20
   8  -2  12    0.27    0.18
  -6   0  24    0.05    0.14
   6   0 -24    0.06    0.19
   5  -3 -23    0.02    0.21
  -5   3  23    0.23    0.19
   7  -1 -22   -0.10    0.19
  -7   1  22   -0.25    0.18
   7   1 -22    0.24    0.23
   9   1 -16    0.54    0.31
   3   1  24    0.01    0.13
   7  -5 -13    0.05    0.23
   7   5 -13   -0.19    0.31
   5   7  -2    0.00    0.21
  -5   7   2    0.41    0.11
   0   0   0    0.00    0.00

_computing_structure_solution     'SHELXT 2018/2 (Sheldrick, 2018)'
;
_shelx_hkl_checksum    5276
