# Supplementary material for: Approaching isotropic charge transport of n-type organic semiconductors with bulky substituents
Source: Commun Chem. 2021 Nov 11;4:155. doi: 10.1038/s42004-021-00583-2 (PMC9814529; doi:10.1038/s42004-021-00583-2)
Supplement: Supplementary file 4 — Supplementary Data 3 [file 42004_2021_583_MOESM4_ESM.txt]

REMARK    GENERATED BY TRJCONV
TITLE     Ph_BQQDI_298k t= 100000.00000
REMARK    THIS IS A SIMULATION BOX
CRYST1   61.123   72.513   93.838  90.00  93.64  90.00 P 1           1
MODEL        1
ATOM      1  O1  MOL A   1      57.733   5.153  19.907  1.00  0.00            
ATOM      2  C1  MOL A   1      60.811   -0.02  12.476  1.00  0.00            
ATOM      3  C2  MOL A   1       59.84   0.198  13.478  1.00  0.00            
ATOM      4  C3  MOL A   1      61.897   0.836  12.325  1.00  0.00            
ATOM      5  C4  MOL A   1      62.872   0.693  11.184  1.00  0.00            
ATOM      6  N1  MOL A   1      63.985   1.524    11.1  1.00  0.00            
ATOM      7  C5  MOL A   1      64.203    2.47  11.995  1.00  0.00            
ATOM      8  C6  MOL A   1      64.848     1.4   9.917  1.00  0.00            
ATOM      9  C7  MOL A   1       64.96   2.473   9.021  1.00  0.00            
ATOM     10  C8  MOL A   1      65.801   2.265   7.941  1.00  0.00            
ATOM     11  C9  MOL A   1      65.656   0.244   9.865  1.00  0.00            
ATOM     12  C10 MOL A   1      66.625   0.215   8.923  1.00  0.00            
ATOM     13  C11 MOL A   1      66.659   1.146   7.893  1.00  0.00            
ATOM     14  C12 MOL A   1      62.112   1.862  13.248  1.00  0.00            
ATOM     15  C13 MOL A   1      63.184   2.713  13.071  1.00  0.00            
ATOM     16  C14 MOL A   1      63.329   3.762  13.924  1.00  0.00            
ATOM     17  C15 MOL A   1      59.984   1.334  14.325  1.00  0.00            
ATOM     18  C16 MOL A   1      58.967   1.656  15.243  1.00  0.00            
ATOM     19  N2  MOL A   1      57.822   1.009  15.312  1.00  0.00            
ATOM     20  C17 MOL A   1      56.874   1.364  16.224  1.00  0.00            
ATOM     21  C18 MOL A   1      61.105   2.154  14.199  1.00  0.00            
ATOM     22  C19 MOL A   1      61.378   3.204  15.053  1.00  0.00            
ATOM     23  N3  MOL A   1      62.434   4.061  14.835  1.00  0.00            
ATOM     24  C20 MOL A   1      57.106   2.349  17.201  1.00  0.00            
ATOM     25  C21 MOL A   1      56.087   2.624  18.297  1.00  0.00            
ATOM     26  C22 MOL A   1      58.286   3.023  17.142  1.00  0.00            
ATOM     27  C23 MOL A   1      59.244   2.711  16.164  1.00  0.00            
ATOM     28  C24 MOL A   1      58.443   4.069  18.005  1.00  0.00            
ATOM     29  C25 MOL A   1       60.39   3.497  16.052  1.00  0.00            
ATOM     30  C26 MOL A   1      60.586   4.605  16.922  1.00  0.00            
ATOM     31  C27 MOL A   1       59.57   4.907  17.862  1.00  0.00            
ATOM     32  N4  MOL A   1      56.391   3.504  19.253  1.00  0.00            
ATOM     33  C28 MOL A   1      55.484   3.682  20.352  1.00  0.00            
ATOM     34  C29 MOL A   1      54.634   4.771  20.341  1.00  0.00            
ATOM     35  C30 MOL A   1      53.813   4.961  21.406  1.00  0.00            
ATOM     36  C31 MOL A   1      55.448   2.714  21.303  1.00  0.00            
ATOM     37  C32 MOL A   1      57.509   4.252  19.153  1.00  0.00            
ATOM     38  C33 MOL A   1      54.582   2.953  22.418  1.00  0.00            
ATOM     39  C34 MOL A   1      53.755    4.06  22.453  1.00  0.00            
ATOM     40  O2  MOL A   1      62.645  -0.204  10.368  1.00  0.00            
ATOM     41  O3  MOL A   1      65.245   3.135  11.994  1.00  0.00            
ATOM     42  O4  MOL A   1       55.11   1.953  18.246  1.00  0.00            
ATOM     43  H1  MOL A   1      60.706  -0.916  11.928  1.00  0.00            
ATOM     44  H2  MOL A   1      58.891  -0.378  13.424  1.00  0.00            
ATOM     45  H3  MOL A   1      65.563  -0.526  10.635  1.00  0.00            
ATOM     46  H4  MOL A   1      64.223   3.248    9.01  1.00  0.00            
ATOM     47  H5  MOL A   1      64.086   4.524  13.764  1.00  0.00            
ATOM     48  H6  MOL A   1      55.974   0.783  16.056  1.00  0.00            
ATOM     49  H7  MOL A   1      67.379  -0.539   9.098  1.00  0.00            
ATOM     50  H8  MOL A   1      65.749   3.021    7.14  1.00  0.00            
ATOM     51  H9  MOL A   1      61.373   5.242  16.804  1.00  0.00            
ATOM     52  H10 MOL A   1      67.443   1.092   7.075  1.00  0.00            
ATOM     53  H11 MOL A   1      59.767   5.832  18.387  1.00  0.00            
ATOM     54  H12 MOL A   1      56.016     1.8  21.225  1.00  0.00            
ATOM     55  H13 MOL A   1      54.691   5.501  19.475  1.00  0.00            
ATOM     56  H14 MOL A   1      54.439   2.221  23.183  1.00  0.00            
ATOM     57  H15 MOL A   1        53.2    5.84  21.445  1.00  0.00            
ATOM     58  H16 MOL A   1      53.171   4.244  23.341  1.00  0.00            
ATOM    349  O1  MOL G   7      57.992  10.192  20.268  1.00  0.00            
ATOM    350  C1  MOL G   7      60.736   5.726  12.263  1.00  0.00            
ATOM    351  C2  MOL G   7      59.775   5.987  13.239  1.00  0.00            
ATOM    352  C3  MOL G   7      61.951   6.413  12.238  1.00  0.00            
ATOM    353  C4  MOL G   7      62.998   6.075  11.285  1.00  0.00            
ATOM    354  N1  MOL G   7      64.059   6.931  11.227  1.00  0.00            
ATOM    355  C5  MOL G   7       64.35   7.769  12.249  1.00  0.00            
ATOM    356  C6  MOL G   7      64.931   6.793  10.126  1.00  0.00            
ATOM    357  C7  MOL G   7      64.691   7.514   9.032  1.00  0.00            
ATOM    358  C8  MOL G   7      65.503   7.382   7.919  1.00  0.00            
ATOM    359  C9  MOL G   7      66.011   5.906  10.175  1.00  0.00            
ATOM    360  C10 MOL G   7      66.804   5.677   9.048  1.00  0.00            
ATOM    361  C11 MOL G   7      66.537   6.436   7.916  1.00  0.00            
ATOM    362  C12 MOL G   7      62.189   7.353  13.185  1.00  0.00            
ATOM    363  C13 MOL G   7      63.315   8.117  13.217  1.00  0.00            
ATOM    364  C14 MOL G   7      63.456   9.148  14.092  1.00  0.00            
ATOM    365  C15 MOL G   7      59.963   7.017  14.156  1.00  0.00            
ATOM    366  C16 MOL G   7      58.971   7.289  15.152  1.00  0.00            
ATOM    367  N2  MOL G   7      57.829   6.602  15.209  1.00  0.00            
ATOM    368  C17 MOL G   7      56.931   6.844  16.262  1.00  0.00            
ATOM    369  C18 MOL G   7      61.166   7.725  14.094  1.00  0.00            
ATOM    370  C19 MOL G   7       61.44   8.744  15.079  1.00  0.00            
ATOM    371  N3  MOL G   7      62.598   9.421  15.088  1.00  0.00            
ATOM    372  C20 MOL G   7      57.179   7.759  17.237  1.00  0.00            
ATOM    373  C21 MOL G   7      56.166   8.009  18.286  1.00  0.00            
ATOM    374  C22 MOL G   7      58.295    8.56  17.113  1.00  0.00            
ATOM    375  C23 MOL G   7      59.225   8.265   16.08  1.00  0.00            
ATOM    376  C24 MOL G   7      58.519   9.537  18.049  1.00  0.00            
ATOM    377  C25 MOL G   7      60.385   9.092  16.005  1.00  0.00            
ATOM    378  C26 MOL G   7      60.574  10.114  16.971  1.00  0.00            
ATOM    379  C27 MOL G   7      59.622   10.35  17.966  1.00  0.00            
ATOM    380  N4  MOL G   7      56.549   8.783   19.36  1.00  0.00            
ATOM    381  C28 MOL G   7      55.676    8.96  20.526  1.00  0.00            
ATOM    382  C29 MOL G   7       54.66   9.862  20.377  1.00  0.00            
ATOM    383  C30 MOL G   7      53.731  10.138  21.444  1.00  0.00            
ATOM    384  C31 MOL G   7      55.755   8.085  21.593  1.00  0.00            
ATOM    385  C32 MOL G   7      57.674   9.544  19.287  1.00  0.00            
ATOM    386  C33 MOL G   7      54.775    8.25  22.589  1.00  0.00            
ATOM    387  C34 MOL G   7      53.729   9.201  22.503  1.00  0.00            
ATOM    388  O2  MOL G   7      62.968    5.03  10.679  1.00  0.00            
ATOM    389  O3  MOL G   7      65.419   8.378  12.417  1.00  0.00            
ATOM    390  O4  MOL G   7      55.124   7.407  18.199  1.00  0.00            
ATOM    391  H1  MOL G   7      60.583   4.834  11.617  1.00  0.00            
ATOM    392  H2  MOL G   7      58.871   5.385  13.239  1.00  0.00            
ATOM    393  H3  MOL G   7       66.18   5.387  11.036  1.00  0.00            
ATOM    394  H4  MOL G   7      63.798    8.12   9.016  1.00  0.00            
ATOM    395  H5  MOL G   7      64.369   9.728   14.12  1.00  0.00            
ATOM    396  H6  MOL G   7      56.012   6.242  16.194  1.00  0.00            
ATOM    397  H7  MOL G   7      67.747   5.134   9.038  1.00  0.00            
ATOM    398  H8  MOL G   7      65.279   7.958   6.997  1.00  0.00            
ATOM    399  H9  MOL G   7      61.483  10.693  16.986  1.00  0.00            
ATOM    400  H10 MOL G   7      67.018   6.242   6.976  1.00  0.00            
ATOM    401  H11 MOL G   7      59.813  11.155  18.673  1.00  0.00            
ATOM    402  H12 MOL G   7      56.481   7.273  21.628  1.00  0.00            
ATOM    403  H13 MOL G   7      54.668  10.487  19.478  1.00  0.00            
ATOM    404  H14 MOL G   7      54.706   7.588  23.387  1.00  0.00            
ATOM    405  H15 MOL G   7      52.972  10.914  21.333  1.00  0.00            
ATOM    406  H16 MOL G   7      52.959   9.234  23.297  1.00  0.00            
ATOM    697  O1  MOL M  13      57.658  15.154  20.277  1.00  0.00            
ATOM    698  C1  MOL M  13      60.509  10.692  12.314  1.00  0.00            
ATOM    699  C2  MOL M  13      59.589  10.971  13.286  1.00  0.00            
ATOM    700  C3  MOL M  13      61.745  11.342  12.398  1.00  0.00            
ATOM    701  C4  MOL M  13      62.814  11.088  11.363  1.00  0.00            
ATOM    702  N1  MOL M  13      63.921  11.858  11.433  1.00  0.00            
ATOM    703  C5  MOL M  13       64.28  12.616  12.462  1.00  0.00            
ATOM    704  C6  MOL M  13      64.823  11.761  10.242  1.00  0.00            
ATOM    705  C7  MOL M  13      64.531  12.471   9.051  1.00  0.00            
ATOM    706  C8  MOL M  13      65.432  12.481   7.948  1.00  0.00            
ATOM    707  C9  MOL M  13      65.929  10.938   10.27  1.00  0.00            
ATOM    708  C10 MOL M  13      66.757  10.882   9.104  1.00  0.00            
ATOM    709  C11 MOL M  13      66.468  11.643    7.97  1.00  0.00            
ATOM    710  C12 MOL M  13      62.025  12.186  13.428  1.00  0.00            
ATOM    711  C13 MOL M  13      63.257  12.845  13.449  1.00  0.00            
ATOM    712  C14 MOL M  13      63.457  13.851  14.348  1.00  0.00            
ATOM    713  C15 MOL M  13      59.813  11.933  14.303  1.00  0.00            
ATOM    714  C16 MOL M  13      58.873  12.163  15.295  1.00  0.00            
ATOM    715  N2  MOL M  13      57.679  11.498  15.262  1.00  0.00            
ATOM    716  C17 MOL M  13      56.751  11.795  16.189  1.00  0.00            
ATOM    717  C18 MOL M  13      61.018  12.573  14.297  1.00  0.00            
ATOM    718  C19 MOL M  13      61.322  13.543  15.249  1.00  0.00            
ATOM    719  N3  MOL M  13      62.534  14.105  15.307  1.00  0.00            
ATOM    720  C20 MOL M  13      56.956  12.644  17.231  1.00  0.00            
ATOM    721  C21 MOL M  13      55.922  12.919  18.297  1.00  0.00            
ATOM    722  C22 MOL M  13      58.204  13.316  17.284  1.00  0.00            
ATOM    723  C23 MOL M  13      59.085  13.105   16.23  1.00  0.00            
ATOM    724  C24 MOL M  13      58.398  14.181  18.295  1.00  0.00            
ATOM    725  C25 MOL M  13      60.332  13.783  16.241  1.00  0.00            
ATOM    726  C26 MOL M  13       60.46  14.787  17.156  1.00  0.00            
ATOM    727  C27 MOL M  13      59.523  15.043  18.127  1.00  0.00            
ATOM    728  N4  MOL M  13      56.326  13.644  19.379  1.00  0.00            
ATOM    729  C28 MOL M  13      55.462  13.792  20.512  1.00  0.00            
ATOM    730  C29 MOL M  13      54.564  14.811  20.561  1.00  0.00            
ATOM    731  C30 MOL M  13      53.667  14.845  21.577  1.00  0.00            
ATOM    732  C31 MOL M  13      55.462  12.806  21.522  1.00  0.00            
ATOM    733  C32 MOL M  13      57.463  14.377  19.404  1.00  0.00            
ATOM    734  C33 MOL M  13      54.562  12.931  22.562  1.00  0.00            
ATOM    735  C34 MOL M  13      53.642  13.951  22.585  1.00  0.00            
ATOM    736  O2  MOL M  13      62.499  10.315  10.493  1.00  0.00            
ATOM    737  O3  MOL M  13      65.374  13.128  12.546  1.00  0.00            
ATOM    738  O4  MOL M  13      54.806  12.505  18.153  1.00  0.00            
ATOM    739  H1  MOL M  13      60.195   9.957  11.538  1.00  0.00            
ATOM    740  H2  MOL M  13      58.643  10.402  13.238  1.00  0.00            
ATOM    741  H3  MOL M  13      66.091  10.321  11.074  1.00  0.00            
ATOM    742  H4  MOL M  13      63.624  13.086   9.026  1.00  0.00            
ATOM    743  H5  MOL M  13      64.347  14.433   14.34  1.00  0.00            
ATOM    744  H6  MOL M  13      55.749  11.362  16.061  1.00  0.00            
ATOM    745  H7  MOL M  13      67.682  10.352    9.11  1.00  0.00            
ATOM    746  H8  MOL M  13      65.326  13.167   7.209  1.00  0.00            
ATOM    747  H9  MOL M  13      61.296   15.37  17.085  1.00  0.00            
ATOM    748  H10 MOL M  13       67.12  11.568   7.076  1.00  0.00            
ATOM    749  H11 MOL M  13      59.694  15.891  18.833  1.00  0.00            
ATOM    750  H12 MOL M  13      56.249  12.017  21.502  1.00  0.00            
ATOM    751  H13 MOL M  13      54.475  15.541  19.816  1.00  0.00            
ATOM    752  H14 MOL M  13      54.554  12.175  23.381  1.00  0.00            
ATOM    753  H15 MOL M  13      52.976  15.591  21.673  1.00  0.00            
ATOM    754  H16 MOL M  13      52.877  14.092  23.362  1.00  0.00            
ATOM   1045  O1  MOL S  19      57.375  20.611  19.942  1.00  0.00            
ATOM   1046  C1  MOL S  19      60.665   15.68  12.392  1.00  0.00            
ATOM   1047  C2  MOL S  19      59.632  15.909  13.351  1.00  0.00            
ATOM   1048  C3  MOL S  19      61.851  16.387  12.413  1.00  0.00            
ATOM   1049  C4  MOL S  19      62.821  16.141  11.309  1.00  0.00            
ATOM   1050  N1  MOL S  19      63.873  17.015  11.242  1.00  0.00            
ATOM   1051  C5  MOL S  19      64.052  18.041  12.089  1.00  0.00            
ATOM   1052  C6  MOL S  19      64.793  16.935  10.117  1.00  0.00            
ATOM   1053  C7  MOL S  19       64.73  17.937   9.107  1.00  0.00            
ATOM   1054  C8  MOL S  19      65.552  17.826   7.977  1.00  0.00            
ATOM   1055  C9  MOL S  19       65.57  15.782   9.887  1.00  0.00            
ATOM   1056  C10 MOL S  19      66.403  15.696   8.789  1.00  0.00            
ATOM   1057  C11 MOL S  19      66.328  16.682   7.825  1.00  0.00            
ATOM   1058  C12 MOL S  19      61.925  17.478  13.241  1.00  0.00            
ATOM   1059  C13 MOL S  19       62.97  18.327  13.057  1.00  0.00            
ATOM   1060  C14 MOL S  19      63.126  19.396  13.878  1.00  0.00            
ATOM   1061  C15 MOL S  19      59.851   16.89  14.336  1.00  0.00            
ATOM   1062  C16 MOL S  19      58.809  17.198   15.21  1.00  0.00            
ATOM   1063  N2  MOL S  19      57.649  16.563  15.176  1.00  0.00            
ATOM   1064  C17 MOL S  19      56.697  16.818  16.127  1.00  0.00            
ATOM   1065  C18 MOL S  19      60.995  17.713  14.273  1.00  0.00            
ATOM   1066  C19 MOL S  19      61.157    18.9  15.014  1.00  0.00            
ATOM   1067  N3  MOL S  19      62.255  19.663  14.878  1.00  0.00            
ATOM   1068  C20 MOL S  19      56.928  17.815  17.115  1.00  0.00            
ATOM   1069  C21 MOL S  19      55.851  18.031  18.156  1.00  0.00            
ATOM   1070  C22 MOL S  19      58.084  18.576  17.087  1.00  0.00            
ATOM   1071  C23 MOL S  19      59.052  18.278  16.096  1.00  0.00            
ATOM   1072  C24 MOL S  19      58.297  19.518   18.05  1.00  0.00            
ATOM   1073  C25 MOL S  19      60.206  19.062  16.057  1.00  0.00            
ATOM   1074  C26 MOL S  19      60.381  20.055  16.996  1.00  0.00            
ATOM   1075  C27 MOL S  19      59.365   20.32  17.948  1.00  0.00            
ATOM   1076  N4  MOL S  19      56.171  18.884  19.168  1.00  0.00            
ATOM   1077  C28 MOL S  19       55.27   18.99  20.331  1.00  0.00            
ATOM   1078  C29 MOL S  19       54.34   20.05  20.405  1.00  0.00            
ATOM   1079  C30 MOL S  19      53.555  20.235  21.601  1.00  0.00            
ATOM   1080  C31 MOL S  19      55.363    18.1  21.369  1.00  0.00            
ATOM   1081  C32 MOL S  19      57.284  19.701  19.183  1.00  0.00            
ATOM   1082  C33 MOL S  19      54.552  18.251  22.494  1.00  0.00            
ATOM   1083  C34 MOL S  19      53.628  19.285  22.613  1.00  0.00            
ATOM   1084  O2  MOL S  19      62.758  15.235  10.503  1.00  0.00            
ATOM   1085  O3  MOL S  19      65.115   18.62  12.146  1.00  0.00            
ATOM   1086  O4  MOL S  19      54.763  17.521  18.167  1.00  0.00            
ATOM   1087  H1  MOL S  19       60.54  14.899  11.619  1.00  0.00            
ATOM   1088  H2  MOL S  19      58.746  15.246  13.414  1.00  0.00            
ATOM   1089  H3  MOL S  19      65.559  14.985  10.644  1.00  0.00            
ATOM   1090  H4  MOL S  19      64.042  18.745   9.182  1.00  0.00            
ATOM   1091  H5  MOL S  19      63.959  20.114   13.79  1.00  0.00            
ATOM   1092  H6  MOL S  19      55.744  16.287   16.02  1.00  0.00            
ATOM   1093  H7  MOL S  19       67.05  14.826   8.605  1.00  0.00            
ATOM   1094  H8  MOL S  19       65.63    18.6   7.296  1.00  0.00            
ATOM   1095  H9  MOL S  19      61.322  20.726  16.996  1.00  0.00            
ATOM   1096  H10 MOL S  19      66.932  16.538    6.94  1.00  0.00            
ATOM   1097  H11 MOL S  19      59.493  21.218  18.547  1.00  0.00            
ATOM   1098  H12 MOL S  19      56.036  17.318  21.374  1.00  0.00            
ATOM   1099  H13 MOL S  19      54.279  20.772  19.591  1.00  0.00            
ATOM   1100  H14 MOL S  19       54.54  17.466  23.259  1.00  0.00            
ATOM   1101  H15 MOL S  19      52.816  20.982  21.566  1.00  0.00            
ATOM   1102  H16 MOL S  19      53.038  19.322  23.524  1.00  0.00            
ATOM   1393  O1  MOL Y  25      57.539  25.822   20.04  1.00  0.00            
ATOM   1394  C1  MOL Y  25      60.452  20.912  12.182  1.00  0.00            
ATOM   1395  C2  MOL Y  25      59.522   21.16   13.18  1.00  0.00            
ATOM   1396  C3  MOL Y  25      61.561  21.745  12.084  1.00  0.00            
ATOM   1397  C4  MOL Y  25      62.566  21.515  11.044  1.00  0.00            
ATOM   1398  N1  MOL Y  25      63.633  22.321  11.012  1.00  0.00            
ATOM   1399  C5  MOL Y  25      63.952  23.232  11.978  1.00  0.00            
ATOM   1400  C6  MOL Y  25      64.619  22.258   9.986  1.00  0.00            
ATOM   1401  C7  MOL Y  25      64.791  23.301    9.17  1.00  0.00            
ATOM   1402  C8  MOL Y  25      65.795  23.263    8.23  1.00  0.00            
ATOM   1403  C9  MOL Y  25      65.441  21.176   9.898  1.00  0.00            
ATOM   1404  C10 MOL Y  25      66.559  21.128   9.046  1.00  0.00            
ATOM   1405  C11 MOL Y  25      66.624  22.162   8.164  1.00  0.00            
ATOM   1406  C12 MOL Y  25      61.716  22.749  13.038  1.00  0.00            
ATOM   1407  C13 MOL Y  25      62.933  23.483  13.023  1.00  0.00            
ATOM   1408  C14 MOL Y  25      63.121  24.526  13.886  1.00  0.00            
ATOM   1409  C15 MOL Y  25      59.699  22.212  14.126  1.00  0.00            
ATOM   1410  C16 MOL Y  25      58.837  22.403  15.199  1.00  0.00            
ATOM   1411  N2  MOL Y  25      57.739  21.697  15.274  1.00  0.00            
ATOM   1412  C17 MOL Y  25      56.784  22.002  16.258  1.00  0.00            
ATOM   1413  C18 MOL Y  25      60.844  23.022  14.127  1.00  0.00            
ATOM   1414  C19 MOL Y  25      61.138  24.044   15.05  1.00  0.00            
ATOM   1415  N3  MOL Y  25      62.238  24.847  14.878  1.00  0.00            
ATOM   1416  C20 MOL Y  25      56.969  23.029  17.161  1.00  0.00            
ATOM   1417  C21 MOL Y  25      55.894  23.315  18.098  1.00  0.00            
ATOM   1418  C22 MOL Y  25       58.13  23.721  17.179  1.00  0.00            
ATOM   1419  C23 MOL Y  25      59.058  23.488  16.157  1.00  0.00            
ATOM   1420  C24 MOL Y  25      58.328  24.804  18.055  1.00  0.00            
ATOM   1421  C25 MOL Y  25      60.234  24.212  16.143  1.00  0.00            
ATOM   1422  C26 MOL Y  25      60.417  25.265  16.988  1.00  0.00            
ATOM   1423  C27 MOL Y  25      59.472  25.529  17.997  1.00  0.00            
ATOM   1424  N4  MOL Y  25      56.177  24.179  19.124  1.00  0.00            
ATOM   1425  C28 MOL Y  25       55.27  24.265  20.253  1.00  0.00            
ATOM   1426  C29 MOL Y  25      54.305  25.338  20.237  1.00  0.00            
ATOM   1427  C30 MOL Y  25      53.423  25.411  21.306  1.00  0.00            
ATOM   1428  C31 MOL Y  25      55.182  23.296  21.304  1.00  0.00            
ATOM   1429  C32 MOL Y  25       57.31  24.986  19.175  1.00  0.00            
ATOM   1430  C33 MOL Y  25      54.251  23.431  22.303  1.00  0.00            
ATOM   1431  C34 MOL Y  25      53.327   24.46  22.234  1.00  0.00            
ATOM   1432  O2  MOL Y  25      62.434  20.636  10.209  1.00  0.00            
ATOM   1433  O3  MOL Y  25      64.999   23.78  11.968  1.00  0.00            
ATOM   1434  O4  MOL Y  25      54.792  22.771  18.067  1.00  0.00            
ATOM   1435  H1  MOL Y  25      60.229  20.145  11.327  1.00  0.00            
ATOM   1436  H2  MOL Y  25      58.612  20.599  13.172  1.00  0.00            
ATOM   1437  H3  MOL Y  25      65.348  20.309  10.558  1.00  0.00            
ATOM   1438  H4  MOL Y  25      64.128  24.187   9.202  1.00  0.00            
ATOM   1439  H5  MOL Y  25      63.895  25.241  13.811  1.00  0.00            
ATOM   1440  H6  MOL Y  25      55.879  21.419  16.297  1.00  0.00            
ATOM   1441  H7  MOL Y  25      67.239  20.285   8.955  1.00  0.00            
ATOM   1442  H8  MOL Y  25      65.956  24.099    7.54  1.00  0.00            
ATOM   1443  H9  MOL Y  25      61.266  25.927  16.804  1.00  0.00            
ATOM   1444  H10 MOL Y  25      67.432  22.131   7.452  1.00  0.00            
ATOM   1445  H11 MOL Y  25      59.493  26.425  18.561  1.00  0.00            
ATOM   1446  H12 MOL Y  25      55.854  22.482  21.358  1.00  0.00            
ATOM   1447  H13 MOL Y  25      54.219  26.025  19.388  1.00  0.00            
ATOM   1448  H14 MOL Y  25      54.117  22.757  23.179  1.00  0.00            
ATOM   1449  H15 MOL Y  25      52.833  26.294  21.335  1.00  0.00            
ATOM   1450  H16 MOL Y  25      52.659  24.604  23.116  1.00  0.00            
ATOM   1741  O1  MOL e  31      57.559   31.04  20.298  1.00  0.00            
ATOM   1742  C1  MOL e  31       60.51  26.171  12.535  1.00  0.00            
ATOM   1743  C2  MOL e  31      59.581  26.373  13.491  1.00  0.00            
ATOM   1744  C3  MOL e  31      61.721  26.937  12.407  1.00  0.00            
ATOM   1745  C4  MOL e  31      62.768  26.586  11.374  1.00  0.00            
ATOM   1746  N1  MOL e  31       63.91  27.391  11.363  1.00  0.00            
ATOM   1747  C5  MOL e  31      64.209  28.209  12.394  1.00  0.00            
ATOM   1748  C6  MOL e  31      64.762  27.422  10.223  1.00  0.00            
ATOM   1749  C7  MOL e  31      64.705  28.441   9.285  1.00  0.00            
ATOM   1750  C8  MOL e  31      65.697   28.44   8.222  1.00  0.00            
ATOM   1751  C9  MOL e  31      65.792  26.489  10.113  1.00  0.00            
ATOM   1752  C10 MOL e  31      66.699  26.495   9.061  1.00  0.00            
ATOM   1753  C11 MOL e  31      66.651  27.446   8.105  1.00  0.00            
ATOM   1754  C12 MOL e  31      61.962  27.858  13.406  1.00  0.00            
ATOM   1755  C13 MOL e  31      63.144   28.46   13.42  1.00  0.00            
ATOM   1756  C14 MOL e  31      63.363  29.361  14.404  1.00  0.00            
ATOM   1757  C15 MOL e  31      59.799  27.385  14.445  1.00  0.00            
ATOM   1758  C16 MOL e  31      58.876  27.681   15.45  1.00  0.00            
ATOM   1759  N2  MOL e  31      57.731    27.0  15.503  1.00  0.00            
ATOM   1760  C17 MOL e  31      56.856  27.347  16.498  1.00  0.00            
ATOM   1761  C18 MOL e  31      60.964  28.097  14.392  1.00  0.00            
ATOM   1762  C19 MOL e  31      61.262  29.059  15.338  1.00  0.00            
ATOM   1763  N3  MOL e  31      62.478  29.629  15.373  1.00  0.00            
ATOM   1764  C20 MOL e  31       57.04  28.294  17.465  1.00  0.00            
ATOM   1765  C21 MOL e  31      55.898  28.686  18.418  1.00  0.00            
ATOM   1766  C22 MOL e  31      58.212  29.033  17.428  1.00  0.00            
ATOM   1767  C23 MOL e  31      59.122  28.715  16.356  1.00  0.00            
ATOM   1768  C24 MOL e  31      58.402  30.012  18.387  1.00  0.00            
ATOM   1769  C25 MOL e  31      60.298  29.472  16.272  1.00  0.00            
ATOM   1770  C26 MOL e  31      60.499  30.473  17.195  1.00  0.00            
ATOM   1771  C27 MOL e  31      59.616  30.759  18.271  1.00  0.00            
ATOM   1772  N4  MOL e  31      56.232  29.447   19.47  1.00  0.00            
ATOM   1773  C28 MOL e  31      55.353  29.472  20.593  1.00  0.00            
ATOM   1774  C29 MOL e  31      54.328  30.426  20.654  1.00  0.00            
ATOM   1775  C30 MOL e  31      53.349  30.347  21.669  1.00  0.00            
ATOM   1776  C31 MOL e  31      55.245  28.396  21.441  1.00  0.00            
ATOM   1777  C32 MOL e  31      57.402  30.213  19.468  1.00  0.00            
ATOM   1778  C33 MOL e  31      54.289  28.281   22.45  1.00  0.00            
ATOM   1779  C34 MOL e  31      53.379  29.343  22.669  1.00  0.00            
ATOM   1780  O2  MOL e  31      62.595  25.761   10.46  1.00  0.00            
ATOM   1781  O3  MOL e  31      65.272  28.783  12.409  1.00  0.00            
ATOM   1782  O4  MOL e  31      54.746  28.316  18.296  1.00  0.00            
ATOM   1783  H1  MOL e  31      60.482  25.269  11.997  1.00  0.00            
ATOM   1784  H2  MOL e  31        58.8  25.605  13.647  1.00  0.00            
ATOM   1785  H3  MOL e  31      66.061  25.774  10.881  1.00  0.00            
ATOM   1786  H4  MOL e  31      63.978   29.22   9.407  1.00  0.00            
ATOM   1787  H5  MOL e  31      64.268  29.944  14.395  1.00  0.00            
ATOM   1788  H6  MOL e  31      55.888  26.898  16.465  1.00  0.00            
ATOM   1789  H7  MOL e  31      67.488   25.76   9.027  1.00  0.00            
ATOM   1790  H8  MOL e  31      65.724  29.206   7.474  1.00  0.00            
ATOM   1791  H9  MOL e  31      61.311  31.236  17.045  1.00  0.00            
ATOM   1792  H10 MOL e  31      67.172  27.431   7.154  1.00  0.00            
ATOM   1793  H11 MOL e  31      59.873  31.545  18.976  1.00  0.00            
ATOM   1794  H12 MOL e  31      55.921  27.575  21.297  1.00  0.00            
ATOM   1795  H13 MOL e  31      54.419  31.361  20.034  1.00  0.00            
ATOM   1796  H14 MOL e  31      54.376  27.499  23.273  1.00  0.00            
ATOM   1797  H15 MOL e  31      52.681  31.189  21.873  1.00  0.00            
ATOM   1798  H16 MOL e  31      52.753  29.426  23.513  1.00  0.00            
ATOM   2089  O1  MOL k  37      58.005  35.534  20.554  1.00  0.00            
ATOM   2090  C1  MOL k  37      60.859  31.218  12.508  1.00  0.00            
ATOM   2091  C2  MOL k  37      59.937  31.476   13.48  1.00  0.00            
ATOM   2092  C3  MOL k  37      62.063  31.968  12.478  1.00  0.00            
ATOM   2093  C4  MOL k  37      63.103  31.721  11.379  1.00  0.00            
ATOM   2094  N1  MOL k  37       64.24  32.516  11.413  1.00  0.00            
ATOM   2095  C5  MOL k  37      64.511  33.427  12.403  1.00  0.00            
ATOM   2096  C6  MOL k  37       65.21  32.414  10.323  1.00  0.00            
ATOM   2097  C7  MOL k  37      65.368  33.406   9.449  1.00  0.00            
ATOM   2098  C8  MOL k  37      66.302  33.417   8.385  1.00  0.00            
ATOM   2099  C9  MOL k  37      65.981  31.224  10.143  1.00  0.00            
ATOM   2100  C10 MOL k  37      66.939  31.228   9.133  1.00  0.00            
ATOM   2101  C11 MOL k  37      67.128  32.317    8.28  1.00  0.00            
ATOM   2102  C12 MOL k  37      62.251  32.919  13.414  1.00  0.00            
ATOM   2103  C13 MOL k  37      63.447  33.643  13.455  1.00  0.00            
ATOM   2104  C14 MOL k  37      63.713  34.519  14.536  1.00  0.00            
ATOM   2105  C15 MOL k  37      60.109   32.45  14.437  1.00  0.00            
ATOM   2106  C16 MOL k  37      59.122   32.73   15.43  1.00  0.00            
ATOM   2107  N2  MOL k  37      57.947  32.124  15.415  1.00  0.00            
ATOM   2108  C17 MOL k  37      56.977  32.357  16.284  1.00  0.00            
ATOM   2109  C18 MOL k  37      61.319  33.154  14.476  1.00  0.00            
ATOM   2110  C19 MOL k  37      61.612  34.097  15.452  1.00  0.00            
ATOM   2111  N3  MOL k  37      62.792   34.79  15.494  1.00  0.00            
ATOM   2112  C20 MOL k  37      57.234  33.247  17.315  1.00  0.00            
ATOM   2113  C21 MOL k  37      56.169  33.521  18.309  1.00  0.00            
ATOM   2114  C22 MOL k  37       58.45  33.906  17.382  1.00  0.00            
ATOM   2115  C23 MOL k  37      59.432  33.706  16.391  1.00  0.00            
ATOM   2116  C24 MOL k  37      58.727  34.793  18.443  1.00  0.00            
ATOM   2117  C25 MOL k  37      60.628  34.394  16.379  1.00  0.00            
ATOM   2118  C26 MOL k  37      60.784  35.415   17.31  1.00  0.00            
ATOM   2119  C27 MOL k  37      59.905  35.537  18.364  1.00  0.00            
ATOM   2120  N4  MOL k  37      56.514   34.29  19.337  1.00  0.00            
ATOM   2121  C28 MOL k  37      55.575  34.435  20.449  1.00  0.00            
ATOM   2122  C29 MOL k  37      54.571  35.428  20.346  1.00  0.00            
ATOM   2123  C30 MOL k  37      53.419  35.371  21.155  1.00  0.00            
ATOM   2124  C31 MOL k  37      55.495  33.471  21.424  1.00  0.00            
ATOM   2125  C32 MOL k  37      57.723  34.878  19.543  1.00  0.00            
ATOM   2126  C33 MOL k  37      54.437  33.572   22.39  1.00  0.00            
ATOM   2127  C34 MOL k  37       53.39  34.479  22.224  1.00  0.00            
ATOM   2128  O2  MOL k  37      62.888  30.896  10.486  1.00  0.00            
ATOM   2129  O3  MOL k  37      65.453  34.187  12.423  1.00  0.00            
ATOM   2130  O4  MOL k  37      55.065  33.054  18.176  1.00  0.00            
ATOM   2131  H1  MOL k  37      60.652  30.354  11.895  1.00  0.00            
ATOM   2132  H2  MOL k  37      59.125  30.823  13.435  1.00  0.00            
ATOM   2133  H3  MOL k  37      65.981  30.489  10.905  1.00  0.00            
ATOM   2134  H4  MOL k  37      64.875  34.341   9.449  1.00  0.00            
ATOM   2135  H5  MOL k  37      64.683  35.137  14.504  1.00  0.00            
ATOM   2136  H6  MOL k  37      56.035  31.835    16.2  1.00  0.00            
ATOM   2137  H7  MOL k  37      67.632  30.397   8.977  1.00  0.00            
ATOM   2138  H8  MOL k  37      66.279  34.252   7.693  1.00  0.00            
ATOM   2139  H9  MOL k  37      61.688  35.987  17.355  1.00  0.00            
ATOM   2140  H10 MOL k  37       67.83  32.297   7.463  1.00  0.00            
ATOM   2141  H11 MOL k  37      60.169  36.332  19.112  1.00  0.00            
ATOM   2142  H12 MOL k  37      56.212  32.679  21.446  1.00  0.00            
ATOM   2143  H13 MOL k  37      54.527  36.058  19.397  1.00  0.00            
ATOM   2144  H14 MOL k  37      54.382  32.863  23.207  1.00  0.00            
ATOM   2145  H15 MOL k  37      52.552  35.985  20.863  1.00  0.00            
ATOM   2146  H16 MOL k  37      52.471  34.422   22.83  1.00  0.00            
ATOM   2437  O1  MOL q  43      57.819  41.009  20.123  1.00  0.00            
ATOM   2438  C1  MOL q  43      61.173  36.181  12.494  1.00  0.00            
ATOM   2439  C2  MOL q  43      60.257   36.46  13.454  1.00  0.00            
ATOM   2440  C3  MOL q  43      62.348  36.978  12.367  1.00  0.00            
ATOM   2441  C4  MOL q  43      63.334  36.826  11.229  1.00  0.00            
ATOM   2442  N1  MOL q  43      64.384  37.621  11.232  1.00  0.00            
ATOM   2443  C5  MOL q  43      64.667  38.539  12.201  1.00  0.00            
ATOM   2444  C6  MOL q  43      65.317  37.541  10.199  1.00  0.00            
ATOM   2445  C7  MOL q  43      65.455  38.511   9.198  1.00  0.00            
ATOM   2446  C8  MOL q  43      66.293  38.284   8.127  1.00  0.00            
ATOM   2447  C9  MOL q  43       66.29   36.54   10.26  1.00  0.00            
ATOM   2448  C10 MOL q  43      67.178  36.391   9.188  1.00  0.00            
ATOM   2449  C11 MOL q  43       67.19  37.286   8.105  1.00  0.00            
ATOM   2450  C12 MOL q  43      62.511  37.975  13.305  1.00  0.00            
ATOM   2451  C13 MOL q  43      63.628  38.752   13.27  1.00  0.00            
ATOM   2452  C14 MOL q  43      63.777  39.793  14.181  1.00  0.00            
ATOM   2453  C15 MOL q  43      60.418  37.444  14.393  1.00  0.00            
ATOM   2454  C16 MOL q  43      59.454  37.678  15.355  1.00  0.00            
ATOM   2455  N2  MOL q  43      58.356  36.918   15.36  1.00  0.00            
ATOM   2456  C17 MOL q  43      57.271  37.232  16.175  1.00  0.00            
ATOM   2457  C18 MOL q  43      61.557  38.237  14.332  1.00  0.00            
ATOM   2458  C19 MOL q  43      61.785  39.276  15.194  1.00  0.00            
ATOM   2459  N3  MOL q  43      62.843  40.086  15.108  1.00  0.00            
ATOM   2460  C20 MOL q  43       57.47  38.221  17.111  1.00  0.00            
ATOM   2461  C21 MOL q  43      56.317  38.587  18.019  1.00  0.00            
ATOM   2462  C22 MOL q  43      58.659  38.956   17.14  1.00  0.00            
ATOM   2463  C23 MOL q  43      59.681  38.687  16.242  1.00  0.00            
ATOM   2464  C24 MOL q  43      58.753   40.01  18.108  1.00  0.00            
ATOM   2465  C25 MOL q  43      60.815    39.5  16.223  1.00  0.00            
ATOM   2466  C26 MOL q  43      60.962  40.489  17.187  1.00  0.00            
ATOM   2467  C27 MOL q  43      59.911  40.759   18.09  1.00  0.00            
ATOM   2468  N4  MOL q  43      56.516   39.52  19.039  1.00  0.00            
ATOM   2469  C28 MOL q  43      55.627  39.477   20.19  1.00  0.00            
ATOM   2470  C29 MOL q  43      54.716  40.511  20.442  1.00  0.00            
ATOM   2471  C30 MOL q  43      53.817  40.346  21.497  1.00  0.00            
ATOM   2472  C31 MOL q  43      55.541  38.287  20.928  1.00  0.00            
ATOM   2473  C32 MOL q  43      57.667  40.241  19.149  1.00  0.00            
ATOM   2474  C33 MOL q  43      54.658  38.147  22.036  1.00  0.00            
ATOM   2475  C34 MOL q  43      53.874  39.214  22.331  1.00  0.00            
ATOM   2476  O2  MOL q  43      63.184  35.977  10.407  1.00  0.00            
ATOM   2477  O3  MOL q  43      65.812  39.061  12.266  1.00  0.00            
ATOM   2478  O4  MOL q  43      55.267  38.005  17.994  1.00  0.00            
ATOM   2479  H1  MOL q  43      60.974  35.303   11.92  1.00  0.00            
ATOM   2480  H2  MOL q  43       59.45  35.772  13.482  1.00  0.00            
ATOM   2481  H3  MOL q  43      66.281  35.901  11.129  1.00  0.00            
ATOM   2482  H4  MOL q  43      64.799  39.458   9.088  1.00  0.00            
ATOM   2483  H5  MOL q  43      64.565  40.559  14.054  1.00  0.00            
ATOM   2484  H6  MOL q  43      56.377  36.641  16.228  1.00  0.00            
ATOM   2485  H7  MOL q  43      67.874  35.563   9.197  1.00  0.00            
ATOM   2486  H8  MOL q  43        66.2  38.929   7.208  1.00  0.00            
ATOM   2487  H9  MOL q  43      61.807  41.137  17.053  1.00  0.00            
ATOM   2488  H10 MOL q  43      67.846   37.17   7.213  1.00  0.00            
ATOM   2489  H11 MOL q  43      60.005  41.663  18.726  1.00  0.00            
ATOM   2490  H12 MOL q  43      56.106  37.383  20.683  1.00  0.00            
ATOM   2491  H13 MOL q  43      54.587  41.409  19.847  1.00  0.00            
ATOM   2492  H14 MOL q  43      54.546  37.286  22.609  1.00  0.00            
ATOM   2493  H15 MOL q  43       53.06  41.149  21.655  1.00  0.00            
ATOM   2494  H16 MOL q  43      53.176  39.127  23.124  1.00  0.00            
ATOM   2785  O1  MOL w  49      57.947  46.109  20.506  1.00  0.00            
ATOM   2786  C1  MOL w  49      60.939  41.719  12.287  1.00  0.00            
ATOM   2787  C2  MOL w  49      59.956  41.963  13.257  1.00  0.00            
ATOM   2788  C3  MOL w  49      62.153  42.435  12.257  1.00  0.00            
ATOM   2789  C4  MOL w  49      63.237  42.233  11.168  1.00  0.00            
ATOM   2790  N1  MOL w  49      64.397  42.919  11.354  1.00  0.00            
ATOM   2791  C5  MOL w  49      64.632  43.747  12.379  1.00  0.00            
ATOM   2792  C6  MOL w  49      65.278  42.819  10.285  1.00  0.00            
ATOM   2793  C7  MOL w  49      64.975  43.451    9.03  1.00  0.00            
ATOM   2794  C8  MOL w  49      65.833  43.213    7.93  1.00  0.00            
ATOM   2795  C9  MOL w  49      66.287  41.847  10.278  1.00  0.00            
ATOM   2796  C10 MOL w  49      67.118  41.652   9.168  1.00  0.00            
ATOM   2797  C11 MOL w  49      66.908  42.296    7.96  1.00  0.00            
ATOM   2798  C12 MOL w  49      62.337  43.394  13.244  1.00  0.00            
ATOM   2799  C13 MOL w  49       63.61  43.932  13.433  1.00  0.00            
ATOM   2800  C14 MOL w  49      63.802  44.776  14.533  1.00  0.00            
ATOM   2801  C15 MOL w  49      60.164  42.889  14.303  1.00  0.00            
ATOM   2802  C16 MOL w  49      59.215  43.149  15.318  1.00  0.00            
ATOM   2803  N2  MOL w  49      58.134  42.372  15.387  1.00  0.00            
ATOM   2804  C17 MOL w  49      57.148  42.674  16.215  1.00  0.00            
ATOM   2805  C18 MOL w  49      61.422  43.551  14.344  1.00  0.00            
ATOM   2806  C19 MOL w  49      61.695  44.484  15.396  1.00  0.00            
ATOM   2807  N3  MOL w  49      62.859  45.139  15.398  1.00  0.00            
ATOM   2808  C20 MOL w  49      57.344  43.632  17.231  1.00  0.00            
ATOM   2809  C21 MOL w  49      56.354  43.807  18.349  1.00  0.00            
ATOM   2810  C22 MOL w  49      58.538  44.375  17.281  1.00  0.00            
ATOM   2811  C23 MOL w  49      59.462  44.142  16.266  1.00  0.00            
ATOM   2812  C24 MOL w  49      58.765  45.312  18.323  1.00  0.00            
ATOM   2813  C25 MOL w  49      60.625  44.842  16.236  1.00  0.00            
ATOM   2814  C26 MOL w  49      60.751  45.966  17.115  1.00  0.00            
ATOM   2815  C27 MOL w  49      59.855  46.137  18.228  1.00  0.00            
ATOM   2816  N4  MOL w  49      56.637  44.645  19.375  1.00  0.00            
ATOM   2817  C28 MOL w  49      55.752  44.727  20.443  1.00  0.00            
ATOM   2818  C29 MOL w  49      54.701  45.721  20.523  1.00  0.00            
ATOM   2819  C30 MOL w  49      53.799  45.717  21.555  1.00  0.00            
ATOM   2820  C31 MOL w  49      55.785  43.759  21.411  1.00  0.00            
ATOM   2821  C32 MOL w  49       57.77  45.447  19.479  1.00  0.00            
ATOM   2822  C33 MOL w  49      54.829  43.668    22.4  1.00  0.00            
ATOM   2823  C34 MOL w  49      53.878  44.724  22.524  1.00  0.00            
ATOM   2824  O2  MOL w  49      62.972  41.567  10.172  1.00  0.00            
ATOM   2825  O3  MOL w  49      65.742  44.209  12.461  1.00  0.00            
ATOM   2826  O4  MOL w  49      55.398  43.064  18.417  1.00  0.00            
ATOM   2827  H1  MOL w  49      60.769  41.018  11.523  1.00  0.00            
ATOM   2828  H2  MOL w  49      59.032  41.423  13.135  1.00  0.00            
ATOM   2829  H3  MOL w  49      66.327  41.213  11.118  1.00  0.00            
ATOM   2830  H4  MOL w  49        64.1  44.067   8.887  1.00  0.00            
ATOM   2831  H5  MOL w  49      64.751  45.239  14.648  1.00  0.00            
ATOM   2832  H6  MOL w  49      56.357  41.882  16.151  1.00  0.00            
ATOM   2833  H7  MOL w  49      67.859  40.922   9.116  1.00  0.00            
ATOM   2834  H8  MOL w  49      65.519  43.555   6.927  1.00  0.00            
ATOM   2835  H9  MOL w  49      61.623  46.664  17.054  1.00  0.00            
ATOM   2836  H10 MOL w  49      67.586  42.094   7.059  1.00  0.00            
ATOM   2837  H11 MOL w  49      59.867  46.964  19.021  1.00  0.00            
ATOM   2838  H12 MOL w  49      56.521  42.979  21.297  1.00  0.00            
ATOM   2839  H13 MOL w  49      54.675  46.506  19.802  1.00  0.00            
ATOM   2840  H14 MOL w  49      54.913   42.92  23.148  1.00  0.00            
ATOM   2841  H15 MOL w  49      53.056  46.448  21.512  1.00  0.00            
ATOM   2842  H16 MOL w  49      53.277  44.788  23.444  1.00  0.00            
ATOM   3133  O1  MOL 2  55      58.049  51.493  20.226  1.00  0.00            
ATOM   3134  C1  MOL 2  55      61.069  46.421  12.436  1.00  0.00            
ATOM   3135  C2  MOL 2  55      60.187  46.697   13.47  1.00  0.00            
ATOM   3136  C3  MOL 2  55      62.288  47.132  12.437  1.00  0.00            
ATOM   3137  C4  MOL 2  55      63.263  46.945  11.322  1.00  0.00            
ATOM   3138  N1  MOL 2  55      64.374  47.759   11.25  1.00  0.00            
ATOM   3139  C5  MOL 2  55      64.611  48.759  12.134  1.00  0.00            
ATOM   3140  C6  MOL 2  55      65.191  47.682  10.122  1.00  0.00            
ATOM   3141  C7  MOL 2  55      65.014  48.561     9.1  1.00  0.00            
ATOM   3142  C8  MOL 2  55      65.831  48.518   7.971  1.00  0.00            
ATOM   3143  C9  MOL 2  55      66.311  46.789  10.072  1.00  0.00            
ATOM   3144  C10 MOL 2  55      67.187  46.744   8.949  1.00  0.00            
ATOM   3145  C11 MOL 2  55      66.889  47.577   7.899  1.00  0.00            
ATOM   3146  C12 MOL 2  55      62.508  48.198   13.37  1.00  0.00            
ATOM   3147  C13 MOL 2  55      63.582  49.029  13.204  1.00  0.00            
ATOM   3148  C14 MOL 2  55      63.679  50.042  14.084  1.00  0.00            
ATOM   3149  C15 MOL 2  55       60.35  47.749  14.391  1.00  0.00            
ATOM   3150  C16 MOL 2  55      59.356  48.038  15.344  1.00  0.00            
ATOM   3151  N2  MOL 2  55      58.232  47.308  15.435  1.00  0.00            
ATOM   3152  C17 MOL 2  55      57.307  47.681  16.303  1.00  0.00            
ATOM   3153  C18 MOL 2  55      61.489  48.522  14.324  1.00  0.00            
ATOM   3154  C19 MOL 2  55      61.757  49.595  15.218  1.00  0.00            
ATOM   3155  N3  MOL 2  55      62.899  50.289  15.098  1.00  0.00            
ATOM   3156  C20 MOL 2  55      57.509  48.655  17.338  1.00  0.00            
ATOM   3157  C21 MOL 2  55       56.48   48.93  18.341  1.00  0.00            
ATOM   3158  C22 MOL 2  55      58.684  49.373   17.31  1.00  0.00            
ATOM   3159  C23 MOL 2  55        59.6  49.041  16.297  1.00  0.00            
ATOM   3160  C24 MOL 2  55      58.875   50.37  18.223  1.00  0.00            
ATOM   3161  C25 MOL 2  55      60.793  49.757  16.217  1.00  0.00            
ATOM   3162  C26 MOL 2  55      60.919  50.884   17.06  1.00  0.00            
ATOM   3163  C27 MOL 2  55      59.988  51.173  18.099  1.00  0.00            
ATOM   3164  N4  MOL 2  55       56.68  49.887  19.308  1.00  0.00            
ATOM   3165  C28 MOL 2  55      55.668  49.958   20.33  1.00  0.00            
ATOM   3166  C29 MOL 2  55       54.81  51.067  20.479  1.00  0.00            
ATOM   3167  C30 MOL 2  55      54.001  51.163  21.574  1.00  0.00            
ATOM   3168  C31 MOL 2  55      55.672  48.951  21.296  1.00  0.00            
ATOM   3169  C32 MOL 2  55      57.826  50.685  19.357  1.00  0.00            
ATOM   3170  C33 MOL 2  55      54.814  49.065  22.364  1.00  0.00            
ATOM   3171  C34 MOL 2  55      54.014  50.161  22.543  1.00  0.00            
ATOM   3172  O2  MOL 2  55      63.188  46.019  10.505  1.00  0.00            
ATOM   3173  O3  MOL 2  55      65.716  49.297  12.244  1.00  0.00            
ATOM   3174  O4  MOL 2  55      55.463  48.255  18.189  1.00  0.00            
ATOM   3175  H1  MOL 2  55      60.858  45.651  11.635  1.00  0.00            
ATOM   3176  H2  MOL 2  55      59.357  45.981  13.528  1.00  0.00            
ATOM   3177  H3  MOL 2  55      66.506  46.121  10.898  1.00  0.00            
ATOM   3178  H4  MOL 2  55      64.219  49.298   9.103  1.00  0.00            
ATOM   3179  H5  MOL 2  55      64.563  50.569   14.09  1.00  0.00            
ATOM   3180  H6  MOL 2  55      56.462  47.083  16.362  1.00  0.00            
ATOM   3181  H7  MOL 2  55      68.078  46.152   8.951  1.00  0.00            
ATOM   3182  H8  MOL 2  55      65.696  49.186   7.124  1.00  0.00            
ATOM   3183  H9  MOL 2  55      61.831  51.502  17.112  1.00  0.00            
ATOM   3184  H10 MOL 2  55      67.498  47.512   7.055  1.00  0.00            
ATOM   3185  H11 MOL 2  55      60.178  51.973  18.808  1.00  0.00            
ATOM   3186  H12 MOL 2  55      56.425   48.17  21.281  1.00  0.00            
ATOM   3187  H13 MOL 2  55      54.831  51.874  19.773  1.00  0.00            
ATOM   3188  H14 MOL 2  55       54.77  48.276  23.114  1.00  0.00            
ATOM   3189  H15 MOL 2  55      53.382  51.965  21.683  1.00  0.00            
ATOM   3190  H16 MOL 2  55      53.409  50.235  23.456  1.00  0.00            
ATOM   3481  O1  MOL 8  61      58.126  56.326  20.307  1.00  0.00            
ATOM   3482  C1  MOL 8  61       60.81   51.79  12.203  1.00  0.00            
ATOM   3483  C2  MOL 8  61      59.822  52.072  13.197  1.00  0.00            
ATOM   3484  C3  MOL 8  61      61.981  52.513  12.164  1.00  0.00            
ATOM   3485  C4  MOL 8  61      62.967  52.282  11.059  1.00  0.00            
ATOM   3486  N1  MOL 8  61      64.135  53.028  11.045  1.00  0.00            
ATOM   3487  C5  MOL 8  61      64.354  53.965  11.997  1.00  0.00            
ATOM   3488  C6  MOL 8  61      64.984  52.895   9.887  1.00  0.00            
ATOM   3489  C7  MOL 8  61      65.031  53.959   8.977  1.00  0.00            
ATOM   3490  C8  MOL 8  61      65.903  53.957   7.871  1.00  0.00            
ATOM   3491  C9  MOL 8  61      65.889  51.843   9.663  1.00  0.00            
ATOM   3492  C10 MOL 8  61      66.779  51.881   8.518  1.00  0.00            
ATOM   3493  C11 MOL 8  61      66.833  52.913   7.646  1.00  0.00            
ATOM   3494  C12 MOL 8  61      62.175  53.484  13.101  1.00  0.00            
ATOM   3495  C13 MOL 8  61      63.333   54.23  13.074  1.00  0.00            
ATOM   3496  C14 MOL 8  61      63.526  55.305  13.969  1.00  0.00            
ATOM   3497  C15 MOL 8  61      60.056  53.044  14.192  1.00  0.00            
ATOM   3498  C16 MOL 8  61      59.142  53.343  15.156  1.00  0.00            
ATOM   3499  N2  MOL 8  61      57.999  52.649  15.243  1.00  0.00            
ATOM   3500  C17 MOL 8  61      57.112   52.89  16.259  1.00  0.00            
ATOM   3501  C18 MOL 8  61      61.284  53.747  14.151  1.00  0.00            
ATOM   3502  C19 MOL 8  61       61.59   54.72  15.138  1.00  0.00            
ATOM   3503  N3  MOL 8  61       62.69  55.511  15.043  1.00  0.00            
ATOM   3504  C20 MOL 8  61       57.41   53.79  17.253  1.00  0.00            
ATOM   3505  C21 MOL 8  61      56.365  54.043  18.358  1.00  0.00            
ATOM   3506  C22 MOL 8  61      58.617  54.465  17.252  1.00  0.00            
ATOM   3507  C23 MOL 8  61      59.489  54.268  16.181  1.00  0.00            
ATOM   3508  C24 MOL 8  61      58.869  55.393  18.283  1.00  0.00            
ATOM   3509  C25 MOL 8  61      60.679  55.007  16.179  1.00  0.00            
ATOM   3510  C26 MOL 8  61      60.915  55.937   17.24  1.00  0.00            
ATOM   3511  C27 MOL 8  61      59.987  56.189  18.221  1.00  0.00            
ATOM   3512  N4  MOL 8  61      56.736  54.895  19.356  1.00  0.00            
ATOM   3513  C28 MOL 8  61       55.82   55.02  20.458  1.00  0.00            
ATOM   3514  C29 MOL 8  61      54.756  55.926  20.449  1.00  0.00            
ATOM   3515  C30 MOL 8  61      53.858  55.983  21.509  1.00  0.00            
ATOM   3516  C31 MOL 8  61      55.835  54.049  21.463  1.00  0.00            
ATOM   3517  C32 MOL 8  61      57.886   55.55   19.39  1.00  0.00            
ATOM   3518  C33 MOL 8  61      54.934  54.042  22.505  1.00  0.00            
ATOM   3519  C34 MOL 8  61      53.919  55.005  22.483  1.00  0.00            
ATOM   3520  O2  MOL 8  61      62.737  51.396  10.259  1.00  0.00            
ATOM   3521  O3  MOL 8  61      65.431  54.603  12.065  1.00  0.00            
ATOM   3522  O4  MOL 8  61      55.271   53.59  18.253  1.00  0.00            
ATOM   3523  H1  MOL 8  61      60.597  50.941  11.546  1.00  0.00            
ATOM   3524  H2  MOL 8  61       58.95  51.567  13.216  1.00  0.00            
ATOM   3525  H3  MOL 8  61      65.783   50.97  10.336  1.00  0.00            
ATOM   3526  H4  MOL 8  61      64.271  54.772    9.05  1.00  0.00            
ATOM   3527  H5  MOL 8  61      64.438  55.937  13.945  1.00  0.00            
ATOM   3528  H6  MOL 8  61      56.205  52.333  16.292  1.00  0.00            
ATOM   3529  H7  MOL 8  61      67.433  51.065   8.232  1.00  0.00            
ATOM   3530  H8  MOL 8  61      65.751  54.786   7.169  1.00  0.00            
ATOM   3531  H9  MOL 8  61      61.769   56.57  17.267  1.00  0.00            
ATOM   3532  H10 MOL 8  61      67.295  52.824   6.695  1.00  0.00            
ATOM   3533  H11 MOL 8  61      60.187  57.028  18.902  1.00  0.00            
ATOM   3534  H12 MOL 8  61      56.579  53.261  21.515  1.00  0.00            
ATOM   3535  H13 MOL 8  61      54.661  56.672  19.646  1.00  0.00            
ATOM   3536  H14 MOL 8  61      55.005  53.333  23.363  1.00  0.00            
ATOM   3537  H15 MOL 8  61      53.239  56.842  21.631  1.00  0.00            
ATOM   3538  H16 MOL 8  61      53.339  55.048  23.373  1.00  0.00            
ATOM   3829  O1  MOL    67        57.5  61.989  20.264  1.00  0.00            
ATOM   3830  C1  MOL    67      60.893  57.117  12.561  1.00  0.00            
ATOM   3831  C2  MOL    67      59.943  57.414  13.545  1.00  0.00            
ATOM   3832  C3  MOL    67      62.017  57.983  12.453  1.00  0.00            
ATOM   3833  C4  MOL    67      63.182   57.86  11.439  1.00  0.00            
ATOM   3834  N1  MOL    67      64.259  58.711  11.419  1.00  0.00            
ATOM   3835  C5  MOL    67      64.391  59.649  12.442  1.00  0.00            
ATOM   3836  C6  MOL    67      65.272  58.558  10.384  1.00  0.00            
ATOM   3837  C7  MOL    67      65.261   59.45   9.331  1.00  0.00            
ATOM   3838  C8  MOL    67      66.093  59.217    8.22  1.00  0.00            
ATOM   3839  C9  MOL    67      66.099  57.433  10.287  1.00  0.00            
ATOM   3840  C10 MOL    67      66.917  57.144   9.183  1.00  0.00            
ATOM   3841  C11 MOL    67      66.897  58.074   8.212  1.00  0.00            
ATOM   3842  C12 MOL    67      62.101   59.05  13.341  1.00  0.00            
ATOM   3843  C13 MOL    67      63.222  59.868  13.352  1.00  0.00            
ATOM   3844  C14 MOL    67      63.377  60.891  14.272  1.00  0.00            
ATOM   3845  C15 MOL    67      60.026  58.434  14.437  1.00  0.00            
ATOM   3846  C16 MOL    67      59.091  58.585  15.425  1.00  0.00            
ATOM   3847  N2  MOL    67      58.024   57.77  15.654  1.00  0.00            
ATOM   3848  C17 MOL    67       57.17  57.917  16.702  1.00  0.00            
ATOM   3849  C18 MOL    67      61.153  59.313  14.297  1.00  0.00            
ATOM   3850  C19 MOL    67      61.332  60.382  15.183  1.00  0.00            
ATOM   3851  N3  MOL    67      62.428   61.14  15.167  1.00  0.00            
ATOM   3852  C20 MOL    67      57.282  59.024  17.519  1.00  0.00            
ATOM   3853  C21 MOL    67      56.211  59.241  18.492  1.00  0.00            
ATOM   3854  C22 MOL    67      58.372  59.847  17.373  1.00  0.00            
ATOM   3855  C23 MOL    67      59.287  59.644  16.311  1.00  0.00            
ATOM   3856  C24 MOL    67      58.489  60.852  18.373  1.00  0.00            
ATOM   3857  C25 MOL    67      60.369  60.526  16.228  1.00  0.00            
ATOM   3858  C26 MOL    67      60.527  61.554  17.209  1.00  0.00            
ATOM   3859  C27 MOL    67      59.585  61.671  18.275  1.00  0.00            
ATOM   3860  N4  MOL    67      56.418  60.157  19.475  1.00  0.00            
ATOM   3861  C28 MOL    67      55.345  60.335  20.489  1.00  0.00            
ATOM   3862  C29 MOL    67      54.616  61.555  20.596  1.00  0.00            
ATOM   3863  C30 MOL    67      53.742  61.726  21.693  1.00  0.00            
ATOM   3864  C31 MOL    67      55.244  59.349  21.468  1.00  0.00            
ATOM   3865  C32 MOL    67      57.468  61.018  19.455  1.00  0.00            
ATOM   3866  C33 MOL    67      54.319  59.598  22.481  1.00  0.00            
ATOM   3867  C34 MOL    67      53.517  60.692  22.568  1.00  0.00            
ATOM   3868  O2  MOL    67      63.109  56.925  10.661  1.00  0.00            
ATOM   3869  O3  MOL    67       65.46  60.172  12.627  1.00  0.00            
ATOM   3870  O4  MOL    67      55.154  58.652  18.435  1.00  0.00            
ATOM   3871  H1  MOL    67      60.882  56.233  11.971  1.00  0.00            
ATOM   3872  H2  MOL    67      59.233   56.66  13.709  1.00  0.00            
ATOM   3873  H3  MOL    67      66.069  56.732  11.205  1.00  0.00            
ATOM   3874  H4  MOL    67       64.59  60.293   9.477  1.00  0.00            
ATOM   3875  H5  MOL    67      64.266   61.46  14.349  1.00  0.00            
ATOM   3876  H6  MOL    67      56.399  57.235  16.875  1.00  0.00            
ATOM   3877  H7  MOL    67      67.636  56.304   9.171  1.00  0.00            
ATOM   3878  H8  MOL    67      66.133  59.943   7.437  1.00  0.00            
ATOM   3879  H9  MOL    67      61.322  62.254  17.212  1.00  0.00            
ATOM   3880  H10 MOL    67      67.508  57.993   7.358  1.00  0.00            
ATOM   3881  H11 MOL    67      59.802  62.411  19.043  1.00  0.00            
ATOM   3882  H12 MOL    67      55.907  58.473  21.544  1.00  0.00            
ATOM   3883  H13 MOL    67      54.711  62.271  19.744  1.00  0.00            
ATOM   3884  H14 MOL    67      54.381  58.895  23.325  1.00  0.00            
ATOM   3885  H15 MOL    67      53.137  62.601  21.793  1.00  0.00            
ATOM   3886  H16 MOL    67       52.86  60.773  23.455  1.00  0.00            
ATOM   4177  O1  MOL    73      57.788  67.128  20.199  1.00  0.00            
ATOM   4178  C1  MOL    73      60.692  62.291  12.432  1.00  0.00            
ATOM   4179  C2  MOL    73       59.71  62.617  13.398  1.00  0.00            
ATOM   4180  C3  MOL    73      61.873  63.021  12.385  1.00  0.00            
ATOM   4181  C4  MOL    73      62.855   62.87  11.232  1.00  0.00            
ATOM   4182  N1  MOL    73      64.028  63.592  11.343  1.00  0.00            
ATOM   4183  C5  MOL    73       64.37  64.408  12.356  1.00  0.00            
ATOM   4184  C6  MOL    73      64.901  63.559  10.285  1.00  0.00            
ATOM   4185  C7  MOL    73      64.764  64.459   9.226  1.00  0.00            
ATOM   4186  C8  MOL    73      65.716  64.562    8.24  1.00  0.00            
ATOM   4187  C9  MOL    73      65.974  62.663  10.272  1.00  0.00            
ATOM   4188  C10 MOL    73       66.92  62.737    9.23  1.00  0.00            
ATOM   4189  C11 MOL    73      66.804  63.726    8.19  1.00  0.00            
ATOM   4190  C12 MOL    73      62.103  63.993  13.341  1.00  0.00            
ATOM   4191  C13 MOL    73      63.283  64.662    13.3  1.00  0.00            
ATOM   4192  C14 MOL    73      63.466  65.664  14.285  1.00  0.00            
ATOM   4193  C15 MOL    73      59.972  63.568  14.406  1.00  0.00            
ATOM   4194  C16 MOL    73      59.009  63.856  15.366  1.00  0.00            
ATOM   4195  N2  MOL    73      57.851  63.112  15.409  1.00  0.00            
ATOM   4196  C17 MOL    73      56.976   63.33  16.419  1.00  0.00            
ATOM   4197  C18 MOL    73      61.147  64.286  14.321  1.00  0.00            
ATOM   4198  C19 MOL    73      61.361  65.338  15.217  1.00  0.00            
ATOM   4199  N3  MOL    73      62.519   66.05  15.165  1.00  0.00            
ATOM   4200  C20 MOL    73       57.17  64.374  17.335  1.00  0.00            
ATOM   4201  C21 MOL    73      56.123  64.708  18.315  1.00  0.00            
ATOM   4202  C22 MOL    73      58.299  65.149  17.208  1.00  0.00            
ATOM   4203  C23 MOL    73       59.26  64.849  16.291  1.00  0.00            
ATOM   4204  C24 MOL    73      58.527   66.15  18.157  1.00  0.00            
ATOM   4205  C25 MOL    73      60.425  65.619  16.195  1.00  0.00            
ATOM   4206  C26 MOL    73       60.58  66.718  17.072  1.00  0.00            
ATOM   4207  C27 MOL    73      59.686  66.959  18.106  1.00  0.00            
ATOM   4208  N4  MOL    73       56.47  65.569  19.303  1.00  0.00            
ATOM   4209  C28 MOL    73      55.543  65.821  20.423  1.00  0.00            
ATOM   4210  C29 MOL    73      54.444  66.685  20.327  1.00  0.00            
ATOM   4211  C30 MOL    73       53.47  66.756  21.358  1.00  0.00            
ATOM   4212  C31 MOL    73      55.607  64.961  21.496  1.00  0.00            
ATOM   4213  C32 MOL    73      57.594  66.286  19.319  1.00  0.00            
ATOM   4214  C33 MOL    73      54.655  65.042  22.483  1.00  0.00            
ATOM   4215  C34 MOL    73      53.639  66.019  22.513  1.00  0.00            
ATOM   4216  O2  MOL    73      62.565  62.223  10.267  1.00  0.00            
ATOM   4217  O3  MOL    73      65.525  64.877  12.499  1.00  0.00            
ATOM   4218  O4  MOL    73      54.982  64.284  18.247  1.00  0.00            
ATOM   4219  H1  MOL    73       60.55  61.438  11.728  1.00  0.00            
ATOM   4220  H2  MOL    73      58.843  61.954  13.341  1.00  0.00            
ATOM   4221  H3  MOL    73      66.089  61.903  11.047  1.00  0.00            
ATOM   4222  H4  MOL    73       63.91  65.002   9.214  1.00  0.00            
ATOM   4223  H5  MOL    73      64.341   66.27   14.19  1.00  0.00            
ATOM   4224  H6  MOL    73      56.076  62.752  16.484  1.00  0.00            
ATOM   4225  H7  MOL    73      67.707  61.936   9.239  1.00  0.00            
ATOM   4226  H8  MOL    73      65.616  65.361   7.376  1.00  0.00            
ATOM   4227  H9  MOL    73      61.392   67.46  16.931  1.00  0.00            
ATOM   4228  H10 MOL    73      67.497  63.675   7.365  1.00  0.00            
ATOM   4229  H11 MOL    73      59.777  67.784  18.845  1.00  0.00            
ATOM   4230  H12 MOL    73      56.373   64.16    21.5  1.00  0.00            
ATOM   4231  H13 MOL    73      54.351  67.284  19.453  1.00  0.00            
ATOM   4232  H14 MOL    73       54.73  64.368  23.294  1.00  0.00            
ATOM   4233  H15 MOL    73      52.604  67.443  21.258  1.00  0.00            
ATOM   4234  H16 MOL    73      53.065  66.092  23.453  1.00  0.00            
ATOM   4525  O1  MOL    79      57.453  72.422   19.82  1.00  0.00            
ATOM   4526  C1  MOL    79      60.699  67.488  12.158  1.00  0.00            
ATOM   4527  C2  MOL    79      59.757  67.783  13.172  1.00  0.00            
ATOM   4528  C3  MOL    79      61.964   68.12  12.257  1.00  0.00            
ATOM   4529  C4  MOL    79      63.044   67.79  11.219  1.00  0.00            
ATOM   4530  N1  MOL    79      64.141  68.671  11.176  1.00  0.00            
ATOM   4531  C5  MOL    79      64.329  69.583  12.131  1.00  0.00            
ATOM   4532  C6  MOL    79      65.083  68.513  10.084  1.00  0.00            
ATOM   4533  C7  MOL    79      65.031  69.466   9.034  1.00  0.00            
ATOM   4534  C8  MOL    79      65.978  69.482   8.006  1.00  0.00            
ATOM   4535  C9  MOL    79      66.099  67.577  10.088  1.00  0.00            
ATOM   4536  C10 MOL    79      67.013  67.536   9.032  1.00  0.00            
ATOM   4537  C11 MOL    79      66.949  68.506   8.005  1.00  0.00            
ATOM   4538  C12 MOL    79      62.145  69.053   13.23  1.00  0.00            
ATOM   4539  C13 MOL    79       63.29  69.801  13.159  1.00  0.00            
ATOM   4540  C14 MOL    79      63.437  70.819  14.085  1.00  0.00            
ATOM   4541  C15 MOL    79      59.971  68.648  14.212  1.00  0.00            
ATOM   4542  C16 MOL    79      58.959  68.914  15.119  1.00  0.00            
ATOM   4543  N2  MOL    79       57.84  68.217  15.184  1.00  0.00            
ATOM   4544  C17 MOL    79      56.926  68.438  16.114  1.00  0.00            
ATOM   4545  C18 MOL    79      61.205  69.364  14.222  1.00  0.00            
ATOM   4546  C19 MOL    79      61.465  70.376   15.14  1.00  0.00            
ATOM   4547  N3  MOL    79      62.573  71.118  15.094  1.00  0.00            
ATOM   4548  C20 MOL    79      57.077  69.477  17.057  1.00  0.00            
ATOM   4549  C21 MOL    79      55.986   69.74  18.084  1.00  0.00            
ATOM   4550  C22 MOL    79      58.241  70.276  16.992  1.00  0.00            
ATOM   4551  C23 MOL    79      59.178  69.982  15.991  1.00  0.00            
ATOM   4552  C24 MOL    79      58.419   71.29  17.944  1.00  0.00            
ATOM   4553  C25 MOL    79      60.427  70.658  16.012  1.00  0.00            
ATOM   4554  C26 MOL    79      60.584  71.686  16.971  1.00  0.00            
ATOM   4555  C27 MOL    79      59.596  72.007  17.911  1.00  0.00            
ATOM   4556  N4  MOL    79      56.317  70.606  19.085  1.00  0.00            
ATOM   4557  C28 MOL    79      55.385  70.636  20.221  1.00  0.00            
ATOM   4558  C29 MOL    79      54.344  71.617  20.253  1.00  0.00            
ATOM   4559  C30 MOL    79      53.473  71.711  21.343  1.00  0.00            
ATOM   4560  C31 MOL    79      55.475  69.763  21.282  1.00  0.00            
ATOM   4561  C32 MOL    79      57.363  71.494  19.055  1.00  0.00            
ATOM   4562  C33 MOL    79      54.617  69.864  22.351  1.00  0.00            
ATOM   4563  C34 MOL    79      53.627   70.83  22.359  1.00  0.00            
ATOM   4564  O2  MOL    79      62.885  66.963  10.376  1.00  0.00            
ATOM   4565  O3  MOL    79      65.335  70.245  12.098  1.00  0.00            
ATOM   4566  O4  MOL    79      54.859   69.31  17.969  1.00  0.00            
ATOM   4567  H1  MOL    79       60.48  66.687  11.428  1.00  0.00            
ATOM   4568  H2  MOL    79      58.792  67.265  13.078  1.00  0.00            
ATOM   4569  H3  MOL    79      66.176  66.824  10.916  1.00  0.00            
ATOM   4570  H4  MOL    79      64.249  70.189   8.972  1.00  0.00            
ATOM   4571  H5  MOL    79      64.408  71.383  14.222  1.00  0.00            
ATOM   4572  H6  MOL    79      56.094  67.912  16.084  1.00  0.00            
ATOM   4573  H7  MOL    79      67.839  66.758   8.994  1.00  0.00            
ATOM   4574  H8  MOL    79       65.79  70.222   7.189  1.00  0.00            
ATOM   4575  H9  MOL    79      61.467  72.395   16.95  1.00  0.00            
ATOM   4576  H10 MOL    79      67.741  68.655   7.215  1.00  0.00            
ATOM   4577  H11 MOL    79      59.745  72.888  18.606  1.00  0.00            
ATOM   4578  H12 MOL    79      56.233  69.031  21.303  1.00  0.00            
ATOM   4579  H13 MOL    79      54.314  72.247   19.31  1.00  0.00            
ATOM   4580  H14 MOL    79      54.721  69.129  23.105  1.00  0.00            
ATOM   4581  H15 MOL    79      52.629  72.443  21.394  1.00  0.00            
ATOM   4582  H16 MOL    79       52.97   70.89  23.233  1.00  0.00            
ATOM   4873  O1  MOL    85        3.84   5.017   20.01  1.00  0.00            
ATOM   4874  C1  MOL    85       7.193   0.267   12.29  1.00  0.00            
ATOM   4875  C2  MOL    85       6.229   0.498  13.271  1.00  0.00            
ATOM   4876  C3  MOL    85       8.372   1.027  12.308  1.00  0.00            
ATOM   4877  C4  MOL    85       9.442   0.802  11.208  1.00  0.00            
ATOM   4878  N1  MOL    85      10.497   1.628   11.19  1.00  0.00            
ATOM   4879  C5  MOL    85      10.696   2.571  12.129  1.00  0.00            
ATOM   4880  C6  MOL    85      11.415   1.595  10.062  1.00  0.00            
ATOM   4881  C7  MOL    85      11.558   2.614   9.159  1.00  0.00            
ATOM   4882  C8  MOL    85      12.579   2.562   8.141  1.00  0.00            
ATOM   4883  C9  MOL    85      12.343   0.534   9.923  1.00  0.00            
ATOM   4884  C10 MOL    85       13.28   0.394   8.917  1.00  0.00            
ATOM   4885  C11 MOL    85      13.343   1.425   7.961  1.00  0.00            
ATOM   4886  C12 MOL    85       8.473   2.072  13.217  1.00  0.00            
ATOM   4887  C13 MOL    85       9.625   2.828  13.149  1.00  0.00            
ATOM   4888  C14 MOL    85       9.823   3.847  14.093  1.00  0.00            
ATOM   4889  C15 MOL    85       6.402   1.493  14.235  1.00  0.00            
ATOM   4890  C16 MOL    85       5.403   1.809    15.2  1.00  0.00            
ATOM   4891  N2  MOL    85       4.266   1.138  15.165  1.00  0.00            
ATOM   4892  C17 MOL    85       3.337   1.443  16.063  1.00  0.00            
ATOM   4893  C18 MOL    85        7.59   2.283  14.218  1.00  0.00            
ATOM   4894  C19 MOL    85        7.78   3.354  15.126  1.00  0.00            
ATOM   4895  N3  MOL    85       8.895   4.104  15.026  1.00  0.00            
ATOM   4896  C20 MOL    85       3.436   2.374   17.05  1.00  0.00            
ATOM   4897  C21 MOL    85       2.378   2.466  18.067  1.00  0.00            
ATOM   4898  C22 MOL    85       4.612   3.145  17.104  1.00  0.00            
ATOM   4899  C23 MOL    85       5.619   2.869  16.133  1.00  0.00            
ATOM   4900  C24 MOL    85       4.767   4.085  18.097  1.00  0.00            
ATOM   4901  C25 MOL    85        6.87   3.603   16.16  1.00  0.00            
ATOM   4902  C26 MOL    85       6.938   4.629  17.084  1.00  0.00            
ATOM   4903  C27 MOL    85       5.961   4.832  18.063  1.00  0.00            
ATOM   4904  N4  MOL    85       2.609   3.353  19.074  1.00  0.00            
ATOM   4905  C28 MOL    85       1.731   3.394  20.173  1.00  0.00            
ATOM   4906  C29 MOL    85       0.764   4.406  20.261  1.00  0.00            
ATOM   4907  C30 MOL    85       0.076   4.618  21.395  1.00  0.00            
ATOM   4908  C31 MOL    85        1.78   2.445  21.222  1.00  0.00            
ATOM   4909  C32 MOL    85        3.66    4.19  19.121  1.00  0.00            
ATOM   4910  C33 MOL    85       0.916   2.633   22.33  1.00  0.00            
ATOM   4911  C34 MOL    85       0.107   3.734  22.461  1.00  0.00            
ATOM   4912  O2  MOL    85       9.343  -0.092  10.415  1.00  0.00            
ATOM   4913  O3  MOL    85       11.78   3.191  12.134  1.00  0.00            
ATOM   4914  O4  MOL    85       1.384   1.818  17.998  1.00  0.00            
ATOM   4915  H1  MOL    85       7.005   -0.53  11.573  1.00  0.00            
ATOM   4916  H2  MOL    85       5.306  -0.114  13.318  1.00  0.00            
ATOM   4917  H3  MOL    85      12.359  -0.107  10.811  1.00  0.00            
ATOM   4918  H4  MOL    85      10.916   3.503   9.176  1.00  0.00            
ATOM   4919  H5  MOL    85      10.649   4.567   14.06  1.00  0.00            
ATOM   4920  H6  MOL    85       2.417   0.875  15.924  1.00  0.00            
ATOM   4921  H7  MOL    85      13.801  -0.577   8.954  1.00  0.00            
ATOM   4922  H8  MOL    85      12.594   3.397   7.437  1.00  0.00            
ATOM   4923  H9  MOL    85       7.812   5.265  17.007  1.00  0.00            
ATOM   4924  H10 MOL    85      13.911   1.363   7.101  1.00  0.00            
ATOM   4925  H11 MOL    85        6.01   5.601   18.89  1.00  0.00            
ATOM   4926  H12 MOL    85       2.526    1.66  21.222  1.00  0.00            
ATOM   4927  H13 MOL    85        0.78   5.226  19.532  1.00  0.00            
ATOM   4928  H14 MOL    85       0.994   1.947  23.178  1.00  0.00            
ATOM   4929  H15 MOL    85      -0.495   5.498  21.316  1.00  0.00            
ATOM   4930  H16 MOL    85      -0.428   3.935  23.402  1.00  0.00            
ATOM   5221  O1  MOL    91       4.146  10.018  20.328  1.00  0.00            
ATOM   5222  C1  MOL    91       7.231   5.187  12.493  1.00  0.00            
ATOM   5223  C2  MOL    91       6.251   5.546  13.403  1.00  0.00            
ATOM   5224  C3  MOL    91       8.346   6.032  12.399  1.00  0.00            
ATOM   5225  C4  MOL    91       9.327   5.926  11.271  1.00  0.00            
ATOM   5226  N1  MOL    91      10.509   6.579  11.328  1.00  0.00            
ATOM   5227  C5  MOL    91      10.839   7.433  12.324  1.00  0.00            
ATOM   5228  C6  MOL    91      11.404    6.47  10.198  1.00  0.00            
ATOM   5229  C7  MOL    91      11.142   7.339   9.065  1.00  0.00            
ATOM   5230  C8  MOL    91      12.046   7.426   7.997  1.00  0.00            
ATOM   5231  C9  MOL    91      12.525   5.627  10.178  1.00  0.00            
ATOM   5232  C10 MOL    91      13.371     5.7    9.07  1.00  0.00            
ATOM   5233  C11 MOL    91      13.116   6.522   7.935  1.00  0.00            
ATOM   5234  C12 MOL    91       8.541   7.102  13.283  1.00  0.00            
ATOM   5235  C13 MOL    91       9.772   7.777  13.209  1.00  0.00            
ATOM   5236  C14 MOL    91      10.012    8.73  14.185  1.00  0.00            
ATOM   5237  C15 MOL    91       6.392   6.643  14.292  1.00  0.00            
ATOM   5238  C16 MOL    91        5.38   6.936  15.246  1.00  0.00            
ATOM   5239  N2  MOL    91       4.249   6.238   15.29  1.00  0.00            
ATOM   5240  C17 MOL    91       3.296   6.528  16.285  1.00  0.00            
ATOM   5241  C18 MOL    91       7.603   7.388  14.294  1.00  0.00            
ATOM   5242  C19 MOL    91       7.894   8.392  15.255  1.00  0.00            
ATOM   5243  N3  MOL    91       9.106   8.946  15.208  1.00  0.00            
ATOM   5244  C20 MOL    91       3.503   7.427  17.217  1.00  0.00            
ATOM   5245  C21 MOL    91       2.451   7.709  18.279  1.00  0.00            
ATOM   5246  C22 MOL    91       4.698   8.142  17.235  1.00  0.00            
ATOM   5247  C23 MOL    91       5.668   7.889  16.249  1.00  0.00            
ATOM   5248  C24 MOL    91       4.912   9.041  18.252  1.00  0.00            
ATOM   5249  C25 MOL    91       6.911   8.596  16.214  1.00  0.00            
ATOM   5250  C26 MOL    91       7.043   9.605  17.199  1.00  0.00            
ATOM   5251  C27 MOL    91       6.078   9.824  18.174  1.00  0.00            
ATOM   5252  N4  MOL    91       2.772   8.519  19.302  1.00  0.00            
ATOM   5253  C28 MOL    91       1.873   8.561  20.416  1.00  0.00            
ATOM   5254  C29 MOL    91         0.9   9.548  20.598  1.00  0.00            
ATOM   5255  C30 MOL    91       0.011   9.447   21.64  1.00  0.00            
ATOM   5256  C31 MOL    91       2.032   7.625  21.396  1.00  0.00            
ATOM   5257  C32 MOL    91       3.925   9.254  19.398  1.00  0.00            
ATOM   5258  C33 MOL    91       1.185    7.59  22.477  1.00  0.00            
ATOM   5259  C34 MOL    91       0.217    8.53  22.666  1.00  0.00            
ATOM   5260  O2  MOL    91       9.091   5.073  10.413  1.00  0.00            
ATOM   5261  O3  MOL    91      11.973   7.883  12.292  1.00  0.00            
ATOM   5262  O4  MOL    91       1.296   7.272  18.161  1.00  0.00            
ATOM   5263  H1  MOL    91       7.125   4.314  11.827  1.00  0.00            
ATOM   5264  H2  MOL    91       5.379   4.955  13.371  1.00  0.00            
ATOM   5265  H3  MOL    91      12.787   5.029  11.028  1.00  0.00            
ATOM   5266  H4  MOL    91      10.199   7.942    9.07  1.00  0.00            
ATOM   5267  H5  MOL    91      11.046   9.021  14.384  1.00  0.00            
ATOM   5268  H6  MOL    91       2.409   5.969  16.135  1.00  0.00            
ATOM   5269  H7  MOL    91       14.21   5.038   9.021  1.00  0.00            
ATOM   5270  H8  MOL    91      11.783   8.024    7.14  1.00  0.00            
ATOM   5271  H9  MOL    91       7.881  10.265  17.134  1.00  0.00            
ATOM   5272  H10 MOL    91      13.885   6.564   7.137  1.00  0.00            
ATOM   5273  H11 MOL    91       6.196  10.563   18.95  1.00  0.00            
ATOM   5274  H12 MOL    91       2.773   6.751  21.255  1.00  0.00            
ATOM   5275  H13 MOL    91       0.766  10.229  19.806  1.00  0.00            
ATOM   5276  H14 MOL    91       1.234   6.727  23.202  1.00  0.00            
ATOM   5277  H15 MOL    91      -0.736  10.132  21.656  1.00  0.00            
ATOM   5278  H16 MOL    91      -0.492   8.423  23.532  1.00  0.00            
ATOM   5569  O1  MOL    97       3.952  15.694  19.845  1.00  0.00            
ATOM   5570  C1  MOL    97       7.095  10.467  12.466  1.00  0.00            
ATOM   5571  C2  MOL    97       6.225  10.732  13.532  1.00  0.00            
ATOM   5572  C3  MOL    97        8.21  11.308  12.326  1.00  0.00            
ATOM   5573  C4  MOL    97       9.195  11.024  11.188  1.00  0.00            
ATOM   5574  N1  MOL    97      10.313  11.867  11.006  1.00  0.00            
ATOM   5575  C5  MOL    97      10.618  12.799  11.967  1.00  0.00            
ATOM   5576  C6  MOL    97      11.242  11.596   9.919  1.00  0.00            
ATOM   5577  C7  MOL    97      11.317   12.54   8.872  1.00  0.00            
ATOM   5578  C8  MOL    97       12.28  12.338   7.901  1.00  0.00            
ATOM   5579  C9  MOL    97      12.099   10.52   9.986  1.00  0.00            
ATOM   5580  C10 MOL    97      13.045  10.323   9.012  1.00  0.00            
ATOM   5581  C11 MOL    97       13.13  11.298   8.022  1.00  0.00            
ATOM   5582  C12 MOL    97       8.447  12.403  13.151  1.00  0.00            
ATOM   5583  C13 MOL    97       9.597  13.128  12.924  1.00  0.00            
ATOM   5584  C14 MOL    97       9.751   14.19   13.77  1.00  0.00            
ATOM   5585  C15 MOL    97       6.516  11.759  14.426  1.00  0.00            
ATOM   5586  C16 MOL    97        5.63  11.993  15.448  1.00  0.00            
ATOM   5587  N2  MOL    97        4.52  11.209   15.57  1.00  0.00            
ATOM   5588  C17 MOL    97        3.67  11.498  16.563  1.00  0.00            
ATOM   5589  C18 MOL    97       7.594  12.644  14.216  1.00  0.00            
ATOM   5590  C19 MOL    97       7.837  13.761  15.011  1.00  0.00            
ATOM   5591  N3  MOL    97        8.91  14.588  14.795  1.00  0.00            
ATOM   5592  C20 MOL    97       3.821  12.526  17.392  1.00  0.00            
ATOM   5593  C21 MOL    97       2.739  12.795  18.395  1.00  0.00            
ATOM   5594  C22 MOL    97       4.876  13.435  17.232  1.00  0.00            
ATOM   5595  C23 MOL    97       5.786  13.192  16.225  1.00  0.00            
ATOM   5596  C24 MOL    97       4.937  14.577  18.007  1.00  0.00            
ATOM   5597  C25 MOL    97       6.872  14.075  16.029  1.00  0.00            
ATOM   5598  C26 MOL    97       7.013  15.199  16.803  1.00  0.00            
ATOM   5599  C27 MOL    97       5.978   15.46  17.746  1.00  0.00            
ATOM   5600  N4  MOL    97       2.902   13.85  19.217  1.00  0.00            
ATOM   5601  C28 MOL    97       2.006  13.947  20.371  1.00  0.00            
ATOM   5602  C29 MOL    97       1.019  14.879  20.278  1.00  0.00            
ATOM   5603  C30 MOL    97      -0.043  14.889  21.142  1.00  0.00            
ATOM   5604  C31 MOL    97       1.911   12.98  21.299  1.00  0.00            
ATOM   5605  C32 MOL    97       3.883  14.799  19.054  1.00  0.00            
ATOM   5606  C33 MOL    97        0.85  12.916  22.182  1.00  0.00            
ATOM   5607  C34 MOL    97      -0.113  13.931  22.161  1.00  0.00            
ATOM   5608  O2  MOL    97       9.011  10.104  10.455  1.00  0.00            
ATOM   5609  O3  MOL    97      11.742  13.219  12.066  1.00  0.00            
ATOM   5610  O4  MOL    97        1.83  12.059  18.563  1.00  0.00            
ATOM   5611  H1  MOL    97       6.849   9.583  11.822  1.00  0.00            
ATOM   5612  H2  MOL    97       5.422  10.048  13.786  1.00  0.00            
ATOM   5613  H3  MOL    97      12.219   9.907  10.956  1.00  0.00            
ATOM   5614  H4  MOL    97      10.633  13.408   8.801  1.00  0.00            
ATOM   5615  H5  MOL    97       10.63  14.703  13.611  1.00  0.00            
ATOM   5616  H6  MOL    97        2.85  10.821   16.71  1.00  0.00            
ATOM   5617  H7  MOL    97      13.751   9.514   9.161  1.00  0.00            
ATOM   5618  H8  MOL    97      12.433  13.046   7.056  1.00  0.00            
ATOM   5619  H9  MOL    97        7.72  15.916  16.634  1.00  0.00            
ATOM   5620  H10 MOL    97      13.882  11.206   7.267  1.00  0.00            
ATOM   5621  H11 MOL    97       6.088  16.255  18.455  1.00  0.00            
ATOM   5622  H12 MOL    97       2.602  12.195  21.262  1.00  0.00            
ATOM   5623  H13 MOL    97       1.092   15.66  19.595  1.00  0.00            
ATOM   5624  H14 MOL    97       0.785  12.065  22.857  1.00  0.00            
ATOM   5625  H15 MOL    97      -0.769  15.664  21.104  1.00  0.00            
ATOM   5626  H16 MOL    97       -0.94  13.798  22.809  1.00  0.00            
ATOM   5917  O1  MOL   103       4.101  20.585  19.991  1.00  0.00            
ATOM   5918  C1  MOL   103       6.897  15.791  12.137  1.00  0.00            
ATOM   5919  C2  MOL   103       5.949  16.125  13.112  1.00  0.00            
ATOM   5920  C3  MOL   103       8.078  16.508  12.091  1.00  0.00            
ATOM   5921  C4  MOL   103        9.11  16.179  11.083  1.00  0.00            
ATOM   5922  N1  MOL   103      10.274  16.901  11.142  1.00  0.00            
ATOM   5923  C5  MOL   103      10.514  17.848  12.074  1.00  0.00            
ATOM   5924  C6  MOL   103       11.19  16.791   10.04  1.00  0.00            
ATOM   5925  C7  MOL   103      11.339  17.853   9.171  1.00  0.00            
ATOM   5926  C8  MOL   103      12.245  17.736   8.073  1.00  0.00            
ATOM   5927  C9  MOL   103      11.972  15.672   9.916  1.00  0.00            
ATOM   5928  C10 MOL   103      12.915  15.572   8.893  1.00  0.00            
ATOM   5929  C11 MOL   103      13.029  16.624    7.97  1.00  0.00            
ATOM   5930  C12 MOL   103       8.256   17.55  12.996  1.00  0.00            
ATOM   5931  C13 MOL   103       9.477  18.223  13.048  1.00  0.00            
ATOM   5932  C14 MOL   103       9.673   19.17  13.987  1.00  0.00            
ATOM   5933  C15 MOL   103        6.11  17.127  14.034  1.00  0.00            
ATOM   5934  C16 MOL   103       5.132  17.399   15.03  1.00  0.00            
ATOM   5935  N2  MOL   103       3.955  16.676  15.073  1.00  0.00            
ATOM   5936  C17 MOL   103        3.08   16.91  16.021  1.00  0.00            
ATOM   5937  C18 MOL   103       7.298  17.888   13.93  1.00  0.00            
ATOM   5938  C19 MOL   103       7.573  18.926  14.858  1.00  0.00            
ATOM   5939  N3  MOL   103       8.739  19.605   14.83  1.00  0.00            
ATOM   5940  C20 MOL   103        3.34  17.916  16.992  1.00  0.00            
ATOM   5941  C21 MOL   103       2.333  18.186  18.026  1.00  0.00            
ATOM   5942  C22 MOL   103       4.481  18.609  16.986  1.00  0.00            
ATOM   5943  C23 MOL   103       5.409  18.388  15.964  1.00  0.00            
ATOM   5944  C24 MOL   103       4.734  19.569  17.967  1.00  0.00            
ATOM   5945  C25 MOL   103       6.573  19.158  15.856  1.00  0.00            
ATOM   5946  C26 MOL   103       6.731  20.272   16.73  1.00  0.00            
ATOM   5947  C27 MOL   103       5.817  20.433  17.757  1.00  0.00            
ATOM   5948  N4  MOL   103       2.642  19.057  19.056  1.00  0.00            
ATOM   5949  C28 MOL   103       1.726  19.207   20.11  1.00  0.00            
ATOM   5950  C29 MOL   103       0.793   20.23  20.061  1.00  0.00            
ATOM   5951  C30 MOL   103      -0.325  20.146  20.882  1.00  0.00            
ATOM   5952  C31 MOL   103       1.809  18.306  21.174  1.00  0.00            
ATOM   5953  C32 MOL   103       3.782  19.801   19.08  1.00  0.00            
ATOM   5954  C33 MOL   103       0.793  18.352  22.104  1.00  0.00            
ATOM   5955  C34 MOL   103      -0.272  19.199  21.905  1.00  0.00            
ATOM   5956  O2  MOL   103       8.912  15.289  10.228  1.00  0.00            
ATOM   5957  O3  MOL   103      11.625  18.335   12.22  1.00  0.00            
ATOM   5958  O4  MOL   103       1.268  17.652  18.009  1.00  0.00            
ATOM   5959  H1  MOL   103       6.699  14.946  11.444  1.00  0.00            
ATOM   5960  H2  MOL   103       4.969  15.615  13.038  1.00  0.00            
ATOM   5961  H3  MOL   103      11.964  14.976  10.721  1.00  0.00            
ATOM   5962  H4  MOL   103      10.697  18.692   9.298  1.00  0.00            
ATOM   5963  H5  MOL   103      10.577  19.653  14.171  1.00  0.00            
ATOM   5964  H6  MOL   103       2.195  16.315  16.071  1.00  0.00            
ATOM   5965  H7  MOL   103      13.571  14.643    8.89  1.00  0.00            
ATOM   5966  H8  MOL   103      12.412  18.604   7.414  1.00  0.00            
ATOM   5967  H9  MOL   103       7.499  21.031   16.61  1.00  0.00            
ATOM   5968  H10 MOL   103      13.778  16.486   7.181  1.00  0.00            
ATOM   5969  H11 MOL   103         5.9  21.324  18.389  1.00  0.00            
ATOM   5970  H12 MOL   103       2.639  17.582  21.277  1.00  0.00            
ATOM   5971  H13 MOL   103        0.74  20.957  19.288  1.00  0.00            
ATOM   5972  H14 MOL   103       0.855  17.759  22.959  1.00  0.00            
ATOM   5973  H15 MOL   103       -1.16  20.852  20.849  1.00  0.00            
ATOM   5974  H16 MOL   103      -1.019  19.212  22.694  1.00  0.00            
ATOM   6265  O1  MOL   109       4.472   25.35  20.356  1.00  0.00            
ATOM   6266  C1  MOL   109       7.102   21.05  12.151  1.00  0.00            
ATOM   6267  C2  MOL   109       6.074  21.395   13.07  1.00  0.00            
ATOM   6268  C3  MOL   109       8.346  21.625    12.2  1.00  0.00            
ATOM   6269  C4  MOL   109       9.277  21.462  11.091  1.00  0.00            
ATOM   6270  N1  MOL   109       10.42  22.127  11.161  1.00  0.00            
ATOM   6271  C5  MOL   109      10.797  22.914  12.236  1.00  0.00            
ATOM   6272  C6  MOL   109      11.292  22.062  10.056  1.00  0.00            
ATOM   6273  C7  MOL   109      11.306  23.111   9.165  1.00  0.00            
ATOM   6274  C8  MOL   109      12.208  23.137   8.108  1.00  0.00            
ATOM   6275  C9  MOL   109      12.262  21.035   9.963  1.00  0.00            
ATOM   6276  C10 MOL   109      13.263  21.122   9.053  1.00  0.00            
ATOM   6277  C11 MOL   109      13.204  22.179   8.107  1.00  0.00            
ATOM   6278  C12 MOL   109       8.596  22.531  13.221  1.00  0.00            
ATOM   6279  C13 MOL   109       9.834  23.154  13.289  1.00  0.00            
ATOM   6280  C14 MOL   109      10.088  24.118  14.269  1.00  0.00            
ATOM   6281  C15 MOL   109       6.389  22.281  14.108  1.00  0.00            
ATOM   6282  C16 MOL   109         5.4  22.551  15.071  1.00  0.00            
ATOM   6283  N2  MOL   109       4.149  22.002  15.046  1.00  0.00            
ATOM   6284  C17 MOL   109        3.25  22.207  15.966  1.00  0.00            
ATOM   6285  C18 MOL   109       7.667  22.893  14.172  1.00  0.00            
ATOM   6286  C19 MOL   109       8.048  23.743  15.243  1.00  0.00            
ATOM   6287  N3  MOL   109       9.267  24.406  15.221  1.00  0.00            
ATOM   6288  C20 MOL   109       3.529  23.138   16.98  1.00  0.00            
ATOM   6289  C21 MOL   109        2.51  23.495  18.031  1.00  0.00            
ATOM   6290  C22 MOL   109       4.778  23.696  17.078  1.00  0.00            
ATOM   6291  C23 MOL   109       5.748   23.46  16.115  1.00  0.00            
ATOM   6292  C24 MOL   109       5.133  24.539  18.164  1.00  0.00            
ATOM   6293  C25 MOL   109       7.011  24.045  16.175  1.00  0.00            
ATOM   6294  C26 MOL   109       7.353  24.978  17.233  1.00  0.00            
ATOM   6295  C27 MOL   109       6.368  25.199  18.192  1.00  0.00            
ATOM   6296  N4  MOL   109       2.902  24.218  19.143  1.00  0.00            
ATOM   6297  C28 MOL   109       1.961  24.287  20.241  1.00  0.00            
ATOM   6298  C29 MOL   109       0.943  25.252  20.275  1.00  0.00            
ATOM   6299  C30 MOL   109      -0.024  25.258  21.349  1.00  0.00            
ATOM   6300  C31 MOL   109       2.038  23.286  21.242  1.00  0.00            
ATOM   6301  C32 MOL   109       4.141  24.789  19.295  1.00  0.00            
ATOM   6302  C33 MOL   109       1.138  23.348  22.283  1.00  0.00            
ATOM   6303  C34 MOL   109       0.067  24.241  22.321  1.00  0.00            
ATOM   6304  O2  MOL   109       9.016  20.658  10.234  1.00  0.00            
ATOM   6305  O3  MOL   109      11.889  23.355  12.303  1.00  0.00            
ATOM   6306  O4  MOL   109       1.402  23.074  17.846  1.00  0.00            
ATOM   6307  H1  MOL   109       6.921  20.331  11.311  1.00  0.00            
ATOM   6308  H2  MOL   109       5.132  20.865  13.045  1.00  0.00            
ATOM   6309  H3  MOL   109      12.227  20.261  10.637  1.00  0.00            
ATOM   6310  H4  MOL   109      10.566  23.887   9.266  1.00  0.00            
ATOM   6311  H5  MOL   109      11.064  24.598  14.329  1.00  0.00            
ATOM   6312  H6  MOL   109       2.237  21.753  15.811  1.00  0.00            
ATOM   6313  H7  MOL   109      14.019   20.42   8.906  1.00  0.00            
ATOM   6314  H8  MOL   109      12.199  23.864   7.327  1.00  0.00            
ATOM   6315  H9  MOL   109       8.336  25.384  17.312  1.00  0.00            
ATOM   6316  H10 MOL   109      13.977  22.283   7.365  1.00  0.00            
ATOM   6317  H11 MOL   109       6.698  25.848  19.013  1.00  0.00            
ATOM   6318  H12 MOL   109       2.825  22.526  21.372  1.00  0.00            
ATOM   6319  H13 MOL   109       0.898  26.011  19.516  1.00  0.00            
ATOM   6320  H14 MOL   109        1.23  22.578  23.032  1.00  0.00            
ATOM   6321  H15 MOL   109      -0.849  26.006  21.323  1.00  0.00            
ATOM   6322  H16 MOL   109      -0.577  24.304   23.21  1.00  0.00            
ATOM   6613  O1  MOL   115       4.223  30.423  20.546  1.00  0.00            
ATOM   6614  C1  MOL   115       7.135  25.711  12.598  1.00  0.00            
ATOM   6615  C2  MOL   115       6.252  25.978  13.599  1.00  0.00            
ATOM   6616  C3  MOL   115       8.311  26.547  12.557  1.00  0.00            
ATOM   6617  C4  MOL   115       9.277  26.506  11.428  1.00  0.00            
ATOM   6618  N1  MOL   115      10.381  27.349  11.479  1.00  0.00            
ATOM   6619  C5  MOL   115      10.651  28.194   12.49  1.00  0.00            
ATOM   6620  C6  MOL   115      11.376  27.239  10.379  1.00  0.00            
ATOM   6621  C7  MOL   115      11.154  27.942   9.196  1.00  0.00            
ATOM   6622  C8  MOL   115      12.022  27.759    8.11  1.00  0.00            
ATOM   6623  C9  MOL   115      12.361  26.314  10.416  1.00  0.00            
ATOM   6624  C10 MOL   115      13.203  26.022   9.338  1.00  0.00            
ATOM   6625  C11 MOL   115      13.079  26.835   8.216  1.00  0.00            
ATOM   6626  C12 MOL   115       8.484   27.55  13.543  1.00  0.00            
ATOM   6627  C13 MOL   115       9.599  28.366  13.465  1.00  0.00            
ATOM   6628  C14 MOL   115       9.778  29.409   14.29  1.00  0.00            
ATOM   6629  C15 MOL   115       6.388  26.984  14.545  1.00  0.00            
ATOM   6630  C16 MOL   115       5.412  27.312  15.507  1.00  0.00            
ATOM   6631  N2  MOL   115       4.293   26.64   15.55  1.00  0.00            
ATOM   6632  C17 MOL   115        3.38  26.974    16.5  1.00  0.00            
ATOM   6633  C18 MOL   115       7.575  27.782  14.553  1.00  0.00            
ATOM   6634  C19 MOL   115       7.776  28.948  15.333  1.00  0.00            
ATOM   6635  N3  MOL   115       8.866  29.732  15.188  1.00  0.00            
ATOM   6636  C20 MOL   115       3.556  27.924  17.453  1.00  0.00            
ATOM   6637  C21 MOL   115       2.512  28.298  18.385  1.00  0.00            
ATOM   6638  C22 MOL   115       4.777  28.585  17.432  1.00  0.00            
ATOM   6639  C23 MOL   115       5.686  28.316  16.448  1.00  0.00            
ATOM   6640  C24 MOL   115       4.985  29.575  18.391  1.00  0.00            
ATOM   6641  C25 MOL   115       6.817  29.133  16.374  1.00  0.00            
ATOM   6642  C26 MOL   115       7.049  30.138  17.293  1.00  0.00            
ATOM   6643  C27 MOL   115        6.08  30.359   18.24  1.00  0.00            
ATOM   6644  N4  MOL   115       2.808  29.048  19.475  1.00  0.00            
ATOM   6645  C28 MOL   115       1.865   29.16  20.577  1.00  0.00            
ATOM   6646  C29 MOL   115       0.909  30.171  20.541  1.00  0.00            
ATOM   6647  C30 MOL   115      -0.043  30.203  21.573  1.00  0.00            
ATOM   6648  C31 MOL   115       1.835  28.167  21.606  1.00  0.00            
ATOM   6649  C32 MOL   115       3.989  29.766   19.57  1.00  0.00            
ATOM   6650  C33 MOL   115       0.947  28.302  22.634  1.00  0.00            
ATOM   6651  C34 MOL   115      -0.005  29.311  22.595  1.00  0.00            
ATOM   6652  O2  MOL   115       9.131  25.609  10.567  1.00  0.00            
ATOM   6653  O3  MOL   115      11.691  28.726   12.62  1.00  0.00            
ATOM   6654  O4  MOL   115       1.348  27.943  18.144  1.00  0.00            
ATOM   6655  H1  MOL   115       6.928   25.03  11.891  1.00  0.00            
ATOM   6656  H2  MOL   115       5.382  25.382  13.616  1.00  0.00            
ATOM   6657  H3  MOL   115      12.462  25.685  11.292  1.00  0.00            
ATOM   6658  H4  MOL   115      10.411  28.735   9.147  1.00  0.00            
ATOM   6659  H5  MOL   115      10.663  30.111   14.27  1.00  0.00            
ATOM   6660  H6  MOL   115       2.457  26.367  16.422  1.00  0.00            
ATOM   6661  H7  MOL   115       13.96  25.279   9.316  1.00  0.00            
ATOM   6662  H8  MOL   115      11.925  28.397   7.163  1.00  0.00            
ATOM   6663  H9  MOL   115       7.808  30.897  17.228  1.00  0.00            
ATOM   6664  H10 MOL   115      13.703  26.674   7.267  1.00  0.00            
ATOM   6665  H11 MOL   115       6.136  31.287  18.831  1.00  0.00            
ATOM   6666  H12 MOL   115       2.534  27.345  21.561  1.00  0.00            
ATOM   6667  H13 MOL   115       0.832  30.782  19.745  1.00  0.00            
ATOM   6668  H14 MOL   115        0.94  27.639   23.43  1.00  0.00            
ATOM   6669  H15 MOL   115      -0.818  30.937  21.519  1.00  0.00            
ATOM   6670  H16 MOL   115      -0.649  29.459  23.417  1.00  0.00            
ATOM   6961  O1  MOL   121        4.37  35.959  19.902  1.00  0.00            
ATOM   6962  C1  MOL   121       7.278  31.058  12.348  1.00  0.00            
ATOM   6963  C2  MOL   121       6.332  31.352  13.295  1.00  0.00            
ATOM   6964  C3  MOL   121       8.359  31.916  12.157  1.00  0.00            
ATOM   6965  C4  MOL   121       9.311  31.634  11.055  1.00  0.00            
ATOM   6966  N1  MOL   121      10.428  32.378  11.039  1.00  0.00            
ATOM   6967  C5  MOL   121      10.741  33.337  11.981  1.00  0.00            
ATOM   6968  C6  MOL   121      11.348  32.315   9.973  1.00  0.00            
ATOM   6969  C7  MOL   121      11.384  33.312   8.959  1.00  0.00            
ATOM   6970  C8  MOL   121      12.265  33.205    7.89  1.00  0.00            
ATOM   6971  C9  MOL   121      12.163  31.256   9.831  1.00  0.00            
ATOM   6972  C10 MOL   121      13.064  31.143   8.776  1.00  0.00            
ATOM   6973  C11 MOL   121      13.091  32.132   7.749  1.00  0.00            
ATOM   6974  C12 MOL   121       8.572  32.965  13.077  1.00  0.00            
ATOM   6975  C13 MOL   121       9.741  33.673  13.021  1.00  0.00            
ATOM   6976  C14 MOL   121        9.93  34.637  13.958  1.00  0.00            
ATOM   6977  C15 MOL   121       6.528  32.397  14.215  1.00  0.00            
ATOM   6978  C16 MOL   121       5.577  32.563  15.206  1.00  0.00            
ATOM   6979  N2  MOL   121       4.488  31.805  15.346  1.00  0.00            
ATOM   6980  C17 MOL   121       3.594  32.012   16.36  1.00  0.00            
ATOM   6981  C18 MOL   121       7.692  33.178  14.152  1.00  0.00            
ATOM   6982  C19 MOL   121       7.961   34.19  15.048  1.00  0.00            
ATOM   6983  N3  MOL   121       9.071  34.909   14.97  1.00  0.00            
ATOM   6984  C20 MOL   121       3.784  33.021  17.248  1.00  0.00            
ATOM   6985  C21 MOL   121       2.795   33.27  18.329  1.00  0.00            
ATOM   6986  C22 MOL   121       4.986  33.703  17.242  1.00  0.00            
ATOM   6987  C23 MOL   121       5.932  33.497  16.171  1.00  0.00            
ATOM   6988  C24 MOL   121       5.223  34.743   18.11  1.00  0.00            
ATOM   6989  C25 MOL   121       7.077  34.311  16.111  1.00  0.00            
ATOM   6990  C26 MOL   121       7.273    35.3  17.103  1.00  0.00            
ATOM   6991  C27 MOL   121       6.335  35.563  18.103  1.00  0.00            
ATOM   6992  N4  MOL   121       3.146   34.18  19.312  1.00  0.00            
ATOM   6993  C28 MOL   121       2.247  34.377    20.4  1.00  0.00            
ATOM   6994  C29 MOL   121       1.439  35.506  20.503  1.00  0.00            
ATOM   6995  C30 MOL   121       0.481  35.583  21.483  1.00  0.00            
ATOM   6996  C31 MOL   121       2.054  33.339  21.322  1.00  0.00            
ATOM   6997  C32 MOL   121       4.219  34.993  19.198  1.00  0.00            
ATOM   6998  C33 MOL   121       1.315  33.488  22.456  1.00  0.00            
ATOM   6999  C34 MOL   121       0.429   34.57  22.496  1.00  0.00            
ATOM   7000  O2  MOL   121       9.076  30.804  10.202  1.00  0.00            
ATOM   7001  O3  MOL   121      11.814  33.921  11.892  1.00  0.00            
ATOM   7002  O4  MOL   121       1.741  32.693  18.272  1.00  0.00            
ATOM   7003  H1  MOL   121        7.11  30.258  11.711  1.00  0.00            
ATOM   7004  H2  MOL   121        5.49   30.71  13.386  1.00  0.00            
ATOM   7005  H3  MOL   121       12.09  30.512   10.62  1.00  0.00            
ATOM   7006  H4  MOL   121      10.775  34.195   8.905  1.00  0.00            
ATOM   7007  H5  MOL   121      10.911  35.214  13.887  1.00  0.00            
ATOM   7008  H6  MOL   121       2.759  31.347   16.48  1.00  0.00            
ATOM   7009  H7  MOL   121      13.773  30.282   8.739  1.00  0.00            
ATOM   7010  H8  MOL   121      12.376  34.053   7.215  1.00  0.00            
ATOM   7011  H9  MOL   121       8.166  36.009  17.033  1.00  0.00            
ATOM   7012  H10 MOL   121      13.784  31.992   6.901  1.00  0.00            
ATOM   7013  H11 MOL   121       6.455   36.46  18.754  1.00  0.00            
ATOM   7014  H12 MOL   121       2.658  32.495  21.186  1.00  0.00            
ATOM   7015  H13 MOL   121       1.459  36.225  19.734  1.00  0.00            
ATOM   7016  H14 MOL   121       1.303  32.708  23.217  1.00  0.00            
ATOM   7017  H15 MOL   121      -0.168  36.469  21.455  1.00  0.00            
ATOM   7018  H16 MOL   121       -0.32  34.642  23.294  1.00  0.00            
ATOM   7309  O1  MOL   127       4.766  41.079  20.195  1.00  0.00            
ATOM   7310  C1  MOL   127       7.568  36.234  12.447  1.00  0.00            
ATOM   7311  C2  MOL   127       6.624  36.592  13.437  1.00  0.00            
ATOM   7312  C3  MOL   127       8.752  37.019  12.345  1.00  0.00            
ATOM   7313  C4  MOL   127       9.733  36.768  11.258  1.00  0.00            
ATOM   7314  N1  MOL   127      10.904  37.466  11.297  1.00  0.00            
ATOM   7315  C5  MOL   127      11.222   38.39  12.175  1.00  0.00            
ATOM   7316  C6  MOL   127      11.777  37.299  10.175  1.00  0.00            
ATOM   7317  C7  MOL   127      11.564   38.04   8.971  1.00  0.00            
ATOM   7318  C8  MOL   127      12.384  37.839   7.849  1.00  0.00            
ATOM   7319  C9  MOL   127      12.759  36.296  10.147  1.00  0.00            
ATOM   7320  C10 MOL   127      13.552  36.068   9.013  1.00  0.00            
ATOM   7321  C11 MOL   127      13.405  36.893    7.87  1.00  0.00            
ATOM   7322  C12 MOL   127       8.996  38.007  13.245  1.00  0.00            
ATOM   7323  C13 MOL   127      10.142  38.769  13.172  1.00  0.00            
ATOM   7324  C14 MOL   127      10.314  39.717  14.075  1.00  0.00            
ATOM   7325  C15 MOL   127       6.883   37.54  14.368  1.00  0.00            
ATOM   7326  C16 MOL   127       5.824  37.868  15.269  1.00  0.00            
ATOM   7327  N2  MOL   127       4.681  37.211  15.315  1.00  0.00            
ATOM   7328  C17 MOL   127       3.799  37.446  16.326  1.00  0.00            
ATOM   7329  C18 MOL   127       8.112  38.269  14.264  1.00  0.00            
ATOM   7330  C19 MOL   127       8.329  39.293  15.148  1.00  0.00            
ATOM   7331  N3  MOL   127       9.454  40.049   15.05  1.00  0.00            
ATOM   7332  C20 MOL   127       3.984  38.442  17.272  1.00  0.00            
ATOM   7333  C21 MOL   127       3.015  38.717  18.329  1.00  0.00            
ATOM   7334  C22 MOL   127       5.168  39.197   17.18  1.00  0.00            
ATOM   7335  C23 MOL   127       6.126  38.903  16.188  1.00  0.00            
ATOM   7336  C24 MOL   127       5.399  40.184  18.137  1.00  0.00            
ATOM   7337  C25 MOL   127       7.334   39.62  16.113  1.00  0.00            
ATOM   7338  C26 MOL   127       7.483  40.666  16.975  1.00  0.00            
ATOM   7339  C27 MOL   127       6.512  40.991  17.942  1.00  0.00            
ATOM   7340  N4  MOL   127       3.286  39.635  19.299  1.00  0.00            
ATOM   7341  C28 MOL   127       2.369  39.706  20.425  1.00  0.00            
ATOM   7342  C29 MOL   127       1.405  40.709  20.515  1.00  0.00            
ATOM   7343  C30 MOL   127       0.449  40.677  21.502  1.00  0.00            
ATOM   7344  C31 MOL   127       2.504  38.848  21.532  1.00  0.00            
ATOM   7345  C32 MOL   127       4.436  40.375  19.283  1.00  0.00            
ATOM   7346  C33 MOL   127       1.551  38.825  22.548  1.00  0.00            
ATOM   7347  C34 MOL   127       0.495  39.711  22.514  1.00  0.00            
ATOM   7348  O2  MOL   127       9.456  35.936  10.411  1.00  0.00            
ATOM   7349  O3  MOL   127       12.31   39.01  12.206  1.00  0.00            
ATOM   7350  O4  MOL   127       1.933  38.153  18.341  1.00  0.00            
ATOM   7351  H1  MOL   127       7.361  35.438  11.736  1.00  0.00            
ATOM   7352  H2  MOL   127       5.688  36.068  13.461  1.00  0.00            
ATOM   7353  H3  MOL   127      12.956  35.769  11.057  1.00  0.00            
ATOM   7354  H4  MOL   127      10.725  38.715   8.956  1.00  0.00            
ATOM   7355  H5  MOL   127      11.222  40.294  14.171  1.00  0.00            
ATOM   7356  H6  MOL   127       2.944  36.869  16.249  1.00  0.00            
ATOM   7357  H7  MOL   127      14.147  35.168   8.975  1.00  0.00            
ATOM   7358  H8  MOL   127      12.091  38.375   6.946  1.00  0.00            
ATOM   7359  H9  MOL   127       8.351   41.33  16.876  1.00  0.00            
ATOM   7360  H10 MOL   127      13.931  36.654   6.933  1.00  0.00            
ATOM   7361  H11 MOL   127       6.645  41.888  18.549  1.00  0.00            
ATOM   7362  H12 MOL   127       3.381  38.185  21.641  1.00  0.00            
ATOM   7363  H13 MOL   127       1.205   41.43  19.689  1.00  0.00            
ATOM   7364  H14 MOL   127       1.692   38.23  23.464  1.00  0.00            
ATOM   7365  H15 MOL   127      -0.343  41.365  21.395  1.00  0.00            
ATOM   7366  H16 MOL   127      -0.201  39.693  23.319  1.00  0.00            
ATOM   7657  O1  MOL   133       4.434  46.493    20.1  1.00  0.00            
ATOM   7658  C1  MOL   133       7.438  41.213  12.652  1.00  0.00            
ATOM   7659  C2  MOL   133       6.514  41.541  13.651  1.00  0.00            
ATOM   7660  C3  MOL   133       8.571  42.078  12.515  1.00  0.00            
ATOM   7661  C4  MOL   133       9.542  41.857   11.37  1.00  0.00            
ATOM   7662  N1  MOL   133      10.678  42.558  11.327  1.00  0.00            
ATOM   7663  C5  MOL   133      10.924   43.56  12.201  1.00  0.00            
ATOM   7664  C6  MOL   133      11.401  42.538  10.166  1.00  0.00            
ATOM   7665  C7  MOL   133      11.357  43.579   9.181  1.00  0.00            
ATOM   7666  C8  MOL   133      12.044  43.418   7.977  1.00  0.00            
ATOM   7667  C9  MOL   133      12.219  41.447   9.856  1.00  0.00            
ATOM   7668  C10 MOL   133      12.991  41.348   8.714  1.00  0.00            
ATOM   7669  C11 MOL   133      12.967  42.365   7.771  1.00  0.00            
ATOM   7670  C12 MOL   133       8.711  43.177  13.328  1.00  0.00            
ATOM   7671  C13 MOL   133       9.861  43.915  13.196  1.00  0.00            
ATOM   7672  C14 MOL   133      10.067  45.001  14.017  1.00  0.00            
ATOM   7673  C15 MOL   133       6.645  42.647  14.485  1.00  0.00            
ATOM   7674  C16 MOL   133        5.64  42.986  15.412  1.00  0.00            
ATOM   7675  N2  MOL   133       4.459  42.355   15.44  1.00  0.00            
ATOM   7676  C17 MOL   133       3.535  42.602  16.396  1.00  0.00            
ATOM   7677  C18 MOL   133       7.785  43.474  14.311  1.00  0.00            
ATOM   7678  C19 MOL   133       8.052  44.531  15.222  1.00  0.00            
ATOM   7679  N3  MOL   133       9.181  45.269  15.055  1.00  0.00            
ATOM   7680  C20 MOL   133       3.835   43.59  17.305  1.00  0.00            
ATOM   7681  C21 MOL   133       2.932   43.78  18.453  1.00  0.00            
ATOM   7682  C22 MOL   133       4.948  44.388  17.216  1.00  0.00            
ATOM   7683  C23 MOL   133       5.902  43.991  16.335  1.00  0.00            
ATOM   7684  C24 MOL   133       5.153  45.409  18.158  1.00  0.00            
ATOM   7685  C25 MOL   133       7.133  44.704  16.272  1.00  0.00            
ATOM   7686  C26 MOL   133       7.402  45.716  17.186  1.00  0.00            
ATOM   7687  C27 MOL   133       6.407  46.086  18.092  1.00  0.00            
ATOM   7688  N4  MOL   133        3.22  44.704  19.387  1.00  0.00            
ATOM   7689  C28 MOL   133       2.309  44.761  20.509  1.00  0.00            
ATOM   7690  C29 MOL   133       1.392  45.797  20.552  1.00  0.00            
ATOM   7691  C30 MOL   133       0.643  45.923  21.777  1.00  0.00            
ATOM   7692  C31 MOL   133       2.399  43.828   21.56  1.00  0.00            
ATOM   7693  C32 MOL   133       4.236  45.615  19.261  1.00  0.00            
ATOM   7694  C33 MOL   133       1.553  43.902  22.693  1.00  0.00            
ATOM   7695  C34 MOL   133       0.713  44.985  22.822  1.00  0.00            
ATOM   7696  O2  MOL   133       9.277   41.02  10.512  1.00  0.00            
ATOM   7697  O3  MOL   133      11.957  44.171  12.192  1.00  0.00            
ATOM   7698  O4  MOL   133       1.882  43.198  18.529  1.00  0.00            
ATOM   7699  H1  MOL   133         7.3  40.361  11.978  1.00  0.00            
ATOM   7700  H2  MOL   133        5.64   40.91  13.944  1.00  0.00            
ATOM   7701  H3  MOL   133      12.387  40.656  10.567  1.00  0.00            
ATOM   7702  H4  MOL   133      10.618  44.423   9.279  1.00  0.00            
ATOM   7703  H5  MOL   133      10.928  45.668  13.912  1.00  0.00            
ATOM   7704  H6  MOL   133       2.687  41.956  16.383  1.00  0.00            
ATOM   7705  H7  MOL   133      13.593  40.377   8.648  1.00  0.00            
ATOM   7706  H8  MOL   133      11.878  44.135   7.257  1.00  0.00            
ATOM   7707  H9  MOL   133        8.24  46.324  17.073  1.00  0.00            
ATOM   7708  H10 MOL   133      13.477  42.322   6.795  1.00  0.00            
ATOM   7709  H11 MOL   133       6.585  46.907  18.773  1.00  0.00            
ATOM   7710  H12 MOL   133       3.112  43.027  21.458  1.00  0.00            
ATOM   7711  H13 MOL   133       1.421  46.507  19.752  1.00  0.00            
ATOM   7712  H14 MOL   133       1.625  43.153  23.407  1.00  0.00            
ATOM   7713  H15 MOL   133      -0.032  46.741  21.834  1.00  0.00            
ATOM   7714  H16 MOL   133       0.079   45.19   23.66  1.00  0.00            
ATOM   8005  O1  MOL   139       4.384  51.725  20.015  1.00  0.00            
ATOM   8006  C1  MOL   139       7.305  46.674  12.384  1.00  0.00            
ATOM   8007  C2  MOL   139       6.372  46.891  13.378  1.00  0.00            
ATOM   8008  C3  MOL   139       8.488  47.422  12.288  1.00  0.00            
ATOM   8009  C4  MOL   139       9.414  47.152  11.147  1.00  0.00            
ATOM   8010  N1  MOL   139      10.564  47.871  11.082  1.00  0.00            
ATOM   8011  C5  MOL   139      10.899  48.738  12.102  1.00  0.00            
ATOM   8012  C6  MOL   139      11.404  47.751   9.903  1.00  0.00            
ATOM   8013  C7  MOL   139      11.312  48.668   8.889  1.00  0.00            
ATOM   8014  C8  MOL   139      12.267  48.676   7.874  1.00  0.00            
ATOM   8015  C9  MOL   139      12.337  46.711   9.855  1.00  0.00            
ATOM   8016  C10 MOL   139      13.275  46.612   8.823  1.00  0.00            
ATOM   8017  C11 MOL   139      13.256  47.635   7.862  1.00  0.00            
ATOM   8018  C12 MOL   139        8.68  48.394  13.238  1.00  0.00            
ATOM   8019  C13 MOL   139        9.86  49.096  13.156  1.00  0.00            
ATOM   8020  C14 MOL   139      10.068  50.123  14.054  1.00  0.00            
ATOM   8021  C15 MOL   139       6.575  47.943  14.302  1.00  0.00            
ATOM   8022  C16 MOL   139       5.622  48.212  15.328  1.00  0.00            
ATOM   8023  N2  MOL   139       4.515   47.55  15.409  1.00  0.00            
ATOM   8024  C17 MOL   139       3.626  47.807  16.397  1.00  0.00            
ATOM   8025  C18 MOL   139       7.784  48.687  14.277  1.00  0.00            
ATOM   8026  C19 MOL   139       8.055  49.703  15.183  1.00  0.00            
ATOM   8027  N3  MOL   139       9.196   50.36  15.052  1.00  0.00            
ATOM   8028  C20 MOL   139       3.829  48.819  17.286  1.00  0.00            
ATOM   8029  C21 MOL   139       2.811  49.043  18.332  1.00  0.00            
ATOM   8030  C22 MOL   139       4.982   49.56  17.185  1.00  0.00            
ATOM   8031  C23 MOL   139       5.893  49.308  16.207  1.00  0.00            
ATOM   8032  C24 MOL   139       5.207  50.567  18.112  1.00  0.00            
ATOM   8033  C25 MOL   139       7.098   50.04  16.117  1.00  0.00            
ATOM   8034  C26 MOL   139       7.248  51.137  16.879  1.00  0.00            
ATOM   8035  C27 MOL   139       6.301  51.431  17.854  1.00  0.00            
ATOM   8036  N4  MOL   139       3.105  49.971  19.336  1.00  0.00            
ATOM   8037  C28 MOL   139       2.255  50.077  20.573  1.00  0.00            
ATOM   8038  C29 MOL   139       1.301   51.03  20.741  1.00  0.00            
ATOM   8039  C30 MOL   139       0.349  51.039  21.717  1.00  0.00            
ATOM   8040  C31 MOL   139       2.368  49.116  21.553  1.00  0.00            
ATOM   8041  C32 MOL   139       4.235  50.827  19.202  1.00  0.00            
ATOM   8042  C33 MOL   139       1.545  49.094  22.654  1.00  0.00            
ATOM   8043  C34 MOL   139       0.476  50.065  22.761  1.00  0.00            
ATOM   8044  O2  MOL   139       9.033  46.434  10.229  1.00  0.00            
ATOM   8045  O3  MOL   139      12.019  49.298  12.105  1.00  0.00            
ATOM   8046  O4  MOL   139       1.755  48.418  18.404  1.00  0.00            
ATOM   8047  H1  MOL   139       7.036  45.859  11.712  1.00  0.00            
ATOM   8048  H2  MOL   139       5.501  46.229  13.456  1.00  0.00            
ATOM   8049  H3  MOL   139      12.408  45.924  10.603  1.00  0.00            
ATOM   8050  H4  MOL   139      10.454  49.431    8.83  1.00  0.00            
ATOM   8051  H5  MOL   139      10.907  50.706  14.039  1.00  0.00            
ATOM   8052  H6  MOL   139       2.818  47.084  16.523  1.00  0.00            
ATOM   8053  H7  MOL   139      13.986  45.787   8.767  1.00  0.00            
ATOM   8054  H8  MOL   139      12.067  49.394   7.133  1.00  0.00            
ATOM   8055  H9  MOL   139       8.051  51.801  16.696  1.00  0.00            
ATOM   8056  H10 MOL   139      13.975  47.629   7.007  1.00  0.00            
ATOM   8057  H11 MOL   139       6.531  52.288  18.416  1.00  0.00            
ATOM   8058  H12 MOL   139        3.12  48.296  21.399  1.00  0.00            
ATOM   8059  H13 MOL   139       1.252  51.938   20.12  1.00  0.00            
ATOM   8060  H14 MOL   139       1.613  48.251  23.375  1.00  0.00            
ATOM   8061  H15 MOL   139      -0.344  51.831  21.752  1.00  0.00            
ATOM   8062  H16 MOL   139      -0.272  49.978  23.559  1.00  0.00            
ATOM   8353  O1  MOL   145       4.696  56.481  20.326  1.00  0.00            
ATOM   8354  C1  MOL   145       7.305  52.123   12.22  1.00  0.00            
ATOM   8355  C2  MOL   145       6.359  52.235  13.288  1.00  0.00            
ATOM   8356  C3  MOL   145       8.521  52.807   12.22  1.00  0.00            
ATOM   8357  C4  MOL   145        9.43  52.561  11.121  1.00  0.00            
ATOM   8358  N1  MOL   145      10.629  53.235  11.075  1.00  0.00            
ATOM   8359  C5  MOL   145       11.07  53.995  12.115  1.00  0.00            
ATOM   8360  C6  MOL   145      11.445  53.201   9.859  1.00  0.00            
ATOM   8361  C7  MOL   145      11.376  54.224   8.875  1.00  0.00            
ATOM   8362  C8  MOL   145      12.162   54.12   7.741  1.00  0.00            
ATOM   8363  C9  MOL   145      12.376  52.126   9.696  1.00  0.00            
ATOM   8364  C10 MOL   145       13.21  52.069   8.567  1.00  0.00            
ATOM   8365  C11 MOL   145      13.058  53.031   7.577  1.00  0.00            
ATOM   8366  C12 MOL   145       8.841  53.597   13.25  1.00  0.00            
ATOM   8367  C13 MOL   145      10.042  54.286  13.167  1.00  0.00            
ATOM   8368  C14 MOL   145      10.334  55.157  14.224  1.00  0.00            
ATOM   8369  C15 MOL   145       6.651  53.198   14.22  1.00  0.00            
ATOM   8370  C16 MOL   145       5.724  53.526   15.23  1.00  0.00            
ATOM   8371  N2  MOL   145       4.495  52.861  15.211  1.00  0.00            
ATOM   8372  C17 MOL   145       3.657  53.211   16.18  1.00  0.00            
ATOM   8373  C18 MOL   145       7.875  53.845  14.242  1.00  0.00            
ATOM   8374  C19 MOL   145       8.311   54.76  15.235  1.00  0.00            
ATOM   8375  N3  MOL   145       9.474  55.428  15.197  1.00  0.00            
ATOM   8376  C20 MOL   145       3.887   54.07  17.249  1.00  0.00            
ATOM   8377  C21 MOL   145       2.905  54.347  18.272  1.00  0.00            
ATOM   8378  C22 MOL   145       5.117  54.641  17.266  1.00  0.00            
ATOM   8379  C23 MOL   145        6.09  54.466  16.261  1.00  0.00            
ATOM   8380  C24 MOL   145       5.382  55.578  18.304  1.00  0.00            
ATOM   8381  C25 MOL   145       7.357  55.053  16.201  1.00  0.00            
ATOM   8382  C26 MOL   145       7.594  55.901  17.245  1.00  0.00            
ATOM   8383  C27 MOL   145       6.621  56.266  18.178  1.00  0.00            
ATOM   8384  N4  MOL   145       3.205  55.208  19.261  1.00  0.00            
ATOM   8385  C28 MOL   145       2.242  55.266  20.404  1.00  0.00            
ATOM   8386  C29 MOL   145       1.291  56.319  20.565  1.00  0.00            
ATOM   8387  C30 MOL   145       0.421  56.369  21.626  1.00  0.00            
ATOM   8388  C31 MOL   145       2.123  54.201  21.309  1.00  0.00            
ATOM   8389  C32 MOL   145       4.417  55.779  19.414  1.00  0.00            
ATOM   8390  C33 MOL   145       1.281  54.245  22.418  1.00  0.00            
ATOM   8391  C34 MOL   145       0.496  55.348  22.596  1.00  0.00            
ATOM   8392  O2  MOL   145       9.061  51.879  10.187  1.00  0.00            
ATOM   8393  O3  MOL   145      12.211   54.35  12.251  1.00  0.00            
ATOM   8394  O4  MOL   145       1.798  53.816   18.18  1.00  0.00            
ATOM   8395  H1  MOL   145       6.974  51.571  11.337  1.00  0.00            
ATOM   8396  H2  MOL   145       5.474  51.728  13.178  1.00  0.00            
ATOM   8397  H3  MOL   145        12.5  51.402  10.506  1.00  0.00            
ATOM   8398  H4  MOL   145      10.709  54.978    9.01  1.00  0.00            
ATOM   8399  H5  MOL   145      11.344   55.57  14.319  1.00  0.00            
ATOM   8400  H6  MOL   145       2.783   52.64  16.214  1.00  0.00            
ATOM   8401  H7  MOL   145      13.887  51.217   8.435  1.00  0.00            
ATOM   8402  H8  MOL   145      12.002  54.784   6.958  1.00  0.00            
ATOM   8403  H9  MOL   145       8.476  56.442  17.279  1.00  0.00            
ATOM   8404  H10 MOL   145      13.698  53.108   6.697  1.00  0.00            
ATOM   8405  H11 MOL   145       6.735   57.15  18.798  1.00  0.00            
ATOM   8406  H12 MOL   145       2.771  53.333   21.21  1.00  0.00            
ATOM   8407  H13 MOL   145        1.21  57.064  19.789  1.00  0.00            
ATOM   8408  H14 MOL   145       1.261  53.487  23.196  1.00  0.00            
ATOM   8409  H15 MOL   145       -0.19  57.237  21.717  1.00  0.00            
ATOM   8410  H16 MOL   145      -0.175  55.482  23.473  1.00  0.00            
ATOM   8701  O1  MOL   151        4.22  61.878  19.926  1.00  0.00            
ATOM   8702  C1  MOL   151       7.509  56.719   12.46  1.00  0.00            
ATOM   8703  C2  MOL   151       6.582  56.943  13.467  1.00  0.00            
ATOM   8704  C3  MOL   151       8.691  57.463  12.399  1.00  0.00            
ATOM   8705  C4  MOL   151       9.581  57.424  11.247  1.00  0.00            
ATOM   8706  N1  MOL   151       10.75  58.146  11.298  1.00  0.00            
ATOM   8707  C5  MOL   151      11.111   59.04  12.277  1.00  0.00            
ATOM   8708  C6  MOL   151      11.486  58.177  10.077  1.00  0.00            
ATOM   8709  C7  MOL   151      11.304   59.14   9.105  1.00  0.00            
ATOM   8710  C8  MOL   151      12.188  59.123   7.991  1.00  0.00            
ATOM   8711  C9  MOL   151      12.433  57.173   9.876  1.00  0.00            
ATOM   8712  C10 MOL   151      13.253  57.117    8.79  1.00  0.00            
ATOM   8713  C11 MOL   151      13.138  58.123   7.842  1.00  0.00            
ATOM   8714  C12 MOL   151       8.866  58.486  13.324  1.00  0.00            
ATOM   8715  C13 MOL   151       10.01  59.283   13.29  1.00  0.00            
ATOM   8716  C14 MOL   151      10.238  60.289  14.235  1.00  0.00            
ATOM   8717  C15 MOL   151       6.694  58.068  14.301  1.00  0.00            
ATOM   8718  C16 MOL   151       5.703  58.329  15.273  1.00  0.00            
ATOM   8719  N2  MOL   151       4.575   57.56  15.361  1.00  0.00            
ATOM   8720  C17 MOL   151       3.745  57.816  16.366  1.00  0.00            
ATOM   8721  C18 MOL   151       7.904   58.78  14.281  1.00  0.00            
ATOM   8722  C19 MOL   151        8.11   59.86  15.103  1.00  0.00            
ATOM   8723  N3  MOL   151       9.287  60.574  15.129  1.00  0.00            
ATOM   8724  C20 MOL   151       3.917  58.857  17.258  1.00  0.00            
ATOM   8725  C21 MOL   151       2.865  59.088   18.36  1.00  0.00            
ATOM   8726  C22 MOL   151       4.982  59.665  17.149  1.00  0.00            
ATOM   8727  C23 MOL   151       5.944  59.397  16.137  1.00  0.00            
ATOM   8728  C24 MOL   151       5.133  60.664  18.091  1.00  0.00            
ATOM   8729  C25 MOL   151       7.124  60.115  16.107  1.00  0.00            
ATOM   8730  C26 MOL   151       7.269  61.263  17.003  1.00  0.00            
ATOM   8731  C27 MOL   151       6.276  61.482  17.949  1.00  0.00            
ATOM   8732  N4  MOL   151        3.13  60.069   19.24  1.00  0.00            
ATOM   8733  C28 MOL   151       2.266  60.102  20.387  1.00  0.00            
ATOM   8734  C29 MOL   151       1.051  60.809  20.402  1.00  0.00            
ATOM   8735  C30 MOL   151       0.202   60.84  21.552  1.00  0.00            
ATOM   8736  C31 MOL   151       2.529  59.175  21.452  1.00  0.00            
ATOM   8737  C32 MOL   151        4.19  60.981  19.201  1.00  0.00            
ATOM   8738  C33 MOL   151       1.635  59.086  22.521  1.00  0.00            
ATOM   8739  C34 MOL   151       0.512   59.92  22.562  1.00  0.00            
ATOM   8740  O2  MOL   151       9.308  56.734  10.261  1.00  0.00            
ATOM   8741  O3  MOL   151      12.264  59.512  12.311  1.00  0.00            
ATOM   8742  O4  MOL   151       1.831  58.521  18.172  1.00  0.00            
ATOM   8743  H1  MOL   151        7.25  55.904  11.746  1.00  0.00            
ATOM   8744  H2  MOL   151       5.766  56.187  13.502  1.00  0.00            
ATOM   8745  H3  MOL   151      12.453  56.323  10.632  1.00  0.00            
ATOM   8746  H4  MOL   151      10.657  60.021    9.27  1.00  0.00            
ATOM   8747  H5  MOL   151       11.08  60.957  14.053  1.00  0.00            
ATOM   8748  H6  MOL   151       2.921  57.135  16.523  1.00  0.00            
ATOM   8749  H7  MOL   151      13.973  56.314   8.725  1.00  0.00            
ATOM   8750  H8  MOL   151      12.103  59.792   7.186  1.00  0.00            
ATOM   8751  H9  MOL   151       8.005  62.008  16.839  1.00  0.00            
ATOM   8752  H10 MOL   151      13.754  58.051   6.918  1.00  0.00            
ATOM   8753  H11 MOL   151       6.342  62.292  18.706  1.00  0.00            
ATOM   8754  H12 MOL   151       3.454  58.528  21.573  1.00  0.00            
ATOM   8755  H13 MOL   151       0.763  61.449  19.611  1.00  0.00            
ATOM   8756  H14 MOL   151       1.744  58.378  23.305  1.00  0.00            
ATOM   8757  H15 MOL   151        -0.7  61.474  21.614  1.00  0.00            
ATOM   8758  H16 MOL   151      -0.192  59.774  23.395  1.00  0.00            
ATOM   9049  O1  MOL   157       4.248  67.405  19.873  1.00  0.00            
ATOM   9050  C1  MOL   157       7.444  62.121  12.534  1.00  0.00            
ATOM   9051  C2  MOL   157       6.552  62.364  13.568  1.00  0.00            
ATOM   9052  C3  MOL   157       8.512  62.958  12.278  1.00  0.00            
ATOM   9053  C4  MOL   157       9.398  62.794  11.127  1.00  0.00            
ATOM   9054  N1  MOL   157      10.501  63.613  10.999  1.00  0.00            
ATOM   9055  C5  MOL   157      10.845  64.556  11.964  1.00  0.00            
ATOM   9056  C6  MOL   157       11.39  63.501   9.838  1.00  0.00            
ATOM   9057  C7  MOL   157       11.38   64.44   8.838  1.00  0.00            
ATOM   9058  C8  MOL   157      12.178   64.35   7.706  1.00  0.00            
ATOM   9059  C9  MOL   157      12.271  62.447   9.676  1.00  0.00            
ATOM   9060  C10 MOL   157      13.059  62.279   8.507  1.00  0.00            
ATOM   9061  C11 MOL   157      13.025  63.263   7.529  1.00  0.00            
ATOM   9062  C12 MOL   157       8.719  63.993  13.149  1.00  0.00            
ATOM   9063  C13 MOL   157       9.882  64.799  13.073  1.00  0.00            
ATOM   9064  C14 MOL   157      10.015  65.878  13.976  1.00  0.00            
ATOM   9065  C15 MOL   157       6.667  63.462  14.402  1.00  0.00            
ATOM   9066  C16 MOL   157       5.735  63.739  15.413  1.00  0.00            
ATOM   9067  N2  MOL   157       4.681  62.926  15.593  1.00  0.00            
ATOM   9068  C17 MOL   157       3.804  63.176  16.586  1.00  0.00            
ATOM   9069  C18 MOL   157       7.769  64.298  14.174  1.00  0.00            
ATOM   9070  C19 MOL   157       8.031  65.372  15.055  1.00  0.00            
ATOM   9071  N3  MOL   157       9.135  66.122  14.985  1.00  0.00            
ATOM   9072  C20 MOL   157       3.958  64.274  17.432  1.00  0.00            
ATOM   9073  C21 MOL   157       2.992  64.416  18.502  1.00  0.00            
ATOM   9074  C22 MOL   157       5.041  65.116  17.269  1.00  0.00            
ATOM   9075  C23 MOL   157        5.96   64.84  16.254  1.00  0.00            
ATOM   9076  C24 MOL   157       5.268  66.163  18.219  1.00  0.00            
ATOM   9077  C25 MOL   157       7.065  65.674  16.075  1.00  0.00            
ATOM   9078  C26 MOL   157        7.25  66.777  16.942  1.00  0.00            
ATOM   9079  C27 MOL   157       6.396  66.986  18.015  1.00  0.00            
ATOM   9080  N4  MOL   157       3.272  65.431  19.418  1.00  0.00            
ATOM   9081  C28 MOL   157       2.403  65.586   20.57  1.00  0.00            
ATOM   9082  C29 MOL   157       1.475  66.643  20.599  1.00  0.00            
ATOM   9083  C30 MOL   157       0.469  66.648  21.561  1.00  0.00            
ATOM   9084  C31 MOL   157       2.226  64.593  21.514  1.00  0.00            
ATOM   9085  C32 MOL   157       4.257  66.361  19.275  1.00  0.00            
ATOM   9086  C33 MOL   157       1.287  64.625  22.532  1.00  0.00            
ATOM   9087  C34 MOL   157       0.423  65.696  22.547  1.00  0.00            
ATOM   9088  O2  MOL   157       9.099  61.923   10.31  1.00  0.00            
ATOM   9089  O3  MOL   157      11.946  65.166   11.96  1.00  0.00            
ATOM   9090  O4  MOL   157       1.955   63.85  18.581  1.00  0.00            
ATOM   9091  H1  MOL   157       7.319  61.115  12.023  1.00  0.00            
ATOM   9092  H2  MOL   157        5.68  61.649   13.67  1.00  0.00            
ATOM   9093  H3  MOL   157      12.274  61.595  10.407  1.00  0.00            
ATOM   9094  H4  MOL   157      10.824  65.339   8.901  1.00  0.00            
ATOM   9095  H5  MOL   157      10.884  66.544  14.018  1.00  0.00            
ATOM   9096  H6  MOL   157       3.021  62.467   16.79  1.00  0.00            
ATOM   9097  H7  MOL   157      13.596  61.383   8.375  1.00  0.00            
ATOM   9098  H8  MOL   157      12.082  65.027   6.903  1.00  0.00            
ATOM   9099  H9  MOL   157       8.067  67.497  16.845  1.00  0.00            
ATOM   9100  H10 MOL   157       13.62  63.016   6.633  1.00  0.00            
ATOM   9101  H11 MOL   157       6.592  67.769  18.706  1.00  0.00            
ATOM   9102  H12 MOL   157       2.934  63.826  21.537  1.00  0.00            
ATOM   9103  H13 MOL   157       1.485  67.399  19.774  1.00  0.00            
ATOM   9104  H14 MOL   157       1.182  63.817  23.313  1.00  0.00            
ATOM   9105  H15 MOL   157      -0.222    67.5  21.658  1.00  0.00            
ATOM   9106  H16 MOL   157      -0.266  65.823  23.374  1.00  0.00            
ATOM   9397  O1  MOL   163       4.057  72.481   20.17  1.00  0.00            
ATOM   9398  C1  MOL   163       7.341  67.445   12.58  1.00  0.00            
ATOM   9399  C2  MOL   163       6.282  67.838  13.459  1.00  0.00            
ATOM   9400  C3  MOL   163       8.408  68.306  12.387  1.00  0.00            
ATOM   9401  C4  MOL   163       9.406  68.085  11.256  1.00  0.00            
ATOM   9402  N1  MOL   163      10.359  68.998  11.083  1.00  0.00            
ATOM   9403  C5  MOL   163      10.585  69.929   12.05  1.00  0.00            
ATOM   9404  C6  MOL   163      11.273  68.994   9.946  1.00  0.00            
ATOM   9405  C7  MOL   163      11.304  70.075   8.998  1.00  0.00            
ATOM   9406  C8  MOL   163      12.267  70.046   8.031  1.00  0.00            
ATOM   9407  C9  MOL   163      12.148  67.934   9.857  1.00  0.00            
ATOM   9408  C10 MOL   163      13.236  68.021   8.951  1.00  0.00            
ATOM   9409  C11 MOL   163      13.193  69.047   8.036  1.00  0.00            
ATOM   9410  C12 MOL   163       8.479  69.418  13.218  1.00  0.00            
ATOM   9411  C13 MOL   163       9.583  70.191  13.128  1.00  0.00            
ATOM   9412  C14 MOL   163       9.758  71.316  13.927  1.00  0.00            
ATOM   9413  C15 MOL   163       6.437  68.906  14.357  1.00  0.00            
ATOM   9414  C16 MOL   163       5.366  69.153  15.282  1.00  0.00            
ATOM   9415  N2  MOL   163       4.243  68.409  15.368  1.00  0.00            
ATOM   9416  C17 MOL   163         3.4  68.649  16.366  1.00  0.00            
ATOM   9417  C18 MOL   163       7.593  69.657  14.291  1.00  0.00            
ATOM   9418  C19 MOL   163       7.805  70.751  15.127  1.00  0.00            
ATOM   9419  N3  MOL   163       8.875  71.579  14.911  1.00  0.00            
ATOM   9420  C20 MOL   163       3.618  69.645  17.344  1.00  0.00            
ATOM   9421  C21 MOL   163       2.511  69.919  18.317  1.00  0.00            
ATOM   9422  C22 MOL   163       4.716  70.475  17.199  1.00  0.00            
ATOM   9423  C23 MOL   163        5.64  70.246  16.174  1.00  0.00            
ATOM   9424  C24 MOL   163       4.898  71.427  18.161  1.00  0.00            
ATOM   9425  C25 MOL   163       6.813  70.962  16.108  1.00  0.00            
ATOM   9426  C26 MOL   163       7.069  71.772  17.179  1.00  0.00            
ATOM   9427  C27 MOL   163       6.116  72.086  18.115  1.00  0.00            
ATOM   9428  N4  MOL   163        2.74  70.836  19.315  1.00  0.00            
ATOM   9429  C28 MOL   163       1.716  70.899  20.297  1.00  0.00            
ATOM   9430  C29 MOL   163       0.721  71.833  20.197  1.00  0.00            
ATOM   9431  C30 MOL   163      -0.292  71.898   21.08  1.00  0.00            
ATOM   9432  C31 MOL   163       1.799  70.075  21.396  1.00  0.00            
ATOM   9433  C32 MOL   163        3.89    71.6  19.299  1.00  0.00            
ATOM   9434  C33 MOL   163       0.867  70.241  22.394  1.00  0.00            
ATOM   9435  C34 MOL   163      -0.216  71.118  22.232  1.00  0.00            
ATOM   9436  O2  MOL   163       9.279  67.202  10.433  1.00  0.00            
ATOM   9437  O3  MOL   163      11.657  70.456  12.072  1.00  0.00            
ATOM   9438  O4  MOL   163       1.453  69.328  18.195  1.00  0.00            
ATOM   9439  H1  MOL   163       7.256  66.492  11.974  1.00  0.00            
ATOM   9440  H2  MOL   163       5.376  67.226  13.585  1.00  0.00            
ATOM   9441  H3  MOL   163      12.078  67.189  10.592  1.00  0.00            
ATOM   9442  H4  MOL   163      10.545  70.817   9.031  1.00  0.00            
ATOM   9443  H5  MOL   163      10.601  71.962  13.808  1.00  0.00            
ATOM   9444  H6  MOL   163       2.539  68.016  16.321  1.00  0.00            
ATOM   9445  H7  MOL   163      13.995  67.343   8.899  1.00  0.00            
ATOM   9446  H8  MOL   163      12.262  70.786   7.289  1.00  0.00            
ATOM   9447  H9  MOL   163       8.012  72.302  17.154  1.00  0.00            
ATOM   9448  H10 MOL   163      13.996  69.022   7.369  1.00  0.00            
ATOM   9449  H11 MOL   163       6.265  72.818  18.908  1.00  0.00            
ATOM   9450  H12 MOL   163       2.703  69.507  21.619  1.00  0.00            
ATOM   9451  H13 MOL   163       0.704  72.544  19.398  1.00  0.00            
ATOM   9452  H14 MOL   163       0.896  69.623   23.26  1.00  0.00            
ATOM   9453  H15 MOL   163      -1.109  72.702  20.995  1.00  0.00            
ATOM   9454  H16 MOL   163      -0.897  71.376  23.017  1.00  0.00            
ATOM   9745  O1  MOL   169      11.798   5.101  20.123  1.00  0.00            
ATOM   9746  C1  MOL   169      14.721   0.399  12.241  1.00  0.00            
ATOM   9747  C2  MOL   169      13.744   0.622  13.278  1.00  0.00            
ATOM   9748  C3  MOL   169      15.946   1.104  12.306  1.00  0.00            
ATOM   9749  C4  MOL   169      17.016   0.939  11.299  1.00  0.00            
ATOM   9750  N1  MOL   169      18.093   1.722  11.294  1.00  0.00            
ATOM   9751  C5  MOL   169       18.44   2.606  12.291  1.00  0.00            
ATOM   9752  C6  MOL   169      18.993   1.613   10.16  1.00  0.00            
ATOM   9753  C7  MOL   169      18.893   2.551   9.181  1.00  0.00            
ATOM   9754  C8  MOL   169      19.836   2.597   8.129  1.00  0.00            
ATOM   9755  C9  MOL   169      20.001   0.698  10.174  1.00  0.00            
ATOM   9756  C10 MOL   169      20.889   0.685   9.088  1.00  0.00            
ATOM   9757  C11 MOL   169      20.814   1.601   8.099  1.00  0.00            
ATOM   9758  C12 MOL   169      16.214   1.995  13.301  1.00  0.00            
ATOM   9759  C13 MOL   169      17.422   2.675  13.412  1.00  0.00            
ATOM   9760  C14 MOL   169      17.698   3.613  14.366  1.00  0.00            
ATOM   9761  C15 MOL   169      13.998   1.655  14.234  1.00  0.00            
ATOM   9762  C16 MOL   169      13.082   1.923  15.273  1.00  0.00            
ATOM   9763  N2  MOL   169       11.83   1.391  15.187  1.00  0.00            
ATOM   9764  C17 MOL   169      10.998   1.557  16.205  1.00  0.00            
ATOM   9765  C18 MOL   169      15.228   2.273  14.252  1.00  0.00            
ATOM   9766  C19 MOL   169      15.593   3.237  15.249  1.00  0.00            
ATOM   9767  N3  MOL   169      16.768   3.871  15.291  1.00  0.00            
ATOM   9768  C20 MOL   169       11.27   2.379  17.254  1.00  0.00            
ATOM   9769  C21 MOL   169      10.182   2.638  18.245  1.00  0.00            
ATOM   9770  C22 MOL   169      12.453   3.055  17.288  1.00  0.00            
ATOM   9771  C23 MOL   169      13.412   2.841  16.299  1.00  0.00            
ATOM   9772  C24 MOL   169      12.701   3.999  18.256  1.00  0.00            
ATOM   9773  C25 MOL   169      14.621   3.595  16.209  1.00  0.00            
ATOM   9774  C26 MOL   169      14.771   4.569  17.166  1.00  0.00            
ATOM   9775  C27 MOL   169       13.86   4.745  18.229  1.00  0.00            
ATOM   9776  N4  MOL   169      10.522   3.518  19.235  1.00  0.00            
ATOM   9777  C28 MOL   169       9.613   3.574  20.324  1.00  0.00            
ATOM   9778  C29 MOL   169       8.591   4.516  20.354  1.00  0.00            
ATOM   9779  C30 MOL   169       7.652   4.571  21.392  1.00  0.00            
ATOM   9780  C31 MOL   169       9.767   2.684  21.397  1.00  0.00            
ATOM   9781  C32 MOL   169      11.678    4.22  19.248  1.00  0.00            
ATOM   9782  C33 MOL   169       8.905   2.833  22.523  1.00  0.00            
ATOM   9783  C34 MOL   169       7.858   3.791  22.507  1.00  0.00            
ATOM   9784  O2  MOL   169      16.797   0.245  10.317  1.00  0.00            
ATOM   9785  O3  MOL   169       19.42   3.295  12.288  1.00  0.00            
ATOM   9786  O4  MOL   169       9.202   1.992  18.175  1.00  0.00            
ATOM   9787  H1  MOL   169      14.656  -0.383  11.482  1.00  0.00            
ATOM   9788  H2  MOL   169      12.826   0.023  13.173  1.00  0.00            
ATOM   9789  H3  MOL   169      20.103   -0.08  10.993  1.00  0.00            
ATOM   9790  H4  MOL   169      18.297   3.365   9.251  1.00  0.00            
ATOM   9791  H5  MOL   169      18.574   4.221  14.423  1.00  0.00            
ATOM   9792  H6  MOL   169       9.967   1.247  16.077  1.00  0.00            
ATOM   9793  H7  MOL   169      21.653  -0.076   9.022  1.00  0.00            
ATOM   9794  H8  MOL   169      19.822   3.327    7.38  1.00  0.00            
ATOM   9795  H9  MOL   169      15.521   5.249  17.068  1.00  0.00            
ATOM   9796  H10 MOL   169      21.515   1.551   7.301  1.00  0.00            
ATOM   9797  H11 MOL   169      14.011   5.629  18.909  1.00  0.00            
ATOM   9798  H12 MOL   169      10.591   1.998  21.334  1.00  0.00            
ATOM   9799  H13 MOL   169       8.392   5.127   19.52  1.00  0.00            
ATOM   9800  H14 MOL   169       9.016   2.359  23.447  1.00  0.00            
ATOM   9801  H15 MOL   169       6.842   5.238  21.371  1.00  0.00            
ATOM   9802  H16 MOL   169       7.323   3.976  23.383  1.00  0.00            
ATOM  10093  O1  MOL   175      11.384   10.67  19.685  1.00  0.00            
ATOM  10094  C1  MOL   175      14.943   5.353   12.52  1.00  0.00            
ATOM  10095  C2  MOL   175      13.914   5.577  13.452  1.00  0.00            
ATOM  10096  C3  MOL   175      16.005    6.25   12.36  1.00  0.00            
ATOM  10097  C4  MOL   175      16.964   6.065  11.229  1.00  0.00            
ATOM  10098  N1  MOL   175      18.148   6.764  11.286  1.00  0.00            
ATOM  10099  C5  MOL   175      18.319   7.773  12.228  1.00  0.00            
ATOM  10100  C6  MOL   175      18.945   6.801   10.12  1.00  0.00            
ATOM  10101  C7  MOL   175      18.784    7.74   9.078  1.00  0.00            
ATOM  10102  C8  MOL   175       19.64    7.69   7.946  1.00  0.00            
ATOM  10103  C9  MOL   175       19.95   5.867  10.018  1.00  0.00            
ATOM  10104  C10 MOL   175       20.87   5.976   8.963  1.00  0.00            
ATOM  10105  C11 MOL   175       20.75   6.882   7.914  1.00  0.00            
ATOM  10106  C12 MOL   175      16.104   7.318  13.237  1.00  0.00            
ATOM  10107  C13 MOL   175      17.219    8.08  13.207  1.00  0.00            
ATOM  10108  C14 MOL   175       17.43    9.11  14.089  1.00  0.00            
ATOM  10109  C15 MOL   175      14.027   6.668  14.345  1.00  0.00            
ATOM  10110  C16 MOL   175      13.028   6.935  15.342  1.00  0.00            
ATOM  10111  N2  MOL   175      11.962   6.146   15.49  1.00  0.00            
ATOM  10112  C17 MOL   175      11.084   6.423  16.415  1.00  0.00            
ATOM  10113  C18 MOL   175      15.152    7.55  14.229  1.00  0.00            
ATOM  10114  C19 MOL   175      15.384   8.577  15.143  1.00  0.00            
ATOM  10115  N3  MOL   175      16.536   9.298  15.075  1.00  0.00            
ATOM  10116  C20 MOL   175      11.129   7.565  17.188  1.00  0.00            
ATOM  10117  C21 MOL   175      10.042   7.802  18.233  1.00  0.00            
ATOM  10118  C22 MOL   175      12.246   8.395  17.087  1.00  0.00            
ATOM  10119  C23 MOL   175      13.226   8.062  16.136  1.00  0.00            
ATOM  10120  C24 MOL   175      12.365   9.508  17.934  1.00  0.00            
ATOM  10121  C25 MOL   175      14.416   8.824  16.057  1.00  0.00            
ATOM  10122  C26 MOL   175      14.553   9.933  16.955  1.00  0.00            
ATOM  10123  C27 MOL   175      13.517  10.268   17.82  1.00  0.00            
ATOM  10124  N4  MOL   175      10.287   8.823  19.122  1.00  0.00            
ATOM  10125  C28 MOL   175       9.378   8.936  20.277  1.00  0.00            
ATOM  10126  C29 MOL   175       8.467   9.973  20.337  1.00  0.00            
ATOM  10127  C30 MOL   175       7.622  10.068   21.43  1.00  0.00            
ATOM  10128  C31 MOL   175       9.362   7.894    21.2  1.00  0.00            
ATOM  10129  C32 MOL   175      11.314    9.72  18.951  1.00  0.00            
ATOM  10130  C33 MOL   175       8.453   7.959  22.268  1.00  0.00            
ATOM  10131  C34 MOL   175       7.637   9.108  22.417  1.00  0.00            
ATOM  10132  O2  MOL   175      16.723   5.326  10.314  1.00  0.00            
ATOM  10133  O3  MOL   175      19.363   8.391  12.272  1.00  0.00            
ATOM  10134  O4  MOL   175       9.078   7.105  18.337  1.00  0.00            
ATOM  10135  H1  MOL   175      14.886   4.406  11.871  1.00  0.00            
ATOM  10136  H2  MOL   175      13.067   4.848  13.409  1.00  0.00            
ATOM  10137  H3  MOL   175      19.993   5.106  10.669  1.00  0.00            
ATOM  10138  H4  MOL   175      17.938   8.475   9.008  1.00  0.00            
ATOM  10139  H5  MOL   175      18.286   9.776  14.036  1.00  0.00            
ATOM  10140  H6  MOL   175      10.287   5.671  16.529  1.00  0.00            
ATOM  10141  H7  MOL   175      21.649   5.252   8.928  1.00  0.00            
ATOM  10142  H8  MOL   175      19.642   8.483   7.138  1.00  0.00            
ATOM  10143  H9  MOL   175      15.386  10.633  16.791  1.00  0.00            
ATOM  10144  H10 MOL   175      21.339   6.861   7.051  1.00  0.00            
ATOM  10145  H11 MOL   175      13.478  11.141  18.453  1.00  0.00            
ATOM  10146  H12 MOL   175      10.021   7.042  20.983  1.00  0.00            
ATOM  10147  H13 MOL   175        8.49  10.789  19.693  1.00  0.00            
ATOM  10148  H14 MOL   175       8.463   7.214  22.991  1.00  0.00            
ATOM  10149  H15 MOL   175       6.881  10.836  21.353  1.00  0.00            
ATOM  10150  H16 MOL   175       6.882   9.165  23.306  1.00  0.00            
ATOM  10441  O1  MOL   181      11.637   15.45  20.083  1.00  0.00            
ATOM  10442  C1  MOL   181      14.462  10.673  12.281  1.00  0.00            
ATOM  10443  C2  MOL   181      13.433  11.038  13.216  1.00  0.00            
ATOM  10444  C3  MOL   181      15.726  11.379  12.323  1.00  0.00            
ATOM  10445  C4  MOL   181      16.751   11.25  11.176  1.00  0.00            
ATOM  10446  N1  MOL   181       17.91  11.968  11.217  1.00  0.00            
ATOM  10447  C5  MOL   181      18.148  12.869  12.226  1.00  0.00            
ATOM  10448  C6  MOL   181      18.926  11.801   10.21  1.00  0.00            
ATOM  10449  C7  MOL   181      18.962  12.712   9.109  1.00  0.00            
ATOM  10450  C8  MOL   181      19.895  12.606   8.116  1.00  0.00            
ATOM  10451  C9  MOL   181      19.832  10.768  10.231  1.00  0.00            
ATOM  10452  C10 MOL   181      20.825  10.595   9.225  1.00  0.00            
ATOM  10453  C11 MOL   181      20.789  11.555    8.21  1.00  0.00            
ATOM  10454  C12 MOL   181      15.924  12.325  13.298  1.00  0.00            
ATOM  10455  C13 MOL   181      17.103  13.138  13.282  1.00  0.00            
ATOM  10456  C14 MOL   181      17.276  14.173  14.142  1.00  0.00            
ATOM  10457  C15 MOL   181      13.703  11.915  14.278  1.00  0.00            
ATOM  10458  C16 MOL   181      12.759  12.252  15.268  1.00  0.00            
ATOM  10459  N2  MOL   181      11.569   11.59  15.224  1.00  0.00            
ATOM  10460  C17 MOL   181      10.613  11.964  16.138  1.00  0.00            
ATOM  10461  C18 MOL   181      14.961  12.639   14.24  1.00  0.00            
ATOM  10462  C19 MOL   181      15.208  13.661  15.203  1.00  0.00            
ATOM  10463  N3  MOL   181      16.403  14.332  15.138  1.00  0.00            
ATOM  10464  C20 MOL   181      10.828  12.933  17.046  1.00  0.00            
ATOM  10465  C21 MOL   181       9.773  13.211  18.104  1.00  0.00            
ATOM  10466  C22 MOL   181      11.997  13.653  17.022  1.00  0.00            
ATOM  10467  C23 MOL   181      13.005  13.338  16.146  1.00  0.00            
ATOM  10468  C24 MOL   181      12.208  14.652  17.981  1.00  0.00            
ATOM  10469  C25 MOL   181      14.207   14.01  16.144  1.00  0.00            
ATOM  10470  C26 MOL   181       14.42  15.068  16.992  1.00  0.00            
ATOM  10471  C27 MOL   181      13.414  15.336  17.981  1.00  0.00            
ATOM  10472  N4  MOL   181      10.148  14.088  19.071  1.00  0.00            
ATOM  10473  C28 MOL   181       9.241  14.212  20.208  1.00  0.00            
ATOM  10474  C29 MOL   181       8.212  15.153  20.198  1.00  0.00            
ATOM  10475  C30 MOL   181       7.305  15.206  21.271  1.00  0.00            
ATOM  10476  C31 MOL   181       9.448  13.374  21.319  1.00  0.00            
ATOM  10477  C32 MOL   181      11.322  14.769  19.108  1.00  0.00            
ATOM  10478  C33 MOL   181       8.617  13.486  22.422  1.00  0.00            
ATOM  10479  C34 MOL   181       7.598  14.485  22.464  1.00  0.00            
ATOM  10480  O2  MOL   181      16.556  10.393    10.3  1.00  0.00            
ATOM  10481  O3  MOL   181      19.199  13.385  12.303  1.00  0.00            
ATOM  10482  O4  MOL   181       8.672   12.67  18.145  1.00  0.00            
ATOM  10483  H1  MOL   181      14.398   9.788  11.672  1.00  0.00            
ATOM  10484  H2  MOL   181      12.582  10.414  13.197  1.00  0.00            
ATOM  10485  H3  MOL   181      19.832  10.101  11.102  1.00  0.00            
ATOM  10486  H4  MOL   181      18.251   13.55   9.066  1.00  0.00            
ATOM  10487  H5  MOL   181      18.166  14.835  14.116  1.00  0.00            
ATOM  10488  H6  MOL   181       9.687  11.484   16.21  1.00  0.00            
ATOM  10489  H7  MOL   181      21.544   9.825   9.346  1.00  0.00            
ATOM  10490  H8  MOL   181      19.766  13.133   7.194  1.00  0.00            
ATOM  10491  H9  MOL   181      15.287  15.704  16.923  1.00  0.00            
ATOM  10492  H10 MOL   181      21.599  11.485   7.532  1.00  0.00            
ATOM  10493  H11 MOL   181      13.486  16.162  18.655  1.00  0.00            
ATOM  10494  H12 MOL   181      10.368  12.807  21.309  1.00  0.00            
ATOM  10495  H13 MOL   181       8.065  15.837  19.416  1.00  0.00            
ATOM  10496  H14 MOL   181        8.87  12.884  23.284  1.00  0.00            
ATOM  10497  H15 MOL   181        6.51  15.914  21.317  1.00  0.00            
ATOM  10498  H16 MOL   181       7.051  14.678  23.337  1.00  0.00            
ATOM  10789  O1  MOL   187       11.47  20.617  20.084  1.00  0.00            
ATOM  10790  C1  MOL   187      14.626   15.96  12.324  1.00  0.00            
ATOM  10791  C2  MOL   187      13.723  16.174  13.299  1.00  0.00            
ATOM  10792  C3  MOL   187      15.863  16.647  12.347  1.00  0.00            
ATOM  10793  C4  MOL   187      16.809  16.442  11.162  1.00  0.00            
ATOM  10794  N1  MOL   187      17.981  17.152  11.286  1.00  0.00            
ATOM  10795  C5  MOL   187      18.257  18.028  12.264  1.00  0.00            
ATOM  10796  C6  MOL   187      18.997  17.083   10.27  1.00  0.00            
ATOM  10797  C7  MOL   187      18.914   17.94     9.2  1.00  0.00            
ATOM  10798  C8  MOL   187       19.84  17.744   8.131  1.00  0.00            
ATOM  10799  C9  MOL   187      19.892  16.068  10.253  1.00  0.00            
ATOM  10800  C10 MOL   187      20.754   15.83   9.222  1.00  0.00            
ATOM  10801  C11 MOL   187      20.813  16.754   8.222  1.00  0.00            
ATOM  10802  C12 MOL   187      16.041  17.677  13.282  1.00  0.00            
ATOM  10803  C13 MOL   187      17.217  18.351  13.311  1.00  0.00            
ATOM  10804  C14 MOL   187      17.456  19.294  14.277  1.00  0.00            
ATOM  10805  C15 MOL   187      13.902  17.127  14.327  1.00  0.00            
ATOM  10806  C16 MOL   187      12.899  17.394  15.267  1.00  0.00            
ATOM  10807  N2  MOL   187      11.656  16.813  15.198  1.00  0.00            
ATOM  10808  C17 MOL   187      10.738  16.976  16.151  1.00  0.00            
ATOM  10809  C18 MOL   187      15.107  17.863  14.344  1.00  0.00            
ATOM  10810  C19 MOL   187      15.284  18.907  15.241  1.00  0.00            
ATOM  10811  N3  MOL   187      16.422  19.707  15.133  1.00  0.00            
ATOM  10812  C20 MOL   187      10.994  17.831  17.187  1.00  0.00            
ATOM  10813  C21 MOL   187       9.902  18.149  18.135  1.00  0.00            
ATOM  10814  C22 MOL   187       12.18  18.536  17.248  1.00  0.00            
ATOM  10815  C23 MOL   187      13.189  18.338  16.287  1.00  0.00            
ATOM  10816  C24 MOL   187      12.341  19.474  18.225  1.00  0.00            
ATOM  10817  C25 MOL   187      14.363    19.1  16.291  1.00  0.00            
ATOM  10818  C26 MOL   187      14.506  20.152  17.243  1.00  0.00            
ATOM  10819  C27 MOL   187      13.493  20.232  18.254  1.00  0.00            
ATOM  10820  N4  MOL   187      10.159  19.048  19.153  1.00  0.00            
ATOM  10821  C28 MOL   187       9.193  19.128   20.22  1.00  0.00            
ATOM  10822  C29 MOL   187       8.176  20.077  20.252  1.00  0.00            
ATOM  10823  C30 MOL   187       7.346  20.107  21.347  1.00  0.00            
ATOM  10824  C31 MOL   187       9.226  18.113  21.145  1.00  0.00            
ATOM  10825  C32 MOL   187      11.267  19.782   19.23  1.00  0.00            
ATOM  10826  C33 MOL   187       8.329  18.103  22.232  1.00  0.00            
ATOM  10827  C34 MOL   187       7.403  19.162  22.373  1.00  0.00            
ATOM  10828  O2  MOL   187      16.483  15.756  10.183  1.00  0.00            
ATOM  10829  O3  MOL   187      19.294  18.606   12.27  1.00  0.00            
ATOM  10830  O4  MOL   187       8.859  17.606  17.943  1.00  0.00            
ATOM  10831  H1  MOL   187      14.362   15.26   11.55  1.00  0.00            
ATOM  10832  H2  MOL   187      12.913  15.523  13.263  1.00  0.00            
ATOM  10833  H3  MOL   187      19.809  15.384  11.109  1.00  0.00            
ATOM  10834  H4  MOL   187      18.184   18.73   9.201  1.00  0.00            
ATOM  10835  H5  MOL   187      18.374  19.846  14.277  1.00  0.00            
ATOM  10836  H6  MOL   187        9.77  16.517  15.943  1.00  0.00            
ATOM  10837  H7  MOL   187      21.377  15.026   9.363  1.00  0.00            
ATOM  10838  H8  MOL   187      19.869  18.404   7.228  1.00  0.00            
ATOM  10839  H9  MOL   187      15.444  20.728  17.235  1.00  0.00            
ATOM  10840  H10 MOL   187      21.517  16.624   7.436  1.00  0.00            
ATOM  10841  H11 MOL   187      13.522  21.036  19.006  1.00  0.00            
ATOM  10842  H12 MOL   187       9.989  17.311  21.043  1.00  0.00            
ATOM  10843  H13 MOL   187       8.139  20.864  19.568  1.00  0.00            
ATOM  10844  H14 MOL   187       8.446  17.305  22.992  1.00  0.00            
ATOM  10845  H15 MOL   187       6.599  20.876  21.382  1.00  0.00            
ATOM  10846  H16 MOL   187       6.741  19.129  23.275  1.00  0.00            
ATOM  11137  O1  MOL   193      12.011   25.55   20.14  1.00  0.00            
ATOM  11138  C1  MOL   193      14.799  20.826  12.303  1.00  0.00            
ATOM  11139  C2  MOL   193      13.844  21.043  13.319  1.00  0.00            
ATOM  11140  C3  MOL   193      15.936  21.648  12.233  1.00  0.00            
ATOM  11141  C4  MOL   193      16.942  21.526  11.086  1.00  0.00            
ATOM  11142  N1  MOL   193      18.075  22.251  11.131  1.00  0.00            
ATOM  11143  C5  MOL   193      18.423  23.039  12.163  1.00  0.00            
ATOM  11144  C6  MOL   193      19.068  22.148  10.076  1.00  0.00            
ATOM  11145  C7  MOL   193      19.268  23.257   9.277  1.00  0.00            
ATOM  11146  C8  MOL   193      20.377  23.275   8.355  1.00  0.00            
ATOM  11147  C9  MOL   193      19.903  21.021   9.914  1.00  0.00            
ATOM  11148  C10 MOL   193      20.954  21.008    8.96  1.00  0.00            
ATOM  11149  C11 MOL   193      21.221  22.191   8.225  1.00  0.00            
ATOM  11150  C12 MOL   193      16.118  22.666  13.158  1.00  0.00            
ATOM  11151  C13 MOL   193      17.323  23.376  13.122  1.00  0.00            
ATOM  11152  C14 MOL   193      17.533  24.285  14.134  1.00  0.00            
ATOM  11153  C15 MOL   193      14.061    22.1  14.219  1.00  0.00            
ATOM  11154  C16 MOL   193      13.087  22.336  15.171  1.00  0.00            
ATOM  11155  N2  MOL   193      11.933  21.662  15.271  1.00  0.00            
ATOM  11156  C17 MOL   193       11.11  21.935  16.257  1.00  0.00            
ATOM  11157  C18 MOL   193       15.24  22.916  14.182  1.00  0.00            
ATOM  11158  C19 MOL   193      15.491  23.959  15.086  1.00  0.00            
ATOM  11159  N3  MOL   193      16.614  24.636   15.08  1.00  0.00            
ATOM  11160  C20 MOL   193      11.338  22.914  17.168  1.00  0.00            
ATOM  11161  C21 MOL   193      10.268    23.3  18.137  1.00  0.00            
ATOM  11162  C22 MOL   193      12.465  23.696  17.099  1.00  0.00            
ATOM  11163  C23 MOL   193       13.38  23.388  16.078  1.00  0.00            
ATOM  11164  C24 MOL   193      12.681  24.692  18.059  1.00  0.00            
ATOM  11165  C25 MOL   193      14.551  24.185  16.041  1.00  0.00            
ATOM  11166  C26 MOL   193      14.727  25.254  16.949  1.00  0.00            
ATOM  11167  C27 MOL   193      13.827  25.454  17.952  1.00  0.00            
ATOM  11168  N4  MOL   193      10.513  24.204  19.066  1.00  0.00            
ATOM  11169  C28 MOL   193        9.55  24.211  20.118  1.00  0.00            
ATOM  11170  C29 MOL   193       8.761  25.307  20.436  1.00  0.00            
ATOM  11171  C30 MOL   193       7.782  25.119  21.403  1.00  0.00            
ATOM  11172  C31 MOL   193       9.451  23.131  20.957  1.00  0.00            
ATOM  11173  C32 MOL   193      11.692  24.933  19.183  1.00  0.00            
ATOM  11174  C33 MOL   193       8.574  23.027  22.021  1.00  0.00            
ATOM  11175  C34 MOL   193       7.608  24.024  22.214  1.00  0.00            
ATOM  11176  O2  MOL   193      16.746  20.788  10.149  1.00  0.00            
ATOM  11177  O3  MOL   193      19.443  23.662  12.184  1.00  0.00            
ATOM  11178  O4  MOL   193       9.205  22.729  18.092  1.00  0.00            
ATOM  11179  H1  MOL   193      14.696  20.041  11.547  1.00  0.00            
ATOM  11180  H2  MOL   193      12.989  20.465  13.342  1.00  0.00            
ATOM  11181  H3  MOL   193      19.836  20.169  10.563  1.00  0.00            
ATOM  11182  H4  MOL   193      18.669  24.097   9.294  1.00  0.00            
ATOM  11183  H5  MOL   193      18.379  24.932  14.001  1.00  0.00            
ATOM  11184  H6  MOL   193      10.253  21.263  16.343  1.00  0.00            
ATOM  11185  H7  MOL   193      21.718  20.199   8.914  1.00  0.00            
ATOM  11186  H8  MOL   193      20.453  24.128   7.672  1.00  0.00            
ATOM  11187  H9  MOL   193      15.596  25.936  17.011  1.00  0.00            
ATOM  11188  H10 MOL   193       22.04  22.207   7.529  1.00  0.00            
ATOM  11189  H11 MOL   193      13.979  26.305   18.62  1.00  0.00            
ATOM  11190  H12 MOL   193      10.123  22.315  20.807  1.00  0.00            
ATOM  11191  H13 MOL   193       8.881  26.162  19.879  1.00  0.00            
ATOM  11192  H14 MOL   193        8.61   22.17  22.656  1.00  0.00            
ATOM  11193  H15 MOL   193       7.177  26.023   21.55  1.00  0.00            
ATOM  11194  H16 MOL   193       6.824  24.022  22.946  1.00  0.00            
ATOM  11485  O1  MOL   199      11.828   31.08  20.151  1.00  0.00            
ATOM  11486  C1  MOL   199      15.021  26.031  12.538  1.00  0.00            
ATOM  11487  C2  MOL   199       13.99  26.406  13.396  1.00  0.00            
ATOM  11488  C3  MOL   199      16.186  26.773  12.414  1.00  0.00            
ATOM  11489  C4  MOL   199      17.181  26.538   11.34  1.00  0.00            
ATOM  11490  N1  MOL   199      18.265  27.352  11.338  1.00  0.00            
ATOM  11491  C5  MOL   199      18.453  28.292  12.246  1.00  0.00            
ATOM  11492  C6  MOL   199      19.091  27.404  10.084  1.00  0.00            
ATOM  11493  C7  MOL   199      18.706  28.332    9.14  1.00  0.00            
ATOM  11494  C8  MOL   199      19.507  28.492   7.999  1.00  0.00            
ATOM  11495  C9  MOL   199      20.069  26.513   9.782  1.00  0.00            
ATOM  11496  C10 MOL   199      20.864  26.671   8.669  1.00  0.00            
ATOM  11497  C11 MOL   199      20.594  27.696   7.759  1.00  0.00            
ATOM  11498  C12 MOL   199      16.285  27.884  13.312  1.00  0.00            
ATOM  11499  C13 MOL   199      17.418  28.568  13.258  1.00  0.00            
ATOM  11500  C14 MOL   199      17.601  29.678  14.115  1.00  0.00            
ATOM  11501  C15 MOL   199      14.162  27.412  14.291  1.00  0.00            
ATOM  11502  C16 MOL   199      13.172  27.685  15.252  1.00  0.00            
ATOM  11503  N2  MOL   199      12.073   26.91  15.402  1.00  0.00            
ATOM  11504  C17 MOL   199      11.159  27.315  16.251  1.00  0.00            
ATOM  11505  C18 MOL   199      15.334  28.177  14.272  1.00  0.00            
ATOM  11506  C19 MOL   199      15.581   29.25  15.147  1.00  0.00            
ATOM  11507  N3  MOL   199      16.696  30.037  15.089  1.00  0.00            
ATOM  11508  C20 MOL   199       11.35  28.323  17.189  1.00  0.00            
ATOM  11509  C21 MOL   199      10.394  28.568  18.234  1.00  0.00            
ATOM  11510  C22 MOL   199      12.486  29.094  17.154  1.00  0.00            
ATOM  11511  C23 MOL   199      13.408  28.762  16.171  1.00  0.00            
ATOM  11512  C24 MOL   199      12.742  30.052  18.129  1.00  0.00            
ATOM  11513  C25 MOL   199      14.581  29.547  16.111  1.00  0.00            
ATOM  11514  C26 MOL   199      14.834  30.642  16.974  1.00  0.00            
ATOM  11515  C27 MOL   199      13.903  30.847  18.022  1.00  0.00            
ATOM  11516  N4  MOL   199       10.66  29.376  19.242  1.00  0.00            
ATOM  11517  C28 MOL   199       9.728  29.408  20.347  1.00  0.00            
ATOM  11518  C29 MOL   199       8.723  30.321  20.474  1.00  0.00            
ATOM  11519  C30 MOL   199       7.886  30.307  21.562  1.00  0.00            
ATOM  11520  C31 MOL   199       9.909  28.427  21.296  1.00  0.00            
ATOM  11521  C32 MOL   199       11.75   30.22  19.268  1.00  0.00            
ATOM  11522  C33 MOL   199       9.017  28.361  22.348  1.00  0.00            
ATOM  11523  C34 MOL   199       7.978  29.284   22.54  1.00  0.00            
ATOM  11524  O2  MOL   199      16.968  25.678  10.489  1.00  0.00            
ATOM  11525  O3  MOL   199      19.558  28.824  12.345  1.00  0.00            
ATOM  11526  O4  MOL   199        9.38  27.951  18.325  1.00  0.00            
ATOM  11527  H1  MOL   199      14.951  25.106  11.937  1.00  0.00            
ATOM  11528  H2  MOL   199      13.086  25.813  13.439  1.00  0.00            
ATOM  11529  H3  MOL   199       20.25  25.645   10.48  1.00  0.00            
ATOM  11530  H4  MOL   199      17.903  29.025   9.312  1.00  0.00            
ATOM  11531  H5  MOL   199      18.356  30.441  14.021  1.00  0.00            
ATOM  11532  H6  MOL   199      10.192  26.767  16.282  1.00  0.00            
ATOM  11533  H7  MOL   199      21.724  26.081   8.469  1.00  0.00            
ATOM  11534  H8  MOL   199      19.384  29.286   7.311  1.00  0.00            
ATOM  11535  H9  MOL   199      15.788   31.11  16.976  1.00  0.00            
ATOM  11536  H10 MOL   199      21.175  27.808   6.776  1.00  0.00            
ATOM  11537  H11 MOL   199      14.207  31.545  18.796  1.00  0.00            
ATOM  11538  H12 MOL   199      10.709  27.715   21.22  1.00  0.00            
ATOM  11539  H13 MOL   199       8.616  31.195  19.834  1.00  0.00            
ATOM  11540  H14 MOL   199       9.201  27.628  23.133  1.00  0.00            
ATOM  11541  H15 MOL   199       7.107  31.089  21.712  1.00  0.00            
ATOM  11542  H16 MOL   199        7.27  29.244  23.388  1.00  0.00            
ATOM  11833  O1  MOL   205      12.039  35.641  20.396  1.00  0.00            
ATOM  11834  C1  MOL   205      14.834   31.45  12.195  1.00  0.00            
ATOM  11835  C2  MOL   205       13.88  31.551  13.303  1.00  0.00            
ATOM  11836  C3  MOL   205      15.931  32.318  12.071  1.00  0.00            
ATOM  11837  C4  MOL   205      16.964  32.184  11.016  1.00  0.00            
ATOM  11838  N1  MOL   205       18.13  32.877  11.121  1.00  0.00            
ATOM  11839  C5  MOL   205       18.44  33.651  12.219  1.00  0.00            
ATOM  11840  C6  MOL   205       19.17  32.683  10.103  1.00  0.00            
ATOM  11841  C7  MOL   205      19.109   33.42   8.914  1.00  0.00            
ATOM  11842  C8  MOL   205      20.158  33.278   8.006  1.00  0.00            
ATOM  11843  C9  MOL   205      20.204  31.759  10.312  1.00  0.00            
ATOM  11844  C10 MOL   205      21.234  31.627   9.402  1.00  0.00            
ATOM  11845  C11 MOL   205      21.168  32.318   8.202  1.00  0.00            
ATOM  11846  C12 MOL   205      16.134  33.158   13.15  1.00  0.00            
ATOM  11847  C13 MOL   205      17.349  33.783  13.238  1.00  0.00            
ATOM  11848  C14 MOL   205      17.614  34.661  14.226  1.00  0.00            
ATOM  11849  C15 MOL   205      14.172  32.453  14.294  1.00  0.00            
ATOM  11850  C16 MOL   205      13.225  32.685  15.383  1.00  0.00            
ATOM  11851  N2  MOL   205      12.087  31.995  15.341  1.00  0.00            
ATOM  11852  C17 MOL   205      11.184   32.23  16.292  1.00  0.00            
ATOM  11853  C18 MOL   205      15.261   33.29  14.217  1.00  0.00            
ATOM  11854  C19 MOL   205       15.55  34.215  15.235  1.00  0.00            
ATOM  11855  N3  MOL   205      16.677  34.885  15.179  1.00  0.00            
ATOM  11856  C20 MOL   205      11.365  33.184  17.243  1.00  0.00            
ATOM  11857  C21 MOL   205      10.309  33.381  18.233  1.00  0.00            
ATOM  11858  C22 MOL   205      12.515  33.824  17.304  1.00  0.00            
ATOM  11859  C23 MOL   205      13.515  33.652  16.373  1.00  0.00            
ATOM  11860  C24 MOL   205      12.734  34.788  18.249  1.00  0.00            
ATOM  11861  C25 MOL   205      14.675  34.384  16.269  1.00  0.00            
ATOM  11862  C26 MOL   205      14.946  35.257   17.35  1.00  0.00            
ATOM  11863  C27 MOL   205      13.995  35.444  18.345  1.00  0.00            
ATOM  11864  N4  MOL   205      10.639  34.205  19.317  1.00  0.00            
ATOM  11865  C28 MOL   205       9.694  34.354  20.388  1.00  0.00            
ATOM  11866  C29 MOL   205        8.65  35.231   20.32  1.00  0.00            
ATOM  11867  C30 MOL   205       7.708    35.2  21.322  1.00  0.00            
ATOM  11868  C31 MOL   205       9.922   33.57  21.582  1.00  0.00            
ATOM  11869  C32 MOL   205       11.81  34.883  19.434  1.00  0.00            
ATOM  11870  C33 MOL   205       8.969  33.635  22.591  1.00  0.00            
ATOM  11871  C34 MOL   205       7.827  34.344  22.395  1.00  0.00            
ATOM  11872  O2  MOL   205       16.72   31.43  10.125  1.00  0.00            
ATOM  11873  O3  MOL   205      19.494  34.214   12.31  1.00  0.00            
ATOM  11874  O4  MOL   205       9.235  32.823  18.114  1.00  0.00            
ATOM  11875  H1  MOL   205      14.669  30.761  11.387  1.00  0.00            
ATOM  11876  H2  MOL   205      13.104  30.832  13.368  1.00  0.00            
ATOM  11877  H3  MOL   205      20.279  31.271  11.207  1.00  0.00            
ATOM  11878  H4  MOL   205      18.344  34.228   8.774  1.00  0.00            
ATOM  11879  H5  MOL   205      18.459  35.291  14.163  1.00  0.00            
ATOM  11880  H6  MOL   205      10.343   31.61  16.173  1.00  0.00            
ATOM  11881  H7  MOL   205      22.118  30.986   9.729  1.00  0.00            
ATOM  11882  H8  MOL   205      20.301  33.978   7.156  1.00  0.00            
ATOM  11883  H9  MOL   205      15.923  35.765  17.454  1.00  0.00            
ATOM  11884  H10 MOL   205      21.966  32.293   7.473  1.00  0.00            
ATOM  11885  H11 MOL   205      14.161  36.149  19.165  1.00  0.00            
ATOM  11886  H12 MOL   205       10.83  32.952  21.627  1.00  0.00            
ATOM  11887  H13 MOL   205       8.586  35.988  19.516  1.00  0.00            
ATOM  11888  H14 MOL   205       8.986  33.005  23.448  1.00  0.00            
ATOM  11889  H15 MOL   205       6.849  35.795  21.213  1.00  0.00            
ATOM  11890  H16 MOL   205       7.061  34.387  23.144  1.00  0.00            
ATOM  12181  O1  MOL   211      11.791  41.276  20.033  1.00  0.00            
ATOM  12182  C1  MOL   211      15.111  36.278  12.485  1.00  0.00            
ATOM  12183  C2  MOL   211      14.212  36.406  13.545  1.00  0.00            
ATOM  12184  C3  MOL   211      16.271  37.081  12.435  1.00  0.00            
ATOM  12185  C4  MOL   211      17.365  36.948  11.326  1.00  0.00            
ATOM  12186  N1  MOL   211      18.391  37.805  11.309  1.00  0.00            
ATOM  12187  C5  MOL   211      18.522  38.774  12.214  1.00  0.00            
ATOM  12188  C6  MOL   211      19.293  37.761  10.212  1.00  0.00            
ATOM  12189  C7  MOL   211       19.17  38.635    9.19  1.00  0.00            
ATOM  12190  C8  MOL   211      20.134  38.623    8.19  1.00  0.00            
ATOM  12191  C9  MOL   211      20.171  36.715  10.156  1.00  0.00            
ATOM  12192  C10 MOL   211      21.225  36.679   9.218  1.00  0.00            
ATOM  12193  C11 MOL   211      21.174  37.662   8.224  1.00  0.00            
ATOM  12194  C12 MOL   211      16.414   38.16   13.31  1.00  0.00            
ATOM  12195  C13 MOL   211      17.504  39.016  13.207  1.00  0.00            
ATOM  12196  C14 MOL   211      17.647   39.95  14.183  1.00  0.00            
ATOM  12197  C15 MOL   211      14.343  37.499  14.358  1.00  0.00            
ATOM  12198  C16 MOL   211      13.362  37.837  15.357  1.00  0.00            
ATOM  12199  N2  MOL   211       12.33  36.984  15.493  1.00  0.00            
ATOM  12200  C17 MOL   211      11.378  37.262  16.431  1.00  0.00            
ATOM  12201  C18 MOL   211      15.455  38.356  14.343  1.00  0.00            
ATOM  12202  C19 MOL   211      15.653   39.44   15.22  1.00  0.00            
ATOM  12203  N3  MOL   211      16.748   40.18  15.122  1.00  0.00            
ATOM  12204  C20 MOL   211      11.414  38.378  17.211  1.00  0.00            
ATOM  12205  C21 MOL   211       10.31  38.624  18.293  1.00  0.00            
ATOM  12206  C22 MOL   211      12.492  39.218   17.15  1.00  0.00            
ATOM  12207  C23 MOL   211      13.469  38.955  16.185  1.00  0.00            
ATOM  12208  C24 MOL   211      12.671  40.207  18.101  1.00  0.00            
ATOM  12209  C25 MOL   211      14.643  39.752  16.154  1.00  0.00            
ATOM  12210  C26 MOL   211      14.712  40.861  16.984  1.00  0.00            
ATOM  12211  C27 MOL   211      13.791    41.0  17.991  1.00  0.00            
ATOM  12212  N4  MOL   211      10.566  39.551  19.263  1.00  0.00            
ATOM  12213  C28 MOL   211       9.566  39.707  20.309  1.00  0.00            
ATOM  12214  C29 MOL   211       8.628  40.769  20.335  1.00  0.00            
ATOM  12215  C30 MOL   211       7.678  40.912  21.347  1.00  0.00            
ATOM  12216  C31 MOL   211        9.45  38.785  21.401  1.00  0.00            
ATOM  12217  C32 MOL   211        11.6  40.416  19.185  1.00  0.00            
ATOM  12218  C33 MOL   211       8.416  38.875  22.397  1.00  0.00            
ATOM  12219  C34 MOL   211       7.521  39.985  22.383  1.00  0.00            
ATOM  12220  O2  MOL   211      17.267  36.091  10.527  1.00  0.00            
ATOM  12221  O3  MOL   211      19.507  39.504  12.219  1.00  0.00            
ATOM  12222  O4  MOL   211       9.259  38.035  18.148  1.00  0.00            
ATOM  12223  H1  MOL   211      14.992  35.447  11.746  1.00  0.00            
ATOM  12224  H2  MOL   211      13.337  35.799  13.554  1.00  0.00            
ATOM  12225  H3  MOL   211       20.04  35.839  10.788  1.00  0.00            
ATOM  12226  H4  MOL   211      18.375  39.333   9.086  1.00  0.00            
ATOM  12227  H5  MOL   211      18.339   40.82  14.082  1.00  0.00            
ATOM  12228  H6  MOL   211      10.613  36.465  16.536  1.00  0.00            
ATOM  12229  H7  MOL   211      22.018  35.945   9.269  1.00  0.00            
ATOM  12230  H8  MOL   211      20.003  39.182   7.301  1.00  0.00            
ATOM  12231  H9  MOL   211      15.515  41.513  16.944  1.00  0.00            
ATOM  12232  H10 MOL   211      21.906  37.708   7.339  1.00  0.00            
ATOM  12233  H11 MOL   211      13.873  41.793  18.696  1.00  0.00            
ATOM  12234  H12 MOL   211      10.158  37.963  21.323  1.00  0.00            
ATOM  12235  H13 MOL   211       8.696  41.444  19.535  1.00  0.00            
ATOM  12236  H14 MOL   211       8.336  38.191  23.308  1.00  0.00            
ATOM  12237  H15 MOL   211       6.888  41.709  21.358  1.00  0.00            
ATOM  12238  H16 MOL   211       6.776  40.035  23.173  1.00  0.00            
ATOM  12529  O1  MOL   217      11.947  46.383   20.18  1.00  0.00            
ATOM  12530  C1  MOL   217      15.077  41.641  12.328  1.00  0.00            
ATOM  12531  C2  MOL   217      14.172  41.739  13.379  1.00  0.00            
ATOM  12532  C3  MOL   217      16.217  42.492  12.183  1.00  0.00            
ATOM  12533  C4  MOL   217       17.16  42.261  11.095  1.00  0.00            
ATOM  12534  N1  MOL   217      18.334  42.927  11.228  1.00  0.00            
ATOM  12535  C5  MOL   217       18.59  43.861  12.189  1.00  0.00            
ATOM  12536  C6  MOL   217      19.209  42.912   10.07  1.00  0.00            
ATOM  12537  C7  MOL   217      19.295  43.928   9.191  1.00  0.00            
ATOM  12538  C8  MOL   217      20.128  43.883   8.056  1.00  0.00            
ATOM  12539  C9  MOL   217      19.991  41.756   9.741  1.00  0.00            
ATOM  12540  C10 MOL   217      20.942  41.785   8.723  1.00  0.00            
ATOM  12541  C11 MOL   217       20.93  42.788   7.845  1.00  0.00            
ATOM  12542  C12 MOL   217      16.422    43.4  13.201  1.00  0.00            
ATOM  12543  C13 MOL   217      17.587  44.115  13.193  1.00  0.00            
ATOM  12544  C14 MOL   217       17.78  45.163  14.094  1.00  0.00            
ATOM  12545  C15 MOL   217      14.395  42.832  14.272  1.00  0.00            
ATOM  12546  C16 MOL   217      13.383  43.118  15.239  1.00  0.00            
ATOM  12547  N2  MOL   217      12.229  42.485  15.236  1.00  0.00            
ATOM  12548  C17 MOL   217      11.297  42.754  16.161  1.00  0.00            
ATOM  12549  C18 MOL   217      15.495  43.684  14.225  1.00  0.00            
ATOM  12550  C19 MOL   217      15.708  44.678  15.216  1.00  0.00            
ATOM  12551  N3  MOL   217      16.833  45.438  15.098  1.00  0.00            
ATOM  12552  C20 MOL   217      11.439  43.749  17.098  1.00  0.00            
ATOM  12553  C21 MOL   217      10.443  43.977  18.143  1.00  0.00            
ATOM  12554  C22 MOL   217      12.638  44.422  17.156  1.00  0.00            
ATOM  12555  C23 MOL   217      13.607  44.111  16.201  1.00  0.00            
ATOM  12556  C24 MOL   217      12.822  45.383  18.141  1.00  0.00            
ATOM  12557  C25 MOL   217      14.758    44.9  16.186  1.00  0.00            
ATOM  12558  C26 MOL   217      14.911  45.994  17.057  1.00  0.00            
ATOM  12559  C27 MOL   217      14.024   46.17   18.08  1.00  0.00            
ATOM  12560  N4  MOL   217      10.818  44.734  19.165  1.00  0.00            
ATOM  12561  C28 MOL   217       9.846  44.788  20.225  1.00  0.00            
ATOM  12562  C29 MOL   217       8.827  45.741  20.237  1.00  0.00            
ATOM  12563  C30 MOL   217       7.886  45.694   21.26  1.00  0.00            
ATOM  12564  C31 MOL   217       9.986  43.856  21.236  1.00  0.00            
ATOM  12565  C32 MOL   217      11.835  45.596  19.253  1.00  0.00            
ATOM  12566  C33 MOL   217       9.064  43.863  22.244  1.00  0.00            
ATOM  12567  C34 MOL   217       8.014  44.782  22.308  1.00  0.00            
ATOM  12568  O2  MOL   217      16.984  41.353  10.302  1.00  0.00            
ATOM  12569  O3  MOL   217      19.632  44.509  12.104  1.00  0.00            
ATOM  12570  O4  MOL   217       9.394  43.365  18.146  1.00  0.00            
ATOM  12571  H1  MOL   217      14.882  40.798  11.603  1.00  0.00            
ATOM  12572  H2  MOL   217      13.351  41.045    13.5  1.00  0.00            
ATOM  12573  H3  MOL   217      19.985  40.866  10.397  1.00  0.00            
ATOM  12574  H4  MOL   217      18.708   44.87   9.324  1.00  0.00            
ATOM  12575  H5  MOL   217      18.662  45.691    14.1  1.00  0.00            
ATOM  12576  H6  MOL   217      10.336  42.325  15.933  1.00  0.00            
ATOM  12577  H7  MOL   217      21.517  40.946   8.499  1.00  0.00            
ATOM  12578  H8  MOL   217      20.137   44.72   7.328  1.00  0.00            
ATOM  12579  H9  MOL   217      15.743  46.652  16.945  1.00  0.00            
ATOM  12580  H10 MOL   217      21.458  42.723   6.894  1.00  0.00            
ATOM  12581  H11 MOL   217      14.106  47.005   18.82  1.00  0.00            
ATOM  12582  H12 MOL   217      10.877  43.166   21.12  1.00  0.00            
ATOM  12583  H13 MOL   217       8.795   46.51  19.447  1.00  0.00            
ATOM  12584  H14 MOL   217        9.18  43.131  22.985  1.00  0.00            
ATOM  12585  H15 MOL   217       7.086  46.439  21.269  1.00  0.00            
ATOM  12586  H16 MOL   217       7.318  44.809  23.203  1.00  0.00            
ATOM  12877  O1  MOL   223      11.967  51.323  20.376  1.00  0.00            
ATOM  12878  C1  MOL   223      14.782   47.04  12.288  1.00  0.00            
ATOM  12879  C2  MOL   223      13.889  47.335  13.308  1.00  0.00            
ATOM  12880  C3  MOL   223      15.991  47.766  12.201  1.00  0.00            
ATOM  12881  C4  MOL   223      16.941  47.473  11.119  1.00  0.00            
ATOM  12882  N1  MOL   223      18.051  48.163  11.223  1.00  0.00            
ATOM  12883  C5  MOL   223      18.475   49.02  12.168  1.00  0.00            
ATOM  12884  C6  MOL   223      19.007  48.066  10.187  1.00  0.00            
ATOM  12885  C7  MOL   223      18.915  48.956   9.112  1.00  0.00            
ATOM  12886  C8  MOL   223      19.956  49.002   8.203  1.00  0.00            
ATOM  12887  C9  MOL   223      20.123  47.255  10.343  1.00  0.00            
ATOM  12888  C10 MOL   223      21.153  47.281   9.423  1.00  0.00            
ATOM  12889  C11 MOL   223      20.957  48.049   8.307  1.00  0.00            
ATOM  12890  C12 MOL   223       16.34  48.579  13.312  1.00  0.00            
ATOM  12891  C13 MOL   223      17.512  49.285  13.281  1.00  0.00            
ATOM  12892  C14 MOL   223       17.85  50.168  14.293  1.00  0.00            
ATOM  12893  C15 MOL   223      14.173  48.248  14.316  1.00  0.00            
ATOM  12894  C16 MOL   223      13.223  48.491  15.284  1.00  0.00            
ATOM  12895  N2  MOL   223      12.037  47.875  15.194  1.00  0.00            
ATOM  12896  C17 MOL   223      11.139  48.081  16.162  1.00  0.00            
ATOM  12897  C18 MOL   223      15.442  48.849   14.36  1.00  0.00            
ATOM  12898  C19 MOL   223      15.742  49.809  15.349  1.00  0.00            
ATOM  12899  N3  MOL   223      16.972  50.419  15.318  1.00  0.00            
ATOM  12900  C20 MOL   223      11.413  48.908  17.244  1.00  0.00            
ATOM  12901  C21 MOL   223      10.445  48.964  18.332  1.00  0.00            
ATOM  12902  C22 MOL   223       12.63  49.558   17.35  1.00  0.00            
ATOM  12903  C23 MOL   223      13.596  49.364  16.326  1.00  0.00            
ATOM  12904  C24 MOL   223      12.863  50.383  18.431  1.00  0.00            
ATOM  12905  C25 MOL   223       14.81   50.05   16.34  1.00  0.00            
ATOM  12906  C26 MOL   223       14.96  50.941  17.444  1.00  0.00            
ATOM  12907  C27 MOL   223       14.03  51.136  18.416  1.00  0.00            
ATOM  12908  N4  MOL   223      10.644  49.861  19.334  1.00  0.00            
ATOM  12909  C28 MOL   223       9.628  49.908   20.35  1.00  0.00            
ATOM  12910  C29 MOL   223        8.64   50.87  20.298  1.00  0.00            
ATOM  12911  C30 MOL   223       7.612  50.958  21.245  1.00  0.00            
ATOM  12912  C31 MOL   223        9.63  48.963  21.411  1.00  0.00            
ATOM  12913  C32 MOL   223      11.761  50.549  19.482  1.00  0.00            
ATOM  12914  C33 MOL   223        8.63  49.058  22.395  1.00  0.00            
ATOM  12915  C34 MOL   223       7.532  50.046  22.263  1.00  0.00            
ATOM  12916  O2  MOL   223      16.812  46.613  10.274  1.00  0.00            
ATOM  12917  O3  MOL   223      19.582  49.436  12.315  1.00  0.00            
ATOM  12918  O4  MOL   223       9.458  48.277  18.203  1.00  0.00            
ATOM  12919  H1  MOL   223      14.488  46.211  11.568  1.00  0.00            
ATOM  12920  H2  MOL   223      12.904  46.764  13.234  1.00  0.00            
ATOM  12921  H3  MOL   223       20.12   46.53  11.108  1.00  0.00            
ATOM  12922  H4  MOL   223      18.045  49.655   9.044  1.00  0.00            
ATOM  12923  H5  MOL   223      18.715  50.801  14.248  1.00  0.00            
ATOM  12924  H6  MOL   223      10.142  47.645  15.992  1.00  0.00            
ATOM  12925  H7  MOL   223      21.971  46.586   9.479  1.00  0.00            
ATOM  12926  H8  MOL   223      19.885  49.649   7.417  1.00  0.00            
ATOM  12927  H9  MOL   223      15.787    51.6  17.536  1.00  0.00            
ATOM  12928  H10 MOL   223      21.669  47.922   7.452  1.00  0.00            
ATOM  12929  H11 MOL   223      14.131  51.846  19.209  1.00  0.00            
ATOM  12930  H12 MOL   223      10.296  48.156  21.425  1.00  0.00            
ATOM  12931  H13 MOL   223       8.694   51.64  19.542  1.00  0.00            
ATOM  12932  H14 MOL   223       8.581   48.21  23.139  1.00  0.00            
ATOM  12933  H15 MOL   223       6.858  51.758  21.172  1.00  0.00            
ATOM  12934  H16 MOL   223       6.694  50.203  22.919  1.00  0.00            
ATOM  13225  O1  MOL   229      11.702  56.835  19.768  1.00  0.00            
ATOM  13226  C1  MOL   229      15.036  51.735  12.291  1.00  0.00            
ATOM  13227  C2  MOL   229      14.105  52.026  13.267  1.00  0.00            
ATOM  13228  C3  MOL   229      16.243  52.397  12.233  1.00  0.00            
ATOM  13229  C4  MOL   229      17.226  52.233  11.135  1.00  0.00            
ATOM  13230  N1  MOL   229      18.334  52.939  11.124  1.00  0.00            
ATOM  13231  C5  MOL   229      18.574  53.854  12.025  1.00  0.00            
ATOM  13232  C6  MOL   229      19.296   52.85  10.059  1.00  0.00            
ATOM  13233  C7  MOL   229      19.189  53.762   8.991  1.00  0.00            
ATOM  13234  C8  MOL   229      19.999   53.68   7.845  1.00  0.00            
ATOM  13235  C9  MOL   229      20.242   51.87   9.944  1.00  0.00            
ATOM  13236  C10 MOL   229       21.15  51.831     8.9  1.00  0.00            
ATOM  13237  C11 MOL   229      20.928  52.658   7.796  1.00  0.00            
ATOM  13238  C12 MOL   229       16.46  53.321  13.232  1.00  0.00            
ATOM  13239  C13 MOL   229      17.622   54.07  13.133  1.00  0.00            
ATOM  13240  C14 MOL   229      17.843  55.061  14.079  1.00  0.00            
ATOM  13241  C15 MOL   229      14.393  52.861  14.327  1.00  0.00            
ATOM  13242  C16 MOL   229      13.388  53.098  15.311  1.00  0.00            
ATOM  13243  N2  MOL   229      12.186  52.461  15.266  1.00  0.00            
ATOM  13244  C17 MOL   229       11.31  52.682  16.309  1.00  0.00            
ATOM  13245  C18 MOL   229      15.584  53.518  14.288  1.00  0.00            
ATOM  13246  C19 MOL   229        15.8  54.578  15.149  1.00  0.00            
ATOM  13247  N3  MOL   229      16.929  55.297  15.094  1.00  0.00            
ATOM  13248  C20 MOL   229      11.466  53.694  17.278  1.00  0.00            
ATOM  13249  C21 MOL   229      10.382  54.037  18.219  1.00  0.00            
ATOM  13250  C22 MOL   229      12.628  54.389    17.2  1.00  0.00            
ATOM  13251  C23 MOL   229      13.643  54.066  16.269  1.00  0.00            
ATOM  13252  C24 MOL   229      12.792  55.434  18.034  1.00  0.00            
ATOM  13253  C25 MOL   229       14.87  54.863  16.162  1.00  0.00            
ATOM  13254  C26 MOL   229      15.055  55.822  17.154  1.00  0.00            
ATOM  13255  C27 MOL   229      14.017  56.127  18.047  1.00  0.00            
ATOM  13256  N4  MOL   229      10.628   54.92  19.192  1.00  0.00            
ATOM  13257  C28 MOL   229       9.805  55.019  20.312  1.00  0.00            
ATOM  13258  C29 MOL   229       9.014  56.122   20.53  1.00  0.00            
ATOM  13259  C30 MOL   229       8.213  56.265  21.694  1.00  0.00            
ATOM  13260  C31 MOL   229       9.687  53.933  21.221  1.00  0.00            
ATOM  13261  C32 MOL   229      11.676  55.827  19.056  1.00  0.00            
ATOM  13262  C33 MOL   229       8.886  54.082  22.365  1.00  0.00            
ATOM  13263  C34 MOL   229       8.207   55.21  22.649  1.00  0.00            
ATOM  13264  O2  MOL   229      17.101  51.424  10.213  1.00  0.00            
ATOM  13265  O3  MOL   229      19.534  54.545   11.92  1.00  0.00            
ATOM  13266  O4  MOL   229       9.307  53.471  18.082  1.00  0.00            
ATOM  13267  H1  MOL   229       14.66  50.996  11.554  1.00  0.00            
ATOM  13268  H2  MOL   229      13.127  51.495  13.223  1.00  0.00            
ATOM  13269  H3  MOL   229      20.272  51.061  10.694  1.00  0.00            
ATOM  13270  H4  MOL   229      18.326  54.406   8.962  1.00  0.00            
ATOM  13271  H5  MOL   229      18.662   55.72  14.052  1.00  0.00            
ATOM  13272  H6  MOL   229      10.419  52.011  16.297  1.00  0.00            
ATOM  13273  H7  MOL   229      21.867  51.028   8.792  1.00  0.00            
ATOM  13274  H8  MOL   229      19.773  54.284     7.0  1.00  0.00            
ATOM  13275  H9  MOL   229      15.969   56.45   17.26  1.00  0.00            
ATOM  13276  H10 MOL   229      21.574   52.55   6.886  1.00  0.00            
ATOM  13277  H11 MOL   229      14.212  56.942   18.77  1.00  0.00            
ATOM  13278  H12 MOL   229      10.114  52.917  21.004  1.00  0.00            
ATOM  13279  H13 MOL   229       9.155  56.906  19.835  1.00  0.00            
ATOM  13280  H14 MOL   229        8.79  53.206  23.095  1.00  0.00            
ATOM  13281  H15 MOL   229        7.48  57.032  21.869  1.00  0.00            
ATOM  13282  H16 MOL   229       7.534  55.289  23.518  1.00  0.00            
ATOM  13573  O1  MOL   235      12.129  61.665   20.12  1.00  0.00            
ATOM  13574  C1  MOL   235      14.792  57.041  12.222  1.00  0.00            
ATOM  13575  C2  MOL   235      13.942   57.23  13.275  1.00  0.00            
ATOM  13576  C3  MOL   235      15.995   57.76   12.19  1.00  0.00            
ATOM  13577  C4  MOL   235      16.935  57.601  10.987  1.00  0.00            
ATOM  13578  N1  MOL   235      18.019  58.382  10.975  1.00  0.00            
ATOM  13579  C5  MOL   235      18.379  59.232  12.031  1.00  0.00            
ATOM  13580  C6  MOL   235      18.896  58.301   9.823  1.00  0.00            
ATOM  13581  C7  MOL   235      18.871    59.3   8.887  1.00  0.00            
ATOM  13582  C8  MOL   235      19.795  59.403   7.878  1.00  0.00            
ATOM  13583  C9  MOL   235      19.896  57.372   9.754  1.00  0.00            
ATOM  13584  C10 MOL   235       20.85  57.461   8.742  1.00  0.00            
ATOM  13585  C11 MOL   235      20.766  58.473   7.782  1.00  0.00            
ATOM  13586  C12 MOL   235      16.244  58.716   13.17  1.00  0.00            
ATOM  13587  C13 MOL   235      17.403  59.485  13.109  1.00  0.00            
ATOM  13588  C14 MOL   235      17.576   60.38  14.132  1.00  0.00            
ATOM  13589  C15 MOL   235      14.246  58.111  14.294  1.00  0.00            
ATOM  13590  C16 MOL   235       13.31  58.376  15.262  1.00  0.00            
ATOM  13591  N2  MOL   235      12.088  57.736  15.291  1.00  0.00            
ATOM  13592  C17 MOL   235      11.187  58.042  16.259  1.00  0.00            
ATOM  13593  C18 MOL   235      15.352  58.919   14.23  1.00  0.00            
ATOM  13594  C19 MOL   235       15.61  59.962  15.135  1.00  0.00            
ATOM  13595  N3  MOL   235      16.758  60.693  15.112  1.00  0.00            
ATOM  13596  C20 MOL   235      11.418  59.012   17.21  1.00  0.00            
ATOM  13597  C21 MOL   235      10.365  59.259   18.27  1.00  0.00            
ATOM  13598  C22 MOL   235      12.603  59.691  17.148  1.00  0.00            
ATOM  13599  C23 MOL   235      13.535  59.415  16.173  1.00  0.00            
ATOM  13600  C24 MOL   235      12.802  60.703  18.072  1.00  0.00            
ATOM  13601  C25 MOL   235      14.681  60.194  16.142  1.00  0.00            
ATOM  13602  C26 MOL   235      14.876   61.27  17.055  1.00  0.00            
ATOM  13603  C27 MOL   235      13.904  61.532  18.052  1.00  0.00            
ATOM  13604  N4  MOL   235      10.649  60.215  19.131  1.00  0.00            
ATOM  13605  C28 MOL   235       9.683   60.36  20.248  1.00  0.00            
ATOM  13606  C29 MOL   235       8.686  61.323  20.246  1.00  0.00            
ATOM  13607  C30 MOL   235       7.972  61.524  21.381  1.00  0.00            
ATOM  13608  C31 MOL   235       9.941  59.645  21.466  1.00  0.00            
ATOM  13609  C32 MOL   235      11.818  60.913  19.192  1.00  0.00            
ATOM  13610  C33 MOL   235       9.163  59.904  22.553  1.00  0.00            
ATOM  13611  C34 MOL   235       8.162  60.797   22.53  1.00  0.00            
ATOM  13612  O2  MOL   235      16.708  56.819  10.122  1.00  0.00            
ATOM  13613  O3  MOL   235      19.442  59.796  12.023  1.00  0.00            
ATOM  13614  O4  MOL   235       9.312  58.654  18.156  1.00  0.00            
ATOM  13615  H1  MOL   235      14.626  56.253  11.419  1.00  0.00            
ATOM  13616  H2  MOL   235      13.036  56.598  13.305  1.00  0.00            
ATOM  13617  H3  MOL   235      19.911  56.615  10.526  1.00  0.00            
ATOM  13618  H4  MOL   235      18.099  60.068   8.913  1.00  0.00            
ATOM  13619  H5  MOL   235      18.458  61.034  14.036  1.00  0.00            
ATOM  13620  H6  MOL   235      10.284   57.52  16.256  1.00  0.00            
ATOM  13621  H7  MOL   235      21.616  56.776   8.701  1.00  0.00            
ATOM  13622  H8  MOL   235      19.667  60.232   7.193  1.00  0.00            
ATOM  13623  H9  MOL   235      15.794  61.877  17.148  1.00  0.00            
ATOM  13624  H10 MOL   235      21.397   58.32   6.916  1.00  0.00            
ATOM  13625  H11 MOL   235      14.111  62.384  18.783  1.00  0.00            
ATOM  13626  H12 MOL   235      10.802  58.974  21.517  1.00  0.00            
ATOM  13627  H13 MOL   235       8.633  62.071   19.52  1.00  0.00            
ATOM  13628  H14 MOL   235        9.37  59.344  23.514  1.00  0.00            
ATOM  13629  H15 MOL   235       7.195  62.327  21.361  1.00  0.00            
ATOM  13630  H16 MOL   235        7.61  60.937   23.47  1.00  0.00            
ATOM  13921  O1  MOL   241      11.709  67.257  19.833  1.00  0.00            
ATOM  13922  C1  MOL   241      14.893  61.961  12.526  1.00  0.00            
ATOM  13923  C2  MOL   241      13.904  62.294  13.422  1.00  0.00            
ATOM  13924  C3  MOL   241      15.981  62.852  12.355  1.00  0.00            
ATOM  13925  C4  MOL   241      17.046  62.577  11.322  1.00  0.00            
ATOM  13926  N1  MOL   241      18.036  63.481  11.202  1.00  0.00            
ATOM  13927  C5  MOL   241      18.305  64.445  12.125  1.00  0.00            
ATOM  13928  C6  MOL   241      18.913  63.392  10.057  1.00  0.00            
ATOM  13929  C7  MOL   241      18.868  64.313   8.981  1.00  0.00            
ATOM  13930  C8  MOL   241       19.66  64.103   7.854  1.00  0.00            
ATOM  13931  C9  MOL   241      19.727  62.307   9.998  1.00  0.00            
ATOM  13932  C10 MOL   241       20.63   62.17   8.934  1.00  0.00            
ATOM  13933  C11 MOL   241      20.596  63.037   7.877  1.00  0.00            
ATOM  13934  C12 MOL   241      16.117  63.962  13.198  1.00  0.00            
ATOM  13935  C13 MOL   241      17.223  64.783  13.067  1.00  0.00            
ATOM  13936  C14 MOL   241      17.322  65.923  13.792  1.00  0.00            
ATOM  13937  C15 MOL   241      13.985  63.467  14.152  1.00  0.00            
ATOM  13938  C16 MOL   241      13.018   63.76  15.159  1.00  0.00            
ATOM  13939  N2  MOL   241       11.82  63.104  15.175  1.00  0.00            
ATOM  13940  C17 MOL   241      10.915    63.4  16.129  1.00  0.00            
ATOM  13941  C18 MOL   241      15.116  64.289  14.075  1.00  0.00            
ATOM  13942  C19 MOL   241      15.305  65.399  14.873  1.00  0.00            
ATOM  13943  N3  MOL   241      16.428   66.16  14.727  1.00  0.00            
ATOM  13944  C20 MOL   241      11.101  64.454   17.03  1.00  0.00            
ATOM  13945  C21 MOL   241      10.081   64.74  18.109  1.00  0.00            
ATOM  13946  C22 MOL   241      12.304  65.113  17.038  1.00  0.00            
ATOM  13947  C23 MOL   241      13.277   64.81  16.107  1.00  0.00            
ATOM  13948  C24 MOL   241       12.46  66.215  17.841  1.00  0.00            
ATOM  13949  C25 MOL   241       14.39  65.689  15.917  1.00  0.00            
ATOM  13950  C26 MOL   241      14.498  66.755  16.796  1.00  0.00            
ATOM  13951  C27 MOL   241      13.608  66.923  17.804  1.00  0.00            
ATOM  13952  N4  MOL   241      10.371  65.615  19.055  1.00  0.00            
ATOM  13953  C28 MOL   241       9.516  65.707  20.223  1.00  0.00            
ATOM  13954  C29 MOL   241       8.738  66.873  20.354  1.00  0.00            
ATOM  13955  C30 MOL   241       7.899  66.954  21.457  1.00  0.00            
ATOM  13956  C31 MOL   241       9.473  64.649   21.17  1.00  0.00            
ATOM  13957  C32 MOL   241      11.492    66.4  18.986  1.00  0.00            
ATOM  13958  C33 MOL   241       8.534  64.791  22.221  1.00  0.00            
ATOM  13959  C34 MOL   241       7.839  65.964  22.378  1.00  0.00            
ATOM  13960  O2  MOL   241      16.957  61.602  10.606  1.00  0.00            
ATOM  13961  O3  MOL   241      19.308  65.093  12.134  1.00  0.00            
ATOM  13962  O4  MOL   241         9.2  63.959  18.222  1.00  0.00            
ATOM  13963  H1  MOL   241      14.823  61.118  11.858  1.00  0.00            
ATOM  13964  H2  MOL   241      13.011  61.678  13.491  1.00  0.00            
ATOM  13965  H3  MOL   241      19.754  61.496  10.731  1.00  0.00            
ATOM  13966  H4  MOL   241      18.286  65.303   9.021  1.00  0.00            
ATOM  13967  H5  MOL   241      18.157  66.568  13.804  1.00  0.00            
ATOM  13968  H6  MOL   241      10.004  62.945  15.947  1.00  0.00            
ATOM  13969  H7  MOL   241      21.404  61.383   9.052  1.00  0.00            
ATOM  13970  H8  MOL   241      19.594  64.894   7.087  1.00  0.00            
ATOM  13971  H9  MOL   241      15.313  67.471  16.668  1.00  0.00            
ATOM  13972  H10 MOL   241      21.316  62.928    7.11  1.00  0.00            
ATOM  13973  H11 MOL   241      13.751  67.797  18.422  1.00  0.00            
ATOM  13974  H12 MOL   241      10.136  63.813  21.129  1.00  0.00            
ATOM  13975  H13 MOL   241       8.832  67.768  19.711  1.00  0.00            
ATOM  13976  H14 MOL   241       8.465  64.085  22.992  1.00  0.00            
ATOM  13977  H15 MOL   241       7.435  67.899  21.706  1.00  0.00            
ATOM  13978  H16 MOL   241       7.249  66.094  23.266  1.00  0.00            
ATOM  14269  O1  MOL   247      11.837   0.275  19.926  1.00  0.00            
ATOM  14270  C1  MOL   247      14.615  -4.612  12.145  1.00  0.00            
ATOM  14271  C2  MOL   247      13.712  -4.341  13.166  1.00  0.00            
ATOM  14272  C3  MOL   247      15.757  -3.801  12.018  1.00  0.00            
ATOM  14273  C4  MOL   247      16.678  -3.886   10.85  1.00  0.00            
ATOM  14274  N1  MOL   247      17.915  -3.283  10.909  1.00  0.00            
ATOM  14275  C5  MOL   247        18.3   -2.58  11.971  1.00  0.00            
ATOM  14276  C6  MOL   247      18.827  -3.485   9.851  1.00  0.00            
ATOM  14277  C7  MOL   247      19.228  -2.355   9.084  1.00  0.00            
ATOM  14278  C8  MOL   247      20.193  -2.572   8.172  1.00  0.00            
ATOM  14279  C9  MOL   247      19.436  -4.722    9.69  1.00  0.00            
ATOM  14280  C10 MOL   247      20.425  -4.893   8.712  1.00  0.00            
ATOM  14281  C11 MOL   247      20.751   -3.81   7.938  1.00  0.00            
ATOM  14282  C12 MOL   247      16.079  -2.912  13.079  1.00  0.00            
ATOM  14283  C13 MOL   247       17.26  -2.238   13.01  1.00  0.00            
ATOM  14284  C14 MOL   247      17.537  -1.291  14.013  1.00  0.00            
ATOM  14285  C15 MOL   247      14.001  -3.411  14.138  1.00  0.00            
ATOM  14286  C16 MOL   247        13.0   -3.07  15.084  1.00  0.00            
ATOM  14287  N2  MOL   247      11.819  -3.686  15.166  1.00  0.00            
ATOM  14288  C17 MOL   247       10.93  -3.444   16.09  1.00  0.00            
ATOM  14289  C18 MOL   247      15.194  -2.632   14.07  1.00  0.00            
ATOM  14290  C19 MOL   247      15.477  -1.652  15.024  1.00  0.00            
ATOM  14291  N3  MOL   247      16.618  -0.961  14.947  1.00  0.00            
ATOM  14292  C20 MOL   247      11.198   -2.52  17.097  1.00  0.00            
ATOM  14293  C21 MOL   247      10.114  -2.189   18.13  1.00  0.00            
ATOM  14294  C22 MOL   247      12.383  -1.784  17.051  1.00  0.00            
ATOM  14295  C23 MOL   247      13.301  -2.096  16.022  1.00  0.00            
ATOM  14296  C24 MOL   247      12.611   -0.78  17.975  1.00  0.00            
ATOM  14297  C25 MOL   247      14.454  -1.278  15.908  1.00  0.00            
ATOM  14298  C26 MOL   247      14.634  -0.218  16.836  1.00  0.00            
ATOM  14299  C27 MOL   247      13.766   0.028  17.858  1.00  0.00            
ATOM  14300  N4  MOL   247       10.52  -1.371  19.126  1.00  0.00            
ATOM  14301  C28 MOL   247       9.645  -1.346  20.328  1.00  0.00            
ATOM  14302  C29 MOL   247       8.824  -0.263  20.594  1.00  0.00            
ATOM  14303  C30 MOL   247       7.924   -0.28  21.721  1.00  0.00            
ATOM  14304  C31 MOL   247       9.649  -2.404  21.186  1.00  0.00            
ATOM  14305  C32 MOL   247      11.602  -0.535  19.039  1.00  0.00            
ATOM  14306  C33 MOL   247       8.965  -2.413  22.331  1.00  0.00            
ATOM  14307  C34 MOL   247       8.114   -1.29  22.611  1.00  0.00            
ATOM  14308  O2  MOL   247      16.271  -4.531   9.881  1.00  0.00            
ATOM  14309  O3  MOL   247      19.436  -2.179  12.073  1.00  0.00            
ATOM  14310  O4  MOL   247       9.036  -2.751  18.148  1.00  0.00            
ATOM  14311  H1  MOL   247      14.428  -5.375  11.403  1.00  0.00            
ATOM  14312  H2  MOL   247      12.813  -4.956  13.237  1.00  0.00            
ATOM  14313  H3  MOL   247      19.072  -5.548  10.219  1.00  0.00            
ATOM  14314  H4  MOL   247      18.772  -1.342   9.194  1.00  0.00            
ATOM  14315  H5  MOL   247      18.473  -0.701  14.023  1.00  0.00            
ATOM  14316  H6  MOL   247      10.066  -4.049  16.102  1.00  0.00            
ATOM  14317  H7  MOL   247      20.836  -5.846   8.599  1.00  0.00            
ATOM  14318  H8  MOL   247      20.517  -1.689   7.582  1.00  0.00            
ATOM  14319  H9  MOL   247      15.425   0.525  16.842  1.00  0.00            
ATOM  14320  H10 MOL   247      21.429  -3.906   7.157  1.00  0.00            
ATOM  14321  H11 MOL   247      13.967   0.908  18.498  1.00  0.00            
ATOM  14322  H12 MOL   247      10.288  -3.255   20.98  1.00  0.00            
ATOM  14323  H13 MOL   247       8.752   0.548  19.861  1.00  0.00            
ATOM  14324  H14 MOL   247       9.088   -3.19  23.095  1.00  0.00            
ATOM  14325  H15 MOL   247        7.21   0.476  21.973  1.00  0.00            
ATOM  14326  H16 MOL   247       7.379   -1.29  23.436  1.00  0.00            
ATOM  14617  O1  MOL   253      19.172    5.33  19.901  1.00  0.00            
ATOM  14618  C1  MOL   253      22.323   0.112  12.515  1.00  0.00            
ATOM  14619  C2  MOL   253      21.388   0.356  13.505  1.00  0.00            
ATOM  14620  C3  MOL   253      23.443   0.934  12.309  1.00  0.00            
ATOM  14621  C4  MOL   253      24.317   0.734  11.152  1.00  0.00            
ATOM  14622  N1  MOL   253      25.418    1.55  11.159  1.00  0.00            
ATOM  14623  C5  MOL   253      25.672    2.53  12.082  1.00  0.00            
ATOM  14624  C6  MOL   253      26.446   1.343  10.165  1.00  0.00            
ATOM  14625  C7  MOL   253      26.638    2.37    9.18  1.00  0.00            
ATOM  14626  C8  MOL   253      27.595   2.141   8.187  1.00  0.00            
ATOM  14627  C9  MOL   253      27.266   0.182  10.135  1.00  0.00            
ATOM  14628  C10 MOL   253      28.317   0.067     9.2  1.00  0.00            
ATOM  14629  C11 MOL   253      28.501   0.998    8.23  1.00  0.00            
ATOM  14630  C12 MOL   253      23.604   1.998  13.191  1.00  0.00            
ATOM  14631  C13 MOL   253      24.681   2.806  13.104  1.00  0.00            
ATOM  14632  C14 MOL   253      24.831   3.841  13.977  1.00  0.00            
ATOM  14633  C15 MOL   253      21.483   1.506  14.312  1.00  0.00            
ATOM  14634  C16 MOL   253      20.542    1.79  15.277  1.00  0.00            
ATOM  14635  N2  MOL   253      19.499   0.931  15.495  1.00  0.00            
ATOM  14636  C17 MOL   253      18.608   1.234  16.463  1.00  0.00            
ATOM  14637  C18 MOL   253      22.578   2.371  14.064  1.00  0.00            
ATOM  14638  C19 MOL   253      22.752   3.441  14.912  1.00  0.00            
ATOM  14639  N3  MOL   253      23.919   4.154   14.89  1.00  0.00            
ATOM  14640  C20 MOL   253      18.699    2.31  17.206  1.00  0.00            
ATOM  14641  C21 MOL   253       17.65   2.548  18.279  1.00  0.00            
ATOM  14642  C22 MOL   253      19.744   3.216  17.057  1.00  0.00            
ATOM  14643  C23 MOL   253      20.707   2.902  16.053  1.00  0.00            
ATOM  14644  C24 MOL   253       19.93   4.223  17.947  1.00  0.00            
ATOM  14645  C25 MOL   253      21.833   3.714  15.943  1.00  0.00            
ATOM  14646  C26 MOL   253      21.918   4.897  16.721  1.00  0.00            
ATOM  14647  C27 MOL   253      21.034    5.12  17.791  1.00  0.00            
ATOM  14648  N4  MOL   253      17.994   3.494   19.23  1.00  0.00            
ATOM  14649  C28 MOL   253      17.136   3.631  20.478  1.00  0.00            
ATOM  14650  C29 MOL   253      16.472   4.837  20.637  1.00  0.00            
ATOM  14651  C30 MOL   253      15.552   5.059  21.669  1.00  0.00            
ATOM  14652  C31 MOL   253      16.945   2.577  21.372  1.00  0.00            
ATOM  14653  C32 MOL   253      19.009    4.42    19.1  1.00  0.00            
ATOM  14654  C33 MOL   253      15.889   2.719  22.273  1.00  0.00            
ATOM  14655  C34 MOL   253      15.222   3.976  22.522  1.00  0.00            
ATOM  14656  O2  MOL   253      24.006   0.046  10.172  1.00  0.00            
ATOM  14657  O3  MOL   253      26.744   3.073  12.121  1.00  0.00            
ATOM  14658  O4  MOL   253      16.715   1.779  18.475  1.00  0.00            
ATOM  14659  H1  MOL   253      22.174  -0.664  11.786  1.00  0.00            
ATOM  14660  H2  MOL   253      20.501  -0.309  13.538  1.00  0.00            
ATOM  14661  H3  MOL   253      27.074   -0.45  10.959  1.00  0.00            
ATOM  14662  H4  MOL   253      25.999   3.244   9.262  1.00  0.00            
ATOM  14663  H5  MOL   253      25.766   4.437  14.007  1.00  0.00            
ATOM  14664  H6  MOL   253      17.776   0.512  16.621  1.00  0.00            
ATOM  14665  H7  MOL   253      28.946  -0.866   9.156  1.00  0.00            
ATOM  14666  H8  MOL   253      27.736   2.864   7.343  1.00  0.00            
ATOM  14667  H9  MOL   253      22.732    5.56  16.647  1.00  0.00            
ATOM  14668  H10 MOL   253      29.215   0.805   7.404  1.00  0.00            
ATOM  14669  H11 MOL   253      21.097   5.989  18.413  1.00  0.00            
ATOM  14670  H12 MOL   253      17.304   1.609  21.233  1.00  0.00            
ATOM  14671  H13 MOL   253      16.612   5.644  19.917  1.00  0.00            
ATOM  14672  H14 MOL   253      15.569   1.903  22.895  1.00  0.00            
ATOM  14673  H15 MOL   253      15.059   6.004  21.769  1.00  0.00            
ATOM  14674  H16 MOL   253      14.494    4.05  23.333  1.00  0.00            
ATOM  14965  O1  MOL   259      19.372  10.376  20.092  1.00  0.00            
ATOM  14966  C1  MOL   259      22.388    5.65  12.321  1.00  0.00            
ATOM  14967  C2  MOL   259      21.346   5.946  13.189  1.00  0.00            
ATOM  14968  C3  MOL   259      23.546   6.383  12.332  1.00  0.00            
ATOM  14969  C4  MOL   259      24.609   6.107  11.297  1.00  0.00            
ATOM  14970  N1  MOL   259      25.823   6.754  11.407  1.00  0.00            
ATOM  14971  C5  MOL   259      26.088   7.624  12.366  1.00  0.00            
ATOM  14972  C6  MOL   259      26.743   6.607  10.337  1.00  0.00            
ATOM  14973  C7  MOL   259      26.625   7.476   9.225  1.00  0.00            
ATOM  14974  C8  MOL   259      27.462   7.421   8.164  1.00  0.00            
ATOM  14975  C9  MOL   259      27.806   5.817  10.389  1.00  0.00            
ATOM  14976  C10 MOL   259      28.676   5.723   9.311  1.00  0.00            
ATOM  14977  C11 MOL   259      28.548   6.487   8.193  1.00  0.00            
ATOM  14978  C12 MOL   259      23.748    7.37  13.276  1.00  0.00            
ATOM  14979  C13 MOL   259      24.974   8.039  13.315  1.00  0.00            
ATOM  14980  C14 MOL   259      25.248   8.907  14.369  1.00  0.00            
ATOM  14981  C15 MOL   259      21.555   6.927  14.158  1.00  0.00            
ATOM  14982  C16 MOL   259      20.564   7.203  15.114  1.00  0.00            
ATOM  14983  N2  MOL   259      19.371   6.553  15.161  1.00  0.00            
ATOM  14984  C17 MOL   259      18.549   6.835   16.16  1.00  0.00            
ATOM  14985  C18 MOL   259      22.791   7.613  14.212  1.00  0.00            
ATOM  14986  C19 MOL   259      23.094   8.518  15.224  1.00  0.00            
ATOM  14987  N3  MOL   259      24.299   9.185  15.285  1.00  0.00            
ATOM  14988  C20 MOL   259      18.775   7.686  17.205  1.00  0.00            
ATOM  14989  C21 MOL   259      17.717   7.873  18.248  1.00  0.00            
ATOM  14990  C22 MOL   259      19.947   8.396  17.177  1.00  0.00            
ATOM  14991  C23 MOL   259      20.834    8.15   16.12  1.00  0.00            
ATOM  14992  C24 MOL   259      20.193   9.367  18.147  1.00  0.00            
ATOM  14993  C25 MOL   259      22.092   8.757  16.146  1.00  0.00            
ATOM  14994  C26 MOL   259      22.244   9.824  17.056  1.00  0.00            
ATOM  14995  C27 MOL   259      21.341  10.114  18.035  1.00  0.00            
ATOM  14996  N4  MOL   259      18.083   8.763  19.204  1.00  0.00            
ATOM  14997  C28 MOL   259      17.205   8.914  20.308  1.00  0.00            
ATOM  14998  C29 MOL   259      16.115   9.756  20.407  1.00  0.00            
ATOM  14999  C30 MOL   259      15.363   9.943  21.558  1.00  0.00            
ATOM  15000  C31 MOL   259      17.503    8.18   21.46  1.00  0.00            
ATOM  15001  C32 MOL   259      19.163   9.584  19.202  1.00  0.00            
ATOM  15002  C33 MOL   259      16.678   8.309  22.659  1.00  0.00            
ATOM  15003  C34 MOL   259       15.63   9.206   22.69  1.00  0.00            
ATOM  15004  O2  MOL   259      24.376    5.39  10.357  1.00  0.00            
ATOM  15005  O3  MOL   259      27.221   8.045  12.463  1.00  0.00            
ATOM  15006  O4  MOL   259      16.665   7.249  18.304  1.00  0.00            
ATOM  15007  H1  MOL   259      22.157   4.875  11.587  1.00  0.00            
ATOM  15008  H2  MOL   259      20.432   5.412  13.067  1.00  0.00            
ATOM  15009  H3  MOL   259      28.008   5.338    11.3  1.00  0.00            
ATOM  15010  H4  MOL   259      25.751   8.128   9.087  1.00  0.00            
ATOM  15011  H5  MOL   259      26.259   9.316  14.479  1.00  0.00            
ATOM  15012  H6  MOL   259      17.598   6.375  15.984  1.00  0.00            
ATOM  15013  H7  MOL   259      29.437   4.955   9.328  1.00  0.00            
ATOM  15014  H8  MOL   259      27.273   7.973   7.235  1.00  0.00            
ATOM  15015  H9  MOL   259      23.206  10.297  17.238  1.00  0.00            
ATOM  15016  H10 MOL   259       29.22    6.37   7.361  1.00  0.00            
ATOM  15017  H11 MOL   259      21.422   11.01  18.682  1.00  0.00            
ATOM  15018  H12 MOL   259      18.316   7.451  21.464  1.00  0.00            
ATOM  15019  H13 MOL   259      15.794  10.308  19.482  1.00  0.00            
ATOM  15020  H14 MOL   259       16.93   7.783  23.561  1.00  0.00            
ATOM  15021  H15 MOL   259      14.571   10.65  21.627  1.00  0.00            
ATOM  15022  H16 MOL   259      15.162   9.483  23.639  1.00  0.00            
ATOM  15313  O1  MOL   265      19.238  15.446  19.998  1.00  0.00            
ATOM  15314  C1  MOL   265      22.204  10.485  12.458  1.00  0.00            
ATOM  15315  C2  MOL   265      21.231  10.874  13.391  1.00  0.00            
ATOM  15316  C3  MOL   265      23.368  11.279  12.305  1.00  0.00            
ATOM  15317  C4  MOL   265       24.46  11.008  11.272  1.00  0.00            
ATOM  15318  N1  MOL   265      25.596  11.747  11.207  1.00  0.00            
ATOM  15319  C5  MOL   265      25.854  12.622  12.118  1.00  0.00            
ATOM  15320  C6  MOL   265       26.49  11.605  10.055  1.00  0.00            
ATOM  15321  C7  MOL   265      26.294  12.558   9.003  1.00  0.00            
ATOM  15322  C8  MOL   265       27.14  12.464   7.906  1.00  0.00            
ATOM  15323  C9  MOL   265      27.497  10.611  10.002  1.00  0.00            
ATOM  15324  C10 MOL   265        28.3  10.602   8.853  1.00  0.00            
ATOM  15325  C11 MOL   265      28.157  11.571   7.842  1.00  0.00            
ATOM  15326  C12 MOL   265      23.663   12.28  13.282  1.00  0.00            
ATOM  15327  C13 MOL   265      24.842  13.003  13.161  1.00  0.00            
ATOM  15328  C14 MOL   265      25.093  13.978  14.113  1.00  0.00            
ATOM  15329  C15 MOL   265      21.483  11.847   14.33  1.00  0.00            
ATOM  15330  C16 MOL   265      20.511  12.222  15.285  1.00  0.00            
ATOM  15331  N2  MOL   265      19.339  11.571  15.334  1.00  0.00            
ATOM  15332  C17 MOL   265      18.372  11.929  16.212  1.00  0.00            
ATOM  15333  C18 MOL   265      22.721  12.526  14.309  1.00  0.00            
ATOM  15334  C19 MOL   265      23.027  13.551  15.241  1.00  0.00            
ATOM  15335  N3  MOL   265      24.178  14.227  15.092  1.00  0.00            
ATOM  15336  C20 MOL   265      18.671  12.851  17.172  1.00  0.00            
ATOM  15337  C21 MOL   265      17.592  13.147  18.149  1.00  0.00            
ATOM  15338  C22 MOL   265      19.872  13.493  17.151  1.00  0.00            
ATOM  15339  C23 MOL   265      20.861   13.15  16.247  1.00  0.00            
ATOM  15340  C24 MOL   265      20.112  14.416  18.157  1.00  0.00            
ATOM  15341  C25 MOL   265      22.107  13.837  16.222  1.00  0.00            
ATOM  15342  C26 MOL   265      22.294  14.832  17.241  1.00  0.00            
ATOM  15343  C27 MOL   265      21.373  15.084  18.219  1.00  0.00            
ATOM  15344  N4  MOL   265      17.857   14.05  19.093  1.00  0.00            
ATOM  15345  C28 MOL   265      16.902  14.017  20.281  1.00  0.00            
ATOM  15346  C29 MOL   265       15.88  14.934  20.346  1.00  0.00            
ATOM  15347  C30 MOL   265      15.002  14.902  21.392  1.00  0.00            
ATOM  15348  C31 MOL   265      17.051  13.097  21.343  1.00  0.00            
ATOM  15349  C32 MOL   265      19.074  14.689  19.131  1.00  0.00            
ATOM  15350  C33 MOL   265      16.172  13.117   22.43  1.00  0.00            
ATOM  15351  C34 MOL   265      15.235  14.088  22.518  1.00  0.00            
ATOM  15352  O2  MOL   265      24.409  10.048  10.524  1.00  0.00            
ATOM  15353  O3  MOL   265      26.989  13.122  12.171  1.00  0.00            
ATOM  15354  O4  MOL   265      16.474  12.619  17.988  1.00  0.00            
ATOM  15355  H1  MOL   265      22.002   9.677  11.777  1.00  0.00            
ATOM  15356  H2  MOL   265      20.253  10.384  13.458  1.00  0.00            
ATOM  15357  H3  MOL   265       27.62   9.888  10.891  1.00  0.00            
ATOM  15358  H4  MOL   265      25.396  13.234   9.069  1.00  0.00            
ATOM  15359  H5  MOL   265      26.012  14.467  14.347  1.00  0.00            
ATOM  15360  H6  MOL   265      17.411  11.357  16.238  1.00  0.00            
ATOM  15361  H7  MOL   265      28.998   9.822   8.831  1.00  0.00            
ATOM  15362  H8  MOL   265      26.984  13.181   7.053  1.00  0.00            
ATOM  15363  H9  MOL   265      23.302  15.225  17.309  1.00  0.00            
ATOM  15364  H10 MOL   265       28.82  11.502   6.983  1.00  0.00            
ATOM  15365  H11 MOL   265      21.575  15.902  18.871  1.00  0.00            
ATOM  15366  H12 MOL   265       17.84  12.413  21.392  1.00  0.00            
ATOM  15367  H13 MOL   265      15.654  15.517  19.465  1.00  0.00            
ATOM  15368  H14 MOL   265      16.236  12.411   23.23  1.00  0.00            
ATOM  15369  H15 MOL   265        14.2  15.573  21.333  1.00  0.00            
ATOM  15370  H16 MOL   265      14.556  14.101  23.279  1.00  0.00            
ATOM  15661  O1  MOL   271      19.368  20.609  19.808  1.00  0.00            
ATOM  15662  C1  MOL   271      22.366  15.476  12.272  1.00  0.00            
ATOM  15663  C2  MOL   271      21.462  15.722  13.291  1.00  0.00            
ATOM  15664  C3  MOL   271      23.556  16.259  12.146  1.00  0.00            
ATOM  15665  C4  MOL   271      24.543  16.016  11.068  1.00  0.00            
ATOM  15666  N1  MOL   271      25.644  16.803  11.029  1.00  0.00            
ATOM  15667  C5  MOL   271      25.931  17.745  11.944  1.00  0.00            
ATOM  15668  C6  MOL   271      26.564  16.651    9.95  1.00  0.00            
ATOM  15669  C7  MOL   271      26.529   17.63    8.97  1.00  0.00            
ATOM  15670  C8  MOL   271      27.404   17.46   7.902  1.00  0.00            
ATOM  15671  C9  MOL   271      27.383   15.53   9.877  1.00  0.00            
ATOM  15672  C10 MOL   271      28.209  15.418   8.729  1.00  0.00            
ATOM  15673  C11 MOL   271      28.248  16.373   7.743  1.00  0.00            
ATOM  15674  C12 MOL   271      23.717  17.241  13.086  1.00  0.00            
ATOM  15675  C13 MOL   271      24.863  18.047  12.924  1.00  0.00            
ATOM  15676  C14 MOL   271      24.953  19.147  13.753  1.00  0.00            
ATOM  15677  C15 MOL   271      21.658  16.749  14.249  1.00  0.00            
ATOM  15678  C16 MOL   271      20.651  17.146  15.153  1.00  0.00            
ATOM  15679  N2  MOL   271      19.488  16.474   15.22  1.00  0.00            
ATOM  15680  C17 MOL   271      18.582  16.814  16.125  1.00  0.00            
ATOM  15681  C18 MOL   271       22.82  17.508   14.11  1.00  0.00            
ATOM  15682  C19 MOL   271      23.036  18.655  14.889  1.00  0.00            
ATOM  15683  N3  MOL   271      24.124  19.408  14.737  1.00  0.00            
ATOM  15684  C20 MOL   271      18.783  17.787   17.06  1.00  0.00            
ATOM  15685  C21 MOL   271      17.746  18.136  18.049  1.00  0.00            
ATOM  15686  C22 MOL   271      19.984  18.477  17.026  1.00  0.00            
ATOM  15687  C23 MOL   271      20.921  18.185   16.06  1.00  0.00            
ATOM  15688  C24 MOL   271      20.175  19.548   17.87  1.00  0.00            
ATOM  15689  C25 MOL   271      22.066  18.988  15.908  1.00  0.00            
ATOM  15690  C26 MOL   271      22.264  20.051   16.72  1.00  0.00            
ATOM  15691  C27 MOL   271      21.301  20.379  17.621  1.00  0.00            
ATOM  15692  N4  MOL   271      18.019  19.086  18.939  1.00  0.00            
ATOM  15693  C28 MOL   271      17.149  19.218  20.077  1.00  0.00            
ATOM  15694  C29 MOL   271      16.134  20.205  20.108  1.00  0.00            
ATOM  15695  C30 MOL   271      15.108  20.136  21.055  1.00  0.00            
ATOM  15696  C31 MOL   271      17.096  18.226  20.998  1.00  0.00            
ATOM  15697  C32 MOL   271       19.14  19.779  18.935  1.00  0.00            
ATOM  15698  C33 MOL   271      16.069  18.087   21.93  1.00  0.00            
ATOM  15699  C34 MOL   271      15.029  19.019  21.908  1.00  0.00            
ATOM  15700  O2  MOL   271      24.346   15.11  10.303  1.00  0.00            
ATOM  15701  O3  MOL   271      26.969  18.334  12.015  1.00  0.00            
ATOM  15702  O4  MOL   271      16.713  17.489  18.147  1.00  0.00            
ATOM  15703  H1  MOL   271       22.14  14.855  11.479  1.00  0.00            
ATOM  15704  H2  MOL   271      20.559  15.141  13.298  1.00  0.00            
ATOM  15705  H3  MOL   271      27.185   14.66  10.524  1.00  0.00            
ATOM  15706  H4  MOL   271      25.831  18.473    8.85  1.00  0.00            
ATOM  15707  H5  MOL   271      25.815   19.81  13.708  1.00  0.00            
ATOM  15708  H6  MOL   271      17.751   16.14  16.219  1.00  0.00            
ATOM  15709  H7  MOL   271      28.761  14.489   8.556  1.00  0.00            
ATOM  15710  H8  MOL   271      27.312  18.231   7.184  1.00  0.00            
ATOM  15711  H9  MOL   271      23.134  20.709  16.593  1.00  0.00            
ATOM  15712  H10 MOL   271      28.772   16.31    6.82  1.00  0.00            
ATOM  15713  H11 MOL   271      21.468  21.172  18.288  1.00  0.00            
ATOM  15714  H12 MOL   271      17.871  17.434  21.007  1.00  0.00            
ATOM  15715  H13 MOL   271      16.182  21.017  19.333  1.00  0.00            
ATOM  15716  H14 MOL   271      16.045  17.314   22.67  1.00  0.00            
ATOM  15717  H15 MOL   271       14.36  20.926  21.202  1.00  0.00            
ATOM  15718  H16 MOL   271      14.193  18.825  22.569  1.00  0.00            
ATOM  16009  O1  MOL   277      19.988  25.356  20.112  1.00  0.00            
ATOM  16010  C1  MOL   277      22.634  21.001  11.996  1.00  0.00            
ATOM  16011  C2  MOL   277      21.621   21.22  12.987  1.00  0.00            
ATOM  16012  C3  MOL   277      23.789  21.748  12.009  1.00  0.00            
ATOM  16013  C4  MOL   277      24.882  21.564  10.956  1.00  0.00            
ATOM  16014  N1  MOL   277      25.997  22.262   11.01  1.00  0.00            
ATOM  16015  C5  MOL   277      26.266  23.013   12.09  1.00  0.00            
ATOM  16016  C6  MOL   277      26.979  22.175   9.979  1.00  0.00            
ATOM  16017  C7  MOL   277      27.083  23.184   8.991  1.00  0.00            
ATOM  16018  C8  MOL   277      28.129  23.132   8.026  1.00  0.00            
ATOM  16019  C9  MOL   277      27.887  21.097   9.991  1.00  0.00            
ATOM  16020  C10 MOL   277      28.905  21.014   9.016  1.00  0.00            
ATOM  16021  C11 MOL   277      28.982  22.042   8.038  1.00  0.00            
ATOM  16022  C12 MOL   277       23.92  22.611   13.06  1.00  0.00            
ATOM  16023  C13 MOL   277      25.129  23.286  13.053  1.00  0.00            
ATOM  16024  C14 MOL   277      25.384  24.251  14.024  1.00  0.00            
ATOM  16025  C15 MOL   277      21.767  22.231  13.963  1.00  0.00            
ATOM  16026  C16 MOL   277      20.862  22.489  15.023  1.00  0.00            
ATOM  16027  N2  MOL   277      19.752  21.762  15.094  1.00  0.00            
ATOM  16028  C17 MOL   277      18.948  21.969  16.131  1.00  0.00            
ATOM  16029  C18 MOL   277      22.984  22.921  13.985  1.00  0.00            
ATOM  16030  C19 MOL   277      23.305  23.895  14.928  1.00  0.00            
ATOM  16031  N3  MOL   277      24.476  24.597  14.927  1.00  0.00            
ATOM  16032  C20 MOL   277      19.104  22.937  17.088  1.00  0.00            
ATOM  16033  C21 MOL   277      18.057  23.271  18.091  1.00  0.00            
ATOM  16034  C22 MOL   277      20.224  23.765  17.023  1.00  0.00            
ATOM  16035  C23 MOL   277      21.136  23.537  15.944  1.00  0.00            
ATOM  16036  C24 MOL   277      20.473  24.683  18.013  1.00  0.00            
ATOM  16037  C25 MOL   277      22.369  24.203  15.935  1.00  0.00            
ATOM  16038  C26 MOL   277      22.617  25.087   16.94  1.00  0.00            
ATOM  16039  C27 MOL   277      21.631  25.409  17.897  1.00  0.00            
ATOM  16040  N4  MOL   277        18.4  24.057  19.144  1.00  0.00            
ATOM  16041  C28 MOL   277      17.391  24.214  20.192  1.00  0.00            
ATOM  16042  C29 MOL   277      16.304  25.124  20.101  1.00  0.00            
ATOM  16043  C30 MOL   277      15.283  25.018  21.035  1.00  0.00            
ATOM  16044  C31 MOL   277        17.5  23.344  21.305  1.00  0.00            
ATOM  16045  C32 MOL   277      19.597  24.715  19.165  1.00  0.00            
ATOM  16046  C33 MOL   277      16.547  23.432    22.3  1.00  0.00            
ATOM  16047  C34 MOL   277      15.441  24.252  22.167  1.00  0.00            
ATOM  16048  O2  MOL   277      24.716  20.649  10.145  1.00  0.00            
ATOM  16049  O3  MOL   277      27.326  23.541  12.239  1.00  0.00            
ATOM  16050  O4  MOL   277       16.97  22.706  18.067  1.00  0.00            
ATOM  16051  H1  MOL   277      22.577  20.203  11.277  1.00  0.00            
ATOM  16052  H2  MOL   277      20.693  20.613   13.03  1.00  0.00            
ATOM  16053  H3  MOL   277      27.906  20.333  10.702  1.00  0.00            
ATOM  16054  H4  MOL   277      26.374   24.01    9.04  1.00  0.00            
ATOM  16055  H5  MOL   277      26.354  24.761  14.034  1.00  0.00            
ATOM  16056  H6  MOL   277       18.03  21.412  16.067  1.00  0.00            
ATOM  16057  H7  MOL   277      29.724   20.29   8.948  1.00  0.00            
ATOM  16058  H8  MOL   277       28.06  23.974   7.236  1.00  0.00            
ATOM  16059  H9  MOL   277      23.525  25.669  16.818  1.00  0.00            
ATOM  16060  H10 MOL   277       29.76  21.974   7.272  1.00  0.00            
ATOM  16061  H11 MOL   277      21.857  26.139  18.649  1.00  0.00            
ATOM  16062  H12 MOL   277       18.23  22.583  21.384  1.00  0.00            
ATOM  16063  H13 MOL   277       16.28  25.815   19.28  1.00  0.00            
ATOM  16064  H14 MOL   277      16.562  22.718  23.074  1.00  0.00            
ATOM  16065  H15 MOL   277      14.413    25.7  20.947  1.00  0.00            
ATOM  16066  H16 MOL   277      14.663  24.314   22.88  1.00  0.00            
ATOM  16357  O1  MOL   283      19.644  30.353  20.368  1.00  0.00            
ATOM  16358  C1  MOL   283      22.443   26.28  12.234  1.00  0.00            
ATOM  16359  C2  MOL   283      21.412  26.561  13.129  1.00  0.00            
ATOM  16360  C3  MOL   283      23.617  26.973  12.268  1.00  0.00            
ATOM  16361  C4  MOL   283      24.786   26.68  11.361  1.00  0.00            
ATOM  16362  N1  MOL   283      25.836  27.412  11.473  1.00  0.00            
ATOM  16363  C5  MOL   283      26.111  28.264  12.481  1.00  0.00            
ATOM  16364  C6  MOL   283      26.947  27.362  10.465  1.00  0.00            
ATOM  16365  C7  MOL   283      26.923  28.308    9.45  1.00  0.00            
ATOM  16366  C8  MOL   283      27.844  28.153   8.394  1.00  0.00            
ATOM  16367  C9  MOL   283       27.82  26.266  10.379  1.00  0.00            
ATOM  16368  C10 MOL   283      28.655  26.095   9.269  1.00  0.00            
ATOM  16369  C11 MOL   283      28.699  27.071   8.292  1.00  0.00            
ATOM  16370  C12 MOL   283      23.801  27.835  13.331  1.00  0.00            
ATOM  16371  C13 MOL   283      24.987  28.528  13.443  1.00  0.00            
ATOM  16372  C14 MOL   283      25.212  29.425  14.477  1.00  0.00            
ATOM  16373  C15 MOL   283      21.622  27.469  14.175  1.00  0.00            
ATOM  16374  C16 MOL   283       20.64  27.614  15.208  1.00  0.00            
ATOM  16375  N2  MOL   283      19.476  26.922  15.266  1.00  0.00            
ATOM  16376  C17 MOL   283      18.578  27.201  16.253  1.00  0.00            
ATOM  16377  C18 MOL   283      22.851  28.116  14.314  1.00  0.00            
ATOM  16378  C19 MOL   283      23.109   29.09  15.294  1.00  0.00            
ATOM  16379  N3  MOL   283      24.338  29.703  15.384  1.00  0.00            
ATOM  16380  C20 MOL   283      18.864  28.052   17.26  1.00  0.00            
ATOM  16381  C21 MOL   283      17.804  28.247  18.318  1.00  0.00            
ATOM  16382  C22 MOL   283      20.083  28.637  17.257  1.00  0.00            
ATOM  16383  C23 MOL   283      20.947  28.506  16.233  1.00  0.00            
ATOM  16384  C24 MOL   283      20.355  29.493  18.403  1.00  0.00            
ATOM  16385  C25 MOL   283      22.159  29.212  16.286  1.00  0.00            
ATOM  16386  C26 MOL   283      22.458  30.003   17.41  1.00  0.00            
ATOM  16387  C27 MOL   283      21.574  30.145  18.477  1.00  0.00            
ATOM  16388  N4  MOL   283      18.143  28.976  19.388  1.00  0.00            
ATOM  16389  C28 MOL   283      17.232  29.131  20.503  1.00  0.00            
ATOM  16390  C29 MOL   283      16.465  30.246  20.557  1.00  0.00            
ATOM  16391  C30 MOL   283      15.594  30.422  21.602  1.00  0.00            
ATOM  16392  C31 MOL   283      17.012  28.086  21.471  1.00  0.00            
ATOM  16393  C32 MOL   283      19.298  29.679  19.439  1.00  0.00            
ATOM  16394  C33 MOL   283      16.199  28.287  22.552  1.00  0.00            
ATOM  16395  C34 MOL   283       15.47  29.465  22.628  1.00  0.00            
ATOM  16396  O2  MOL   283       24.74  25.712  10.615  1.00  0.00            
ATOM  16397  O3  MOL   283      27.218  28.774  12.641  1.00  0.00            
ATOM  16398  O4  MOL   283      16.667  27.842  18.145  1.00  0.00            
ATOM  16399  H1  MOL   283      22.418  25.468  11.581  1.00  0.00            
ATOM  16400  H2  MOL   283      20.456  26.011  13.059  1.00  0.00            
ATOM  16401  H3  MOL   283      27.726  25.402  11.002  1.00  0.00            
ATOM  16402  H4  MOL   283      26.294  29.148   9.589  1.00  0.00            
ATOM  16403  H5  MOL   283      26.248  29.892  14.565  1.00  0.00            
ATOM  16404  H6  MOL   283      17.649  26.657  16.094  1.00  0.00            
ATOM  16405  H7  MOL   283      29.351  25.294   9.295  1.00  0.00            
ATOM  16406  H8  MOL   283      27.897  28.839   7.462  1.00  0.00            
ATOM  16407  H9  MOL   283      23.381   30.49  17.548  1.00  0.00            
ATOM  16408  H10 MOL   283      29.428  26.996   7.469  1.00  0.00            
ATOM  16409  H11 MOL   283      21.847  30.839  19.202  1.00  0.00            
ATOM  16410  H12 MOL   283      17.415  27.072  21.364  1.00  0.00            
ATOM  16411  H13 MOL   283      16.613  31.051  19.825  1.00  0.00            
ATOM  16412  H14 MOL   283      16.031  27.503  23.275  1.00  0.00            
ATOM  16413  H15 MOL   283      15.056  31.331   21.61  1.00  0.00            
ATOM  16414  H16 MOL   283      14.754  29.558  23.504  1.00  0.00            
ATOM  16705  O1  MOL   289      19.338   36.22  20.073  1.00  0.00            
ATOM  16706  C1  MOL   289      22.648  31.032  12.638  1.00  0.00            
ATOM  16707  C2  MOL   289      21.698  31.314  13.619  1.00  0.00            
ATOM  16708  C3  MOL   289      23.814  31.812  12.516  1.00  0.00            
ATOM  16709  C4  MOL   289      24.784  31.663  11.443  1.00  0.00            
ATOM  16710  N1  MOL   289      25.809  32.576  11.352  1.00  0.00            
ATOM  16711  C5  MOL   289      26.069  33.517  12.273  1.00  0.00            
ATOM  16712  C6  MOL   289      26.733  32.503  10.288  1.00  0.00            
ATOM  16713  C7  MOL   289      26.555  33.256   9.129  1.00  0.00            
ATOM  16714  C8  MOL   289       27.49  33.273   8.071  1.00  0.00            
ATOM  16715  C9  MOL   289      27.776  31.635  10.324  1.00  0.00            
ATOM  16716  C10 MOL   289      28.753  31.575   9.335  1.00  0.00            
ATOM  16717  C11 MOL   289      28.655  32.441   8.252  1.00  0.00            
ATOM  16718  C12 MOL   289      23.936  32.852  13.444  1.00  0.00            
ATOM  16719  C13 MOL   289       25.04  33.702   13.32  1.00  0.00            
ATOM  16720  C14 MOL   289      25.216  34.719  14.267  1.00  0.00            
ATOM  16721  C15 MOL   289      21.885  32.341  14.521  1.00  0.00            
ATOM  16722  C16 MOL   289      20.951  32.591  15.526  1.00  0.00            
ATOM  16723  N2  MOL   289      19.774  31.874  15.507  1.00  0.00            
ATOM  16724  C17 MOL   289      18.917  32.203  16.503  1.00  0.00            
ATOM  16725  C18 MOL   289      22.985  33.166  14.401  1.00  0.00            
ATOM  16726  C19 MOL   289      23.206  34.236  15.312  1.00  0.00            
ATOM  16727  N3  MOL   289      24.363  34.902   15.27  1.00  0.00            
ATOM  16728  C20 MOL   289      19.058  33.223  17.449  1.00  0.00            
ATOM  16729  C21 MOL   289      17.975  33.481  18.486  1.00  0.00            
ATOM  16730  C22 MOL   289      20.185  33.985  17.421  1.00  0.00            
ATOM  16731  C23 MOL   289      21.118  33.691  16.397  1.00  0.00            
ATOM  16732  C24 MOL   289      20.363   34.99  18.365  1.00  0.00            
ATOM  16733  C25 MOL   289      22.257   34.53  16.288  1.00  0.00            
ATOM  16734  C26 MOL   289      22.385  35.598  17.233  1.00  0.00            
ATOM  16735  C27 MOL   289      21.454  35.874  18.201  1.00  0.00            
ATOM  16736  N4  MOL   289      18.162  34.448  19.376  1.00  0.00            
ATOM  16737  C28 MOL   289      17.266  34.637  20.442  1.00  0.00            
ATOM  16738  C29 MOL   289      16.348   35.73  20.628  1.00  0.00            
ATOM  16739  C30 MOL   289      15.469  35.801  21.693  1.00  0.00            
ATOM  16740  C31 MOL   289      17.203  33.655   21.43  1.00  0.00            
ATOM  16741  C32 MOL   289      19.284  35.233  19.344  1.00  0.00            
ATOM  16742  C33 MOL   289      16.245  33.726  22.404  1.00  0.00            
ATOM  16743  C34 MOL   289      15.468  34.836    22.6  1.00  0.00            
ATOM  16744  O2  MOL   289      24.681  30.693   10.71  1.00  0.00            
ATOM  16745  O3  MOL   289      27.036  34.282  12.245  1.00  0.00            
ATOM  16746  O4  MOL   289      16.945  32.818  18.443  1.00  0.00            
ATOM  16747  H1  MOL   289      22.419  30.211  11.947  1.00  0.00            
ATOM  16748  H2  MOL   289       20.78  30.672  13.672  1.00  0.00            
ATOM  16749  H3  MOL   289      27.711  30.894  11.115  1.00  0.00            
ATOM  16750  H4  MOL   289       25.67  33.899   9.076  1.00  0.00            
ATOM  16751  H5  MOL   289      26.014  35.397  14.172  1.00  0.00            
ATOM  16752  H6  MOL   289      17.947  31.697  16.446  1.00  0.00            
ATOM  16753  H7  MOL   289      29.511  30.824   9.475  1.00  0.00            
ATOM  16754  H8  MOL   289      27.369  33.778   7.121  1.00  0.00            
ATOM  16755  H9  MOL   289      23.356  36.171  17.179  1.00  0.00            
ATOM  16756  H10 MOL   289      29.372  32.377   7.502  1.00  0.00            
ATOM  16757  H11 MOL   289      21.607  36.575  19.014  1.00  0.00            
ATOM  16758  H12 MOL   289      17.842  32.773  21.339  1.00  0.00            
ATOM  16759  H13 MOL   289      16.323    36.5  19.886  1.00  0.00            
ATOM  16760  H14 MOL   289      16.171  32.992  23.171  1.00  0.00            
ATOM  16761  H15 MOL   289      14.789  36.632  21.644  1.00  0.00            
ATOM  16762  H16 MOL   289      14.716  34.864   23.41  1.00  0.00            
ATOM  17053  O1  MOL   295      19.512  41.439  19.684  1.00  0.00            
ATOM  17054  C1  MOL   295      22.853  36.414   12.27  1.00  0.00            
ATOM  17055  C2  MOL   295      21.804  36.725  13.138  1.00  0.00            
ATOM  17056  C3  MOL   295      24.001  37.169  12.175  1.00  0.00            
ATOM  17057  C4  MOL   295      25.124  36.863  11.175  1.00  0.00            
ATOM  17058  N1  MOL   295       26.15  37.812  11.147  1.00  0.00            
ATOM  17059  C5  MOL   295       26.36  38.716  12.098  1.00  0.00            
ATOM  17060  C6  MOL   295      27.138  37.728  10.075  1.00  0.00            
ATOM  17061  C7  MOL   295      27.055  38.673   9.037  1.00  0.00            
ATOM  17062  C8  MOL   295      27.921  38.503   7.929  1.00  0.00            
ATOM  17063  C9  MOL   295      27.953  36.661   9.956  1.00  0.00            
ATOM  17064  C10 MOL   295      28.934  36.565   8.916  1.00  0.00            
ATOM  17065  C11 MOL   295      28.849  37.486   7.866  1.00  0.00            
ATOM  17066  C12 MOL   295       24.09  38.228  13.072  1.00  0.00            
ATOM  17067  C13 MOL   295       25.26  39.014  13.043  1.00  0.00            
ATOM  17068  C14 MOL   295      25.513  40.064  13.955  1.00  0.00            
ATOM  17069  C15 MOL   295      21.934  37.779   14.06  1.00  0.00            
ATOM  17070  C16 MOL   295      20.961  38.043  15.039  1.00  0.00            
ATOM  17071  N2  MOL   295      19.862  37.258  15.153  1.00  0.00            
ATOM  17072  C17 MOL   295      19.063   37.45  16.168  1.00  0.00            
ATOM  17073  C18 MOL   295      23.109  38.535  13.971  1.00  0.00            
ATOM  17074  C19 MOL   295      23.398  39.575  14.854  1.00  0.00            
ATOM  17075  N3  MOL   295      24.588  40.328  14.903  1.00  0.00            
ATOM  17076  C20 MOL   295      19.149  38.557   17.02  1.00  0.00            
ATOM  17077  C21 MOL   295      17.992  38.879  17.966  1.00  0.00            
ATOM  17078  C22 MOL   295      20.225  39.382  16.893  1.00  0.00            
ATOM  17079  C23 MOL   295      21.179  39.096  15.901  1.00  0.00            
ATOM  17080  C24 MOL   295       20.33  40.407  17.789  1.00  0.00            
ATOM  17081  C25 MOL   295      22.426  39.803  15.853  1.00  0.00            
ATOM  17082  C26 MOL   295      22.519  40.853  16.777  1.00  0.00            
ATOM  17083  C27 MOL   295      21.491  41.145  17.718  1.00  0.00            
ATOM  17084  N4  MOL   295      18.213  39.779  18.883  1.00  0.00            
ATOM  17085  C28 MOL   295        17.3  39.798  19.983  1.00  0.00            
ATOM  17086  C29 MOL   295      16.327   40.79  20.053  1.00  0.00            
ATOM  17087  C30 MOL   295      15.441  40.924  21.163  1.00  0.00            
ATOM  17088  C31 MOL   295      17.374  38.866   21.07  1.00  0.00            
ATOM  17089  C32 MOL   295      19.303  40.579  18.859  1.00  0.00            
ATOM  17090  C33 MOL   295      16.377  38.901  22.078  1.00  0.00            
ATOM  17091  C34 MOL   295      15.432  39.916  22.155  1.00  0.00            
ATOM  17092  O2  MOL   295      25.123  35.848  10.529  1.00  0.00            
ATOM  17093  O3  MOL   295      27.424  39.297   12.25  1.00  0.00            
ATOM  17094  O4  MOL   295      17.073  38.112  17.961  1.00  0.00            
ATOM  17095  H1  MOL   295      22.749  35.479  11.786  1.00  0.00            
ATOM  17096  H2  MOL   295      20.891  36.075  13.132  1.00  0.00            
ATOM  17097  H3  MOL   295      27.904  35.919  10.697  1.00  0.00            
ATOM  17098  H4  MOL   295      26.289  39.469   8.989  1.00  0.00            
ATOM  17099  H5  MOL   295      26.432  40.598   14.02  1.00  0.00            
ATOM  17100  H6  MOL   295      18.198  36.809  16.145  1.00  0.00            
ATOM  17101  H7  MOL   295      29.627  35.751   8.813  1.00  0.00            
ATOM  17102  H8  MOL   295      27.722  39.111   7.013  1.00  0.00            
ATOM  17103  H9  MOL   295      23.482  41.408  16.958  1.00  0.00            
ATOM  17104  H10 MOL   295      29.353  37.227   6.944  1.00  0.00            
ATOM  17105  H11 MOL   295       21.67  41.996  18.409  1.00  0.00            
ATOM  17106  H12 MOL   295      18.249  38.226  21.083  1.00  0.00            
ATOM  17107  H13 MOL   295      16.303  41.503  19.221  1.00  0.00            
ATOM  17108  H14 MOL   295      16.407  38.182  22.881  1.00  0.00            
ATOM  17109  H15 MOL   295      14.718  41.702  21.181  1.00  0.00            
ATOM  17110  H16 MOL   295      14.811  39.983  23.052  1.00  0.00            
ATOM  17401  O1  MOL   301      19.392  46.833  20.058  1.00  0.00            
ATOM  17402  C1  MOL   301      22.459  41.823  12.438  1.00  0.00            
ATOM  17403  C2  MOL   301      21.491   42.14  13.378  1.00  0.00            
ATOM  17404  C3  MOL   301      23.617  42.591  12.409  1.00  0.00            
ATOM  17405  C4  MOL   301      24.685  42.413  11.361  1.00  0.00            
ATOM  17406  N1  MOL   301      25.843  43.072  11.421  1.00  0.00            
ATOM  17407  C5  MOL   301      26.156  43.916  12.449  1.00  0.00            
ATOM  17408  C6  MOL   301      26.762  42.983  10.277  1.00  0.00            
ATOM  17409  C7  MOL   301      26.583  43.885   9.251  1.00  0.00            
ATOM  17410  C8  MOL   301      27.418  43.929   8.136  1.00  0.00            
ATOM  17411  C9  MOL   301      27.873  42.169  10.234  1.00  0.00            
ATOM  17412  C10 MOL   301      28.723  42.128   9.127  1.00  0.00            
ATOM  17413  C11 MOL   301      28.512  43.025   8.082  1.00  0.00            
ATOM  17414  C12 MOL   301      23.899  43.487  13.417  1.00  0.00            
ATOM  17415  C13 MOL   301      25.096  44.146  13.483  1.00  0.00            
ATOM  17416  C14 MOL   301      25.268  45.089  14.451  1.00  0.00            
ATOM  17417  C15 MOL   301       21.71  43.116  14.385  1.00  0.00            
ATOM  17418  C16 MOL   301      20.712  43.333  15.372  1.00  0.00            
ATOM  17419  N2  MOL   301      19.594  42.644  15.437  1.00  0.00            
ATOM  17420  C17 MOL   301      18.614  42.916  16.348  1.00  0.00            
ATOM  17421  C18 MOL   301      22.967  43.705  14.445  1.00  0.00            
ATOM  17422  C19 MOL   301      23.274  44.577  15.495  1.00  0.00            
ATOM  17423  N3  MOL   301      24.391  45.333  15.479  1.00  0.00            
ATOM  17424  C20 MOL   301      18.849  43.942  17.304  1.00  0.00            
ATOM  17425  C21 MOL   301      17.834  44.196  18.359  1.00  0.00            
ATOM  17426  C22 MOL   301       20.04  44.645  17.263  1.00  0.00            
ATOM  17427  C23 MOL   301      20.988  44.317  16.344  1.00  0.00            
ATOM  17428  C24 MOL   301      20.249  45.608  18.265  1.00  0.00            
ATOM  17429  C25 MOL   301      22.267  44.941  16.391  1.00  0.00            
ATOM  17430  C26 MOL   301      22.461  45.933   17.33  1.00  0.00            
ATOM  17431  C27 MOL   301      21.473  46.276  18.249  1.00  0.00            
ATOM  17432  N4  MOL   301      18.138  45.154  19.296  1.00  0.00            
ATOM  17433  C28 MOL   301      17.236  45.182   20.43  1.00  0.00            
ATOM  17434  C29 MOL   301      16.416  46.293  20.644  1.00  0.00            
ATOM  17435  C30 MOL   301      15.632  46.281  21.764  1.00  0.00            
ATOM  17436  C31 MOL   301      17.092  43.999  21.224  1.00  0.00            
ATOM  17437  C32 MOL   301      19.294  45.887  19.301  1.00  0.00            
ATOM  17438  C33 MOL   301      16.127  44.014   22.25  1.00  0.00            
ATOM  17439  C34 MOL   301      15.367  45.163  22.528  1.00  0.00            
ATOM  17440  O2  MOL   301      24.504  41.568  10.495  1.00  0.00            
ATOM  17441  O3  MOL   301      27.143  44.608  12.484  1.00  0.00            
ATOM  17442  O4  MOL   301      16.777  43.613   18.27  1.00  0.00            
ATOM  17443  H1  MOL   301      22.237  41.181  11.632  1.00  0.00            
ATOM  17444  H2  MOL   301      20.555   41.69  13.096  1.00  0.00            
ATOM  17445  H3  MOL   301      28.051  41.449  11.025  1.00  0.00            
ATOM  17446  H4  MOL   301      25.749  44.556   9.263  1.00  0.00            
ATOM  17447  H5  MOL   301      26.086  45.801  14.402  1.00  0.00            
ATOM  17448  H6  MOL   301       17.71  42.324  16.265  1.00  0.00            
ATOM  17449  H7  MOL   301      29.493  41.384    9.02  1.00  0.00            
ATOM  17450  H8  MOL   301       27.19  44.686   7.391  1.00  0.00            
ATOM  17451  H9  MOL   301      23.444  46.489  17.366  1.00  0.00            
ATOM  17452  H10 MOL   301      29.132  42.969   7.192  1.00  0.00            
ATOM  17453  H11 MOL   301      21.565  47.042  19.056  1.00  0.00            
ATOM  17454  H12 MOL   301      17.722  43.159  21.096  1.00  0.00            
ATOM  17455  H13 MOL   301      16.382  47.141  20.008  1.00  0.00            
ATOM  17456  H14 MOL   301      15.981  43.238  22.979  1.00  0.00            
ATOM  17457  H15 MOL   301      14.959  47.071  21.944  1.00  0.00            
ATOM  17458  H16 MOL   301      14.637  45.077  23.294  1.00  0.00            
ATOM  17749  O1  MOL   307      19.682  51.471  20.606  1.00  0.00            
ATOM  17750  C1  MOL   307      22.642  46.837  12.719  1.00  0.00            
ATOM  17751  C2  MOL   307      21.665  47.085  13.705  1.00  0.00            
ATOM  17752  C3  MOL   307      23.742  47.589  12.622  1.00  0.00            
ATOM  17753  C4  MOL   307      24.728  47.364  11.509  1.00  0.00            
ATOM  17754  N1  MOL   307      25.756  48.192  11.444  1.00  0.00            
ATOM  17755  C5  MOL   307      26.081  49.128  12.363  1.00  0.00            
ATOM  17756  C6  MOL   307      26.542  48.142  10.243  1.00  0.00            
ATOM  17757  C7  MOL   307      26.383  49.044   9.134  1.00  0.00            
ATOM  17758  C8  MOL   307      27.235  49.009   8.019  1.00  0.00            
ATOM  17759  C9  MOL   307      27.537  47.139  10.209  1.00  0.00            
ATOM  17760  C10 MOL   307      28.301  47.075   9.089  1.00  0.00            
ATOM  17761  C11 MOL   307      28.216  47.911   7.915  1.00  0.00            
ATOM  17762  C12 MOL   307      23.957  48.579  13.572  1.00  0.00            
ATOM  17763  C13 MOL   307      25.122  49.356  13.487  1.00  0.00            
ATOM  17764  C14 MOL   307      25.312  50.314  14.462  1.00  0.00            
ATOM  17765  C15 MOL   307      21.808  48.153    14.6  1.00  0.00            
ATOM  17766  C16 MOL   307      20.846  48.408  15.595  1.00  0.00            
ATOM  17767  N2  MOL   307      19.715  47.656  15.724  1.00  0.00            
ATOM  17768  C17 MOL   307      18.879  47.895   16.68  1.00  0.00            
ATOM  17769  C18 MOL   307      23.007  48.894  14.586  1.00  0.00            
ATOM  17770  C19 MOL   307      23.302  49.865  15.529  1.00  0.00            
ATOM  17771  N3  MOL   307       24.43  50.633  15.403  1.00  0.00            
ATOM  17772  C20 MOL   307      19.048  48.959  17.552  1.00  0.00            
ATOM  17773  C21 MOL   307      18.024  49.265  18.566  1.00  0.00            
ATOM  17774  C22 MOL   307      20.209  49.676  17.476  1.00  0.00            
ATOM  17775  C23 MOL   307      21.155  49.385  16.532  1.00  0.00            
ATOM  17776  C24 MOL   307      20.322  50.723  18.389  1.00  0.00            
ATOM  17777  C25 MOL   307      22.313  50.127  16.489  1.00  0.00            
ATOM  17778  C26 MOL   307      22.518   51.19  17.431  1.00  0.00            
ATOM  17779  C27 MOL   307      21.553   51.45  18.395  1.00  0.00            
ATOM  17780  N4  MOL   307      18.256  50.115  19.574  1.00  0.00            
ATOM  17781  C28 MOL   307      17.355   50.18  20.682  1.00  0.00            
ATOM  17782  C29 MOL   307      16.407  51.178  20.786  1.00  0.00            
ATOM  17783  C30 MOL   307      15.434  51.223   21.78  1.00  0.00            
ATOM  17784  C31 MOL   307       17.45  49.259  21.709  1.00  0.00            
ATOM  17785  C32 MOL   307      19.424    50.8  19.626  1.00  0.00            
ATOM  17786  C33 MOL   307      16.514  49.322   22.77  1.00  0.00            
ATOM  17787  C34 MOL   307      15.503  50.249  22.751  1.00  0.00            
ATOM  17788  O2  MOL   307      24.532   46.46  10.766  1.00  0.00            
ATOM  17789  O3  MOL   307      27.077   49.83  12.201  1.00  0.00            
ATOM  17790  O4  MOL   307      16.917  48.819  18.459  1.00  0.00            
ATOM  17791  H1  MOL   307      22.457  46.046  12.004  1.00  0.00            
ATOM  17792  H2  MOL   307      20.694  46.554  13.601  1.00  0.00            
ATOM  17793  H3  MOL   307      27.678  46.495  11.061  1.00  0.00            
ATOM  17794  H4  MOL   307      25.661  49.854    9.11  1.00  0.00            
ATOM  17795  H5  MOL   307       26.22  50.888  14.333  1.00  0.00            
ATOM  17796  H6  MOL   307      18.115  47.151  16.692  1.00  0.00            
ATOM  17797  H7  MOL   307      29.019  46.214   9.079  1.00  0.00            
ATOM  17798  H8  MOL   307      27.068  49.771   7.196  1.00  0.00            
ATOM  17799  H9  MOL   307      23.339  51.925  17.292  1.00  0.00            
ATOM  17800  H10 MOL   307      28.823  47.757   7.046  1.00  0.00            
ATOM  17801  H11 MOL   307       21.69  52.224  19.133  1.00  0.00            
ATOM  17802  H12 MOL   307      18.395  48.579   21.82  1.00  0.00            
ATOM  17803  H13 MOL   307      16.354  51.927  19.931  1.00  0.00            
ATOM  17804  H14 MOL   307       16.66   48.72   23.62  1.00  0.00            
ATOM  17805  H15 MOL   307      14.687    52.1  21.857  1.00  0.00            
ATOM  17806  H16 MOL   307      14.921  50.227  23.687  1.00  0.00            
ATOM  18097  O1  MOL   313      19.661  57.106  20.085  1.00  0.00            
ATOM  18098  C1  MOL   313      22.512  51.976  12.417  1.00  0.00            
ATOM  18099  C2  MOL   313      21.677  52.166  13.505  1.00  0.00            
ATOM  18100  C3  MOL   313       23.54  52.855  12.161  1.00  0.00            
ATOM  18101  C4  MOL   313      24.421  52.716  10.912  1.00  0.00            
ATOM  18102  N1  MOL   313      25.522  53.511  10.839  1.00  0.00            
ATOM  18103  C5  MOL   313      25.838  54.391  11.836  1.00  0.00            
ATOM  18104  C6  MOL   313        26.5  53.379   9.808  1.00  0.00            
ATOM  18105  C7  MOL   313      26.632  54.382   8.882  1.00  0.00            
ATOM  18106  C8  MOL   313      27.478  54.296   7.811  1.00  0.00            
ATOM  18107  C9  MOL   313      27.355  52.239   9.671  1.00  0.00            
ATOM  18108  C10 MOL   313      28.262  52.167   8.621  1.00  0.00            
ATOM  18109  C11 MOL   313      28.343  53.225   7.757  1.00  0.00            
ATOM  18110  C12 MOL   313      23.736   53.84  13.084  1.00  0.00            
ATOM  18111  C13 MOL   313      24.826  54.668  12.873  1.00  0.00            
ATOM  18112  C14 MOL   313      25.062  55.722  13.765  1.00  0.00            
ATOM  18113  C15 MOL   313       21.78    53.3  14.342  1.00  0.00            
ATOM  18114  C16 MOL   313      20.923  53.514  15.405  1.00  0.00            
ATOM  18115  N2  MOL   313      19.927   52.63   15.65  1.00  0.00            
ATOM  18116  C17 MOL   313      18.978   52.95   16.61  1.00  0.00            
ATOM  18117  C18 MOL   313      22.894   54.15   14.15  1.00  0.00            
ATOM  18118  C19 MOL   313      23.184  55.216  15.027  1.00  0.00            
ATOM  18119  N3  MOL   313      24.207  56.059  14.807  1.00  0.00            
ATOM  18120  C20 MOL   313      19.202  54.011  17.457  1.00  0.00            
ATOM  18121  C21 MOL   313      18.248  54.279  18.547  1.00  0.00            
ATOM  18122  C22 MOL   313      20.303  54.827  17.292  1.00  0.00            
ATOM  18123  C23 MOL   313      21.183  54.619  16.266  1.00  0.00            
ATOM  18124  C24 MOL   313      20.379  55.912  18.189  1.00  0.00            
ATOM  18125  C25 MOL   313      22.206  55.576  16.024  1.00  0.00            
ATOM  18126  C26 MOL   313      22.428  56.597   16.99  1.00  0.00            
ATOM  18127  C27 MOL   313      21.431  56.838  17.961  1.00  0.00            
ATOM  18128  N4  MOL   313      18.514  55.253  19.499  1.00  0.00            
ATOM  18129  C28 MOL   313      17.636  55.344  20.592  1.00  0.00            
ATOM  18130  C29 MOL   313      16.605  56.291  20.563  1.00  0.00            
ATOM  18131  C30 MOL   313      15.577  56.245  21.459  1.00  0.00            
ATOM  18132  C31 MOL   313      17.708  54.443  21.645  1.00  0.00            
ATOM  18133  C32 MOL   313      19.541  56.086  19.389  1.00  0.00            
ATOM  18134  C33 MOL   313      16.729   54.47  22.603  1.00  0.00            
ATOM  18135  C34 MOL   313      15.581  55.285  22.459  1.00  0.00            
ATOM  18136  O2  MOL   313      24.171  51.869   10.08  1.00  0.00            
ATOM  18137  O3  MOL   313      26.918  54.983  11.795  1.00  0.00            
ATOM  18138  O4  MOL   313       17.24  53.592  18.615  1.00  0.00            
ATOM  18139  H1  MOL   313       22.33  51.087  11.747  1.00  0.00            
ATOM  18140  H2  MOL   313      20.826  51.485  13.604  1.00  0.00            
ATOM  18141  H3  MOL   313      27.258  51.411   10.44  1.00  0.00            
ATOM  18142  H4  MOL   313       26.02  55.284   9.099  1.00  0.00            
ATOM  18143  H5  MOL   313      25.844  56.374   13.53  1.00  0.00            
ATOM  18144  H6  MOL   313      18.199  52.232  16.791  1.00  0.00            
ATOM  18145  H7  MOL   313      28.918  51.325   8.519  1.00  0.00            
ATOM  18146  H8  MOL   313      27.477  55.137   7.093  1.00  0.00            
ATOM  18147  H9  MOL   313      23.311  57.265  16.929  1.00  0.00            
ATOM  18148  H10 MOL   313      29.011  53.169   6.858  1.00  0.00            
ATOM  18149  H11 MOL   313      21.505  57.656  18.678  1.00  0.00            
ATOM  18150  H12 MOL   313      18.449  53.628  21.757  1.00  0.00            
ATOM  18151  H13 MOL   313      16.558  56.927  19.658  1.00  0.00            
ATOM  18152  H14 MOL   313      16.762  53.875  23.494  1.00  0.00            
ATOM  18153  H15 MOL   313      14.809  56.986  21.458  1.00  0.00            
ATOM  18154  H16 MOL   313       14.79  55.289  23.174  1.00  0.00            
ATOM  18445  O1  MOL   319      19.304  62.051  19.852  1.00  0.00            
ATOM  18446  C1  MOL   319      22.286  57.233  12.187  1.00  0.00            
ATOM  18447  C2  MOL   319        21.4  57.533  13.217  1.00  0.00            
ATOM  18448  C3  MOL   319      23.477  57.994    12.1  1.00  0.00            
ATOM  18449  C4  MOL   319      24.363  57.788  10.921  1.00  0.00            
ATOM  18450  N1  MOL   319      25.537  58.531  10.931  1.00  0.00            
ATOM  18451  C5  MOL   319      25.807  59.495  11.907  1.00  0.00            
ATOM  18452  C6  MOL   319      26.466   58.52   9.836  1.00  0.00            
ATOM  18453  C7  MOL   319      26.325   59.44   8.808  1.00  0.00            
ATOM  18454  C8  MOL   319      27.165  59.312   7.699  1.00  0.00            
ATOM  18455  C9  MOL   319      27.384  57.495   9.742  1.00  0.00            
ATOM  18456  C10 MOL   319      28.256  57.357   8.626  1.00  0.00            
ATOM  18457  C11 MOL   319      28.181  58.307   7.618  1.00  0.00            
ATOM  18458  C12 MOL   319      23.688  58.951  13.075  1.00  0.00            
ATOM  18459  C13 MOL   319      24.773  59.793   12.89  1.00  0.00            
ATOM  18460  C14 MOL   319      24.996  60.898  13.741  1.00  0.00            
ATOM  18461  C15 MOL   319      21.673  58.447  14.232  1.00  0.00            
ATOM  18462  C16 MOL   319      20.697  58.708  15.228  1.00  0.00            
ATOM  18463  N2  MOL   319      19.555  57.972  15.306  1.00  0.00            
ATOM  18464  C17 MOL   319      18.705  58.102  16.321  1.00  0.00            
ATOM  18465  C18 MOL   319      22.817  59.258  14.131  1.00  0.00            
ATOM  18466  C19 MOL   319      23.047  60.411  14.971  1.00  0.00            
ATOM  18467  N3  MOL   319      24.158  61.174  14.738  1.00  0.00            
ATOM  18468  C20 MOL   319      18.894  59.197   17.18  1.00  0.00            
ATOM  18469  C21 MOL   319      17.851  59.428  18.223  1.00  0.00            
ATOM  18470  C22 MOL   319      20.015  59.998  17.013  1.00  0.00            
ATOM  18471  C23 MOL   319      20.991  59.747  16.114  1.00  0.00            
ATOM  18472  C24 MOL   319       20.15  61.009  18.008  1.00  0.00            
ATOM  18473  C25 MOL   319      22.127  60.602  15.994  1.00  0.00            
ATOM  18474  C26 MOL   319      22.116  61.803  16.816  1.00  0.00            
ATOM  18475  C27 MOL   319      21.186  61.903  17.883  1.00  0.00            
ATOM  18476  N4  MOL   319      18.089  60.359  19.147  1.00  0.00            
ATOM  18477  C28 MOL   319      17.147  60.544  20.194  1.00  0.00            
ATOM  18478  C29 MOL   319      16.336  61.668  20.428  1.00  0.00            
ATOM  18479  C30 MOL   319      15.506  61.756  21.508  1.00  0.00            
ATOM  18480  C31 MOL   319      17.185  59.592    21.2  1.00  0.00            
ATOM  18481  C32 MOL   319      19.164  61.162  19.087  1.00  0.00            
ATOM  18482  C33 MOL   319      16.336  59.689   22.32  1.00  0.00            
ATOM  18483  C34 MOL   319      15.494  60.756  22.447  1.00  0.00            
ATOM  18484  O2  MOL   319      23.958  57.279   9.893  1.00  0.00            
ATOM  18485  O3  MOL   319      26.822  60.151  11.943  1.00  0.00            
ATOM  18486  O4  MOL   319      16.814  58.812  18.222  1.00  0.00            
ATOM  18487  H1  MOL   319      22.078  56.529  11.354  1.00  0.00            
ATOM  18488  H2  MOL   319      20.408  57.027  13.186  1.00  0.00            
ATOM  18489  H3  MOL   319      27.566  56.767  10.541  1.00  0.00            
ATOM  18490  H4  MOL   319       25.59  60.233   8.806  1.00  0.00            
ATOM  18491  H5  MOL   319      25.854  61.532  13.684  1.00  0.00            
ATOM  18492  H6  MOL   319      17.838  57.458  16.443  1.00  0.00            
ATOM  18493  H7  MOL   319      29.005  56.589   8.614  1.00  0.00            
ATOM  18494  H8  MOL   319      27.084  60.126   6.944  1.00  0.00            
ATOM  18495  H9  MOL   319      22.849   62.62  16.693  1.00  0.00            
ATOM  18496  H10 MOL   319      28.842  58.266   6.774  1.00  0.00            
ATOM  18497  H11 MOL   319      21.299   62.76  18.591  1.00  0.00            
ATOM  18498  H12 MOL   319      17.737   58.68  21.126  1.00  0.00            
ATOM  18499  H13 MOL   319      16.281  62.341  19.625  1.00  0.00            
ATOM  18500  H14 MOL   319      16.227  58.981  23.085  1.00  0.00            
ATOM  18501  H15 MOL   319      14.655  62.483  21.545  1.00  0.00            
ATOM  18502  H16 MOL   319      14.873  60.851  23.388  1.00  0.00            
ATOM  18793  O1  MOL   325      19.236  67.491  19.701  1.00  0.00            
ATOM  18794  C1  MOL   325      22.246  62.644  12.122  1.00  0.00            
ATOM  18795  C2  MOL   325      21.255  62.896  13.018  1.00  0.00            
ATOM  18796  C3  MOL   325      23.419   63.33  11.997  1.00  0.00            
ATOM  18797  C4  MOL   325       24.43  63.137  10.952  1.00  0.00            
ATOM  18798  N1  MOL   325      25.564  63.861  10.881  1.00  0.00            
ATOM  18799  C5  MOL   325      25.941  64.644  11.952  1.00  0.00            
ATOM  18800  C6  MOL   325      26.513  63.681   9.776  1.00  0.00            
ATOM  18801  C7  MOL   325      26.564  64.755   8.806  1.00  0.00            
ATOM  18802  C8  MOL   325      27.441  64.635   7.746  1.00  0.00            
ATOM  18803  C9  MOL   325      27.305  62.531   9.596  1.00  0.00            
ATOM  18804  C10 MOL   325      28.103  62.406   8.454  1.00  0.00            
ATOM  18805  C11 MOL   325      28.299  63.548   7.637  1.00  0.00            
ATOM  18806  C12 MOL   325      23.655  64.295  12.953  1.00  0.00            
ATOM  18807  C13 MOL   325      24.819   64.99  12.928  1.00  0.00            
ATOM  18808  C14 MOL   325      25.072  65.962  13.854  1.00  0.00            
ATOM  18809  C15 MOL   325      21.553   63.83  13.983  1.00  0.00            
ATOM  18810  C16 MOL   325      20.662  64.068  15.018  1.00  0.00            
ATOM  18811  N2  MOL   325        19.5  63.349   15.04  1.00  0.00            
ATOM  18812  C17 MOL   325      18.595  63.567  15.952  1.00  0.00            
ATOM  18813  C18 MOL   325      22.718  64.613  13.928  1.00  0.00            
ATOM  18814  C19 MOL   325      23.035  65.643  14.837  1.00  0.00            
ATOM  18815  N3  MOL   325      24.192  66.303  14.808  1.00  0.00            
ATOM  18816  C20 MOL   325      18.798  64.511  16.993  1.00  0.00            
ATOM  18817  C21 MOL   325      17.747  64.786    18.0  1.00  0.00            
ATOM  18818  C22 MOL   325       19.96  65.285  16.955  1.00  0.00            
ATOM  18819  C23 MOL   325      20.884  65.062  15.941  1.00  0.00            
ATOM  18820  C24 MOL   325      20.166  66.285  17.924  1.00  0.00            
ATOM  18821  C25 MOL   325      22.062  65.798  15.867  1.00  0.00            
ATOM  18822  C26 MOL   325       22.28  66.865  16.735  1.00  0.00            
ATOM  18823  C27 MOL   325      21.337  67.136  17.787  1.00  0.00            
ATOM  18824  N4  MOL   325      18.003  65.759  18.927  1.00  0.00            
ATOM  18825  C28 MOL   325      17.142  65.875  20.102  1.00  0.00            
ATOM  18826  C29 MOL   325      16.064  66.719  19.998  1.00  0.00            
ATOM  18827  C30 MOL   325        15.3  66.987  21.108  1.00  0.00            
ATOM  18828  C31 MOL   325      17.371  65.113  21.252  1.00  0.00            
ATOM  18829  C32 MOL   325      19.131  66.563   18.92  1.00  0.00            
ATOM  18830  C33 MOL   325      16.368  65.115  22.258  1.00  0.00            
ATOM  18831  C34 MOL   325      15.403  66.103   22.21  1.00  0.00            
ATOM  18832  O2  MOL   325      24.229  62.242  10.133  1.00  0.00            
ATOM  18833  O3  MOL   325      27.063   65.06  11.934  1.00  0.00            
ATOM  18834  O4  MOL   325       16.66  64.308  17.944  1.00  0.00            
ATOM  18835  H1  MOL   325      22.094  61.845  11.418  1.00  0.00            
ATOM  18836  H2  MOL   325       20.41  62.254   12.95  1.00  0.00            
ATOM  18837  H3  MOL   325      27.179  61.768  10.319  1.00  0.00            
ATOM  18838  H4  MOL   325      26.053   65.72   9.018  1.00  0.00            
ATOM  18839  H5  MOL   325      26.027  66.493  14.008  1.00  0.00            
ATOM  18840  H6  MOL   325      17.757  62.918  15.927  1.00  0.00            
ATOM  18841  H7  MOL   325      28.606  61.495   8.277  1.00  0.00            
ATOM  18842  H8  MOL   325      27.541  65.321   6.998  1.00  0.00            
ATOM  18843  H9  MOL   325      23.138  67.446  16.799  1.00  0.00            
ATOM  18844  H10 MOL   325       29.09  63.485   6.927  1.00  0.00            
ATOM  18845  H11 MOL   325      21.605  67.961   18.42  1.00  0.00            
ATOM  18846  H12 MOL   325      18.165  64.362   21.26  1.00  0.00            
ATOM  18847  H13 MOL   325      15.833  67.284  19.075  1.00  0.00            
ATOM  18848  H14 MOL   325      16.403  64.456  23.175  1.00  0.00            
ATOM  18849  H15 MOL   325      14.389  67.597  21.046  1.00  0.00            
ATOM  18850  H16 MOL   325      14.657  66.204  23.064  1.00  0.00            
ATOM  19141  O1  MOL   331      19.333  72.156  20.237  1.00  0.00            
ATOM  19142  C1  MOL   331      22.279  67.741  12.148  1.00  0.00            
ATOM  19143  C2  MOL   331      21.291  68.052  13.044  1.00  0.00            
ATOM  19144  C3  MOL   331      23.422  68.528  12.076  1.00  0.00            
ATOM  19145  C4  MOL   331      24.413  68.337  11.006  1.00  0.00            
ATOM  19146  N1  MOL   331      25.668  68.868   11.16  1.00  0.00            
ATOM  19147  C5  MOL   331      25.959  69.718   12.24  1.00  0.00            
ATOM  19148  C6  MOL   331      26.652  68.734  10.158  1.00  0.00            
ATOM  19149  C7  MOL   331      26.588  69.515   9.002  1.00  0.00            
ATOM  19150  C8  MOL   331      27.589  69.416   8.043  1.00  0.00            
ATOM  19151  C9  MOL   331      27.665  67.773  10.214  1.00  0.00            
ATOM  19152  C10 MOL   331      28.609  67.627   9.206  1.00  0.00            
ATOM  19153  C11 MOL   331       28.55  68.423   8.088  1.00  0.00            
ATOM  19154  C12 MOL   331      23.676  69.407  13.117  1.00  0.00            
ATOM  19155  C13 MOL   331      24.929  69.986  13.239  1.00  0.00            
ATOM  19156  C14 MOL   331      25.214  70.755  14.346  1.00  0.00            
ATOM  19157  C15 MOL   331      21.526  68.887  14.085  1.00  0.00            
ATOM  19158  C16 MOL   331      20.572  69.116  15.101  1.00  0.00            
ATOM  19159  N2  MOL   331      19.367  68.516  15.086  1.00  0.00            
ATOM  19160  C17 MOL   331       18.48  68.818  16.043  1.00  0.00            
ATOM  19161  C18 MOL   331      22.739  69.552  14.121  1.00  0.00            
ATOM  19162  C19 MOL   331      23.086  70.406  15.225  1.00  0.00            
ATOM  19163  N3  MOL   331      24.303  71.011  15.256  1.00  0.00            
ATOM  19164  C20 MOL   331      18.695  69.644  17.085  1.00  0.00            
ATOM  19165  C21 MOL   331       17.67   69.84  18.142  1.00  0.00            
ATOM  19166  C22 MOL   331      19.961  70.244  17.207  1.00  0.00            
ATOM  19167  C23 MOL   331      20.895  69.964  16.171  1.00  0.00            
ATOM  19168  C24 MOL   331      20.202  71.092  18.295  1.00  0.00            
ATOM  19169  C25 MOL   331      22.139  70.564  16.242  1.00  0.00            
ATOM  19170  C26 MOL   331      22.415  71.488  17.281  1.00  0.00            
ATOM  19171  C27 MOL   331      21.422  71.716  18.306  1.00  0.00            
ATOM  19172  N4  MOL   331      18.016  70.592  19.263  1.00  0.00            
ATOM  19173  C28 MOL   331      17.072   70.78  20.287  1.00  0.00            
ATOM  19174  C29 MOL   331      16.042  71.682  20.157  1.00  0.00            
ATOM  19175  C30 MOL   331      15.217  71.863  21.277  1.00  0.00            
ATOM  19176  C31 MOL   331      17.315  70.033  21.446  1.00  0.00            
ATOM  19177  C32 MOL   331      19.133  71.327   19.36  1.00  0.00            
ATOM  19178  C33 MOL   331      16.418  70.235  22.494  1.00  0.00            
ATOM  19179  C34 MOL   331      15.429  71.175  22.475  1.00  0.00            
ATOM  19180  O2  MOL   331      24.151  67.608  10.076  1.00  0.00            
ATOM  19181  O3  MOL   331      27.076  70.164  12.486  1.00  0.00            
ATOM  19182  O4  MOL   331      16.538   69.41  18.011  1.00  0.00            
ATOM  19183  H1  MOL   331      22.048  66.945  11.391  1.00  0.00            
ATOM  19184  H2  MOL   331      20.387   67.38  12.974  1.00  0.00            
ATOM  19185  H3  MOL   331      27.809  67.051  10.985  1.00  0.00            
ATOM  19186  H4  MOL   331      25.752  70.183   8.825  1.00  0.00            
ATOM  19187  H5  MOL   331      26.163  71.245  14.411  1.00  0.00            
ATOM  19188  H6  MOL   331      17.509  68.259  16.043  1.00  0.00            
ATOM  19189  H7  MOL   331      29.382  66.849   9.373  1.00  0.00            
ATOM  19190  H8  MOL   331      27.493   70.05   7.149  1.00  0.00            
ATOM  19191  H9  MOL   331      23.331  72.011  17.296  1.00  0.00            
ATOM  19192  H10 MOL   331      29.295  68.301   7.323  1.00  0.00            
ATOM  19193  H11 MOL   331      21.576   72.57  19.074  1.00  0.00            
ATOM  19194  H12 MOL   331      18.264  69.445  21.502  1.00  0.00            
ATOM  19195  H13 MOL   331      15.971  72.348   19.29  1.00  0.00            
ATOM  19196  H14 MOL   331      16.573  69.661  23.352  1.00  0.00            
ATOM  19197  H15 MOL   331      14.447  72.588  21.273  1.00  0.00            
ATOM  19198  H16 MOL   331      14.806   71.38   23.32  1.00  0.00            
ATOM  19489  O1  MOL   337      26.671   5.188  19.875  1.00  0.00            
ATOM  19490  C1  MOL   337      29.957   0.302  12.288  1.00  0.00            
ATOM  19491  C2  MOL   337      28.925   0.435  13.227  1.00  0.00            
ATOM  19492  C3  MOL   337      31.081   1.133  12.187  1.00  0.00            
ATOM  19493  C4  MOL   337       32.19   0.863   11.21  1.00  0.00            
ATOM  19494  N1  MOL   337      33.363   1.585  11.312  1.00  0.00            
ATOM  19495  C5  MOL   337      33.563   2.461  12.333  1.00  0.00            
ATOM  19496  C6  MOL   337      34.357   1.478  10.235  1.00  0.00            
ATOM  19497  C7  MOL   337      34.411   2.426   9.183  1.00  0.00            
ATOM  19498  C8  MOL   337      35.406    2.36   8.204  1.00  0.00            
ATOM  19499  C9  MOL   337        35.3   0.441  10.236  1.00  0.00            
ATOM  19500  C10 MOL   337       36.36   0.402   9.316  1.00  0.00            
ATOM  19501  C11 MOL   337       36.36   1.348   8.273  1.00  0.00            
ATOM  19502  C12 MOL   337      31.269    1.99  13.257  1.00  0.00            
ATOM  19503  C13 MOL   337      32.456   2.692   13.29  1.00  0.00            
ATOM  19504  C14 MOL   337      32.682   3.651   14.27  1.00  0.00            
ATOM  19505  C15 MOL   337      29.091   1.447  14.205  1.00  0.00            
ATOM  19506  C16 MOL   337      28.079   1.727  15.207  1.00  0.00            
ATOM  19507  N2  MOL   337      26.848   1.209   15.12  1.00  0.00            
ATOM  19508  C17 MOL   337      25.918   1.435  16.033  1.00  0.00            
ATOM  19509  C18 MOL   337      30.342   2.162  14.287  1.00  0.00            
ATOM  19510  C19 MOL   337       30.59   3.207  15.162  1.00  0.00            
ATOM  19511  N3  MOL   337      31.741   3.885  15.221  1.00  0.00            
ATOM  19512  C20 MOL   337      26.149   2.401  17.063  1.00  0.00            
ATOM  19513  C21 MOL   337      25.094   2.753  18.023  1.00  0.00            
ATOM  19514  C22 MOL   337      27.315    3.11  17.016  1.00  0.00            
ATOM  19515  C23 MOL   337      28.304   2.761  16.114  1.00  0.00            
ATOM  19516  C24 MOL   337      27.511   4.176  17.923  1.00  0.00            
ATOM  19517  C25 MOL   337      29.542   3.442   16.11  1.00  0.00            
ATOM  19518  C26 MOL   337      29.695   4.513  17.043  1.00  0.00            
ATOM  19519  C27 MOL   337      28.724   4.823  18.021  1.00  0.00            
ATOM  19520  N4  MOL   337      25.387    3.63  18.992  1.00  0.00            
ATOM  19521  C28 MOL   337      24.472   3.632  20.118  1.00  0.00            
ATOM  19522  C29 MOL   337       23.31   4.364  20.119  1.00  0.00            
ATOM  19523  C30 MOL   337      22.462   4.403   21.22  1.00  0.00            
ATOM  19524  C31 MOL   337      24.863    3.02  21.281  1.00  0.00            
ATOM  19525  C32 MOL   337      26.445   4.416  18.969  1.00  0.00            
ATOM  19526  C33 MOL   337      23.993   3.028  22.413  1.00  0.00            
ATOM  19527  C34 MOL   337      22.822   3.784  22.397  1.00  0.00            
ATOM  19528  O2  MOL   337      32.004  -0.042  10.361  1.00  0.00            
ATOM  19529  O3  MOL   337      34.581   3.085   12.51  1.00  0.00            
ATOM  19530  O4  MOL   337      24.038   2.192  17.958  1.00  0.00            
ATOM  19531  H1  MOL   337      29.853  -0.472  11.575  1.00  0.00            
ATOM  19532  H2  MOL   337      28.011  -0.139   13.15  1.00  0.00            
ATOM  19533  H3  MOL   337      35.072  -0.358  10.889  1.00  0.00            
ATOM  19534  H4  MOL   337      33.704   3.321   9.106  1.00  0.00            
ATOM  19535  H5  MOL   337      33.545   4.344  14.268  1.00  0.00            
ATOM  19536  H6  MOL   337      24.942   0.881  15.897  1.00  0.00            
ATOM  19537  H7  MOL   337      37.116  -0.354   9.235  1.00  0.00            
ATOM  19538  H8  MOL   337      35.316   3.041   7.298  1.00  0.00            
ATOM  19539  H9  MOL   337      30.518   5.223  17.003  1.00  0.00            
ATOM  19540  H10 MOL   337      37.101   1.272   7.487  1.00  0.00            
ATOM  19541  H11 MOL   337       28.95   5.614   18.75  1.00  0.00            
ATOM  19542  H12 MOL   337      25.791   2.487  21.297  1.00  0.00            
ATOM  19543  H13 MOL   337      23.073   4.909  19.227  1.00  0.00            
ATOM  19544  H14 MOL   337      24.213   2.431  23.343  1.00  0.00            
ATOM  19545  H15 MOL   337      21.578   4.967  21.123  1.00  0.00            
ATOM  19546  H16 MOL   337      22.147   3.664   23.23  1.00  0.00            
ATOM  19837  O1  MOL   343      26.765  10.087    20.1  1.00  0.00            
ATOM  19838  C1  MOL   343      30.079   5.069  12.582  1.00  0.00            
ATOM  19839  C2  MOL   343      29.089   5.331  13.487  1.00  0.00            
ATOM  19840  C3  MOL   343      31.124   5.962  12.416  1.00  0.00            
ATOM  19841  C4  MOL   343      32.142   5.747  11.355  1.00  0.00            
ATOM  19842  N1  MOL   343      33.264   6.575  11.291  1.00  0.00            
ATOM  19843  C5  MOL   343       33.43   7.595   12.15  1.00  0.00            
ATOM  19844  C6  MOL   343      34.157   6.464  10.176  1.00  0.00            
ATOM  19845  C7  MOL   343      34.054   7.298   9.132  1.00  0.00            
ATOM  19846  C8  MOL   343      34.983   7.216   8.113  1.00  0.00            
ATOM  19847  C9  MOL   343      35.079   5.406  10.172  1.00  0.00            
ATOM  19848  C10 MOL   343      36.048   5.404    9.16  1.00  0.00            
ATOM  19849  C11 MOL   343      36.078   6.357   8.115  1.00  0.00            
ATOM  19850  C12 MOL   343      31.277   7.013  13.342  1.00  0.00            
ATOM  19851  C13 MOL   343      32.386    7.84  13.162  1.00  0.00            
ATOM  19852  C14 MOL   343      32.621   8.804  14.123  1.00  0.00            
ATOM  19853  C15 MOL   343      29.201   6.388  14.379  1.00  0.00            
ATOM  19854  C16 MOL   343      28.221   6.719  15.385  1.00  0.00            
ATOM  19855  N2  MOL   343      27.076   5.974  15.439  1.00  0.00            
ATOM  19856  C17 MOL   343      26.166     6.3  16.384  1.00  0.00            
ATOM  19857  C18 MOL   343      30.347   7.231  14.351  1.00  0.00            
ATOM  19858  C19 MOL   343      30.546    8.24  15.269  1.00  0.00            
ATOM  19859  N3  MOL   343      31.741   8.956  15.157  1.00  0.00            
ATOM  19860  C20 MOL   343      26.313   7.284  17.313  1.00  0.00            
ATOM  19861  C21 MOL   343      25.263   7.573  18.247  1.00  0.00            
ATOM  19862  C22 MOL   343      27.464   8.071  17.248  1.00  0.00            
ATOM  19863  C23 MOL   343      28.436     7.8   16.27  1.00  0.00            
ATOM  19864  C24 MOL   343      27.645   9.059  18.197  1.00  0.00            
ATOM  19865  C25 MOL   343        29.6   8.525   16.24  1.00  0.00            
ATOM  19866  C26 MOL   343      29.845   9.485   17.24  1.00  0.00            
ATOM  19867  C27 MOL   343      28.823   9.774  18.199  1.00  0.00            
ATOM  19868  N4  MOL   343      25.535   8.386  19.316  1.00  0.00            
ATOM  19869  C28 MOL   343      24.559   8.514  20.314  1.00  0.00            
ATOM  19870  C29 MOL   343      23.639   9.519  20.277  1.00  0.00            
ATOM  19871  C30 MOL   343      22.656   9.629  21.287  1.00  0.00            
ATOM  19872  C31 MOL   343      24.466   7.555   21.36  1.00  0.00            
ATOM  19873  C32 MOL   343      26.627   9.223  19.233  1.00  0.00            
ATOM  19874  C33 MOL   343      23.509   7.688  22.404  1.00  0.00            
ATOM  19875  C34 MOL   343      22.618   8.777   22.37  1.00  0.00            
ATOM  19876  O2  MOL   343      31.973   4.817  10.521  1.00  0.00            
ATOM  19877  O3  MOL   343      34.418   8.248  12.219  1.00  0.00            
ATOM  19878  O4  MOL   343      24.198   6.964  18.225  1.00  0.00            
ATOM  19879  H1  MOL   343      29.952    4.17  11.993  1.00  0.00            
ATOM  19880  H2  MOL   343      28.192   4.703  13.518  1.00  0.00            
ATOM  19881  H3  MOL   343      35.094    4.58  10.911  1.00  0.00            
ATOM  19882  H4  MOL   343      33.329   8.074   9.135  1.00  0.00            
ATOM  19883  H5  MOL   343      33.582   9.346  14.177  1.00  0.00            
ATOM  19884  H6  MOL   343      25.207   5.645  16.339  1.00  0.00            
ATOM  19885  H7  MOL   343      36.963   4.718   9.246  1.00  0.00            
ATOM  19886  H8  MOL   343      34.988    8.03   7.336  1.00  0.00            
ATOM  19887  H9  MOL   343      30.838    9.99  17.243  1.00  0.00            
ATOM  19888  H10 MOL   343      36.823   6.482   7.379  1.00  0.00            
ATOM  19889  H11 MOL   343      29.127  10.558  18.885  1.00  0.00            
ATOM  19890  H12 MOL   343      25.194    6.67  21.446  1.00  0.00            
ATOM  19891  H13 MOL   343      23.608  10.362  19.618  1.00  0.00            
ATOM  19892  H14 MOL   343       23.54   6.901  23.165  1.00  0.00            
ATOM  19893  H15 MOL   343      21.948  10.429  21.258  1.00  0.00            
ATOM  19894  H16 MOL   343       21.92   8.907  23.141  1.00  0.00            
ATOM  20185  O1  MOL   349      27.177  15.681   19.99  1.00  0.00            
ATOM  20186  C1  MOL   349      30.116  10.594  12.257  1.00  0.00            
ATOM  20187  C2  MOL   349      29.138  10.888    13.2  1.00  0.00            
ATOM  20188  C3  MOL   349      31.209  11.404  12.167  1.00  0.00            
ATOM  20189  C4  MOL   349      32.164  11.222   10.97  1.00  0.00            
ATOM  20190  N1  MOL   349      33.326  11.924  10.968  1.00  0.00            
ATOM  20191  C5  MOL   349      33.556  12.895  11.849  1.00  0.00            
ATOM  20192  C6  MOL   349      34.332  11.748   9.935  1.00  0.00            
ATOM  20193  C7  MOL   349      34.527  12.787   8.955  1.00  0.00            
ATOM  20194  C8  MOL   349      35.414  12.611    7.89  1.00  0.00            
ATOM  20195  C9  MOL   349      35.057  10.528    9.73  1.00  0.00            
ATOM  20196  C10 MOL   349      36.012  10.425   8.697  1.00  0.00            
ATOM  20197  C11 MOL   349      36.178  11.408   7.784  1.00  0.00            
ATOM  20198  C12 MOL   349      31.345   12.49  12.992  1.00  0.00            
ATOM  20199  C13 MOL   349        32.5  13.279  12.865  1.00  0.00            
ATOM  20200  C14 MOL   349      32.674  14.289  13.776  1.00  0.00            
ATOM  20201  C15 MOL   349      29.235  11.992  14.094  1.00  0.00            
ATOM  20202  C16 MOL   349      28.267  12.313  15.088  1.00  0.00            
ATOM  20203  N2  MOL   349      27.136  11.608  15.174  1.00  0.00            
ATOM  20204  C17 MOL   349      26.295  11.884  16.175  1.00  0.00            
ATOM  20205  C18 MOL   349      30.372   12.78  13.948  1.00  0.00            
ATOM  20206  C19 MOL   349      30.578  13.856  14.761  1.00  0.00            
ATOM  20207  N3  MOL   349      31.674   14.65  14.609  1.00  0.00            
ATOM  20208  C20 MOL   349      26.488  12.902  17.105  1.00  0.00            
ATOM  20209  C21 MOL   349      25.556  13.096  18.254  1.00  0.00            
ATOM  20210  C22 MOL   349      27.646  13.643  17.049  1.00  0.00            
ATOM  20211  C23 MOL   349      28.545  13.368  15.979  1.00  0.00            
ATOM  20212  C24 MOL   349      27.936  14.595  18.005  1.00  0.00            
ATOM  20213  C25 MOL   349      29.695  14.139  15.855  1.00  0.00            
ATOM  20214  C26 MOL   349      29.948  15.206  16.794  1.00  0.00            
ATOM  20215  C27 MOL   349      29.123  15.423  17.901  1.00  0.00            
ATOM  20216  N4  MOL   349      25.882  14.039  19.188  1.00  0.00            
ATOM  20217  C28 MOL   349      25.014  14.168  20.303  1.00  0.00            
ATOM  20218  C29 MOL   349      24.138  15.243  20.378  1.00  0.00            
ATOM  20219  C30 MOL   349      23.315  15.425  21.482  1.00  0.00            
ATOM  20220  C31 MOL   349      24.944  13.155  21.221  1.00  0.00            
ATOM  20221  C32 MOL   349       27.01   14.81  19.135  1.00  0.00            
ATOM  20222  C33 MOL   349        24.1  13.327  22.342  1.00  0.00            
ATOM  20223  C34 MOL   349      23.279  14.445  22.458  1.00  0.00            
ATOM  20224  O2  MOL   349      31.907  10.414  10.098  1.00  0.00            
ATOM  20225  O3  MOL   349      34.623  13.448  11.865  1.00  0.00            
ATOM  20226  O4  MOL   349      24.476  12.601  18.343  1.00  0.00            
ATOM  20227  H1  MOL   349      30.062   9.692  11.723  1.00  0.00            
ATOM  20228  H2  MOL   349      28.276  10.213  13.218  1.00  0.00            
ATOM  20229  H3  MOL   349      34.867   9.806    10.5  1.00  0.00            
ATOM  20230  H4  MOL   349      33.962  13.712   9.095  1.00  0.00            
ATOM  20231  H5  MOL   349      33.476  14.988  13.669  1.00  0.00            
ATOM  20232  H6  MOL   349      25.404  11.263  16.294  1.00  0.00            
ATOM  20233  H7  MOL   349      36.725   9.565   8.614  1.00  0.00            
ATOM  20234  H8  MOL   349       35.57   13.35   7.114  1.00  0.00            
ATOM  20235  H9  MOL   349      30.664   15.99  16.582  1.00  0.00            
ATOM  20236  H10 MOL   349      36.719  11.143   6.995  1.00  0.00            
ATOM  20237  H11 MOL   349      29.166  16.361  18.431  1.00  0.00            
ATOM  20238  H12 MOL   349      25.618  12.301  21.132  1.00  0.00            
ATOM  20239  H13 MOL   349       24.28  15.976  19.638  1.00  0.00            
ATOM  20240  H14 MOL   349      24.165  12.562  23.127  1.00  0.00            
ATOM  20241  H15 MOL   349      22.681  16.294   21.56  1.00  0.00            
ATOM  20242  H16 MOL   349       22.67  14.483  23.334  1.00  0.00            
ATOM  20533  O1  MOL   355      27.473  20.087  19.962  1.00  0.00            
ATOM  20534  C1  MOL   355      30.158  16.192  11.628  1.00  0.00            
ATOM  20535  C2  MOL   355      29.196  16.383  12.617  1.00  0.00            
ATOM  20536  C3  MOL   355      31.439  16.748    11.8  1.00  0.00            
ATOM  20537  C4  MOL   355      32.526  16.439  10.838  1.00  0.00            
ATOM  20538  N1  MOL   355      33.663  17.132  10.889  1.00  0.00            
ATOM  20539  C5  MOL   355      33.974   17.78  11.991  1.00  0.00            
ATOM  20540  C6  MOL   355      34.633  17.082   9.799  1.00  0.00            
ATOM  20541  C7  MOL   355       34.76  18.072   8.741  1.00  0.00            
ATOM  20542  C8  MOL   355      35.662  17.898   7.725  1.00  0.00            
ATOM  20543  C9  MOL   355      35.511  15.997   9.723  1.00  0.00            
ATOM  20544  C10 MOL   355      36.352  15.828   8.641  1.00  0.00            
ATOM  20545  C11 MOL   355      36.511  16.799   7.615  1.00  0.00            
ATOM  20546  C12 MOL   355      31.709  17.535  12.868  1.00  0.00            
ATOM  20547  C13 MOL   355      32.937  18.103  13.026  1.00  0.00            
ATOM  20548  C14 MOL   355      33.227  18.918  14.076  1.00  0.00            
ATOM  20549  C15 MOL   355      29.466  17.162  13.767  1.00  0.00            
ATOM  20550  C16 MOL   355       28.48  17.429  14.724  1.00  0.00            
ATOM  20551  N2  MOL   355      27.296  16.768  14.712  1.00  0.00            
ATOM  20552  C17 MOL   355      26.469  16.974  15.795  1.00  0.00            
ATOM  20553  C18 MOL   355      30.742  17.817  13.851  1.00  0.00            
ATOM  20554  C19 MOL   355      31.068  18.629  14.903  1.00  0.00            
ATOM  20555  N3  MOL   355      32.297  19.152  15.051  1.00  0.00            
ATOM  20556  C20 MOL   355      26.696  17.852  16.793  1.00  0.00            
ATOM  20557  C21 MOL   355      25.598  18.095  17.823  1.00  0.00            
ATOM  20558  C22 MOL   355      27.889  18.512    16.8  1.00  0.00            
ATOM  20559  C23 MOL   355       28.84   18.28  15.769  1.00  0.00            
ATOM  20560  C24 MOL   355      28.151  19.409  17.807  1.00  0.00            
ATOM  20561  C25 MOL   355      30.116  18.866  15.838  1.00  0.00            
ATOM  20562  C26 MOL   355      30.358   19.77   16.92  1.00  0.00            
ATOM  20563  C27 MOL   355      29.382   20.07  17.886  1.00  0.00            
ATOM  20564  N4  MOL   355       25.97   18.81   18.88  1.00  0.00            
ATOM  20565  C28 MOL   355      25.073  18.934  19.976  1.00  0.00            
ATOM  20566  C29 MOL   355      23.896  19.662  19.808  1.00  0.00            
ATOM  20567  C30 MOL   355      23.006  19.777  20.854  1.00  0.00            
ATOM  20568  C31 MOL   355      25.265  18.244  21.194  1.00  0.00            
ATOM  20569  C32 MOL   355       27.19  19.505   18.98  1.00  0.00            
ATOM  20570  C33 MOL   355      24.321  18.317  22.195  1.00  0.00            
ATOM  20571  C34 MOL   355      23.159  19.054  21.999  1.00  0.00            
ATOM  20572  O2  MOL   355      32.413  15.657   9.977  1.00  0.00            
ATOM  20573  O3  MOL   355      35.095  18.186  12.117  1.00  0.00            
ATOM  20574  O4  MOL   355      24.491  17.678  17.666  1.00  0.00            
ATOM  20575  H1  MOL   355      30.019  15.552  10.735  1.00  0.00            
ATOM  20576  H2  MOL   355      28.212   15.87  12.555  1.00  0.00            
ATOM  20577  H3  MOL   355      35.528  15.233  10.465  1.00  0.00            
ATOM  20578  H4  MOL   355      34.177   18.97   8.743  1.00  0.00            
ATOM  20579  H5  MOL   355      34.195  19.256  14.294  1.00  0.00            
ATOM  20580  H6  MOL   355      25.551  16.403  15.718  1.00  0.00            
ATOM  20581  H7  MOL   355      36.997  14.988   8.634  1.00  0.00            
ATOM  20582  H8  MOL   355      35.768  18.607   6.918  1.00  0.00            
ATOM  20583  H9  MOL   355      31.288  20.349  17.041  1.00  0.00            
ATOM  20584  H10 MOL   355      37.229  16.653   6.888  1.00  0.00            
ATOM  20585  H11 MOL   355      29.519  20.837  18.628  1.00  0.00            
ATOM  20586  H12 MOL   355      26.087  17.505  21.347  1.00  0.00            
ATOM  20587  H13 MOL   355      23.671  20.041  18.803  1.00  0.00            
ATOM  20588  H14 MOL   355      24.452  17.745  23.178  1.00  0.00            
ATOM  20589  H15 MOL   355      22.083  20.348  20.704  1.00  0.00            
ATOM  20590  H16 MOL   355      22.456  19.342  22.843  1.00  0.00            
ATOM  20881  O1  MOL   361      27.034  25.276  20.107  1.00  0.00            
ATOM  20882  C1  MOL   361      30.384  20.722  12.244  1.00  0.00            
ATOM  20883  C2  MOL   361      29.367  20.922  13.149  1.00  0.00            
ATOM  20884  C3  MOL   361      31.537   21.48  12.213  1.00  0.00            
ATOM  20885  C4  MOL   361      32.578  21.344  11.126  1.00  0.00            
ATOM  20886  N1  MOL   361      33.702  22.039  11.213  1.00  0.00            
ATOM  20887  C5  MOL   361      33.984  22.864  12.244  1.00  0.00            
ATOM  20888  C6  MOL   361      34.611  22.009  10.127  1.00  0.00            
ATOM  20889  C7  MOL   361      34.639  23.056   9.181  1.00  0.00            
ATOM  20890  C8  MOL   361      35.605  23.011   8.211  1.00  0.00            
ATOM  20891  C9  MOL   361       35.51  20.959  10.092  1.00  0.00            
ATOM  20892  C10 MOL   361      36.527   20.96   9.119  1.00  0.00            
ATOM  20893  C11 MOL   361      36.597  21.965   8.178  1.00  0.00            
ATOM  20894  C12 MOL   361      31.706  22.453  13.241  1.00  0.00            
ATOM  20895  C13 MOL   361      32.909  23.168  13.244  1.00  0.00            
ATOM  20896  C14 MOL   361      33.058  24.071  14.254  1.00  0.00            
ATOM  20897  C15 MOL   361      29.516  21.977  14.129  1.00  0.00            
ATOM  20898  C16 MOL   361      28.531  22.205  15.079  1.00  0.00            
ATOM  20899  N2  MOL   361      27.332  21.502  14.996  1.00  0.00            
ATOM  20900  C17 MOL   361       26.46  21.688  15.994  1.00  0.00            
ATOM  20901  C18 MOL   361      30.735  22.711   14.15  1.00  0.00            
ATOM  20902  C19 MOL   361       30.98  23.702  15.158  1.00  0.00            
ATOM  20903  N3  MOL   361      32.099  24.366  15.183  1.00  0.00            
ATOM  20904  C20 MOL   361       26.67  22.579  17.047  1.00  0.00            
ATOM  20905  C21 MOL   361      25.638   22.72  18.151  1.00  0.00            
ATOM  20906  C22 MOL   361      27.836   23.37  17.079  1.00  0.00            
ATOM  20907  C23 MOL   361      28.775  23.168  16.081  1.00  0.00            
ATOM  20908  C24 MOL   361      28.009  24.301  18.109  1.00  0.00            
ATOM  20909  C25 MOL   361       29.97   23.91  16.145  1.00  0.00            
ATOM  20910  C26 MOL   361      30.135  24.889  17.161  1.00  0.00            
ATOM  20911  C27 MOL   361      29.163  25.103  18.149  1.00  0.00            
ATOM  20912  N4  MOL   361        25.9  23.625  19.118  1.00  0.00            
ATOM  20913  C28 MOL   361       25.01  23.585  20.251  1.00  0.00            
ATOM  20914  C29 MOL   361      23.853  24.374  20.404  1.00  0.00            
ATOM  20915  C30 MOL   361      23.024  24.306  21.515  1.00  0.00            
ATOM  20916  C31 MOL   361      25.284  22.619  21.303  1.00  0.00            
ATOM  20917  C32 MOL   361      26.941  24.489  19.153  1.00  0.00            
ATOM  20918  C33 MOL   361      24.393    22.5  22.366  1.00  0.00            
ATOM  20919  C34 MOL   361      23.335  23.416  22.556  1.00  0.00            
ATOM  20920  O2  MOL   361      32.366  20.614  10.176  1.00  0.00            
ATOM  20921  O3  MOL   361      35.064  23.319  12.519  1.00  0.00            
ATOM  20922  O4  MOL   361      24.539  22.143  18.047  1.00  0.00            
ATOM  20923  H1  MOL   361      30.321  19.847  11.602  1.00  0.00            
ATOM  20924  H2  MOL   361      28.455  20.291  13.072  1.00  0.00            
ATOM  20925  H3  MOL   361      35.515  20.149  10.806  1.00  0.00            
ATOM  20926  H4  MOL   361      33.877  23.833    9.22  1.00  0.00            
ATOM  20927  H5  MOL   361       34.03   24.58  14.487  1.00  0.00            
ATOM  20928  H6  MOL   361      25.512   21.05  16.036  1.00  0.00            
ATOM  20929  H7  MOL   361      37.164  20.047   9.121  1.00  0.00            
ATOM  20930  H8  MOL   361       35.61  23.802   7.493  1.00  0.00            
ATOM  20931  H9  MOL   361      31.114   25.31  17.184  1.00  0.00            
ATOM  20932  H10 MOL   361      37.349  21.874     7.4  1.00  0.00            
ATOM  20933  H11 MOL   361      29.361  25.878   18.88  1.00  0.00            
ATOM  20934  H12 MOL   361      26.144  21.945  21.219  1.00  0.00            
ATOM  20935  H13 MOL   361       23.63  25.131   19.61  1.00  0.00            
ATOM  20936  H14 MOL   361        24.7  21.736  23.092  1.00  0.00            
ATOM  20937  H15 MOL   361      22.188  24.987  21.712  1.00  0.00            
ATOM  20938  H16 MOL   361      22.722  23.315  23.457  1.00  0.00            
ATOM  21229  O1  MOL   367      27.152  31.056  19.967  1.00  0.00            
ATOM  21230  C1  MOL   367      30.405   25.84  12.557  1.00  0.00            
ATOM  21231  C2  MOL   367      29.423  26.157  13.443  1.00  0.00            
ATOM  21232  C3  MOL   367      31.503  26.731   12.42  1.00  0.00            
ATOM  21233  C4  MOL   367      32.609  26.504   11.45  1.00  0.00            
ATOM  21234  N1  MOL   367      33.583  27.367   11.36  1.00  0.00            
ATOM  21235  C5  MOL   367      33.756  28.423  12.181  1.00  0.00            
ATOM  21236  C6  MOL   367       34.49   27.31  10.229  1.00  0.00            
ATOM  21237  C7  MOL   367      34.373  28.266   9.231  1.00  0.00            
ATOM  21238  C8  MOL   367       35.34  28.287   8.229  1.00  0.00            
ATOM  21239  C9  MOL   367      35.522  26.373  10.161  1.00  0.00            
ATOM  21240  C10 MOL   367      36.504  26.502    9.16  1.00  0.00            
ATOM  21241  C11 MOL   367      36.456  27.483   8.213  1.00  0.00            
ATOM  21242  C12 MOL   367      31.684  27.748  13.325  1.00  0.00            
ATOM  21243  C13 MOL   367      32.741  28.623  13.207  1.00  0.00            
ATOM  21244  C14 MOL   367      32.885  29.685  14.057  1.00  0.00            
ATOM  21245  C15 MOL   367      29.565  27.217  14.336  1.00  0.00            
ATOM  21246  C16 MOL   367      28.598  27.531  15.274  1.00  0.00            
ATOM  21247  N2  MOL   367      27.458  26.813  15.411  1.00  0.00            
ATOM  21248  C17 MOL   367      26.576  27.059  16.422  1.00  0.00            
ATOM  21249  C18 MOL   367      30.709    28.0  14.286  1.00  0.00            
ATOM  21250  C19 MOL   367      30.964  29.046   15.19  1.00  0.00            
ATOM  21251  N3  MOL   367      32.064  29.842  15.078  1.00  0.00            
ATOM  21252  C20 MOL   367      26.727  28.087  17.291  1.00  0.00            
ATOM  21253  C21 MOL   367      25.756  28.247  18.381  1.00  0.00            
ATOM  21254  C22 MOL   367      27.876  28.813  17.203  1.00  0.00            
ATOM  21255  C23 MOL   367      28.819  28.494  16.208  1.00  0.00            
ATOM  21256  C24 MOL   367      28.061  29.749  18.186  1.00  0.00            
ATOM  21257  C25 MOL   367      29.993  29.267  16.198  1.00  0.00            
ATOM  21258  C26 MOL   367      30.161  30.325  17.143  1.00  0.00            
ATOM  21259  C27 MOL   367      29.173  30.501  18.119  1.00  0.00            
ATOM  21260  N4  MOL   367      25.936  29.301  19.261  1.00  0.00            
ATOM  21261  C28 MOL   367      24.993   29.36  20.334  1.00  0.00            
ATOM  21262  C29 MOL   367      24.031   30.33  20.398  1.00  0.00            
ATOM  21263  C30 MOL   367      23.012   30.31  21.366  1.00  0.00            
ATOM  21264  C31 MOL   367      25.119  28.464  21.395  1.00  0.00            
ATOM  21265  C32 MOL   367      27.037  30.142  19.207  1.00  0.00            
ATOM  21266  C33 MOL   367       24.16  28.368  22.387  1.00  0.00            
ATOM  21267  C34 MOL   367      23.099  29.279  22.346  1.00  0.00            
ATOM  21268  O2  MOL   367      32.606  25.508  10.714  1.00  0.00            
ATOM  21269  O3  MOL   367      34.832  28.993  12.223  1.00  0.00            
ATOM  21270  O4  MOL   367      24.738  27.526  18.519  1.00  0.00            
ATOM  21271  H1  MOL   367      30.142  25.082  11.757  1.00  0.00            
ATOM  21272  H2  MOL   367      28.539  25.482   13.55  1.00  0.00            
ATOM  21273  H3  MOL   367      35.628  25.474  10.751  1.00  0.00            
ATOM  21274  H4  MOL   367      33.628  28.979   9.256  1.00  0.00            
ATOM  21275  H5  MOL   367      33.736  30.362   13.97  1.00  0.00            
ATOM  21276  H6  MOL   367      25.688  26.412  16.532  1.00  0.00            
ATOM  21277  H7  MOL   367      37.307  25.752   9.207  1.00  0.00            
ATOM  21278  H8  MOL   367      35.231   29.14   7.592  1.00  0.00            
ATOM  21279  H9  MOL   367      30.969  31.064  17.168  1.00  0.00            
ATOM  21280  H10 MOL   367      37.174  27.579   7.415  1.00  0.00            
ATOM  21281  H11 MOL   367      29.257  31.347  18.833  1.00  0.00            
ATOM  21282  H12 MOL   367      25.744  27.617  21.297  1.00  0.00            
ATOM  21283  H13 MOL   367       24.02   31.09  19.652  1.00  0.00            
ATOM  21284  H14 MOL   367      24.266   27.64  23.207  1.00  0.00            
ATOM  21285  H15 MOL   367      22.263  31.036  21.486  1.00  0.00            
ATOM  21286  H16 MOL   367      22.329  29.286  23.106  1.00  0.00            
ATOM  21577  O1  MOL   373       27.14   35.91  19.987  1.00  0.00            
ATOM  21578  C1  MOL   373      30.554  31.221  12.339  1.00  0.00            
ATOM  21579  C2  MOL   373      29.535  31.431  13.266  1.00  0.00            
ATOM  21580  C3  MOL   373      31.649  32.053  12.327  1.00  0.00            
ATOM  21581  C4  MOL   373      32.597  31.962  11.238  1.00  0.00            
ATOM  21582  N1  MOL   373      33.712  32.761  11.223  1.00  0.00            
ATOM  21583  C5  MOL   373      33.958  33.682  12.223  1.00  0.00            
ATOM  21584  C6  MOL   373       34.68  32.626    10.2  1.00  0.00            
ATOM  21585  C7  MOL   373      34.904  33.703   9.358  1.00  0.00            
ATOM  21586  C8  MOL   373      35.768  33.551   8.316  1.00  0.00            
ATOM  21587  C9  MOL   373      35.557  31.508  10.181  1.00  0.00            
ATOM  21588  C10 MOL   373      36.381  31.334   9.095  1.00  0.00            
ATOM  21589  C11 MOL   373      36.482  32.282   8.107  1.00  0.00            
ATOM  21590  C12 MOL   373      31.784   33.11  13.225  1.00  0.00            
ATOM  21591  C13 MOL   373      32.878  33.947  13.228  1.00  0.00            
ATOM  21592  C14 MOL   373      33.007  34.926  14.185  1.00  0.00            
ATOM  21593  C15 MOL   373      29.614  32.378  14.254  1.00  0.00            
ATOM  21594  C16 MOL   373      28.608  32.656  15.214  1.00  0.00            
ATOM  21595  N2  MOL   373      27.445  31.977  15.168  1.00  0.00            
ATOM  21596  C17 MOL   373      26.547  32.265  16.054  1.00  0.00            
ATOM  21597  C18 MOL   373      30.752  33.248  14.207  1.00  0.00            
ATOM  21598  C19 MOL   373      30.938  34.289  15.146  1.00  0.00            
ATOM  21599  N3  MOL   373        32.0  35.136  15.056  1.00  0.00            
ATOM  21600  C20 MOL   373      26.745  33.156  17.048  1.00  0.00            
ATOM  21601  C21 MOL   373      25.654  33.296  18.037  1.00  0.00            
ATOM  21602  C22 MOL   373      27.877  33.915   17.09  1.00  0.00            
ATOM  21603  C23 MOL   373      28.874  33.669   16.18  1.00  0.00            
ATOM  21604  C24 MOL   373      28.027  34.856  18.121  1.00  0.00            
ATOM  21605  C25 MOL   373      30.034  34.421   16.19  1.00  0.00            
ATOM  21606  C26 MOL   373       30.28  35.305  17.208  1.00  0.00            
ATOM  21607  C27 MOL   373      29.272  35.556  18.133  1.00  0.00            
ATOM  21608  N4  MOL   373      25.849  34.245  19.009  1.00  0.00            
ATOM  21609  C28 MOL   373      24.876  34.288  20.072  1.00  0.00            
ATOM  21610  C29 MOL   373      24.017   35.37  20.124  1.00  0.00            
ATOM  21611  C30 MOL   373      23.054  35.503  21.176  1.00  0.00            
ATOM  21612  C31 MOL   373      24.873  33.401  21.138  1.00  0.00            
ATOM  21613  C32 MOL   373      26.946  35.078  19.146  1.00  0.00            
ATOM  21614  C33 MOL   373      24.003  33.553   22.22  1.00  0.00            
ATOM  21615  C34 MOL   373      23.018  34.586  22.232  1.00  0.00            
ATOM  21616  O2  MOL   373      32.395  31.186  10.351  1.00  0.00            
ATOM  21617  O3  MOL   373      35.015  34.272  12.361  1.00  0.00            
ATOM  21618  O4  MOL   373      24.643  32.619  17.922  1.00  0.00            
ATOM  21619  H1  MOL   373      30.524  30.458  11.564  1.00  0.00            
ATOM  21620  H2  MOL   373      28.724   30.71  13.186  1.00  0.00            
ATOM  21621  H3  MOL   373      35.407  30.785  10.951  1.00  0.00            
ATOM  21622  H4  MOL   373      34.193  34.529   9.457  1.00  0.00            
ATOM  21623  H5  MOL   373      33.898  35.558  14.135  1.00  0.00            
ATOM  21624  H6  MOL   373      25.626  31.774  15.876  1.00  0.00            
ATOM  21625  H7  MOL   373      37.027  30.439   8.917  1.00  0.00            
ATOM  21626  H8  MOL   373      35.945   34.41    7.67  1.00  0.00            
ATOM  21627  H9  MOL   373        31.2  35.846  17.241  1.00  0.00            
ATOM  21628  H10 MOL   373      37.148  32.125   7.281  1.00  0.00            
ATOM  21629  H11 MOL   373      29.448  36.309  18.955  1.00  0.00            
ATOM  21630  H12 MOL   373      25.564  32.596  21.216  1.00  0.00            
ATOM  21631  H13 MOL   373      24.084  36.136  19.343  1.00  0.00            
ATOM  21632  H14 MOL   373      23.881  32.869   23.01  1.00  0.00            
ATOM  21633  H15 MOL   373      22.438  36.443  21.176  1.00  0.00            
ATOM  21634  H16 MOL   373      22.308  34.612  23.083  1.00  0.00            
ATOM  21925  O1  MOL   379      27.329  41.231  20.085  1.00  0.00            
ATOM  21926  C1  MOL   379      30.221  36.261  12.552  1.00  0.00            
ATOM  21927  C2  MOL   379      29.273    36.5  13.525  1.00  0.00            
ATOM  21928  C3  MOL   379      31.295  37.143  12.384  1.00  0.00            
ATOM  21929  C4  MOL   379      32.295  36.894  11.307  1.00  0.00            
ATOM  21930  N1  MOL   379      33.462  37.654  11.332  1.00  0.00            
ATOM  21931  C5  MOL   379      33.667   38.56  12.264  1.00  0.00            
ATOM  21932  C6  MOL   379      34.402  37.732  10.224  1.00  0.00            
ATOM  21933  C7  MOL   379      34.329  38.753   9.278  1.00  0.00            
ATOM  21934  C8  MOL   379      35.241  38.861   8.295  1.00  0.00            
ATOM  21935  C9  MOL   379      35.469  36.816  10.139  1.00  0.00            
ATOM  21936  C10 MOL   379      36.492  37.038    9.25  1.00  0.00            
ATOM  21937  C11 MOL   379      36.339  38.022   8.245  1.00  0.00            
ATOM  21938  C12 MOL   379      31.484  38.145   13.33  1.00  0.00            
ATOM  21939  C13 MOL   379      32.656  38.809  13.264  1.00  0.00            
ATOM  21940  C14 MOL   379      32.898  39.802  14.252  1.00  0.00            
ATOM  21941  C15 MOL   379      29.492  37.582  14.401  1.00  0.00            
ATOM  21942  C16 MOL   379      28.553    37.9  15.383  1.00  0.00            
ATOM  21943  N2  MOL   379      27.404  37.201  15.495  1.00  0.00            
ATOM  21944  C17 MOL   379      26.467  37.569  16.344  1.00  0.00            
ATOM  21945  C18 MOL   379      30.586  38.377  14.327  1.00  0.00            
ATOM  21946  C19 MOL   379      30.894  39.372  15.332  1.00  0.00            
ATOM  21947  N3  MOL   379      32.029  40.079  15.272  1.00  0.00            
ATOM  21948  C20 MOL   379      26.625  38.617  17.219  1.00  0.00            
ATOM  21949  C21 MOL   379      25.534   38.97   18.21  1.00  0.00            
ATOM  21950  C22 MOL   379      27.804  39.266  17.217  1.00  0.00            
ATOM  21951  C23 MOL   379      28.781  38.924  16.254  1.00  0.00            
ATOM  21952  C24 MOL   379      28.018  40.242  18.182  1.00  0.00            
ATOM  21953  C25 MOL   379      29.977  39.633   16.33  1.00  0.00            
ATOM  21954  C26 MOL   379      30.208  40.645  17.266  1.00  0.00            
ATOM  21955  C27 MOL   379       29.18  40.879   18.16  1.00  0.00            
ATOM  21956  N4  MOL   379       25.77  39.831  19.135  1.00  0.00            
ATOM  21957  C28 MOL   379      24.766  39.931   20.23  1.00  0.00            
ATOM  21958  C29 MOL   379      23.664  40.808  20.207  1.00  0.00            
ATOM  21959  C30 MOL   379      22.763  40.678  21.276  1.00  0.00            
ATOM  21960  C31 MOL   379      25.071  39.107  21.256  1.00  0.00            
ATOM  21961  C32 MOL   379      26.978  40.453  19.231  1.00  0.00            
ATOM  21962  C33 MOL   379      24.227  39.134  22.388  1.00  0.00            
ATOM  21963  C34 MOL   379      23.073  39.932  22.392  1.00  0.00            
ATOM  21964  O2  MOL   379      32.223  35.994  10.511  1.00  0.00            
ATOM  21965  O3  MOL   379      34.717  39.202  12.367  1.00  0.00            
ATOM  21966  O4  MOL   379      24.394  38.623  17.995  1.00  0.00            
ATOM  21967  H1  MOL   379      30.015   35.53  11.747  1.00  0.00            
ATOM  21968  H2  MOL   379      28.461  35.777  13.602  1.00  0.00            
ATOM  21969  H3  MOL   379      35.502  35.939  10.836  1.00  0.00            
ATOM  21970  H4  MOL   379      33.497  39.491   9.419  1.00  0.00            
ATOM  21971  H5  MOL   379      33.749  40.428  14.155  1.00  0.00            
ATOM  21972  H6  MOL   379       25.55  37.074  16.234  1.00  0.00            
ATOM  21973  H7  MOL   379      37.386  36.423   9.392  1.00  0.00            
ATOM  21974  H8  MOL   379      35.132  39.692   7.579  1.00  0.00            
ATOM  21975  H9  MOL   379      31.092  41.278  17.283  1.00  0.00            
ATOM  21976  H10 MOL   379      37.193  38.155   7.588  1.00  0.00            
ATOM  21977  H11 MOL   379      29.303  41.642  18.873  1.00  0.00            
ATOM  21978  H12 MOL   379      25.981  38.523   21.27  1.00  0.00            
ATOM  21979  H13 MOL   379      23.308  41.386  19.379  1.00  0.00            
ATOM  21980  H14 MOL   379      24.512  38.495  23.201  1.00  0.00            
ATOM  21981  H15 MOL   379      21.936  41.392  21.369  1.00  0.00            
ATOM  21982  H16 MOL   379      22.448   39.94  23.328  1.00  0.00            
ATOM  22273  O1  MOL   385       26.99  46.308  20.381  1.00  0.00            
ATOM  22274  C1  MOL   385      30.138  41.397  12.799  1.00  0.00            
ATOM  22275  C2  MOL   385      29.201  41.702  13.799  1.00  0.00            
ATOM  22276  C3  MOL   385      31.328  42.166  12.706  1.00  0.00            
ATOM  22277  C4  MOL   385      32.227  41.916  11.547  1.00  0.00            
ATOM  22278  N1  MOL   385      33.299  42.717   11.45  1.00  0.00            
ATOM  22279  C5  MOL   385      33.657  43.623  12.407  1.00  0.00            
ATOM  22280  C6  MOL   385       34.11  42.605  10.285  1.00  0.00            
ATOM  22281  C7  MOL   385      33.873  43.469    9.24  1.00  0.00            
ATOM  22282  C8  MOL   385      34.782  43.473   8.137  1.00  0.00            
ATOM  22283  C9  MOL   385      35.235   41.79  10.267  1.00  0.00            
ATOM  22284  C10 MOL   385       36.11   41.84   9.184  1.00  0.00            
ATOM  22285  C11 MOL   385      35.817  42.645   8.115  1.00  0.00            
ATOM  22286  C12 MOL   385        31.5   43.16  13.618  1.00  0.00            
ATOM  22287  C13 MOL   385      32.654  43.865  13.529  1.00  0.00            
ATOM  22288  C14 MOL   385      32.869  44.937  14.406  1.00  0.00            
ATOM  22289  C15 MOL   385      29.365  42.786  14.619  1.00  0.00            
ATOM  22290  C16 MOL   385      28.386  43.041  15.574  1.00  0.00            
ATOM  22291  N2  MOL   385      27.194  42.407   15.55  1.00  0.00            
ATOM  22292  C17 MOL   385      26.256  42.805  16.404  1.00  0.00            
ATOM  22293  C18 MOL   385       30.54  43.497  14.582  1.00  0.00            
ATOM  22294  C19 MOL   385      30.808  44.552  15.488  1.00  0.00            
ATOM  22295  N3  MOL   385      32.011  45.301  15.394  1.00  0.00            
ATOM  22296  C20 MOL   385      26.357  43.855  17.301  1.00  0.00            
ATOM  22297  C21 MOL   385      25.384  43.992  18.376  1.00  0.00            
ATOM  22298  C22 MOL   385       27.52   44.54  17.274  1.00  0.00            
ATOM  22299  C23 MOL   385      28.569  44.188  16.373  1.00  0.00            
ATOM  22300  C24 MOL   385      27.733  45.453  18.299  1.00  0.00            
ATOM  22301  C25 MOL   385      29.779  44.846  16.398  1.00  0.00            
ATOM  22302  C26 MOL   385      29.919  45.916  17.326  1.00  0.00            
ATOM  22303  C27 MOL   385      28.927  46.256  18.263  1.00  0.00            
ATOM  22304  N4  MOL   385      25.691  44.836  19.417  1.00  0.00            
ATOM  22305  C28 MOL   385      24.747  44.969  20.441  1.00  0.00            
ATOM  22306  C29 MOL   385      23.973  46.158  20.506  1.00  0.00            
ATOM  22307  C30 MOL   385       23.07  46.317  21.551  1.00  0.00            
ATOM  22308  C31 MOL   385      24.609  44.006  21.444  1.00  0.00            
ATOM  22309  C32 MOL   385      26.784  45.593  19.449  1.00  0.00            
ATOM  22310  C33 MOL   385      23.629   44.18  22.425  1.00  0.00            
ATOM  22311  C34 MOL   385       22.88  45.351  22.547  1.00  0.00            
ATOM  22312  O2  MOL   385      31.945  41.031  10.739  1.00  0.00            
ATOM  22313  O3  MOL   385      34.702  44.296  12.284  1.00  0.00            
ATOM  22314  O4  MOL   385        24.3  43.415  18.333  1.00  0.00            
ATOM  22315  H1  MOL   385      29.938  40.634  12.088  1.00  0.00            
ATOM  22316  H2  MOL   385      28.313  41.068  13.886  1.00  0.00            
ATOM  22317  H3  MOL   385      35.469  41.135  11.102  1.00  0.00            
ATOM  22318  H4  MOL   385      32.919  44.021   9.328  1.00  0.00            
ATOM  22319  H5  MOL   385      33.774  45.532   14.32  1.00  0.00            
ATOM  22320  H6  MOL   385      25.367  42.209  16.343  1.00  0.00            
ATOM  22321  H7  MOL   385      36.952  41.139   9.212  1.00  0.00            
ATOM  22322  H8  MOL   385      34.528  44.133   7.357  1.00  0.00            
ATOM  22323  H9  MOL   385      30.784  46.602  17.275  1.00  0.00            
ATOM  22324  H10 MOL   385      36.415  42.631   7.218  1.00  0.00            
ATOM  22325  H11 MOL   385      29.102  47.172  18.834  1.00  0.00            
ATOM  22326  H12 MOL   385      25.253  43.149  21.583  1.00  0.00            
ATOM  22327  H13 MOL   385       24.19  46.977   19.77  1.00  0.00            
ATOM  22328  H14 MOL   385      23.536  43.401  23.199  1.00  0.00            
ATOM  22329  H15 MOL   385       22.42  47.211   21.61  1.00  0.00            
ATOM  22330  H16 MOL   385      22.077  45.511  23.236  1.00  0.00            
ATOM  22621  O1  MOL   391      27.177  51.981  20.189  1.00  0.00            
ATOM  22622  C1  MOL   391      30.184  47.101   12.53  1.00  0.00            
ATOM  22623  C2  MOL   391      29.181  47.339  13.452  1.00  0.00            
ATOM  22624  C3  MOL   391      31.331  47.839  12.447  1.00  0.00            
ATOM  22625  C4  MOL   391      32.332  47.685  11.334  1.00  0.00            
ATOM  22626  N1  MOL   391      33.465   48.43  11.315  1.00  0.00            
ATOM  22627  C5  MOL   391      33.708  49.354  12.248  1.00  0.00            
ATOM  22628  C6  MOL   391      34.453  48.221  10.334  1.00  0.00            
ATOM  22629  C7  MOL   391      34.678   49.22   9.406  1.00  0.00            
ATOM  22630  C8  MOL   391      35.653   49.15   8.467  1.00  0.00            
ATOM  22631  C9  MOL   391      35.316  47.129  10.319  1.00  0.00            
ATOM  22632  C10 MOL   391      36.265  47.008   9.356  1.00  0.00            
ATOM  22633  C11 MOL   391      36.419  48.007   8.352  1.00  0.00            
ATOM  22634  C12 MOL   391      31.441  48.896  13.294  1.00  0.00            
ATOM  22635  C13 MOL   391       32.57  49.664   13.22  1.00  0.00            
ATOM  22636  C14 MOL   391      32.789  50.705  14.077  1.00  0.00            
ATOM  22637  C15 MOL   391      29.417  48.352  14.451  1.00  0.00            
ATOM  22638  C16 MOL   391      28.447  48.554  15.453  1.00  0.00            
ATOM  22639  N2  MOL   391      27.329  47.778  15.561  1.00  0.00            
ATOM  22640  C17 MOL   391      26.435   48.12  16.485  1.00  0.00            
ATOM  22641  C18 MOL   391      30.523  49.141   14.35  1.00  0.00            
ATOM  22642  C19 MOL   391      30.756  50.246  15.165  1.00  0.00            
ATOM  22643  N3  MOL   391      31.841  51.042  14.972  1.00  0.00            
ATOM  22644  C20 MOL   391      26.621   49.13  17.384  1.00  0.00            
ATOM  22645  C21 MOL   391      25.677  49.445  18.396  1.00  0.00            
ATOM  22646  C22 MOL   391      27.728  49.883  17.264  1.00  0.00            
ATOM  22647  C23 MOL   391      28.656  49.645  16.246  1.00  0.00            
ATOM  22648  C24 MOL   391      27.975  50.875  18.237  1.00  0.00            
ATOM  22649  C25 MOL   391      29.752  50.497  16.123  1.00  0.00            
ATOM  22650  C26 MOL   391      29.872  51.585  16.987  1.00  0.00            
ATOM  22651  C27 MOL   391      28.922  51.809  17.965  1.00  0.00            
ATOM  22652  N4  MOL   391      25.925  50.372   19.34  1.00  0.00            
ATOM  22653  C28 MOL   391      24.973  50.481  20.416  1.00  0.00            
ATOM  22654  C29 MOL   391      24.053  51.525  20.485  1.00  0.00            
ATOM  22655  C30 MOL   391        23.1   51.46  21.462  1.00  0.00            
ATOM  22656  C31 MOL   391      24.965  49.491  21.413  1.00  0.00            
ATOM  22657  C32 MOL   391      27.026  51.115  19.345  1.00  0.00            
ATOM  22658  C33 MOL   391      24.031  49.493  22.463  1.00  0.00            
ATOM  22659  C34 MOL   391      23.071  50.509  22.488  1.00  0.00            
ATOM  22660  O2  MOL   391       32.13  46.832  10.517  1.00  0.00            
ATOM  22661  O3  MOL   391      34.727  49.961  12.376  1.00  0.00            
ATOM  22662  O4  MOL   391      24.558  48.884  18.402  1.00  0.00            
ATOM  22663  H1  MOL   391      30.184  46.394  11.809  1.00  0.00            
ATOM  22664  H2  MOL   391      28.302  46.744  13.547  1.00  0.00            
ATOM  22665  H3  MOL   391      35.264  46.285  10.961  1.00  0.00            
ATOM  22666  H4  MOL   391      34.157  50.162   9.441  1.00  0.00            
ATOM  22667  H5  MOL   391      33.594  51.286  14.012  1.00  0.00            
ATOM  22668  H6  MOL   391      25.548  47.474  16.571  1.00  0.00            
ATOM  22669  H7  MOL   391      36.937  46.211   9.392  1.00  0.00            
ATOM  22670  H8  MOL   391      35.669  49.872    7.62  1.00  0.00            
ATOM  22671  H9  MOL   391      30.757  52.266  16.911  1.00  0.00            
ATOM  22672  H10 MOL   391      37.103  47.891   7.495  1.00  0.00            
ATOM  22673  H11 MOL   391      29.026  52.686  18.602  1.00  0.00            
ATOM  22674  H12 MOL   391      25.489  48.531  21.166  1.00  0.00            
ATOM  22675  H13 MOL   391      24.123  52.373   19.86  1.00  0.00            
ATOM  22676  H14 MOL   391      23.936  48.567   23.06  1.00  0.00            
ATOM  22677  H15 MOL   391       22.39  52.293  21.551  1.00  0.00            
ATOM  22678  H16 MOL   391      22.186  50.467  23.193  1.00  0.00            
ATOM  22969  O1  MOL   397      26.969  57.254  19.918  1.00  0.00            
ATOM  22970  C1  MOL   397      29.892  52.563  12.032  1.00  0.00            
ATOM  22971  C2  MOL   397      28.895  52.887  12.934  1.00  0.00            
ATOM  22972  C3  MOL   397      31.114  53.297  12.038  1.00  0.00            
ATOM  22973  C4  MOL   397      32.196  53.006  11.041  1.00  0.00            
ATOM  22974  N1  MOL   397      33.378  53.581  11.153  1.00  0.00            
ATOM  22975  C5  MOL   397      33.695  54.482  12.115  1.00  0.00            
ATOM  22976  C6  MOL   397      34.392  53.481  10.105  1.00  0.00            
ATOM  22977  C7  MOL   397      34.338  54.244   8.957  1.00  0.00            
ATOM  22978  C8  MOL   397      35.306  54.063   7.968  1.00  0.00            
ATOM  22979  C9  MOL   397      35.368  52.512  10.243  1.00  0.00            
ATOM  22980  C10 MOL   397      36.273  52.251   9.243  1.00  0.00            
ATOM  22981  C11 MOL   397      36.256  53.034   8.139  1.00  0.00            
ATOM  22982  C12 MOL   397      31.344  54.228  12.966  1.00  0.00            
ATOM  22983  C13 MOL   397      32.584  54.905  13.025  1.00  0.00            
ATOM  22984  C14 MOL   397      32.822  55.744  14.134  1.00  0.00            
ATOM  22985  C15 MOL   397      29.121  53.858   13.91  1.00  0.00            
ATOM  22986  C16 MOL   397      28.122  54.108  14.897  1.00  0.00            
ATOM  22987  N2  MOL   397      26.997  53.385  15.036  1.00  0.00            
ATOM  22988  C17 MOL   397      26.215  53.569  16.112  1.00  0.00            
ATOM  22989  C18 MOL   397      30.365  54.539  13.877  1.00  0.00            
ATOM  22990  C19 MOL   397      30.655  55.479  14.889  1.00  0.00            
ATOM  22991  N3  MOL   397      31.877  56.068  15.004  1.00  0.00            
ATOM  22992  C20 MOL   397        26.5  54.465  17.098  1.00  0.00            
ATOM  22993  C21 MOL   397      25.441  54.752  18.105  1.00  0.00            
ATOM  22994  C22 MOL   397      27.621  55.235  16.946  1.00  0.00            
ATOM  22995  C23 MOL   397      28.476  54.985  15.887  1.00  0.00            
ATOM  22996  C24 MOL   397      27.784   56.22  17.878  1.00  0.00            
ATOM  22997  C25 MOL   397      29.711  55.711  15.931  1.00  0.00            
ATOM  22998  C26 MOL   397      29.932  56.701  16.958  1.00  0.00            
ATOM  22999  C27 MOL   397      28.942  56.962  17.917  1.00  0.00            
ATOM  23000  N4  MOL   397      25.754  55.582  19.103  1.00  0.00            
ATOM  23001  C28 MOL   397      24.939  55.662  20.262  1.00  0.00            
ATOM  23002  C29 MOL   397      23.893  56.559  20.311  1.00  0.00            
ATOM  23003  C30 MOL   397      22.977   56.54  21.352  1.00  0.00            
ATOM  23004  C31 MOL   397        25.0  54.667  21.229  1.00  0.00            
ATOM  23005  C32 MOL   397      26.799  56.413  19.032  1.00  0.00            
ATOM  23006  C33 MOL   397      24.046  54.651  22.265  1.00  0.00            
ATOM  23007  C34 MOL   397      23.093  55.681  22.457  1.00  0.00            
ATOM  23008  O2  MOL   397      31.984   52.19  10.178  1.00  0.00            
ATOM  23009  O3  MOL   397       34.75   55.03  12.092  1.00  0.00            
ATOM  23010  O4  MOL   397      24.426  54.144  18.182  1.00  0.00            
ATOM  23011  H1  MOL   397      29.644  51.944  11.245  1.00  0.00            
ATOM  23012  H2  MOL   397      28.001  52.337  12.935  1.00  0.00            
ATOM  23013  H3  MOL   397      35.331  51.854  11.075  1.00  0.00            
ATOM  23014  H4  MOL   397      33.441  54.857   8.769  1.00  0.00            
ATOM  23015  H5  MOL   397      33.712  56.316   14.16  1.00  0.00            
ATOM  23016  H6  MOL   397      25.328  52.988  16.156  1.00  0.00            
ATOM  23017  H7  MOL   397      37.025    51.5   9.445  1.00  0.00            
ATOM  23018  H8  MOL   397      35.279  54.653   7.107  1.00  0.00            
ATOM  23019  H9  MOL   397      30.844  57.229   16.89  1.00  0.00            
ATOM  23020  H10 MOL   397      36.928  52.811   7.292  1.00  0.00            
ATOM  23021  H11 MOL   397      29.066  57.859  18.598  1.00  0.00            
ATOM  23022  H12 MOL   397      25.717  53.823  21.185  1.00  0.00            
ATOM  23023  H13 MOL   397      23.816  57.269  19.481  1.00  0.00            
ATOM  23024  H14 MOL   397      23.925  53.879  23.051  1.00  0.00            
ATOM  23025  H15 MOL   397       22.15  57.247  21.424  1.00  0.00            
ATOM  23026  H16 MOL   397      22.382  55.704  23.308  1.00  0.00            
ATOM  23317  O1  MOL   403       26.89  62.216  19.624  1.00  0.00            
ATOM  23318  C1  MOL   403      30.156  57.426  12.045  1.00  0.00            
ATOM  23319  C2  MOL   403      29.157  57.592   12.99  1.00  0.00            
ATOM  23320  C3  MOL   403        31.3  58.217  12.001  1.00  0.00            
ATOM  23321  C4  MOL   403      32.295  57.961  10.927  1.00  0.00            
ATOM  23322  N1  MOL   403       33.46  58.707  10.984  1.00  0.00            
ATOM  23323  C5  MOL   403      33.756  59.512    12.0  1.00  0.00            
ATOM  23324  C6  MOL   403      34.474  58.565   9.953  1.00  0.00            
ATOM  23325  C7  MOL   403      34.634  59.595   9.017  1.00  0.00            
ATOM  23326  C8  MOL   403      35.605  59.438   8.011  1.00  0.00            
ATOM  23327  C9  MOL   403      35.324  57.444   9.909  1.00  0.00            
ATOM  23328  C10 MOL   403      36.237  57.284   8.849  1.00  0.00            
ATOM  23329  C11 MOL   403       36.36  58.289   7.894  1.00  0.00            
ATOM  23330  C12 MOL   403      31.484  59.136  13.013  1.00  0.00            
ATOM  23331  C13 MOL   403      32.615  59.905    13.0  1.00  0.00            
ATOM  23332  C14 MOL   403      32.768  60.963  13.843  1.00  0.00            
ATOM  23333  C15 MOL   403      29.311  58.595  13.968  1.00  0.00            
ATOM  23334  C16 MOL   403      28.297  58.913   14.92  1.00  0.00            
ATOM  23335  N2  MOL   403      27.226  58.106  14.975  1.00  0.00            
ATOM  23336  C17 MOL   403      26.302  58.411  15.893  1.00  0.00            
ATOM  23337  C18 MOL   403      30.505  59.369  13.951  1.00  0.00            
ATOM  23338  C19 MOL   403      30.742   60.41  14.881  1.00  0.00            
ATOM  23339  N3  MOL   403       31.84  61.206  14.771  1.00  0.00            
ATOM  23340  C20 MOL   403      26.431  59.474  16.808  1.00  0.00            
ATOM  23341  C21 MOL   403      25.387  59.665  17.818  1.00  0.00            
ATOM  23342  C22 MOL   403      27.578  60.259  16.791  1.00  0.00            
ATOM  23343  C23 MOL   403      28.515  59.994  15.798  1.00  0.00            
ATOM  23344  C24 MOL   403      27.819  61.084  17.852  1.00  0.00            
ATOM  23345  C25 MOL   403      29.718  60.731  15.807  1.00  0.00            
ATOM  23346  C26 MOL   403      29.801  61.756  16.727  1.00  0.00            
ATOM  23347  C27 MOL   403      28.896  61.913  17.773  1.00  0.00            
ATOM  23348  N4  MOL   403       25.65  60.541  18.841  1.00  0.00            
ATOM  23349  C28 MOL   403      24.616  60.625  19.915  1.00  0.00            
ATOM  23350  C29 MOL   403      23.583  61.613   19.82  1.00  0.00            
ATOM  23351  C30 MOL   403      22.614  61.598  20.793  1.00  0.00            
ATOM  23352  C31 MOL   403       24.57  59.697  20.947  1.00  0.00            
ATOM  23353  C32 MOL   403      26.748  61.293  18.856  1.00  0.00            
ATOM  23354  C33 MOL   403      23.654   59.79  22.012  1.00  0.00            
ATOM  23355  C34 MOL   403      22.636  60.748  21.911  1.00  0.00            
ATOM  23356  O2  MOL   403      32.085  57.157  10.096  1.00  0.00            
ATOM  23357  O3  MOL   403      34.822  60.122  12.042  1.00  0.00            
ATOM  23358  O4  MOL   403      24.383  59.034  17.787  1.00  0.00            
ATOM  23359  H1  MOL   403      29.961  56.848  11.154  1.00  0.00            
ATOM  23360  H2  MOL   403      28.237  56.975  12.862  1.00  0.00            
ATOM  23361  H3  MOL   403      35.264  56.755  10.672  1.00  0.00            
ATOM  23362  H4  MOL   403      33.838   60.36   8.911  1.00  0.00            
ATOM  23363  H5  MOL   403      33.555  61.628  13.873  1.00  0.00            
ATOM  23364  H6  MOL   403       25.43  57.719  15.879  1.00  0.00            
ATOM  23365  H7  MOL   403      36.852  56.409   8.719  1.00  0.00            
ATOM  23366  H8  MOL   403      35.659  60.058    7.18  1.00  0.00            
ATOM  23367  H9  MOL   403      30.772  62.441  16.826  1.00  0.00            
ATOM  23368  H10 MOL   403       37.09  58.065   7.174  1.00  0.00            
ATOM  23369  H11 MOL   403       29.16    62.6  18.537  1.00  0.00            
ATOM  23370  H12 MOL   403      25.352  58.908  21.019  1.00  0.00            
ATOM  23371  H13 MOL   403      23.595  62.408  18.997  1.00  0.00            
ATOM  23372  H14 MOL   403      23.783  59.128  22.947  1.00  0.00            
ATOM  23373  H15 MOL   403      21.835  62.337  20.772  1.00  0.00            
ATOM  23374  H16 MOL   403      21.881  60.758  22.631  1.00  0.00            
ATOM  23665  O1  MOL   409      27.091   66.98  20.007  1.00  0.00            
ATOM  23666  C1  MOL   409      29.946  62.628  11.926  1.00  0.00            
ATOM  23667  C2  MOL   409      28.941  62.842  12.887  1.00  0.00            
ATOM  23668  C3  MOL   409      31.163  63.234   12.04  1.00  0.00            
ATOM  23669  C4  MOL   409      32.161  63.182   10.94  1.00  0.00            
ATOM  23670  N1  MOL   409      33.408  63.749  11.101  1.00  0.00            
ATOM  23671  C5  MOL   409      33.796  64.439  12.251  1.00  0.00            
ATOM  23672  C6  MOL   409      34.276  63.693   9.995  1.00  0.00            
ATOM  23673  C7  MOL   409      34.336  64.666   8.999  1.00  0.00            
ATOM  23674  C8  MOL   409      35.266  64.551   7.963  1.00  0.00            
ATOM  23675  C9  MOL   409      35.345  62.802  10.037  1.00  0.00            
ATOM  23676  C10 MOL   409      36.267  62.719   9.022  1.00  0.00            
ATOM  23677  C11 MOL   409      36.195  63.581   7.982  1.00  0.00            
ATOM  23678  C12 MOL   409      31.409  64.078   13.15  1.00  0.00            
ATOM  23679  C13 MOL   409      32.652  64.653  13.293  1.00  0.00            
ATOM  23680  C14 MOL   409      32.777  65.536  14.363  1.00  0.00            
ATOM  23681  C15 MOL   409      29.159  63.733  14.026  1.00  0.00            
ATOM  23682  C16 MOL   409      28.201  64.008  15.004  1.00  0.00            
ATOM  23683  N2  MOL   409      27.005  63.385  14.975  1.00  0.00            
ATOM  23684  C17 MOL   409      26.031  63.681  15.907  1.00  0.00            
ATOM  23685  C18 MOL   409       30.41  64.372  14.078  1.00  0.00            
ATOM  23686  C19 MOL   409       30.72  65.293  15.106  1.00  0.00            
ATOM  23687  N3  MOL   409      31.873  65.986  15.183  1.00  0.00            
ATOM  23688  C20 MOL   409      26.268  64.554   16.93  1.00  0.00            
ATOM  23689  C21 MOL   409      25.208  64.826  17.909  1.00  0.00            
ATOM  23690  C22 MOL   409      27.489  65.276  16.912  1.00  0.00            
ATOM  23691  C23 MOL   409      28.454  65.024  15.962  1.00  0.00            
ATOM  23692  C24 MOL   409      27.763  66.105  18.001  1.00  0.00            
ATOM  23693  C25 MOL   409      29.727   65.59   16.02  1.00  0.00            
ATOM  23694  C26 MOL   409      29.962  66.432  17.129  1.00  0.00            
ATOM  23695  C27 MOL   409      29.045   66.71  18.159  1.00  0.00            
ATOM  23696  N4  MOL   409       25.53  65.642  18.968  1.00  0.00            
ATOM  23697  C28 MOL   409      24.533  65.697  20.041  1.00  0.00            
ATOM  23698  C29 MOL   409       23.78  66.856  20.255  1.00  0.00            
ATOM  23699  C30 MOL   409      22.848  66.982  21.299  1.00  0.00            
ATOM  23700  C31 MOL   409      24.353  64.615  20.928  1.00  0.00            
ATOM  23701  C32 MOL   409       26.77  66.276  19.061  1.00  0.00            
ATOM  23702  C33 MOL   409      23.432   64.69  21.971  1.00  0.00            
ATOM  23703  C34 MOL   409      22.648  65.871  22.119  1.00  0.00            
ATOM  23704  O2  MOL   409      31.876  62.564   9.941  1.00  0.00            
ATOM  23705  O3  MOL   409       34.82  65.012  12.426  1.00  0.00            
ATOM  23706  O4  MOL   409      24.093  64.413  17.723  1.00  0.00            
ATOM  23707  H1  MOL   409       29.72  62.034  11.061  1.00  0.00            
ATOM  23708  H2  MOL   409      27.979  62.282  12.644  1.00  0.00            
ATOM  23709  H3  MOL   409      35.408  61.986  10.715  1.00  0.00            
ATOM  23710  H4  MOL   409      33.578  65.386   8.822  1.00  0.00            
ATOM  23711  H5  MOL   409      33.693  66.134  14.374  1.00  0.00            
ATOM  23712  H6  MOL   409      25.163  62.977  15.931  1.00  0.00            
ATOM  23713  H7  MOL   409      36.997   61.93   9.007  1.00  0.00            
ATOM  23714  H8  MOL   409      35.198  65.295    7.16  1.00  0.00            
ATOM  23715  H9  MOL   409      30.855  66.924  17.137  1.00  0.00            
ATOM  23716  H10 MOL   409      36.963  63.462    7.19  1.00  0.00            
ATOM  23717  H11 MOL   409      29.315  67.304  19.032  1.00  0.00            
ATOM  23718  H12 MOL   409      24.994  63.711  20.792  1.00  0.00            
ATOM  23719  H13 MOL   409       24.03   67.74  19.646  1.00  0.00            
ATOM  23720  H14 MOL   409       23.29  63.879  22.709  1.00  0.00            
ATOM  23721  H15 MOL   409      22.318  67.909  21.511  1.00  0.00            
ATOM  23722  H16 MOL   409      21.972   65.96  22.957  1.00  0.00            
ATOM  24013  O1  MOL   415      26.894    0.37  19.745  1.00  0.00            
ATOM  24014  C1  MOL   415      30.352  -5.003  12.502  1.00  0.00            
ATOM  24015  C2  MOL   415      29.306  -4.722  13.412  1.00  0.00            
ATOM  24016  C3  MOL   415      31.501  -4.228  12.382  1.00  0.00            
ATOM  24017  C4  MOL   415      32.577  -4.408  11.304  1.00  0.00            
ATOM  24018  N1  MOL   415      33.733   -3.77  11.375  1.00  0.00            
ATOM  24019  C5  MOL   415      33.965  -2.812  12.302  1.00  0.00            
ATOM  24020  C6  MOL   415      34.566  -3.752   10.22  1.00  0.00            
ATOM  24021  C7  MOL   415      34.315  -2.838   9.173  1.00  0.00            
ATOM  24022  C8  MOL   415       35.01  -3.033   8.011  1.00  0.00            
ATOM  24023  C9  MOL   415      35.509  -4.774  10.051  1.00  0.00            
ATOM  24024  C10 MOL   415      36.268  -4.928   8.889  1.00  0.00            
ATOM  24025  C11 MOL   415      36.018   -4.04   7.848  1.00  0.00            
ATOM  24026  C12 MOL   415      31.606  -3.151   13.26  1.00  0.00            
ATOM  24027  C13 MOL   415      32.814  -2.449  13.229  1.00  0.00            
ATOM  24028  C14 MOL   415      32.932  -1.364  14.083  1.00  0.00            
ATOM  24029  C15 MOL   415      29.485  -3.663  14.307  1.00  0.00            
ATOM  24030  C16 MOL   415      28.538  -3.384  15.275  1.00  0.00            
ATOM  24031  N2  MOL   415      27.407  -4.118  15.333  1.00  0.00            
ATOM  24032  C17 MOL   415      26.536  -3.793  16.291  1.00  0.00            
ATOM  24033  C18 MOL   415      30.638  -2.878  14.261  1.00  0.00            
ATOM  24034  C19 MOL   415      30.896  -1.757  15.093  1.00  0.00            
ATOM  24035  N3  MOL   415      32.047  -1.074  15.053  1.00  0.00            
ATOM  24036  C20 MOL   415      26.724  -2.818  17.261  1.00  0.00            
ATOM  24037  C21 MOL   415      25.696  -2.512  18.279  1.00  0.00            
ATOM  24038  C22 MOL   415      27.772  -1.994  17.114  1.00  0.00            
ATOM  24039  C23 MOL   415      28.765  -2.285  16.116  1.00  0.00            
ATOM  24040  C24 MOL   415      27.932  -0.848  17.962  1.00  0.00            
ATOM  24041  C25 MOL   415      29.943  -1.481  16.105  1.00  0.00            
ATOM  24042  C26 MOL   415      30.086  -0.414  17.014  1.00  0.00            
ATOM  24043  C27 MOL   415      29.049  -0.063  17.872  1.00  0.00            
ATOM  24044  N4  MOL   415      25.912  -1.606  19.221  1.00  0.00            
ATOM  24045  C28 MOL   415       24.99  -1.373  20.293  1.00  0.00            
ATOM  24046  C29 MOL   415      24.174  -0.227  20.379  1.00  0.00            
ATOM  24047  C30 MOL   415      23.138  -0.126  21.303  1.00  0.00            
ATOM  24048  C31 MOL   415      24.695  -2.398  21.223  1.00  0.00            
ATOM  24049  C32 MOL   415      26.911  -0.651   19.05  1.00  0.00            
ATOM  24050  C33 MOL   415      23.614  -2.355  22.074  1.00  0.00            
ATOM  24051  C34 MOL   415      22.834  -1.228  22.064  1.00  0.00            
ATOM  24052  O2  MOL   415      32.488  -5.294  10.451  1.00  0.00            
ATOM  24053  O3  MOL   415      35.071  -2.273  12.343  1.00  0.00            
ATOM  24054  O4  MOL   415      24.595  -2.968  18.227  1.00  0.00            
ATOM  24055  H1  MOL   415      30.116  -5.707  11.758  1.00  0.00            
ATOM  24056  H2  MOL   415      28.459  -5.353  13.441  1.00  0.00            
ATOM  24057  H3  MOL   415      35.617  -5.524  10.842  1.00  0.00            
ATOM  24058  H4  MOL   415      33.632  -2.039   9.303  1.00  0.00            
ATOM  24059  H5  MOL   415      33.882  -0.822   14.22  1.00  0.00            
ATOM  24060  H6  MOL   415      25.613  -4.415  16.229  1.00  0.00            
ATOM  24061  H7  MOL   415      37.028  -5.736   8.668  1.00  0.00            
ATOM  24062  H8  MOL   415      34.815  -2.352   7.171  1.00  0.00            
ATOM  24063  H9  MOL   415      30.995   0.186   17.06  1.00  0.00            
ATOM  24064  H10 MOL   415      36.543  -4.024   6.941  1.00  0.00            
ATOM  24065  H11 MOL   415      29.171   0.839  18.462  1.00  0.00            
ATOM  24066  H12 MOL   415       25.34  -3.292  21.304  1.00  0.00            
ATOM  24067  H13 MOL   415      24.279   0.624  19.709  1.00  0.00            
ATOM  24068  H14 MOL   415      23.531  -2.991  22.896  1.00  0.00            
ATOM  24069  H15 MOL   415       22.58   0.791    21.5  1.00  0.00            
ATOM  24070  H16 MOL   415      21.935  -1.132  22.725  1.00  0.00            
ATOM  24361  O1  MOL   421      34.869   5.074  20.222  1.00  0.00            
ATOM  24362  C1  MOL   421      37.603   0.302  12.451  1.00  0.00            
ATOM  24363  C2  MOL   421      36.647   0.613  13.428  1.00  0.00            
ATOM  24364  C3  MOL   421      38.789   0.957  12.328  1.00  0.00            
ATOM  24365  C4  MOL   421      39.706   0.701  11.225  1.00  0.00            
ATOM  24366  N1  MOL   421      40.817   1.523  11.176  1.00  0.00            
ATOM  24367  C5  MOL   421      41.191   2.343  12.174  1.00  0.00            
ATOM  24368  C6  MOL   421      41.627   1.269  10.059  1.00  0.00            
ATOM  24369  C7  MOL   421      41.577   2.197   8.966  1.00  0.00            
ATOM  24370  C8  MOL   421      42.462   2.082   7.888  1.00  0.00            
ATOM  24371  C9  MOL   421      42.603   0.287  10.034  1.00  0.00            
ATOM  24372  C10 MOL   421      43.412    0.12   8.927  1.00  0.00            
ATOM  24373  C11 MOL   421      43.418    1.04   7.894  1.00  0.00            
ATOM  24374  C12 MOL   421      39.008   1.953   13.32  1.00  0.00            
ATOM  24375  C13 MOL   421      40.235   2.628  13.275  1.00  0.00            
ATOM  24376  C14 MOL   421       40.46   3.692  14.124  1.00  0.00            
ATOM  24377  C15 MOL   421       36.86   1.615  14.373  1.00  0.00            
ATOM  24378  C16 MOL   421      35.907   1.946  15.324  1.00  0.00            
ATOM  24379  N2  MOL   421      34.748   1.282  15.333  1.00  0.00            
ATOM  24380  C17 MOL   421      33.903   1.481  16.362  1.00  0.00            
ATOM  24381  C18 MOL   421      38.086   2.309  14.292  1.00  0.00            
ATOM  24382  C19 MOL   421      38.372   3.319  15.191  1.00  0.00            
ATOM  24383  N3  MOL   421       39.54    4.05  15.143  1.00  0.00            
ATOM  24384  C20 MOL   421      34.141   2.453   17.32  1.00  0.00            
ATOM  24385  C21 MOL   421      33.041   2.836  18.264  1.00  0.00            
ATOM  24386  C22 MOL   421      35.315   3.175  17.267  1.00  0.00            
ATOM  24387  C23 MOL   421      36.202   2.952  16.225  1.00  0.00            
ATOM  24388  C24 MOL   421      35.549   4.169  18.184  1.00  0.00            
ATOM  24389  C25 MOL   421      37.394    3.69  16.154  1.00  0.00            
ATOM  24390  C26 MOL   421      37.654   4.691  17.121  1.00  0.00            
ATOM  24391  C27 MOL   421       36.69   4.887  18.109  1.00  0.00            
ATOM  24392  N4  MOL   421      33.371   3.707  19.231  1.00  0.00            
ATOM  24393  C28 MOL   421      32.499   3.749  20.347  1.00  0.00            
ATOM  24394  C29 MOL   421        31.4   4.606   20.35  1.00  0.00            
ATOM  24395  C30 MOL   421      30.541   4.534  21.463  1.00  0.00            
ATOM  24396  C31 MOL   421      32.586   2.791   21.35  1.00  0.00            
ATOM  24397  C32 MOL   421      34.603   4.339  19.328  1.00  0.00            
ATOM  24398  C33 MOL   421      31.708   2.732  22.451  1.00  0.00            
ATOM  24399  C34 MOL   421      30.663   3.657   22.52  1.00  0.00            
ATOM  24400  O2  MOL   421      39.506  -0.246  10.474  1.00  0.00            
ATOM  24401  O3  MOL   421       42.31    2.91  12.147  1.00  0.00            
ATOM  24402  O4  MOL   421       31.95   2.318  18.239  1.00  0.00            
ATOM  24403  H1  MOL   421      37.342  -0.468  11.716  1.00  0.00            
ATOM  24404  H2  MOL   421      35.763  -0.018  13.529  1.00  0.00            
ATOM  24405  H3  MOL   421      42.777  -0.231   10.94  1.00  0.00            
ATOM  24406  H4  MOL   421      40.989   3.151   9.026  1.00  0.00            
ATOM  24407  H5  MOL   421      41.408   4.276  14.115  1.00  0.00            
ATOM  24408  H6  MOL   421       32.91   1.009   16.42  1.00  0.00            
ATOM  24409  H7  MOL   421      44.093  -0.698   8.926  1.00  0.00            
ATOM  24410  H8  MOL   421      42.693   2.936   7.235  1.00  0.00            
ATOM  24411  H9  MOL   421      38.575    5.21  17.061  1.00  0.00            
ATOM  24412  H10 MOL   421      44.163    0.91   7.088  1.00  0.00            
ATOM  24413  H11 MOL   421      36.938   5.637  18.887  1.00  0.00            
ATOM  24414  H12 MOL   421      33.381   2.049  21.221  1.00  0.00            
ATOM  24415  H13 MOL   421      31.183   5.371  19.587  1.00  0.00            
ATOM  24416  H14 MOL   421      31.782   1.956  23.145  1.00  0.00            
ATOM  24417  H15 MOL   421      29.669   5.193  21.516  1.00  0.00            
ATOM  24418  H16 MOL   421      29.953   3.695  23.317  1.00  0.00            
ATOM  24709  O1  MOL   427      34.959   10.18  20.045  1.00  0.00            
ATOM  24710  C1  MOL   427      37.586   5.145  12.364  1.00  0.00            
ATOM  24711  C2  MOL   427      36.669   5.466  13.341  1.00  0.00            
ATOM  24712  C3  MOL   427      38.754    5.91  12.152  1.00  0.00            
ATOM  24713  C4  MOL   427        39.8   5.645  11.072  1.00  0.00            
ATOM  24714  N1  MOL   427      40.841   6.459  10.988  1.00  0.00            
ATOM  24715  C5  MOL   427      41.109   7.412  11.879  1.00  0.00            
ATOM  24716  C6  MOL   427      41.783   6.403   9.925  1.00  0.00            
ATOM  24717  C7  MOL   427      41.954   7.577   9.128  1.00  0.00            
ATOM  24718  C8  MOL   427      42.859    7.52   8.073  1.00  0.00            
ATOM  24719  C9  MOL   427      42.598    5.29   9.711  1.00  0.00            
ATOM  24720  C10 MOL   427      43.527   5.263   8.685  1.00  0.00            
ATOM  24721  C11 MOL   427      43.624   6.382    7.85  1.00  0.00            
ATOM  24722  C12 MOL   427      38.862    7.06  12.919  1.00  0.00            
ATOM  24723  C13 MOL   427      40.014   7.793   12.79  1.00  0.00            
ATOM  24724  C14 MOL   427      40.234   8.881  13.592  1.00  0.00            
ATOM  24725  C15 MOL   427      36.878   6.565  14.161  1.00  0.00            
ATOM  24726  C16 MOL   427      35.959   6.872  15.175  1.00  0.00            
ATOM  24727  N2  MOL   427      34.912    6.08  15.438  1.00  0.00            
ATOM  24728  C17 MOL   427      34.025   6.302  16.396  1.00  0.00            
ATOM  24729  C18 MOL   427      37.942   7.427  13.937  1.00  0.00            
ATOM  24730  C19 MOL   427      38.248   8.514  14.764  1.00  0.00            
ATOM  24731  N3  MOL   427      39.363   9.223  14.549  1.00  0.00            
ATOM  24732  C20 MOL   427      34.232   7.346  17.275  1.00  0.00            
ATOM  24733  C21 MOL   427       33.21   7.668  18.278  1.00  0.00            
ATOM  24734  C22 MOL   427      35.318   8.185  17.035  1.00  0.00            
ATOM  24735  C23 MOL   427      36.252   7.966  15.988  1.00  0.00            
ATOM  24736  C24 MOL   427      35.592   9.166  17.995  1.00  0.00            
ATOM  24737  C25 MOL   427      37.378   8.752  15.793  1.00  0.00            
ATOM  24738  C26 MOL   427      37.566   9.807  16.693  1.00  0.00            
ATOM  24739  C27 MOL   427      36.707  10.012  17.785  1.00  0.00            
ATOM  24740  N4  MOL   427      33.516   8.663  19.115  1.00  0.00            
ATOM  24741  C28 MOL   427      32.583   8.815   20.19  1.00  0.00            
ATOM  24742  C29 MOL   427      31.674   9.905  20.294  1.00  0.00            
ATOM  24743  C30 MOL   427      30.718   9.965  21.295  1.00  0.00            
ATOM  24744  C31 MOL   427      32.462   7.797  21.116  1.00  0.00            
ATOM  24745  C32 MOL   427      34.683   9.394  19.144  1.00  0.00            
ATOM  24746  C33 MOL   427      31.491   7.898  22.141  1.00  0.00            
ATOM  24747  C34 MOL   427      30.598   8.956  22.249  1.00  0.00            
ATOM  24748  O2  MOL   427      39.788   4.639  10.436  1.00  0.00            
ATOM  24749  O3  MOL   427      42.227   7.952  11.949  1.00  0.00            
ATOM  24750  O4  MOL   427      32.151   7.068  18.207  1.00  0.00            
ATOM  24751  H1  MOL   427      37.488   4.217  11.801  1.00  0.00            
ATOM  24752  H2  MOL   427      35.883   4.828  13.541  1.00  0.00            
ATOM  24753  H3  MOL   427      42.495   4.345  10.242  1.00  0.00            
ATOM  24754  H4  MOL   427      41.237   8.384   9.314  1.00  0.00            
ATOM  24755  H5  MOL   427      41.102   9.531  13.447  1.00  0.00            
ATOM  24756  H6  MOL   427      33.138   5.669  16.351  1.00  0.00            
ATOM  24757  H7  MOL   427      44.121   4.328   8.582  1.00  0.00            
ATOM  24758  H8  MOL   427      42.927    8.37   7.391  1.00  0.00            
ATOM  24759  H9  MOL   427      38.423  10.394  16.567  1.00  0.00            
ATOM  24760  H10 MOL   427      44.271   6.231   7.001  1.00  0.00            
ATOM  24761  H11 MOL   427      36.956   10.86  18.493  1.00  0.00            
ATOM  24762  H12 MOL   427      33.155   6.952   20.96  1.00  0.00            
ATOM  24763  H13 MOL   427      31.726   10.85  19.697  1.00  0.00            
ATOM  24764  H14 MOL   427      31.509   7.056   22.83  1.00  0.00            
ATOM  24765  H15 MOL   427      30.082  10.945   21.28  1.00  0.00            
ATOM  24766  H16 MOL   427      29.952   9.016  23.077  1.00  0.00            
ATOM  25057  O1  MOL   433      34.947  15.034  20.036  1.00  0.00            
ATOM  25058  C1  MOL   433      37.697  10.789  11.965  1.00  0.00            
ATOM  25059  C2  MOL   433       36.79  10.917  12.977  1.00  0.00            
ATOM  25060  C3  MOL   433      38.902  11.484  12.046  1.00  0.00            
ATOM  25061  C4  MOL   433      39.973  11.218  10.995  1.00  0.00            
ATOM  25062  N1  MOL   433      41.152  11.903    11.1  1.00  0.00            
ATOM  25063  C5  MOL   433      41.446  12.704   12.16  1.00  0.00            
ATOM  25064  C6  MOL   433      42.194  11.717  10.081  1.00  0.00            
ATOM  25065  C7  MOL   433      42.236  12.631   9.026  1.00  0.00            
ATOM  25066  C8  MOL   433      43.296  12.579    8.12  1.00  0.00            
ATOM  25067  C9  MOL   433      43.149  10.698  10.173  1.00  0.00            
ATOM  25068  C10 MOL   433      44.105  10.577   9.153  1.00  0.00            
ATOM  25069  C11 MOL   433      44.171  11.479   8.132  1.00  0.00            
ATOM  25070  C12 MOL   433      39.186  12.295  13.117  1.00  0.00            
ATOM  25071  C13 MOL   433      40.389  12.967  13.163  1.00  0.00            
ATOM  25072  C14 MOL   433      40.656  13.757  14.216  1.00  0.00            
ATOM  25073  C15 MOL   433      37.003  11.857  14.048  1.00  0.00            
ATOM  25074  C16 MOL   433      36.052  12.104  15.037  1.00  0.00            
ATOM  25075  N2  MOL   433      34.868  11.531  15.011  1.00  0.00            
ATOM  25076  C17 MOL   433      33.935  11.777  15.956  1.00  0.00            
ATOM  25077  C18 MOL   433       38.21  12.563  14.062  1.00  0.00            
ATOM  25078  C19 MOL   433      38.537  13.371  15.177  1.00  0.00            
ATOM  25079  N3  MOL   433      39.781  13.997  15.181  1.00  0.00            
ATOM  25080  C20 MOL   433      34.081  12.746   16.94  1.00  0.00            
ATOM  25081  C21 MOL   433      33.083   13.03  17.948  1.00  0.00            
ATOM  25082  C22 MOL   433      35.325   13.33  17.003  1.00  0.00            
ATOM  25083  C23 MOL   433      36.338  13.034   16.07  1.00  0.00            
ATOM  25084  C24 MOL   433      35.522  14.193  17.999  1.00  0.00            
ATOM  25085  C25 MOL   433      37.529  13.693   16.12  1.00  0.00            
ATOM  25086  C26 MOL   433       37.71  14.648  17.091  1.00  0.00            
ATOM  25087  C27 MOL   433      36.734  14.893  18.031  1.00  0.00            
ATOM  25088  N4  MOL   433      33.401  13.739  18.974  1.00  0.00            
ATOM  25089  C28 MOL   433      32.574  13.635  20.207  1.00  0.00            
ATOM  25090  C29 MOL   433      31.442  14.433  20.287  1.00  0.00            
ATOM  25091  C30 MOL   433      30.626  14.382  21.402  1.00  0.00            
ATOM  25092  C31 MOL   433      32.912  12.856  21.311  1.00  0.00            
ATOM  25093  C32 MOL   433      34.615  14.353  19.118  1.00  0.00            
ATOM  25094  C33 MOL   433       32.08  12.699  22.387  1.00  0.00            
ATOM  25095  C34 MOL   433       30.92  13.529   22.44  1.00  0.00            
ATOM  25096  O2  MOL   433      39.785   10.35  10.204  1.00  0.00            
ATOM  25097  O3  MOL   433      42.528  13.141  12.332  1.00  0.00            
ATOM  25098  O4  MOL   433      31.929  12.621  17.848  1.00  0.00            
ATOM  25099  H1  MOL   433      37.513  10.176  11.093  1.00  0.00            
ATOM  25100  H2  MOL   433      35.813  10.412  12.937  1.00  0.00            
ATOM  25101  H3  MOL   433      43.088   9.978  11.027  1.00  0.00            
ATOM  25102  H4  MOL   433      41.496  13.474   9.096  1.00  0.00            
ATOM  25103  H5  MOL   433      41.637  14.242  14.326  1.00  0.00            
ATOM  25104  H6  MOL   433      33.059  11.263  15.816  1.00  0.00            
ATOM  25105  H7  MOL   433      44.766   9.689   9.147  1.00  0.00            
ATOM  25106  H8  MOL   433      43.342  13.273   7.326  1.00  0.00            
ATOM  25107  H9  MOL   433       38.65  15.261  17.096  1.00  0.00            
ATOM  25108  H10 MOL   433      44.945  11.531   7.286  1.00  0.00            
ATOM  25109  H11 MOL   433      36.926  15.689  18.818  1.00  0.00            
ATOM  25110  H12 MOL   433      33.794  12.348  21.317  1.00  0.00            
ATOM  25111  H13 MOL   433       31.15  15.131  19.457  1.00  0.00            
ATOM  25112  H14 MOL   433      32.335  11.997  23.152  1.00  0.00            
ATOM  25113  H15 MOL   433      29.641  14.867  21.452  1.00  0.00            
ATOM  25114  H16 MOL   433       30.24  13.583  23.171  1.00  0.00            
ATOM  25405  O1  MOL   439      34.995  19.942  20.191  1.00  0.00            
ATOM  25406  C1  MOL   439      37.898  15.679  12.132  1.00  0.00            
ATOM  25407  C2  MOL   439       36.98  15.855  13.099  1.00  0.00            
ATOM  25408  C3  MOL   439      39.083  16.326  12.177  1.00  0.00            
ATOM  25409  C4  MOL   439      40.063  16.091   11.07  1.00  0.00            
ATOM  25410  N1  MOL   439      41.243  16.783  11.166  1.00  0.00            
ATOM  25411  C5  MOL   439      41.565  17.599  12.212  1.00  0.00            
ATOM  25412  C6  MOL   439      42.284  16.653  10.118  1.00  0.00            
ATOM  25413  C7  MOL   439      42.221  17.418   8.927  1.00  0.00            
ATOM  25414  C8  MOL   439      43.292  17.352   8.039  1.00  0.00            
ATOM  25415  C9  MOL   439       43.44  15.808   10.29  1.00  0.00            
ATOM  25416  C10 MOL   439      44.437  15.697   9.346  1.00  0.00            
ATOM  25417  C11 MOL   439      44.392  16.512   8.211  1.00  0.00            
ATOM  25418  C12 MOL   439      39.253  17.286  13.125  1.00  0.00            
ATOM  25419  C13 MOL   439      40.419  17.942  13.103  1.00  0.00            
ATOM  25420  C14 MOL   439      40.645  18.894  14.044  1.00  0.00            
ATOM  25421  C15 MOL   439      37.131  16.777  14.146  1.00  0.00            
ATOM  25422  C16 MOL   439       36.12  17.053  15.113  1.00  0.00            
ATOM  25423  N2  MOL   439      34.913  16.394  15.115  1.00  0.00            
ATOM  25424  C17 MOL   439      34.031  16.608   16.09  1.00  0.00            
ATOM  25425  C18 MOL   439      38.275  17.552  14.076  1.00  0.00            
ATOM  25426  C19 MOL   439      38.538  18.513  15.036  1.00  0.00            
ATOM  25427  N3  MOL   439      39.718  19.242   14.99  1.00  0.00            
ATOM  25428  C20 MOL   439      34.235  17.547  17.073  1.00  0.00            
ATOM  25429  C21 MOL   439      33.223  17.642  18.187  1.00  0.00            
ATOM  25430  C22 MOL   439      35.364  18.288  17.074  1.00  0.00            
ATOM  25431  C23 MOL   439      36.379  18.042  16.071  1.00  0.00            
ATOM  25432  C24 MOL   439      35.607  19.138  18.164  1.00  0.00            
ATOM  25433  C25 MOL   439      37.565  18.753  16.067  1.00  0.00            
ATOM  25434  C26 MOL   439      37.746  19.691  17.096  1.00  0.00            
ATOM  25435  C27 MOL   439      36.784  19.946  18.078  1.00  0.00            
ATOM  25436  N4  MOL   439      33.516   18.53  19.166  1.00  0.00            
ATOM  25437  C28 MOL   439      32.616  18.648  20.279  1.00  0.00            
ATOM  25438  C29 MOL   439      31.753  19.725  20.387  1.00  0.00            
ATOM  25439  C30 MOL   439      30.871  19.852  21.451  1.00  0.00            
ATOM  25440  C31 MOL   439      32.571  17.596  21.195  1.00  0.00            
ATOM  25441  C32 MOL   439      34.715  19.183  19.278  1.00  0.00            
ATOM  25442  C33 MOL   439      31.841  17.816  22.366  1.00  0.00            
ATOM  25443  C34 MOL   439      30.944  18.909  22.477  1.00  0.00            
ATOM  25444  O2  MOL   439      39.921  15.345  10.107  1.00  0.00            
ATOM  25445  O3  MOL   439      42.647   18.09  12.376  1.00  0.00            
ATOM  25446  O4  MOL   439      32.316   16.82  18.261  1.00  0.00            
ATOM  25447  H1  MOL   439      37.633  14.962  11.394  1.00  0.00            
ATOM  25448  H2  MOL   439      36.049  15.285  12.984  1.00  0.00            
ATOM  25449  H3  MOL   439      43.418  15.193  11.174  1.00  0.00            
ATOM  25450  H4  MOL   439      41.394  18.046   8.702  1.00  0.00            
ATOM  25451  H5  MOL   439      41.544  19.402  14.069  1.00  0.00            
ATOM  25452  H6  MOL   439      33.083  16.121  16.037  1.00  0.00            
ATOM  25453  H7  MOL   439       45.32  15.038   9.443  1.00  0.00            
ATOM  25454  H8  MOL   439      43.249   17.88   7.122  1.00  0.00            
ATOM  25455  H9  MOL   439      38.669  20.234  17.161  1.00  0.00            
ATOM  25456  H10 MOL   439      45.148  16.525   7.419  1.00  0.00            
ATOM  25457  H11 MOL   439      36.974  20.634  18.957  1.00  0.00            
ATOM  25458  H12 MOL   439      33.246  16.753  21.149  1.00  0.00            
ATOM  25459  H13 MOL   439      31.713  20.465  19.678  1.00  0.00            
ATOM  25460  H14 MOL   439      31.713  17.033  23.088  1.00  0.00            
ATOM  25461  H15 MOL   439      30.071  20.678  21.643  1.00  0.00            
ATOM  25462  H16 MOL   439      30.139  18.964  23.203  1.00  0.00            
ATOM  25753  O1  MOL   445      35.205  25.364  19.921  1.00  0.00            
ATOM  25754  C1  MOL   445      38.234  20.446  12.322  1.00  0.00            
ATOM  25755  C2  MOL   445       37.21   20.73  13.269  1.00  0.00            
ATOM  25756  C3  MOL   445      39.347  21.278  12.195  1.00  0.00            
ATOM  25757  C4  MOL   445      40.429  20.984  11.185  1.00  0.00            
ATOM  25758  N1  MOL   445      41.419  21.909  11.031  1.00  0.00            
ATOM  25759  C5  MOL   445      41.706  22.847  11.999  1.00  0.00            
ATOM  25760  C6  MOL   445      42.313  21.746    9.92  1.00  0.00            
ATOM  25761  C7  MOL   445      42.258  22.736   8.868  1.00  0.00            
ATOM  25762  C8  MOL   445      43.227  22.771   7.874  1.00  0.00            
ATOM  25763  C9  MOL   445      43.256  20.713   9.857  1.00  0.00            
ATOM  25764  C10 MOL   445      44.176  20.697   8.785  1.00  0.00            
ATOM  25765  C11 MOL   445      44.194   21.75   7.799  1.00  0.00            
ATOM  25766  C12 MOL   445      39.509  22.376  13.069  1.00  0.00            
ATOM  25767  C13 MOL   445      40.668  23.022   13.06  1.00  0.00            
ATOM  25768  C14 MOL   445      40.873  24.044  14.005  1.00  0.00            
ATOM  25769  C15 MOL   445      37.336  21.849  14.111  1.00  0.00            
ATOM  25770  C16 MOL   445      36.385  22.154  15.096  1.00  0.00            
ATOM  25771  N2  MOL   445      35.295  21.397   15.21  1.00  0.00            
ATOM  25772  C17 MOL   445      34.394  21.628  16.154  1.00  0.00            
ATOM  25773  C18 MOL   445      38.485  22.645  14.009  1.00  0.00            
ATOM  25774  C19 MOL   445      38.746  23.684  14.905  1.00  0.00            
ATOM  25775  N3  MOL   445      39.907  24.414  14.842  1.00  0.00            
ATOM  25776  C20 MOL   445      34.583   22.67  17.079  1.00  0.00            
ATOM  25777  C21 MOL   445      33.518  22.876  18.082  1.00  0.00            
ATOM  25778  C22 MOL   445      35.668  23.461  16.959  1.00  0.00            
ATOM  25779  C23 MOL   445      36.641  23.214   15.98  1.00  0.00            
ATOM  25780  C24 MOL   445      35.821  24.483  17.895  1.00  0.00            
ATOM  25781  C25 MOL   445      37.692  24.082  15.853  1.00  0.00            
ATOM  25782  C26 MOL   445      37.908  25.025  16.827  1.00  0.00            
ATOM  25783  C27 MOL   445      36.925  25.316  17.796  1.00  0.00            
ATOM  25784  N4  MOL   445      33.787  23.868  19.048  1.00  0.00            
ATOM  25785  C28 MOL   445      32.882  24.042  20.147  1.00  0.00            
ATOM  25786  C29 MOL   445      31.823  25.019  20.147  1.00  0.00            
ATOM  25787  C30 MOL   445      30.961  25.091  21.256  1.00  0.00            
ATOM  25788  C31 MOL   445      32.993  23.137  21.223  1.00  0.00            
ATOM  25789  C32 MOL   445      34.928  24.616   19.02  1.00  0.00            
ATOM  25790  C33 MOL   445      32.056  23.192  22.268  1.00  0.00            
ATOM  25791  C34 MOL   445      31.025  24.168  22.259  1.00  0.00            
ATOM  25792  O2  MOL   445      40.361  19.994  10.449  1.00  0.00            
ATOM  25793  O3  MOL   445       42.77  23.472  12.128  1.00  0.00            
ATOM  25794  O4  MOL   445       32.43  22.395  17.994  1.00  0.00            
ATOM  25795  H1  MOL   445      38.066  19.541  11.716  1.00  0.00            
ATOM  25796  H2  MOL   445      36.287  20.121  13.432  1.00  0.00            
ATOM  25797  H3  MOL   445      43.365  19.919   10.63  1.00  0.00            
ATOM  25798  H4  MOL   445      41.552  23.515   8.969  1.00  0.00            
ATOM  25799  H5  MOL   445      41.716  24.742  14.009  1.00  0.00            
ATOM  25800  H6  MOL   445      33.486  21.068  16.037  1.00  0.00            
ATOM  25801  H7  MOL   445      44.942  19.972   8.744  1.00  0.00            
ATOM  25802  H8  MOL   445      43.267  23.608   7.162  1.00  0.00            
ATOM  25803  H9  MOL   445      38.856   25.64  16.938  1.00  0.00            
ATOM  25804  H10 MOL   445      44.989  21.723   7.042  1.00  0.00            
ATOM  25805  H11 MOL   445      37.203  26.119  18.447  1.00  0.00            
ATOM  25806  H12 MOL   445      33.831  22.366  21.197  1.00  0.00            
ATOM  25807  H13 MOL   445      31.666  25.728  19.334  1.00  0.00            
ATOM  25808  H14 MOL   445      32.112  22.513  23.141  1.00  0.00            
ATOM  25809  H15 MOL   445      30.201  25.841   21.24  1.00  0.00            
ATOM  25810  H16 MOL   445      30.287  24.236  23.002  1.00  0.00            
ATOM  26101  O1  MOL   451      34.805  31.001  20.025  1.00  0.00            
ATOM  26102  C1  MOL   451      37.797   25.94  12.379  1.00  0.00            
ATOM  26103  C2  MOL   451      36.953  26.157   13.44  1.00  0.00            
ATOM  26104  C3  MOL   451       38.99  26.648  12.367  1.00  0.00            
ATOM  26105  C4  MOL   451      39.885  26.663  11.151  1.00  0.00            
ATOM  26106  N1  MOL   451      41.088  27.286  11.301  1.00  0.00            
ATOM  26107  C5  MOL   451      41.462  28.086  12.361  1.00  0.00            
ATOM  26108  C6  MOL   451      42.134  27.136  10.246  1.00  0.00            
ATOM  26109  C7  MOL   451      42.011  27.993   9.109  1.00  0.00            
ATOM  26110  C8  MOL   451      42.884  27.722   8.032  1.00  0.00            
ATOM  26111  C9  MOL   451      43.161    26.2  10.338  1.00  0.00            
ATOM  26112  C10 MOL   451      43.998  26.029   9.281  1.00  0.00            
ATOM  26113  C11 MOL   451      43.885  26.824   8.152  1.00  0.00            
ATOM  26114  C12 MOL   451       39.26  27.583  13.358  1.00  0.00            
ATOM  26115  C13 MOL   451      40.404  28.307   13.36  1.00  0.00            
ATOM  26116  C14 MOL   451      40.644  29.295   14.33  1.00  0.00            
ATOM  26117  C15 MOL   451      37.192  27.138  14.431  1.00  0.00            
ATOM  26118  C16 MOL   451      36.224  27.388  15.447  1.00  0.00            
ATOM  26119  N2  MOL   451      35.082   26.69  15.479  1.00  0.00            
ATOM  26120  C17 MOL   451      34.158  26.982  16.433  1.00  0.00            
ATOM  26121  C18 MOL   451      38.376  27.881  14.358  1.00  0.00            
ATOM  26122  C19 MOL   451      38.652  28.823  15.331  1.00  0.00            
ATOM  26123  N3  MOL   451      39.741  29.598  15.258  1.00  0.00            
ATOM  26124  C20 MOL   451      34.338  27.914  17.394  1.00  0.00            
ATOM  26125  C21 MOL   451       33.26  28.281  18.389  1.00  0.00            
ATOM  26126  C22 MOL   451      35.522  28.726  17.377  1.00  0.00            
ATOM  26127  C23 MOL   451      36.536   28.45  16.397  1.00  0.00            
ATOM  26128  C24 MOL   451      35.729  29.776  18.205  1.00  0.00            
ATOM  26129  C25 MOL   451      37.665  29.207  16.239  1.00  0.00            
ATOM  26130  C26 MOL   451      37.887    30.2   17.19  1.00  0.00            
ATOM  26131  C27 MOL   451      36.928  30.492  18.108  1.00  0.00            
ATOM  26132  N4  MOL   451      33.595  29.215  19.323  1.00  0.00            
ATOM  26133  C28 MOL   451      32.699  29.293  20.454  1.00  0.00            
ATOM  26134  C29 MOL   451      31.803  30.331  20.599  1.00  0.00            
ATOM  26135  C30 MOL   451      30.871  30.304  21.564  1.00  0.00            
ATOM  26136  C31 MOL   451      32.714  28.258   21.43  1.00  0.00            
ATOM  26137  C32 MOL   451      34.656  30.059  19.255  1.00  0.00            
ATOM  26138  C33 MOL   451      31.833  28.274  22.517  1.00  0.00            
ATOM  26139  C34 MOL   451       30.83  29.261  22.505  1.00  0.00            
ATOM  26140  O2  MOL   451      39.505   26.03  10.113  1.00  0.00            
ATOM  26141  O3  MOL   451      42.516  28.693  12.407  1.00  0.00            
ATOM  26142  O4  MOL   451       32.17  27.797  18.346  1.00  0.00            
ATOM  26143  H1  MOL   451      37.717  25.158  11.653  1.00  0.00            
ATOM  26144  H2  MOL   451      36.065  25.501  13.518  1.00  0.00            
ATOM  26145  H3  MOL   451       43.21  25.711  11.251  1.00  0.00            
ATOM  26146  H4  MOL   451      41.207  28.734   8.983  1.00  0.00            
ATOM  26147  H5  MOL   451       41.49    30.0  14.274  1.00  0.00            
ATOM  26148  H6  MOL   451       33.15  26.557  16.342  1.00  0.00            
ATOM  26149  H7  MOL   451      44.803  25.252   9.287  1.00  0.00            
ATOM  26150  H8  MOL   451      42.755   28.23   7.086  1.00  0.00            
ATOM  26151  H9  MOL   451      38.839  30.746  17.207  1.00  0.00            
ATOM  26152  H10 MOL   451      44.601  26.591   7.274  1.00  0.00            
ATOM  26153  H11 MOL   451      37.115  31.325  18.886  1.00  0.00            
ATOM  26154  H12 MOL   451      33.389  27.394   21.35  1.00  0.00            
ATOM  26155  H13 MOL   451      31.734   31.07   19.77  1.00  0.00            
ATOM  26156  H14 MOL   451      31.789  27.477  23.276  1.00  0.00            
ATOM  26157  H15 MOL   451      30.051   31.02  21.707  1.00  0.00            
ATOM  26158  H16 MOL   451      30.047  29.305  23.285  1.00  0.00            
ATOM  26449  O1  MOL   457      34.951  36.416  19.758  1.00  0.00            
ATOM  26450  C1  MOL   457      38.007   31.15  12.379  1.00  0.00            
ATOM  26451  C2  MOL   457      37.008  31.409  13.288  1.00  0.00            
ATOM  26452  C3  MOL   457      39.167  31.898   12.31  1.00  0.00            
ATOM  26453  C4  MOL   457      40.248  31.548  11.348  1.00  0.00            
ATOM  26454  N1  MOL   457      41.362   32.34   11.33  1.00  0.00            
ATOM  26455  C5  MOL   457      41.614  33.387  12.184  1.00  0.00            
ATOM  26456  C6  MOL   457      42.234  32.222  10.187  1.00  0.00            
ATOM  26457  C7  MOL   457      42.282  33.326   9.242  1.00  0.00            
ATOM  26458  C8  MOL   457      43.196   33.25   8.198  1.00  0.00            
ATOM  26459  C9  MOL   457      42.947  31.077   9.902  1.00  0.00            
ATOM  26460  C10 MOL   457      43.811  31.029   8.804  1.00  0.00            
ATOM  26461  C11 MOL   457      44.018  32.141   7.999  1.00  0.00            
ATOM  26462  C12 MOL   457      39.371  32.871  13.216  1.00  0.00            
ATOM  26463  C13 MOL   457       40.54  33.639  13.175  1.00  0.00            
ATOM  26464  C14 MOL   457      40.667  34.662  14.018  1.00  0.00            
ATOM  26465  C15 MOL   457      37.178  32.487  14.165  1.00  0.00            
ATOM  26466  C16 MOL   457       36.24  32.756  15.169  1.00  0.00            
ATOM  26467  N2  MOL   457      35.149  31.958  15.248  1.00  0.00            
ATOM  26468  C17 MOL   457      34.294  32.252  16.207  1.00  0.00            
ATOM  26469  C18 MOL   457      38.333   33.26  14.065  1.00  0.00            
ATOM  26470  C19 MOL   457      38.546  34.286  14.937  1.00  0.00            
ATOM  26471  N3  MOL   457      39.772  34.905  14.955  1.00  0.00            
ATOM  26472  C20 MOL   457      34.431  33.337  17.117  1.00  0.00            
ATOM  26473  C21 MOL   457      33.406  33.738   18.14  1.00  0.00            
ATOM  26474  C22 MOL   457      35.567  34.133  17.088  1.00  0.00            
ATOM  26475  C23 MOL   457      36.483  33.859  16.049  1.00  0.00            
ATOM  26476  C24 MOL   457       35.77  35.189  17.957  1.00  0.00            
ATOM  26477  C25 MOL   457       37.62  34.603  15.966  1.00  0.00            
ATOM  26478  C26 MOL   457       37.86  35.676  16.863  1.00  0.00            
ATOM  26479  C27 MOL   457      36.913  35.968  17.732  1.00  0.00            
ATOM  26480  N4  MOL   457      33.662  34.696  19.086  1.00  0.00            
ATOM  26481  C28 MOL   457      32.788  34.877  20.224  1.00  0.00            
ATOM  26482  C29 MOL   457      31.806  35.854  20.313  1.00  0.00            
ATOM  26483  C30 MOL   457      30.895  35.874  21.365  1.00  0.00            
ATOM  26484  C31 MOL   457      32.932  34.033  21.318  1.00  0.00            
ATOM  26485  C32 MOL   457      34.782  35.484  19.025  1.00  0.00            
ATOM  26486  C33 MOL   457      31.988  34.049  22.341  1.00  0.00            
ATOM  26487  C34 MOL   457      30.923  34.934  22.357  1.00  0.00            
ATOM  26488  O2  MOL   457      40.079  30.673   10.53  1.00  0.00            
ATOM  26489  O3  MOL   457       42.68  34.029  12.198  1.00  0.00            
ATOM  26490  O4  MOL   457      32.374  33.152   18.09  1.00  0.00            
ATOM  26491  H1  MOL   457       37.92  30.247  11.734  1.00  0.00            
ATOM  26492  H2  MOL   457      36.211  30.628  13.343  1.00  0.00            
ATOM  26493  H3  MOL   457      42.888  30.236  10.645  1.00  0.00            
ATOM  26494  H4  MOL   457      41.613  34.198   9.396  1.00  0.00            
ATOM  26495  H5  MOL   457      41.507   35.28  14.016  1.00  0.00            
ATOM  26496  H6  MOL   457      33.373  31.591   16.23  1.00  0.00            
ATOM  26497  H7  MOL   457      44.433  30.117   8.642  1.00  0.00            
ATOM  26498  H8  MOL   457      43.295  34.073   7.507  1.00  0.00            
ATOM  26499  H9  MOL   457      38.772  36.297  16.806  1.00  0.00            
ATOM  26500  H10 MOL   457      44.718  32.155   7.187  1.00  0.00            
ATOM  26501  H11 MOL   457      37.085  36.847  18.344  1.00  0.00            
ATOM  26502  H12 MOL   457      33.674  33.294  21.418  1.00  0.00            
ATOM  26503  H13 MOL   457      31.765  36.555  19.517  1.00  0.00            
ATOM  26504  H14 MOL   457      32.051  33.224  23.062  1.00  0.00            
ATOM  26505  H15 MOL   457      30.112  36.647  21.333  1.00  0.00            
ATOM  26506  H16 MOL   457      30.296    34.9  23.189  1.00  0.00            
ATOM  26797  O1  MOL   463      35.067  40.985  20.186  1.00  0.00            
ATOM  26798  C1  MOL   463      37.917  36.437  12.326  1.00  0.00            
ATOM  26799  C2  MOL   463      36.973   36.75  13.288  1.00  0.00            
ATOM  26800  C3  MOL   463      39.032  37.262  12.221  1.00  0.00            
ATOM  26801  C4  MOL   463      40.073  37.032  11.097  1.00  0.00            
ATOM  26802  N1  MOL   463      41.217   37.75  11.151  1.00  0.00            
ATOM  26803  C5  MOL   463       41.51  38.598  12.165  1.00  0.00            
ATOM  26804  C6  MOL   463       42.16  37.726  10.062  1.00  0.00            
ATOM  26805  C7  MOL   463      42.136  38.732   9.079  1.00  0.00            
ATOM  26806  C8  MOL   463      43.088  38.734   8.043  1.00  0.00            
ATOM  26807  C9  MOL   463      43.146  36.745   9.958  1.00  0.00            
ATOM  26808  C10 MOL   463      44.055  36.662   8.848  1.00  0.00            
ATOM  26809  C11 MOL   463       44.03  37.714   7.925  1.00  0.00            
ATOM  26810  C12 MOL   463      39.273  38.198  13.216  1.00  0.00            
ATOM  26811  C13 MOL   463      40.525  38.789  13.221  1.00  0.00            
ATOM  26812  C14 MOL   463      40.709  39.807  14.168  1.00  0.00            
ATOM  26813  C15 MOL   463      37.137   37.75  14.231  1.00  0.00            
ATOM  26814  C16 MOL   463      36.159  38.004  15.172  1.00  0.00            
ATOM  26815  N2  MOL   463      35.007  37.297  15.197  1.00  0.00            
ATOM  26816  C17 MOL   463      34.122  37.593  16.167  1.00  0.00            
ATOM  26817  C18 MOL   463      38.348  38.471  14.222  1.00  0.00            
ATOM  26818  C19 MOL   463       38.67  39.487  15.147  1.00  0.00            
ATOM  26819  N3  MOL   463       39.78  40.174  15.088  1.00  0.00            
ATOM  26820  C20 MOL   463      34.348  38.555  17.103  1.00  0.00            
ATOM  26821  C21 MOL   463      33.283  38.869  18.092  1.00  0.00            
ATOM  26822  C22 MOL   463       35.52  39.262  17.077  1.00  0.00            
ATOM  26823  C23 MOL   463      36.439  38.999  16.094  1.00  0.00            
ATOM  26824  C24 MOL   463      35.738  40.183  18.092  1.00  0.00            
ATOM  26825  C25 MOL   463      37.643  39.694  16.081  1.00  0.00            
ATOM  26826  C26 MOL   463      37.861  40.638  17.031  1.00  0.00            
ATOM  26827  C27 MOL   463      36.916  40.907  17.995  1.00  0.00            
ATOM  26828  N4  MOL   463      33.691  39.532  19.191  1.00  0.00            
ATOM  26829  C28 MOL   463      32.837  39.563  20.364  1.00  0.00            
ATOM  26830  C29 MOL   463      31.798    40.5  20.351  1.00  0.00            
ATOM  26831  C30 MOL   463       30.92  40.604  21.439  1.00  0.00            
ATOM  26832  C31 MOL   463      32.911  38.618  21.404  1.00  0.00            
ATOM  26833  C32 MOL   463      34.808  40.273  19.249  1.00  0.00            
ATOM  26834  C33 MOL   463      32.088  38.779   22.52  1.00  0.00            
ATOM  26835  C34 MOL   463       31.08  39.762  22.526  1.00  0.00            
ATOM  26836  O2  MOL   463      39.855  36.147  10.271  1.00  0.00            
ATOM  26837  O3  MOL   463      42.584  39.126  12.225  1.00  0.00            
ATOM  26838  O4  MOL   463      32.182  38.345  17.993  1.00  0.00            
ATOM  26839  H1  MOL   463      37.825  35.617  11.572  1.00  0.00            
ATOM  26840  H2  MOL   463      36.013  36.185  13.221  1.00  0.00            
ATOM  26841  H3  MOL   463      43.081  35.888  10.623  1.00  0.00            
ATOM  26842  H4  MOL   463      41.426   39.58   9.168  1.00  0.00            
ATOM  26843  H5  MOL   463      41.628  40.405  14.114  1.00  0.00            
ATOM  26844  H6  MOL   463      33.171  37.108  16.109  1.00  0.00            
ATOM  26845  H7  MOL   463      44.873  35.939   8.865  1.00  0.00            
ATOM  26846  H8  MOL   463      43.131  39.545   7.331  1.00  0.00            
ATOM  26847  H9  MOL   463      38.782  41.105  17.113  1.00  0.00            
ATOM  26848  H10 MOL   463      44.734  37.689   7.169  1.00  0.00            
ATOM  26849  H11 MOL   463      37.202  41.525   18.85  1.00  0.00            
ATOM  26850  H12 MOL   463      33.697  37.892  21.503  1.00  0.00            
ATOM  26851  H13 MOL   463      31.763  41.296  19.545  1.00  0.00            
ATOM  26852  H14 MOL   463      32.199  38.071  23.348  1.00  0.00            
ATOM  26853  H15 MOL   463      30.164  41.363  21.485  1.00  0.00            
ATOM  26854  H16 MOL   463      30.376  39.897  23.377  1.00  0.00            
ATOM  27145  O1  MOL   469      34.688    46.9  19.723  1.00  0.00            
ATOM  27146  C1  MOL   469      37.829  41.433  12.431  1.00  0.00            
ATOM  27147  C2  MOL   469      36.889  41.778   13.41  1.00  0.00            
ATOM  27148  C3  MOL   469       38.93  42.242  12.315  1.00  0.00            
ATOM  27149  C4  MOL   469      39.873  41.929  11.189  1.00  0.00            
ATOM  27150  N1  MOL   469       40.98  42.711  11.182  1.00  0.00            
ATOM  27151  C5  MOL   469      41.326  43.668  12.107  1.00  0.00            
ATOM  27152  C6  MOL   469      41.843  42.687  10.039  1.00  0.00            
ATOM  27153  C7  MOL   469      41.622  43.506   8.952  1.00  0.00            
ATOM  27154  C8  MOL   469      42.544  43.538   7.901  1.00  0.00            
ATOM  27155  C9  MOL   469      42.969  41.865  10.082  1.00  0.00            
ATOM  27156  C10 MOL   469      43.939  41.899   9.041  1.00  0.00            
ATOM  27157  C11 MOL   469      43.709  42.707   7.918  1.00  0.00            
ATOM  27158  C12 MOL   469      39.182  43.307  13.146  1.00  0.00            
ATOM  27159  C13 MOL   469      40.316  44.025  13.093  1.00  0.00            
ATOM  27160  C14 MOL   469      40.569  45.044   13.97  1.00  0.00            
ATOM  27161  C15 MOL   469      37.046  42.887  14.267  1.00  0.00            
ATOM  27162  C16 MOL   469      36.172  43.194  15.301  1.00  0.00            
ATOM  27163  N2  MOL   469       35.03  42.487   15.41  1.00  0.00            
ATOM  27164  C17 MOL   469      34.109   42.83  16.356  1.00  0.00            
ATOM  27165  C18 MOL   469      38.274  43.581  14.178  1.00  0.00            
ATOM  27166  C19 MOL   469      38.545  44.609  15.094  1.00  0.00            
ATOM  27167  N3  MOL   469      39.704  45.372  14.932  1.00  0.00            
ATOM  27168  C20 MOL   469      34.332  43.797  17.289  1.00  0.00            
ATOM  27169  C21 MOL   469       33.29  44.064  18.286  1.00  0.00            
ATOM  27170  C22 MOL   469      35.534  44.455  17.271  1.00  0.00            
ATOM  27171  C23 MOL   469      36.446  44.186  16.211  1.00  0.00            
ATOM  27172  C24 MOL   469      35.737   45.52  18.139  1.00  0.00            
ATOM  27173  C25 MOL   469      37.624  44.931  16.072  1.00  0.00            
ATOM  27174  C26 MOL   469      37.733  46.027  16.939  1.00  0.00            
ATOM  27175  C27 MOL   469      36.871   46.32  17.976  1.00  0.00            
ATOM  27176  N4  MOL   469      33.542  45.053  19.192  1.00  0.00            
ATOM  27177  C28 MOL   469      32.587   45.27  20.261  1.00  0.00            
ATOM  27178  C29 MOL   469      31.602   46.29  20.131  1.00  0.00            
ATOM  27179  C30 MOL   469       30.57  46.444  21.065  1.00  0.00            
ATOM  27180  C31 MOL   469      32.401  44.329  21.239  1.00  0.00            
ATOM  27181  C32 MOL   469      34.639  45.891  19.092  1.00  0.00            
ATOM  27182  C33 MOL   469      31.485   44.53  22.256  1.00  0.00            
ATOM  27183  C34 MOL   469      30.537  45.577  22.168  1.00  0.00            
ATOM  27184  O2  MOL   469      39.711  40.971  10.419  1.00  0.00            
ATOM  27185  O3  MOL   469      42.374  44.202  12.139  1.00  0.00            
ATOM  27186  O4  MOL   469       32.33   43.36  18.428  1.00  0.00            
ATOM  27187  H1  MOL   469      37.729  40.476  11.939  1.00  0.00            
ATOM  27188  H2  MOL   469      36.012  41.161  13.464  1.00  0.00            
ATOM  27189  H3  MOL   469       43.04  41.174   10.92  1.00  0.00            
ATOM  27190  H4  MOL   469      40.863  44.222   9.036  1.00  0.00            
ATOM  27191  H5  MOL   469      41.623  45.477  13.971  1.00  0.00            
ATOM  27192  H6  MOL   469      33.182  42.293  16.335  1.00  0.00            
ATOM  27193  H7  MOL   469       44.82  41.274   8.958  1.00  0.00            
ATOM  27194  H8  MOL   469      42.443  44.345   7.174  1.00  0.00            
ATOM  27195  H9  MOL   469      38.659  46.584  16.793  1.00  0.00            
ATOM  27196  H10 MOL   469      44.408  42.646   7.118  1.00  0.00            
ATOM  27197  H11 MOL   469      36.971  47.151  18.529  1.00  0.00            
ATOM  27198  H12 MOL   469      33.061  43.508  21.305  1.00  0.00            
ATOM  27199  H13 MOL   469      31.707  46.952  19.362  1.00  0.00            
ATOM  27200  H14 MOL   469      31.499  43.862  23.067  1.00  0.00            
ATOM  27201  H15 MOL   469      29.969  47.354  20.969  1.00  0.00            
ATOM  27202  H16 MOL   469      29.791  45.672  22.927  1.00  0.00            
ATOM  27493  O1  MOL   475      34.374  51.981  19.854  1.00  0.00            
ATOM  27494  C1  MOL   475      37.808  46.689  12.511  1.00  0.00            
ATOM  27495  C2  MOL   475      36.845  47.003  13.467  1.00  0.00            
ATOM  27496  C3  MOL   475      38.825  47.663  12.367  1.00  0.00            
ATOM  27497  C4  MOL   475      39.712   47.48  11.235  1.00  0.00            
ATOM  27498  N1  MOL   475      40.857  48.258  11.213  1.00  0.00            
ATOM  27499  C5  MOL   475        41.2  49.144  12.171  1.00  0.00            
ATOM  27500  C6  MOL   475      41.694   48.13  10.044  1.00  0.00            
ATOM  27501  C7  MOL   475      41.634  49.119   9.045  1.00  0.00            
ATOM  27502  C8  MOL   475      42.438  49.069   7.958  1.00  0.00            
ATOM  27503  C9  MOL   475       42.51  47.018    9.91  1.00  0.00            
ATOM  27504  C10 MOL   475      43.367  46.978   8.769  1.00  0.00            
ATOM  27505  C11 MOL   475      43.338  48.044   7.857  1.00  0.00            
ATOM  27506  C12 MOL   475      38.982  48.756  13.234  1.00  0.00            
ATOM  27507  C13 MOL   475      40.108  49.543  13.107  1.00  0.00            
ATOM  27508  C14 MOL   475      40.273   50.52   14.01  1.00  0.00            
ATOM  27509  C15 MOL   475      36.892  48.153  14.269  1.00  0.00            
ATOM  27510  C16 MOL   475      35.847  48.463  15.173  1.00  0.00            
ATOM  27511  N2  MOL   475      34.791  47.663   15.35  1.00  0.00            
ATOM  27512  C17 MOL   475      33.797  47.999   16.26  1.00  0.00            
ATOM  27513  C18 MOL   475      37.994  49.002  14.214  1.00  0.00            
ATOM  27514  C19 MOL   475      38.185  50.073  15.056  1.00  0.00            
ATOM  27515  N3  MOL   475      39.349  50.766  14.962  1.00  0.00            
ATOM  27516  C20 MOL   475      33.898  49.063  17.077  1.00  0.00            
ATOM  27517  C21 MOL   475      32.838  49.476  18.049  1.00  0.00            
ATOM  27518  C22 MOL   475      35.021  49.861  16.975  1.00  0.00            
ATOM  27519  C23 MOL   475      36.049  49.579  16.028  1.00  0.00            
ATOM  27520  C24 MOL   475      35.173  50.929  17.845  1.00  0.00            
ATOM  27521  C25 MOL   475      37.172  50.393  15.968  1.00  0.00            
ATOM  27522  C26 MOL   475      37.304  51.418   16.93  1.00  0.00            
ATOM  27523  C27 MOL   475      36.329  51.718  17.906  1.00  0.00            
ATOM  27524  N4  MOL   475      33.097  50.375  18.984  1.00  0.00            
ATOM  27525  C28 MOL   475      32.184  50.377  20.133  1.00  0.00            
ATOM  27526  C29 MOL   475      31.173  51.378  20.229  1.00  0.00            
ATOM  27527  C30 MOL   475      30.249  51.396  21.248  1.00  0.00            
ATOM  27528  C31 MOL   475       32.25  49.397  21.159  1.00  0.00            
ATOM  27529  C32 MOL   475        34.2  51.131  19.001  1.00  0.00            
ATOM  27530  C33 MOL   475      31.358  49.448  22.255  1.00  0.00            
ATOM  27531  C34 MOL   475      30.279  50.395  22.259  1.00  0.00            
ATOM  27532  O2  MOL   475      39.507  46.705  10.344  1.00  0.00            
ATOM  27533  O3  MOL   475      42.298   49.63  12.258  1.00  0.00            
ATOM  27534  O4  MOL   475      31.743  48.959  17.925  1.00  0.00            
ATOM  27535  H1  MOL   475      37.747  45.801  11.889  1.00  0.00            
ATOM  27536  H2  MOL   475      36.004  46.354  13.564  1.00  0.00            
ATOM  27537  H3  MOL   475      42.496  46.246  10.669  1.00  0.00            
ATOM  27538  H4  MOL   475      41.161  50.045    9.17  1.00  0.00            
ATOM  27539  H5  MOL   475      41.196  51.046  14.072  1.00  0.00            
ATOM  27540  H6  MOL   475      32.946  47.268  16.352  1.00  0.00            
ATOM  27541  H7  MOL   475      44.219  46.244   8.808  1.00  0.00            
ATOM  27542  H8  MOL   475      42.365  49.809   7.193  1.00  0.00            
ATOM  27543  H9  MOL   475      38.103  52.127  16.947  1.00  0.00            
ATOM  27544  H10 MOL   475      44.124  48.156   7.086  1.00  0.00            
ATOM  27545  H11 MOL   475      36.382  52.568   18.58  1.00  0.00            
ATOM  27546  H12 MOL   475      32.982  48.602  21.108  1.00  0.00            
ATOM  27547  H13 MOL   475      31.064  52.146  19.471  1.00  0.00            
ATOM  27548  H14 MOL   475      31.292  48.596   22.98  1.00  0.00            
ATOM  27549  H15 MOL   475      29.494  52.215  21.316  1.00  0.00            
ATOM  27550  H16 MOL   475      29.586  50.365  23.127  1.00  0.00            
ATOM  27841  O1  MOL   481      34.384  57.314   19.89  1.00  0.00            
ATOM  27842  C1  MOL   481       37.62   52.19   12.35  1.00  0.00            
ATOM  27843  C2  MOL   481      36.687  52.453  13.379  1.00  0.00            
ATOM  27844  C3  MOL   481      38.765  52.994  12.235  1.00  0.00            
ATOM  27845  C4  MOL   481      39.832  52.748   11.15  1.00  0.00            
ATOM  27846  N1  MOL   481      40.909  53.472  11.178  1.00  0.00            
ATOM  27847  C5  MOL   481      41.172  54.353   12.14  1.00  0.00            
ATOM  27848  C6  MOL   481      41.957  53.364  10.155  1.00  0.00            
ATOM  27849  C7  MOL   481      41.996  54.368   9.252  1.00  0.00            
ATOM  27850  C8  MOL   481      43.032  54.235   8.264  1.00  0.00            
ATOM  27851  C9  MOL   481      42.973   52.45  10.314  1.00  0.00            
ATOM  27852  C10 MOL   481      44.054  52.413   9.458  1.00  0.00            
ATOM  27853  C11 MOL   481      44.063  53.369   8.414  1.00  0.00            
ATOM  27854  C12 MOL   481      38.976  53.973  13.201  1.00  0.00            
ATOM  27855  C13 MOL   481      40.122  54.677  13.183  1.00  0.00            
ATOM  27856  C14 MOL   481      40.399   55.54  14.205  1.00  0.00            
ATOM  27857  C15 MOL   481      36.802  53.515  14.276  1.00  0.00            
ATOM  27858  C16 MOL   481      35.868  53.786  15.267  1.00  0.00            
ATOM  27859  N2  MOL   481      34.678  53.153  15.318  1.00  0.00            
ATOM  27860  C17 MOL   481       33.76  53.514  16.255  1.00  0.00            
ATOM  27861  C18 MOL   481       37.96  54.279  14.166  1.00  0.00            
ATOM  27862  C19 MOL   481       38.28  55.238  15.133  1.00  0.00            
ATOM  27863  N3  MOL   481      39.495  55.891  15.152  1.00  0.00            
ATOM  27864  C20 MOL   481      33.876  54.529  17.103  1.00  0.00            
ATOM  27865  C21 MOL   481      32.811  54.726  18.097  1.00  0.00            
ATOM  27866  C22 MOL   481      35.101   55.13  17.146  1.00  0.00            
ATOM  27867  C23 MOL   481      36.143   54.77  16.227  1.00  0.00            
ATOM  27868  C24 MOL   481       35.28  56.179   18.06  1.00  0.00            
ATOM  27869  C25 MOL   481      37.314  55.517  16.174  1.00  0.00            
ATOM  27870  C26 MOL   481        37.5  56.485  17.137  1.00  0.00            
ATOM  27871  C27 MOL   481      36.522  56.793  18.092  1.00  0.00            
ATOM  27872  N4  MOL   481      33.069  55.639  19.032  1.00  0.00            
ATOM  27873  C28 MOL   481      32.179   55.67  20.164  1.00  0.00            
ATOM  27874  C29 MOL   481      31.206  56.702  20.438  1.00  0.00            
ATOM  27875  C30 MOL   481      30.415  56.627  21.553  1.00  0.00            
ATOM  27876  C31 MOL   481      32.273  54.584  21.038  1.00  0.00            
ATOM  27877  C32 MOL   481      34.185  56.465  19.031  1.00  0.00            
ATOM  27878  C33 MOL   481      31.508  54.564  22.186  1.00  0.00            
ATOM  27879  C34 MOL   481      30.536  55.559  22.412  1.00  0.00            
ATOM  27880  O2  MOL   481      39.747  51.869  10.307  1.00  0.00            
ATOM  27881  O3  MOL   481      42.228  54.945  12.243  1.00  0.00            
ATOM  27882  O4  MOL   481      31.793  54.036   18.01  1.00  0.00            
ATOM  27883  H1  MOL   481      37.525  51.355  11.618  1.00  0.00            
ATOM  27884  H2  MOL   481      35.803  51.853  13.399  1.00  0.00            
ATOM  27885  H3  MOL   481      42.951  51.748  11.084  1.00  0.00            
ATOM  27886  H4  MOL   481      41.139  55.023   9.189  1.00  0.00            
ATOM  27887  H5  MOL   481      41.374  55.927  14.248  1.00  0.00            
ATOM  27888  H6  MOL   481      32.777  53.042  16.274  1.00  0.00            
ATOM  27889  H7  MOL   481       44.97  51.843   9.619  1.00  0.00            
ATOM  27890  H8  MOL   481      42.898  54.855   7.397  1.00  0.00            
ATOM  27891  H9  MOL   481      38.388  57.115  17.199  1.00  0.00            
ATOM  27892  H10 MOL   481      44.826  53.275   7.601  1.00  0.00            
ATOM  27893  H11 MOL   481      36.581  57.742  18.646  1.00  0.00            
ATOM  27894  H12 MOL   481      33.061  53.758  20.851  1.00  0.00            
ATOM  27895  H13 MOL   481       31.12  57.596  19.835  1.00  0.00            
ATOM  27896  H14 MOL   481      31.587  53.753  22.971  1.00  0.00            
ATOM  27897  H15 MOL   481      29.698  57.419   21.86  1.00  0.00            
ATOM  27898  H16 MOL   481      30.071  55.469   23.35  1.00  0.00            
ATOM  28189  O1  MOL   487      34.831  61.876  20.324  1.00  0.00            
ATOM  28190  C1  MOL   487      37.786   57.57   12.28  1.00  0.00            
ATOM  28191  C2  MOL   487      36.855  57.745  13.265  1.00  0.00            
ATOM  28192  C3  MOL   487      39.009  58.177  12.395  1.00  0.00            
ATOM  28193  C4  MOL   487      40.043  57.933  11.356  1.00  0.00            
ATOM  28194  N1  MOL   487      41.247  58.594  11.433  1.00  0.00            
ATOM  28195  C5  MOL   487      41.557  59.295  12.567  1.00  0.00            
ATOM  28196  C6  MOL   487      42.142  58.626  10.302  1.00  0.00            
ATOM  28197  C7  MOL   487      41.992  59.449   9.187  1.00  0.00            
ATOM  28198  C8  MOL   487      42.871  59.331   8.136  1.00  0.00            
ATOM  28199  C9  MOL   487      43.271  57.836   10.37  1.00  0.00            
ATOM  28200  C10 MOL   487      44.183  57.713   9.311  1.00  0.00            
ATOM  28201  C11 MOL   487      43.913  58.448   8.128  1.00  0.00            
ATOM  28202  C12 MOL   487      39.256  59.004  13.457  1.00  0.00            
ATOM  28203  C13 MOL   487      40.459  59.564  13.556  1.00  0.00            
ATOM  28204  C14 MOL   487      40.691  60.499  14.536  1.00  0.00            
ATOM  28205  C15 MOL   487      37.076  58.625  14.327  1.00  0.00            
ATOM  28206  C16 MOL   487      36.107   58.94  15.255  1.00  0.00            
ATOM  28207  N2  MOL   487      34.867  58.376  15.191  1.00  0.00            
ATOM  28208  C17 MOL   487      33.941  58.699  16.081  1.00  0.00            
ATOM  28209  C18 MOL   487      38.308  59.272  14.426  1.00  0.00            
ATOM  28210  C19 MOL   487      38.637  60.165   15.46  1.00  0.00            
ATOM  28211  N3  MOL   487      39.857  60.805  15.523  1.00  0.00            
ATOM  28212  C20 MOL   487       34.18  59.535  17.145  1.00  0.00            
ATOM  28213  C21 MOL   487      33.183  59.709  18.179  1.00  0.00            
ATOM  28214  C22 MOL   487      35.448  60.142  17.272  1.00  0.00            
ATOM  28215  C23 MOL   487      36.423  59.854  16.261  1.00  0.00            
ATOM  28216  C24 MOL   487      35.722    61.0  18.323  1.00  0.00            
ATOM  28217  C25 MOL   487      37.669   60.44  16.401  1.00  0.00            
ATOM  28218  C26 MOL   487      37.988  61.271  17.475  1.00  0.00            
ATOM  28219  C27 MOL   487      37.018  61.537   18.42  1.00  0.00            
ATOM  28220  N4  MOL   487      33.434  60.543  19.186  1.00  0.00            
ATOM  28221  C28 MOL   487      32.392  60.737  20.158  1.00  0.00            
ATOM  28222  C29 MOL   487       31.45  61.774  19.961  1.00  0.00            
ATOM  28223  C30 MOL   487      30.515  61.916  20.984  1.00  0.00            
ATOM  28224  C31 MOL   487       32.34  59.795   21.15  1.00  0.00            
ATOM  28225  C32 MOL   487      34.644  61.151   19.38  1.00  0.00            
ATOM  28226  C33 MOL   487      31.283  59.888  21.967  1.00  0.00            
ATOM  28227  C34 MOL   487      30.324  60.927  21.904  1.00  0.00            
ATOM  28228  O2  MOL   487      39.775  57.198  10.416  1.00  0.00            
ATOM  28229  O3  MOL   487      42.598  59.882  12.732  1.00  0.00            
ATOM  28230  O4  MOL   487       32.12  59.049  18.159  1.00  0.00            
ATOM  28231  H1  MOL   487      37.703  56.768  11.525  1.00  0.00            
ATOM  28232  H2  MOL   487      35.839  57.367   13.11  1.00  0.00            
ATOM  28233  H3  MOL   487      43.396  57.201  11.201  1.00  0.00            
ATOM  28234  H4  MOL   487      41.201  60.185   9.053  1.00  0.00            
ATOM  28235  H5  MOL   487      41.651  60.967  14.725  1.00  0.00            
ATOM  28236  H6  MOL   487      32.911  58.309  15.978  1.00  0.00            
ATOM  28237  H7  MOL   487      45.008  57.084   9.353  1.00  0.00            
ATOM  28238  H8  MOL   487      42.801  60.047   7.292  1.00  0.00            
ATOM  28239  H9  MOL   487       38.98  61.786  17.726  1.00  0.00            
ATOM  28240  H10 MOL   487      44.523  58.591   7.292  1.00  0.00            
ATOM  28241  H11 MOL   487      37.208  62.092   19.35  1.00  0.00            
ATOM  28242  H12 MOL   487      33.158  59.146  21.291  1.00  0.00            
ATOM  28243  H13 MOL   487       31.49   62.52  19.236  1.00  0.00            
ATOM  28244  H14 MOL   487      31.149  59.197  22.875  1.00  0.00            
ATOM  28245  H15 MOL   487      29.842   62.75  20.982  1.00  0.00            
ATOM  28246  H16 MOL   487      29.556  60.987   22.71  1.00  0.00            
ATOM  28537  O1  MOL   493      34.764   67.62  19.805  1.00  0.00            
ATOM  28538  C1  MOL   493      37.887  62.366  12.351  1.00  0.00            
ATOM  28539  C2  MOL   493      36.994  62.558  13.415  1.00  0.00            
ATOM  28540  C3  MOL   493       39.01  63.132   12.21  1.00  0.00            
ATOM  28541  C4  MOL   493      39.991  62.931  11.082  1.00  0.00            
ATOM  28542  N1  MOL   493      41.131  63.658  11.133  1.00  0.00            
ATOM  28543  C5  MOL   493      41.461   64.51  12.154  1.00  0.00            
ATOM  28544  C6  MOL   493      42.095  63.577  10.021  1.00  0.00            
ATOM  28545  C7  MOL   493       42.18   64.48   8.932  1.00  0.00            
ATOM  28546  C8  MOL   493      43.067  64.346   7.897  1.00  0.00            
ATOM  28547  C9  MOL   493      42.974  62.555   9.956  1.00  0.00            
ATOM  28548  C10 MOL   493      44.015  62.416   8.998  1.00  0.00            
ATOM  28549  C11 MOL   493      43.999  63.243   7.908  1.00  0.00            
ATOM  28550  C12 MOL   493      39.285  64.057   13.24  1.00  0.00            
ATOM  28551  C13 MOL   493      40.491   64.71  13.249  1.00  0.00            
ATOM  28552  C14 MOL   493      40.705  65.614  14.298  1.00  0.00            
ATOM  28553  C15 MOL   493       37.19  63.577  14.384  1.00  0.00            
ATOM  28554  C16 MOL   493       36.28  63.896  15.352  1.00  0.00            
ATOM  28555  N2  MOL   493      35.114  63.188  15.445  1.00  0.00            
ATOM  28556  C17 MOL   493      34.261  63.519  16.413  1.00  0.00            
ATOM  28557  C18 MOL   493      38.383  64.257  14.335  1.00  0.00            
ATOM  28558  C19 MOL   493      38.625  65.309  15.253  1.00  0.00            
ATOM  28559  N3  MOL   493      39.781  65.895  15.218  1.00  0.00            
ATOM  28560  C20 MOL   493      34.381  64.556  17.265  1.00  0.00            
ATOM  28561  C21 MOL   493      33.309  64.864  18.215  1.00  0.00            
ATOM  28562  C22 MOL   493      35.553  65.319  17.181  1.00  0.00            
ATOM  28563  C23 MOL   493      36.478  64.968  16.231  1.00  0.00            
ATOM  28564  C24 MOL   493      35.735  66.382  18.085  1.00  0.00            
ATOM  28565  C25 MOL   493      37.698  65.645  16.205  1.00  0.00            
ATOM  28566  C26 MOL   493      37.889  66.645  17.196  1.00  0.00            
ATOM  28567  C27 MOL   493      36.952  67.083  18.088  1.00  0.00            
ATOM  28568  N4  MOL   493      33.556  65.825  19.153  1.00  0.00            
ATOM  28569  C28 MOL   493      32.585  65.866  20.245  1.00  0.00            
ATOM  28570  C29 MOL   493      31.645  66.826  20.356  1.00  0.00            
ATOM  28571  C30 MOL   493      30.888   66.94  21.506  1.00  0.00            
ATOM  28572  C31 MOL   493      32.572  64.779  21.174  1.00  0.00            
ATOM  28573  C32 MOL   493      34.655  66.644  19.102  1.00  0.00            
ATOM  28574  C33 MOL   493      31.762  64.834  22.311  1.00  0.00            
ATOM  28575  C34 MOL   493      30.887  65.961  22.424  1.00  0.00            
ATOM  28576  O2  MOL   493      40.051  61.915  10.375  1.00  0.00            
ATOM  28577  O3  MOL   493      42.529  65.119  12.171  1.00  0.00            
ATOM  28578  O4  MOL   493      32.183  64.404  18.054  1.00  0.00            
ATOM  28579  H1  MOL   493      37.657  61.611  11.603  1.00  0.00            
ATOM  28580  H2  MOL   493      36.052  62.041  13.412  1.00  0.00            
ATOM  28581  H3  MOL   493      42.846  61.735  10.686  1.00  0.00            
ATOM  28582  H4  MOL   493      41.329  65.204   8.894  1.00  0.00            
ATOM  28583  H5  MOL   493      41.571  66.209  14.323  1.00  0.00            
ATOM  28584  H6  MOL   493      33.479  62.834  16.507  1.00  0.00            
ATOM  28585  H7  MOL   493      44.801  61.673   9.025  1.00  0.00            
ATOM  28586  H8  MOL   493      43.048  64.998    7.06  1.00  0.00            
ATOM  28587  H9  MOL   493      38.891  67.161  17.136  1.00  0.00            
ATOM  28588  H10 MOL   493       44.69  63.048   7.115  1.00  0.00            
ATOM  28589  H11 MOL   493      37.224   67.87  18.818  1.00  0.00            
ATOM  28590  H12 MOL   493      33.234  63.944   21.17  1.00  0.00            
ATOM  28591  H13 MOL   493      31.554  67.657   19.63  1.00  0.00            
ATOM  28592  H14 MOL   493      31.849  64.037  23.047  1.00  0.00            
ATOM  28593  H15 MOL   493      30.375  67.868  21.646  1.00  0.00            
ATOM  28594  H16 MOL   493      30.253  66.052  23.287  1.00  0.00            
ATOM  28885  O1  MOL   499       34.88   0.068  19.987  1.00  0.00            
ATOM  28886  C1  MOL   499      37.865  -4.949  12.319  1.00  0.00            
ATOM  28887  C2  MOL   499      36.926  -4.715  13.245  1.00  0.00            
ATOM  28888  C3  MOL   499       39.03  -4.232  12.273  1.00  0.00            
ATOM  28889  C4  MOL   499      40.119   -4.53  11.297  1.00  0.00            
ATOM  28890  N1  MOL   499      41.182  -3.706  11.264  1.00  0.00            
ATOM  28891  C5  MOL   499      41.427  -2.768  12.135  1.00  0.00            
ATOM  28892  C6  MOL   499      42.059  -3.831  10.172  1.00  0.00            
ATOM  28893  C7  MOL   499      41.997  -2.934   9.086  1.00  0.00            
ATOM  28894  C8  MOL   499      42.811  -3.122   7.968  1.00  0.00            
ATOM  28895  C9  MOL   499      43.041  -4.792  10.131  1.00  0.00            
ATOM  28896  C10 MOL   499      43.829  -5.012   9.008  1.00  0.00            
ATOM  28897  C11 MOL   499      43.697   -4.13   7.883  1.00  0.00            
ATOM  28898  C12 MOL   499      39.234  -3.224  13.211  1.00  0.00            
ATOM  28899  C13 MOL   499      40.377  -2.468  13.179  1.00  0.00            
ATOM  28900  C14 MOL   499      40.645  -1.564  14.182  1.00  0.00            
ATOM  28901  C15 MOL   499      37.147  -3.699   14.26  1.00  0.00            
ATOM  28902  C16 MOL   499      36.208  -3.451  15.284  1.00  0.00            
ATOM  28903  N2  MOL   499      35.105  -4.248  15.455  1.00  0.00            
ATOM  28904  C17 MOL   499      34.161  -3.819  16.367  1.00  0.00            
ATOM  28905  C18 MOL   499      38.325  -2.999  14.243  1.00  0.00            
ATOM  28906  C19 MOL   499      38.597  -1.971  15.136  1.00  0.00            
ATOM  28907  N3  MOL   499      39.797  -1.296  15.164  1.00  0.00            
ATOM  28908  C20 MOL   499       34.31  -2.713  17.185  1.00  0.00            
ATOM  28909  C21 MOL   499      33.212  -2.314  18.072  1.00  0.00            
ATOM  28910  C22 MOL   499      35.531  -2.114   17.23  1.00  0.00            
ATOM  28911  C23 MOL   499      36.454   -2.38  16.191  1.00  0.00            
ATOM  28912  C24 MOL   499      35.711  -1.067   18.08  1.00  0.00            
ATOM  28913  C25 MOL   499      37.623  -1.595  16.074  1.00  0.00            
ATOM  28914  C26 MOL   499      37.815  -0.486  16.951  1.00  0.00            
ATOM  28915  C27 MOL   499      36.863  -0.268  17.929  1.00  0.00            
ATOM  28916  N4  MOL   499       33.45  -1.426  19.033  1.00  0.00            
ATOM  28917  C28 MOL   499      32.584  -1.336  20.217  1.00  0.00            
ATOM  28918  C29 MOL   499      31.639  -0.318  20.407  1.00  0.00            
ATOM  28919  C30 MOL   499      30.899  -0.154  21.574  1.00  0.00            
ATOM  28920  C31 MOL   499        32.9  -2.155  21.346  1.00  0.00            
ATOM  28921  C32 MOL   499      34.655  -0.727  19.118  1.00  0.00            
ATOM  28922  C33 MOL   499      32.169  -1.931  22.544  1.00  0.00            
ATOM  28923  C34 MOL   499      31.162  -0.979  22.644  1.00  0.00            
ATOM  28924  O2  MOL   499      39.912  -5.309  10.384  1.00  0.00            
ATOM  28925  O3  MOL   499      42.504   -2.22  12.218  1.00  0.00            
ATOM  28926  O4  MOL   499      32.107  -2.798  18.025  1.00  0.00            
ATOM  28927  H1  MOL   499      37.653  -5.726  11.611  1.00  0.00            
ATOM  28928  H2  MOL   499       36.06  -5.355   13.27  1.00  0.00            
ATOM  28929  H3  MOL   499      43.199  -5.553  10.939  1.00  0.00            
ATOM  28930  H4  MOL   499      41.244  -2.167   9.045  1.00  0.00            
ATOM  28931  H5  MOL   499       41.56  -1.031  14.218  1.00  0.00            
ATOM  28932  H6  MOL   499      33.334  -4.465  16.355  1.00  0.00            
ATOM  28933  H7  MOL   499      44.533  -5.829    9.03  1.00  0.00            
ATOM  28934  H8  MOL   499      42.706  -2.513   7.051  1.00  0.00            
ATOM  28935  H9  MOL   499      38.644   0.234  16.965  1.00  0.00            
ATOM  28936  H10 MOL   499      44.328  -4.319   7.058  1.00  0.00            
ATOM  28937  H11 MOL   499       37.14   0.533  18.619  1.00  0.00            
ATOM  28938  H12 MOL   499      33.586  -2.883  21.281  1.00  0.00            
ATOM  28939  H13 MOL   499       31.43    0.39  19.595  1.00  0.00            
ATOM  28940  H14 MOL   499      32.278  -2.602  23.416  1.00  0.00            
ATOM  28941  H15 MOL   499      30.134   0.645  21.678  1.00  0.00            
ATOM  28942  H16 MOL   499      30.443   -1.05  23.462  1.00  0.00            
ATOM  29233  O1  MOL   505      42.498   5.126  20.084  1.00  0.00            
ATOM  29234  C1  MOL   505       45.37   0.135  12.415  1.00  0.00            
ATOM  29235  C2  MOL   505      44.404   0.442   13.38  1.00  0.00            
ATOM  29236  C3  MOL   505      46.498   0.921   12.26  1.00  0.00            
ATOM  29237  C4  MOL   505      47.594   0.665  11.198  1.00  0.00            
ATOM  29238  N1  MOL   505       48.63   1.511    11.1  1.00  0.00            
ATOM  29239  C5  MOL   505      48.868   2.482  12.011  1.00  0.00            
ATOM  29240  C6  MOL   505        49.6   1.334  10.041  1.00  0.00            
ATOM  29241  C7  MOL   505      49.572   2.158   8.894  1.00  0.00            
ATOM  29242  C8  MOL   505      50.524   2.069   7.861  1.00  0.00            
ATOM  29243  C9  MOL   505      50.491   0.314  10.015  1.00  0.00            
ATOM  29244  C10 MOL   505      51.486   0.205   9.055  1.00  0.00            
ATOM  29245  C11 MOL   505      51.552   1.135   8.023  1.00  0.00            
ATOM  29246  C12 MOL   505       46.71   1.921  13.135  1.00  0.00            
ATOM  29247  C13 MOL   505      47.858   2.672  13.083  1.00  0.00            
ATOM  29248  C14 MOL   505      47.959   3.853  13.907  1.00  0.00            
ATOM  29249  C15 MOL   505      44.636   1.449  14.283  1.00  0.00            
ATOM  29250  C16 MOL   505       43.69   1.696   15.28  1.00  0.00            
ATOM  29251  N2  MOL   505        42.6   0.894  15.483  1.00  0.00            
ATOM  29252  C17 MOL   505      41.673   1.226   16.39  1.00  0.00            
ATOM  29253  C18 MOL   505      45.815   2.194  14.158  1.00  0.00            
ATOM  29254  C19 MOL   505      46.039   3.275  15.007  1.00  0.00            
ATOM  29255  N3  MOL   505      47.126   4.038  14.897  1.00  0.00            
ATOM  29256  C20 MOL   505      41.852     2.3   17.24  1.00  0.00            
ATOM  29257  C21 MOL   505      40.906   2.562  18.409  1.00  0.00            
ATOM  29258  C22 MOL   505      43.031   3.037  17.114  1.00  0.00            
ATOM  29259  C23 MOL   505      43.932    2.76    16.1  1.00  0.00            
ATOM  29260  C24 MOL   505      43.218   4.057  18.041  1.00  0.00            
ATOM  29261  C25 MOL   505      45.123   3.583  16.014  1.00  0.00            
ATOM  29262  C26 MOL   505      45.192   4.701  16.896  1.00  0.00            
ATOM  29263  C27 MOL   505       44.33   4.873  17.929  1.00  0.00            
ATOM  29264  N4  MOL   505      41.261   3.462  19.356  1.00  0.00            
ATOM  29265  C28 MOL   505      40.321   3.569  20.448  1.00  0.00            
ATOM  29266  C29 MOL   505      39.417   4.612  20.443  1.00  0.00            
ATOM  29267  C30 MOL   505      38.483   4.725  21.493  1.00  0.00            
ATOM  29268  C31 MOL   505       40.46   2.805  21.571  1.00  0.00            
ATOM  29269  C32 MOL   505       42.31   4.247  19.233  1.00  0.00            
ATOM  29270  C33 MOL   505      39.586   2.919  22.692  1.00  0.00            
ATOM  29271  C34 MOL   505      38.549   3.836   22.65  1.00  0.00            
ATOM  29272  O2  MOL   505      47.524  -0.238  10.355  1.00  0.00            
ATOM  29273  O3  MOL   505      49.809   3.239    11.9  1.00  0.00            
ATOM  29274  O4  MOL   505      39.803    1.92  18.429  1.00  0.00            
ATOM  29275  H1  MOL   505      45.159   -0.66  11.692  1.00  0.00            
ATOM  29276  H2  MOL   505      43.552  -0.247  13.432  1.00  0.00            
ATOM  29277  H3  MOL   505      50.579  -0.308   10.82  1.00  0.00            
ATOM  29278  H4  MOL   505      48.867   2.886   8.784  1.00  0.00            
ATOM  29279  H5  MOL   505      48.865    4.44  14.071  1.00  0.00            
ATOM  29280  H6  MOL   505      40.802    0.64  16.436  1.00  0.00            
ATOM  29281  H7  MOL   505      52.239  -0.571   9.101  1.00  0.00            
ATOM  29282  H8  MOL   505      50.601   2.787   7.078  1.00  0.00            
ATOM  29283  H9  MOL   505      46.051   5.411   16.82  1.00  0.00            
ATOM  29284  H10 MOL   505      52.318   1.002   7.207  1.00  0.00            
ATOM  29285  H11 MOL   505      44.499   5.758  18.525  1.00  0.00            
ATOM  29286  H12 MOL   505      41.152   1.955  21.523  1.00  0.00            
ATOM  29287  H13 MOL   505      39.408   5.285  19.578  1.00  0.00            
ATOM  29288  H14 MOL   505      39.591   2.228  23.537  1.00  0.00            
ATOM  29289  H15 MOL   505      37.796   5.521  21.449  1.00  0.00            
ATOM  29290  H16 MOL   505      37.803   3.876  23.413  1.00  0.00            
ATOM  29581  O1  MOL   511      42.566   9.699   20.34  1.00  0.00            
ATOM  29582  C1  MOL   511      45.214   5.608   11.99  1.00  0.00            
ATOM  29583  C2  MOL   511      44.307   5.734  13.023  1.00  0.00            
ATOM  29584  C3  MOL   511      46.385   6.353  12.046  1.00  0.00            
ATOM  29585  C4  MOL   511      47.358   6.249  10.928  1.00  0.00            
ATOM  29586  N1  MOL   511      48.634   6.758  11.059  1.00  0.00            
ATOM  29587  C5  MOL   511      49.046   7.397  12.171  1.00  0.00            
ATOM  29588  C6  MOL   511      49.596   6.704  10.004  1.00  0.00            
ATOM  29589  C7  MOL   511      49.415   7.443   8.844  1.00  0.00            
ATOM  29590  C8  MOL   511       50.32    7.26   7.767  1.00  0.00            
ATOM  29591  C9  MOL   511      50.658    5.83  10.073  1.00  0.00            
ATOM  29592  C10 MOL   511      51.474   5.619   9.039  1.00  0.00            
ATOM  29593  C11 MOL   511      51.359     6.4   7.861  1.00  0.00            
ATOM  29594  C12 MOL   511      46.689   7.087  13.133  1.00  0.00            
ATOM  29595  C13 MOL   511      47.969   7.619  13.243  1.00  0.00            
ATOM  29596  C14 MOL   511      48.251   8.474  14.296  1.00  0.00            
ATOM  29597  C15 MOL   511      44.495   6.657  14.065  1.00  0.00            
ATOM  29598  C16 MOL   511      43.563   6.891  15.076  1.00  0.00            
ATOM  29599  N2  MOL   511       42.34   6.392  14.945  1.00  0.00            
ATOM  29600  C17 MOL   511      41.398   6.681  15.933  1.00  0.00            
ATOM  29601  C18 MOL   511      45.762   7.272  14.147  1.00  0.00            
ATOM  29602  C19 MOL   511      46.101   8.142  15.178  1.00  0.00            
ATOM  29603  N3  MOL   511      47.299   8.758  15.171  1.00  0.00            
ATOM  29604  C20 MOL   511      41.688   7.461  17.071  1.00  0.00            
ATOM  29605  C21 MOL   511      40.709   7.652  18.205  1.00  0.00            
ATOM  29606  C22 MOL   511      42.973   7.945  17.154  1.00  0.00            
ATOM  29607  C23 MOL   511      43.919   7.719  16.149  1.00  0.00            
ATOM  29608  C24 MOL   511      43.297   8.747  18.198  1.00  0.00            
ATOM  29609  C25 MOL   511      45.162   8.362  16.206  1.00  0.00            
ATOM  29610  C26 MOL   511      45.501   9.139  17.318  1.00  0.00            
ATOM  29611  C27 MOL   511      44.534   9.384  18.272  1.00  0.00            
ATOM  29612  N4  MOL   511      41.141   8.308  19.292  1.00  0.00            
ATOM  29613  C28 MOL   511      40.307   8.215   20.48  1.00  0.00            
ATOM  29614  C29 MOL   511      39.122   8.948   20.46  1.00  0.00            
ATOM  29615  C30 MOL   511      38.231   8.901  21.527  1.00  0.00            
ATOM  29616  C31 MOL   511      40.711    7.67  21.663  1.00  0.00            
ATOM  29617  C32 MOL   511      42.331   8.958  19.342  1.00  0.00            
ATOM  29618  C33 MOL   511      39.823   7.655   22.77  1.00  0.00            
ATOM  29619  C34 MOL   511      38.568   8.205  22.643  1.00  0.00            
ATOM  29620  O2  MOL   511      46.936   5.735   9.948  1.00  0.00            
ATOM  29621  O3  MOL   511      50.118   7.915  12.253  1.00  0.00            
ATOM  29622  O4  MOL   511      39.577   7.157  18.036  1.00  0.00            
ATOM  29623  H1  MOL   511      45.048    4.85  11.196  1.00  0.00            
ATOM  29624  H2  MOL   511      43.378   5.212  13.034  1.00  0.00            
ATOM  29625  H3  MOL   511      50.844    5.15  10.965  1.00  0.00            
ATOM  29626  H4  MOL   511      48.637   8.156   8.719  1.00  0.00            
ATOM  29627  H5  MOL   511      49.301   8.795  14.432  1.00  0.00            
ATOM  29628  H6  MOL   511      40.461   6.218  15.902  1.00  0.00            
ATOM  29629  H7  MOL   511      52.259   4.913   9.127  1.00  0.00            
ATOM  29630  H8  MOL   511      50.209   7.833   6.812  1.00  0.00            
ATOM  29631  H9  MOL   511      46.504   9.527  17.441  1.00  0.00            
ATOM  29632  H10 MOL   511      52.098   6.352   7.128  1.00  0.00            
ATOM  29633  H11 MOL   511      44.896    9.95  19.158  1.00  0.00            
ATOM  29634  H12 MOL   511      41.631   7.217  21.697  1.00  0.00            
ATOM  29635  H13 MOL   511      38.865   9.417  19.565  1.00  0.00            
ATOM  29636  H14 MOL   511       40.08   7.079  23.656  1.00  0.00            
ATOM  29637  H15 MOL   511      37.277   9.393  21.418  1.00  0.00            
ATOM  29638  H16 MOL   511      37.865    8.15  23.465  1.00  0.00            
ATOM  29929  O1  MOL   517       42.15  14.911  19.935  1.00  0.00            
ATOM  29930  C1  MOL   517      45.473  10.039  12.521  1.00  0.00            
ATOM  29931  C2  MOL   517      44.517  10.254  13.472  1.00  0.00            
ATOM  29932  C3  MOL   517      46.619  10.828  12.433  1.00  0.00            
ATOM  29933  C4  MOL   517      47.585  10.613  11.249  1.00  0.00            
ATOM  29934  N1  MOL   517      48.668  11.456  11.218  1.00  0.00            
ATOM  29935  C5  MOL   517      49.046  12.276   12.28  1.00  0.00            
ATOM  29936  C6  MOL   517      49.604  11.416  10.157  1.00  0.00            
ATOM  29937  C7  MOL   517      49.631  12.348   9.176  1.00  0.00            
ATOM  29938  C8  MOL   517      50.604  12.215   8.169  1.00  0.00            
ATOM  29939  C9  MOL   517       50.59  10.457  10.176  1.00  0.00            
ATOM  29940  C10 MOL   517      51.477  10.212   9.113  1.00  0.00            
ATOM  29941  C11 MOL   517      51.506  11.129   8.089  1.00  0.00            
ATOM  29942  C12 MOL   517      46.836  11.781  13.385  1.00  0.00            
ATOM  29943  C13 MOL   517      48.003  12.537  13.322  1.00  0.00            
ATOM  29944  C14 MOL   517      48.195  13.404   14.36  1.00  0.00            
ATOM  29945  C15 MOL   517       44.68  11.323  14.415  1.00  0.00            
ATOM  29946  C16 MOL   517      43.695  11.599  15.361  1.00  0.00            
ATOM  29947  N2  MOL   517      42.566  10.885  15.351  1.00  0.00            
ATOM  29948  C17 MOL   517      41.654  11.056  16.308  1.00  0.00            
ATOM  29949  C18 MOL   517      45.883  12.016  14.391  1.00  0.00            
ATOM  29950  C19 MOL   517      46.082  13.088  15.248  1.00  0.00            
ATOM  29951  N3  MOL   517      47.269  13.728  15.258  1.00  0.00            
ATOM  29952  C20 MOL   517      41.833  12.025  17.289  1.00  0.00            
ATOM  29953  C21 MOL   517      40.823  12.123  18.311  1.00  0.00            
ATOM  29954  C22 MOL   517      42.877  12.852  17.217  1.00  0.00            
ATOM  29955  C23 MOL   517      43.866  12.641  16.241  1.00  0.00            
ATOM  29956  C24 MOL   517      43.021  13.856   18.11  1.00  0.00            
ATOM  29957  C25 MOL   517      45.091  13.358  16.249  1.00  0.00            
ATOM  29958  C26 MOL   517      45.149  14.412  17.142  1.00  0.00            
ATOM  29959  C27 MOL   517      44.113  14.719  18.038  1.00  0.00            
ATOM  29960  N4  MOL   517      40.989  13.138  19.198  1.00  0.00            
ATOM  29961  C28 MOL   517      40.042  13.182  20.263  1.00  0.00            
ATOM  29962  C29 MOL   517      39.163  14.267  20.325  1.00  0.00            
ATOM  29963  C30 MOL   517      38.345  14.391  21.402  1.00  0.00            
ATOM  29964  C31 MOL   517      40.004  12.172  21.218  1.00  0.00            
ATOM  29965  C32 MOL   517      42.004   14.05  19.117  1.00  0.00            
ATOM  29966  C33 MOL   517      39.061  12.252  22.224  1.00  0.00            
ATOM  29967  C34 MOL   517      38.314  13.408  22.406  1.00  0.00            
ATOM  29968  O2  MOL   517      47.531   9.786  10.349  1.00  0.00            
ATOM  29969  O3  MOL   517      50.123  12.904  12.356  1.00  0.00            
ATOM  29970  O4  MOL   517      39.914  11.334  18.303  1.00  0.00            
ATOM  29971  H1  MOL   517      45.344   9.224  11.811  1.00  0.00            
ATOM  29972  H2  MOL   517      43.625   9.662  13.538  1.00  0.00            
ATOM  29973  H3  MOL   517       50.71   9.875  11.065  1.00  0.00            
ATOM  29974  H4  MOL   517      48.951  13.224   9.213  1.00  0.00            
ATOM  29975  H5  MOL   517      49.064  14.019  14.417  1.00  0.00            
ATOM  29976  H6  MOL   517      40.808   10.41  16.315  1.00  0.00            
ATOM  29977  H7  MOL   517      52.222   9.452    9.12  1.00  0.00            
ATOM  29978  H8  MOL   517      50.569  12.836   7.279  1.00  0.00            
ATOM  29979  H9  MOL   517      46.045  14.934  17.303  1.00  0.00            
ATOM  29980  H10 MOL   517      52.214  11.151   7.326  1.00  0.00            
ATOM  29981  H11 MOL   517      44.263   15.56  18.815  1.00  0.00            
ATOM  29982  H12 MOL   517      40.677  11.259  21.178  1.00  0.00            
ATOM  29983  H13 MOL   517      39.127  15.067  19.621  1.00  0.00            
ATOM  29984  H14 MOL   517      38.867  11.374  22.895  1.00  0.00            
ATOM  29985  H15 MOL   517       37.74    15.3  21.398  1.00  0.00            
ATOM  29986  H16 MOL   517      37.621   13.37  23.175  1.00  0.00            
ATOM  30277  O1  MOL   523      42.361  20.673  20.142  1.00  0.00            
ATOM  30278  C1  MOL   523      45.532  15.435  12.745  1.00  0.00            
ATOM  30279  C2  MOL   523      44.585  15.713  13.714  1.00  0.00            
ATOM  30280  C3  MOL   523      46.709  16.175  12.638  1.00  0.00            
ATOM  30281  C4  MOL   523      47.674  15.898   11.47  1.00  0.00            
ATOM  30282  N1  MOL   523      48.725  16.799  11.379  1.00  0.00            
ATOM  30283  C5  MOL   523      49.051   17.69  12.348  1.00  0.00            
ATOM  30284  C6  MOL   523      49.707  16.566  10.313  1.00  0.00            
ATOM  30285  C7  MOL   523      50.051  17.618   9.447  1.00  0.00            
ATOM  30286  C8  MOL   523      51.003  17.525   8.454  1.00  0.00            
ATOM  30287  C9  MOL   523      50.389  15.323  10.122  1.00  0.00            
ATOM  30288  C10 MOL   523      51.441  15.241   9.163  1.00  0.00            
ATOM  30289  C11 MOL   523      51.781  16.381   8.413  1.00  0.00            
ATOM  30290  C12 MOL   523      46.821  17.319  13.433  1.00  0.00
[truncated: 113,445 more chars]
