# Supplementary material for: Approaching isotropic charge transport of n-type organic semiconductors with bulky substituents
Source: Commun Chem. 2021 Nov 11;4:155. doi: 10.1038/s42004-021-00583-2 (PMC9814529; doi:10.1038/s42004-021-00583-2)
Supplement: Supplementary file 5 — Supplementary Data 4 [file 42004_2021_583_MOESM5_ESM.txt]

REMARK    GENERATED BY TRJCONV
TITLE     Cy6_BQQDI_297k t= 100000.00000
REMARK    THIS IS A SIMULATION BOX
CRYST1   51.641   53.773  135.481  90.00  98.92  90.00 P 1           1
MODEL        1
ATOM      1  O1  MOL A   1       1.066   3.021  17.575  1.00  0.00            
ATOM      2  C1  MOL A   1       1.066   2.022   2.317  1.00  0.00            
ATOM      3  C2  MOL A   1       1.614   1.901   3.811  1.00  0.00            
ATOM      4  C3  MOL A   1       1.062   3.089   4.664  1.00  0.00            
ATOM      5  C4  MOL A   1       1.471   4.461   4.026  1.00  0.00            
ATOM      6  C5  MOL A   1       1.084   4.603   2.571  1.00  0.00            
ATOM      7  N1  MOL A   1       1.327   3.037   6.175  1.00  0.00            
ATOM      8  C6  MOL A   1        0.28   3.105   7.022  1.00  0.00            
ATOM      9  C7  MOL A   1       0.595   3.117   8.464  1.00  0.00            
ATOM     10  C8  MOL A   1       2.602   3.154   6.674  1.00  0.00            
ATOM     11  C9  MOL A   1       2.849   2.989   8.116  1.00  0.00            
ATOM     12  C10 MOL A   1      -0.457   3.168   9.416  1.00  0.00            
ATOM     13  C11 MOL A   1       1.843   3.057   8.987  1.00  0.00            
ATOM     14  C12 MOL A   1       4.127   2.868   8.602  1.00  0.00            
ATOM     15  C13 MOL A   1      -0.263   3.191  10.762  1.00  0.00            
ATOM     16  C14 MOL A   1       0.994    3.09  11.291  1.00  0.00            
ATOM     17  C15 MOL A   1       2.065   2.977  10.406  1.00  0.00            
ATOM     18  C16 MOL A   1       3.374   2.754  10.793  1.00  0.00            
ATOM     19  N2  MOL A   1        4.39   2.728   9.937  1.00  0.00            
ATOM     20  C17 MOL A   1       1.272   3.094  12.664  1.00  0.00            
ATOM     21  C18 MOL A   1       3.661   2.656  12.154  1.00  0.00            
ATOM     22  C19 MOL A   1       4.936   2.383  12.732  1.00  0.00            
ATOM     23  C20 MOL A   1       5.165   2.449  14.088  1.00  0.00            
ATOM     24  N3  MOL A   1       0.239   3.242  13.521  1.00  0.00            
ATOM     25  C21 MOL A   1       0.485   3.208  14.895  1.00  0.00            
ATOM     26  C22 MOL A   1       2.593   2.967  13.049  1.00  0.00            
ATOM     27  C23 MOL A   1       2.792   2.913  14.421  1.00  0.00            
ATOM     28  C24 MOL A   1       4.021   2.611  14.903  1.00  0.00            
ATOM     29  C25 MOL A   1       1.747   3.063  15.348  1.00  0.00            
ATOM     30  C26 MOL A   1        4.29   2.497  16.392  1.00  0.00            
ATOM     31  C27 MOL A   1        1.98   3.033   16.82  1.00  0.00            
ATOM     32  N4  MOL A   1       3.259   2.857  17.247  1.00  0.00            
ATOM     33  C28 MOL A   1       3.508   2.768  18.731  1.00  0.00            
ATOM     34  C29 MOL A   1        3.04    1.41  19.177  1.00  0.00            
ATOM     35  C30 MOL A   1       3.174   4.029  19.534  1.00  0.00            
ATOM     36  C31 MOL A   1       3.514   3.779  20.992  1.00  0.00            
ATOM     37  C32 MOL A   1       3.218   1.269  20.611  1.00  0.00            
ATOM     38  C33 MOL A   1        2.89    2.51  21.513  1.00  0.00            
ATOM     39  C34 MOL A   1       1.554   3.354   1.759  1.00  0.00            
ATOM     40  O2  MOL A   1       3.537   3.305   5.898  1.00  0.00            
ATOM     41  O3  MOL A   1      -0.838   3.133   6.607  1.00  0.00            
ATOM     42  O4  MOL A   1        5.36   2.163  16.781  1.00  0.00            
ATOM     43  H1  MOL A   1        1.55   1.188   1.765  1.00  0.00            
ATOM     44  H2  MOL A   1       0.006   1.905   2.224  1.00  0.00            
ATOM     45  H3  MOL A   1       2.641   3.385    1.88  1.00  0.00            
ATOM     46  H4  MOL A   1       2.726   2.044    3.74  1.00  0.00            
ATOM     47  H5  MOL A   1       1.292   3.483   0.752  1.00  0.00            
ATOM     48  H6  MOL A   1       1.424    0.94   4.257  1.00  0.00            
ATOM     49  H7  MOL A   1      -0.011   2.971   4.471  1.00  0.00            
ATOM     50  H8  MOL A   1       0.039   4.678   2.545  1.00  0.00            
ATOM     51  H9  MOL A   1       2.511   4.739   4.173  1.00  0.00            
ATOM     52  H10 MOL A   1       1.369   5.495   2.065  1.00  0.00            
ATOM     53  H11 MOL A   1       1.004   5.317    4.54  1.00  0.00            
ATOM     54  H12 MOL A   1       4.951    2.82   7.838  1.00  0.00            
ATOM     55  H13 MOL A   1      -1.494   3.057   9.034  1.00  0.00            
ATOM     56  H14 MOL A   1      -1.125   3.123  11.463  1.00  0.00            
ATOM     57  H15 MOL A   1       5.742   2.082  12.079  1.00  0.00            
ATOM     58  H16 MOL A   1        6.17   2.243  14.528  1.00  0.00            
ATOM     59  H17 MOL A   1      -0.302    3.28  15.584  1.00  0.00            
ATOM     60  H18 MOL A   1       3.535   0.649  18.633  1.00  0.00            
ATOM     61  H19 MOL A   1       4.626   2.733  18.932  1.00  0.00            
ATOM     62  H20 MOL A   1       2.011   1.316   18.92  1.00  0.00            
ATOM     63  H21 MOL A   1       3.651   4.926  19.111  1.00  0.00            
ATOM     64  H22 MOL A   1       2.149   4.216  19.382  1.00  0.00            
ATOM     65  H23 MOL A   1       4.299   1.027  20.832  1.00  0.00            
ATOM     66  H24 MOL A   1       2.708   0.377  20.963  1.00  0.00            
ATOM     67  H25 MOL A   1       4.584   3.692  21.246  1.00  0.00            
ATOM     68  H26 MOL A   1       1.787   2.467  21.616  1.00  0.00            
ATOM     69  H27 MOL A   1       3.076   4.535  21.638  1.00  0.00            
ATOM     70  H28 MOL A   1        3.42   2.232  22.448  1.00  0.00            
ATOM     71  O1  MOL B   2      48.426  52.988  17.317  1.00  0.00            
ATOM     72  C1  MOL B   2      48.109  52.204    2.42  1.00  0.00            
ATOM     73  C2  MOL B   2      48.487  52.251   3.903  1.00  0.00            
ATOM     74  C3  MOL B   2       48.31  53.638   4.554  1.00  0.00            
ATOM     75  C4  MOL B   2      48.958  54.829   3.778  1.00  0.00            
ATOM     76  C5  MOL B   2      48.554  54.686   2.339  1.00  0.00            
ATOM     77  N1  MOL B   2      48.657  53.589   6.007  1.00  0.00            
ATOM     78  C6  MOL B   2      47.586  53.461   6.837  1.00  0.00            
ATOM     79  C7  MOL B   2      47.871   53.34   8.286  1.00  0.00            
ATOM     80  C8  MOL B   2      49.938  53.616   6.416  1.00  0.00            
ATOM     81  C9  MOL B   2      50.167  53.663   7.901  1.00  0.00            
ATOM     82  C10 MOL B   2      46.855  53.086   9.233  1.00  0.00            
ATOM     83  C11 MOL B   2      49.143  53.524   8.789  1.00  0.00            
ATOM     84  C12 MOL B   2      51.429  53.751   8.401  1.00  0.00            
ATOM     85  C13 MOL B   2      47.065  52.982  10.603  1.00  0.00            
ATOM     86  C14 MOL B   2      48.362  53.162  11.072  1.00  0.00            
ATOM     87  C15 MOL B   2      49.394  53.449  10.175  1.00  0.00            
ATOM     88  C16 MOL B   2      50.756  53.562  10.583  1.00  0.00            
ATOM     89  N2  MOL B   2      51.789  53.658    9.72  1.00  0.00            
ATOM     90  C17 MOL B   2      48.649  53.053  12.445  1.00  0.00            
ATOM     91  C18 MOL B   2      50.988  53.579  11.928  1.00  0.00            
ATOM     92  C19 MOL B   2      52.257  53.805  12.455  1.00  0.00            
ATOM     93  C20 MOL B   2      52.487  53.689  13.831  1.00  0.00            
ATOM     94  N3  MOL B   2      47.644  52.885  13.308  1.00  0.00            
ATOM     95  C21 MOL B   2      47.906  52.984  14.642  1.00  0.00            
ATOM     96  C22 MOL B   2      49.937  53.295   12.86  1.00  0.00            
ATOM     97  C23 MOL B   2      50.187  53.305  14.237  1.00  0.00            
ATOM     98  C24 MOL B   2      51.452  53.475  14.766  1.00  0.00            
ATOM     99  C25 MOL B   2       49.15  53.168  15.107  1.00  0.00            
ATOM    100  C26 MOL B   2      51.666  53.314  16.257  1.00  0.00            
ATOM    101  C27 MOL B   2      49.352  53.108  16.565  1.00  0.00            
ATOM    102  N4  MOL B   2      50.591  53.199   17.04  1.00  0.00            
ATOM    103  C28 MOL B   2      50.824   53.25  18.547  1.00  0.00            
ATOM    104  C29 MOL B   2      50.473   51.89  19.233  1.00  0.00            
ATOM    105  C30 MOL B   2      50.135  54.382  19.339  1.00  0.00            
ATOM    106  C31 MOL B   2      50.544   54.37  20.853  1.00  0.00            
ATOM    107  C32 MOL B   2      50.887   51.85   20.72  1.00  0.00            
ATOM    108  C33 MOL B   2       50.31  53.021  21.472  1.00  0.00            
ATOM    109  C34 MOL B   2       48.84  53.388   1.681  1.00  0.00            
ATOM    110  O2  MOL B   2      50.879   53.55   5.693  1.00  0.00            
ATOM    111  O3  MOL B   2      46.422  53.499   6.456  1.00  0.00            
ATOM    112  O4  MOL B   2      52.817  53.417  16.605  1.00  0.00            
ATOM    113  H1  MOL B   2      48.351  51.211   2.052  1.00  0.00            
ATOM    114  H2  MOL B   2      47.021  52.362   2.438  1.00  0.00            
ATOM    115  H3  MOL B   2      49.945   53.31   1.565  1.00  0.00            
ATOM    116  H4  MOL B   2      49.534  52.014   4.066  1.00  0.00            
ATOM    117  H5  MOL B   2      48.394  53.426   0.691  1.00  0.00            
ATOM    118  H6  MOL B   2      47.997  51.435   4.383  1.00  0.00            
ATOM    119  H7  MOL B   2       47.23  53.781   4.442  1.00  0.00            
ATOM    120  H8  MOL B   2      47.464  54.878   2.269  1.00  0.00            
ATOM    121  H9  MOL B   2      50.053  54.783   3.892  1.00  0.00            
ATOM    122  H10 MOL B   2      49.075  55.477   1.778  1.00  0.00            
ATOM    123  H11 MOL B   2      48.641  55.782   4.245  1.00  0.00            
ATOM    124  H12 MOL B   2      52.251  53.687   7.706  1.00  0.00            
ATOM    125  H13 MOL B   2      45.859  52.905    8.87  1.00  0.00            
ATOM    126  H14 MOL B   2      46.246  52.648  11.294  1.00  0.00            
ATOM    127  H15 MOL B   2      53.135  54.098  11.807  1.00  0.00            
ATOM    128  H16 MOL B   2      53.519  53.816  14.269  1.00  0.00            
ATOM    129  H17 MOL B   2      47.057  52.936   15.26  1.00  0.00            
ATOM    130  H18 MOL B   2      50.955  51.136   18.65  1.00  0.00            
ATOM    131  H19 MOL B   2      51.921  53.526  18.625  1.00  0.00            
ATOM    132  H20 MOL B   2      49.448  51.677  19.168  1.00  0.00            
ATOM    133  H21 MOL B   2       50.43  55.327  18.776  1.00  0.00            
ATOM    134  H22 MOL B   2      49.075  54.298   19.24  1.00  0.00            
ATOM    135  H23 MOL B   2      51.953  51.918  20.803  1.00  0.00            
ATOM    136  H24 MOL B   2      50.599  50.993  21.339  1.00  0.00            
ATOM    137  H25 MOL B   2      51.506   54.65  20.919  1.00  0.00            
ATOM    138  H26 MOL B   2      49.277  52.787  21.573  1.00  0.00            
ATOM    139  H27 MOL B   2      49.847   55.17  21.265  1.00  0.00            
ATOM    140  H28 MOL B   2      50.626  53.003  22.499  1.00  0.00            
ATOM    841  O1  MOL M  13         0.8   9.441  17.171  1.00  0.00            
ATOM    842  C1  MOL M  13       0.861   8.807   2.351  1.00  0.00            
ATOM    843  C2  MOL M  13       1.308   8.793   3.848  1.00  0.00            
ATOM    844  C3  MOL M  13         1.0  10.135   4.556  1.00  0.00            
ATOM    845  C4  MOL M  13       1.546  11.386   3.872  1.00  0.00            
ATOM    846  C5  MOL M  13       1.077  11.372   2.365  1.00  0.00            
ATOM    847  N1  MOL M  13       1.241   10.07   6.052  1.00  0.00            
ATOM    848  C6  MOL M  13       0.158  10.033   6.859  1.00  0.00            
ATOM    849  C7  MOL M  13       0.431   9.918   8.328  1.00  0.00            
ATOM    850  C8  MOL M  13       2.515   9.919   6.489  1.00  0.00            
ATOM    851  C9  MOL M  13       2.774   9.913   7.964  1.00  0.00            
ATOM    852  C10 MOL M  13      -0.638   9.978   9.276  1.00  0.00            
ATOM    853  C11 MOL M  13       1.728    9.88   8.855  1.00  0.00            
ATOM    854  C12 MOL M  13       4.047   9.674   8.427  1.00  0.00            
ATOM    855  C13 MOL M  13      -0.371    9.98  10.603  1.00  0.00            
ATOM    856  C14 MOL M  13       0.909   9.735  11.105  1.00  0.00            
ATOM    857  C15 MOL M  13        1.96   9.688  10.204  1.00  0.00            
ATOM    858  C16 MOL M  13       3.276   9.527  10.613  1.00  0.00            
ATOM    859  N2  MOL M  13       4.312   9.402   9.741  1.00  0.00            
ATOM    860  C17 MOL M  13       1.103   9.614  12.455  1.00  0.00            
ATOM    861  C18 MOL M  13       3.481   9.476  12.012  1.00  0.00            
ATOM    862  C19 MOL M  13       4.768   9.297  12.482  1.00  0.00            
ATOM    863  C20 MOL M  13       4.986   9.215  13.831  1.00  0.00            
ATOM    864  N3  MOL M  13        0.12    9.68  13.311  1.00  0.00            
ATOM    865  C21 MOL M  13       0.324   9.737  14.623  1.00  0.00            
ATOM    866  C22 MOL M  13        2.44   9.546  12.892  1.00  0.00            
ATOM    867  C23 MOL M  13       2.675   9.405  14.266  1.00  0.00            
ATOM    868  C24 MOL M  13       3.938   9.264   14.77  1.00  0.00            
ATOM    869  C25 MOL M  13       1.648   9.641  15.128  1.00  0.00            
ATOM    870  C26 MOL M  13       4.156   9.311  16.267  1.00  0.00            
ATOM    871  C27 MOL M  13       1.834   9.518  16.593  1.00  0.00            
ATOM    872  N4  MOL M  13       3.079   9.339  17.104  1.00  0.00            
ATOM    873  C28 MOL M  13       3.321   9.327  18.528  1.00  0.00            
ATOM    874  C29 MOL M  13       2.843    7.98  19.154  1.00  0.00            
ATOM    875  C30 MOL M  13       2.721  10.506  19.321  1.00  0.00            
ATOM    876  C31 MOL M  13       3.109  10.511  20.833  1.00  0.00            
ATOM    877  C32 MOL M  13       3.172   7.908  20.701  1.00  0.00            
ATOM    878  C33 MOL M  13       2.581   9.163  21.365  1.00  0.00            
ATOM    879  C34 MOL M  13         1.4  10.032   1.662  1.00  0.00            
ATOM    880  O2  MOL M  13       3.474   9.732   5.782  1.00  0.00            
ATOM    881  O3  MOL M  13      -0.991  10.042   6.517  1.00  0.00            
ATOM    882  O4  MOL M  13       5.301   9.314  16.696  1.00  0.00            
ATOM    883  H1  MOL M  13       1.077   7.873   1.769  1.00  0.00            
ATOM    884  H2  MOL M  13      -0.222   8.822   2.394  1.00  0.00            
ATOM    885  H3  MOL M  13       2.501   10.09   1.501  1.00  0.00            
ATOM    886  H4  MOL M  13       2.361   8.518   3.859  1.00  0.00            
ATOM    887  H5  MOL M  13       1.122   9.957   0.597  1.00  0.00            
ATOM    888  H6  MOL M  13       0.741   7.915   4.401  1.00  0.00            
ATOM    889  H7  MOL M  13      -0.099  10.205   4.412  1.00  0.00            
ATOM    890  H8  MOL M  13       0.066  11.653   2.393  1.00  0.00            
ATOM    891  H9  MOL M  13       2.659  11.341   3.825  1.00  0.00            
ATOM    892  H10 MOL M  13        1.52  12.212   1.742  1.00  0.00            
ATOM    893  H11 MOL M  13       1.219  12.336   4.361  1.00  0.00            
ATOM    894  H12 MOL M  13       4.879   9.532   7.743  1.00  0.00            
ATOM    895  H13 MOL M  13      -1.714  10.065   9.045  1.00  0.00            
ATOM    896  H14 MOL M  13      -1.195   9.958  11.263  1.00  0.00            
ATOM    897  H15 MOL M  13       5.631   9.181    11.8  1.00  0.00            
ATOM    898  H16 MOL M  13       6.055    9.08  14.162  1.00  0.00            
ATOM    899  H17 MOL M  13      -0.495   9.896  15.283  1.00  0.00            
ATOM    900  H18 MOL M  13       3.351   7.154  18.741  1.00  0.00            
ATOM    901  H19 MOL M  13        4.37   9.377   18.82  1.00  0.00            
ATOM    902  H20 MOL M  13       1.738   7.718  18.982  1.00  0.00            
ATOM    903  H21 MOL M  13       3.053  11.408  18.843  1.00  0.00            
ATOM    904  H22 MOL M  13       1.595  10.503  19.296  1.00  0.00            
ATOM    905  H23 MOL M  13       4.215   7.805  20.875  1.00  0.00            
ATOM    906  H24 MOL M  13       2.787   6.959  21.177  1.00  0.00            
ATOM    907  H25 MOL M  13       4.137  10.709  21.045  1.00  0.00            
ATOM    908  H26 MOL M  13       1.537    9.07  21.197  1.00  0.00            
ATOM    909  H27 MOL M  13       2.505  11.261  21.331  1.00  0.00            
ATOM    910  H28 MOL M  13       2.941    9.06  22.433  1.00  0.00            
ATOM    911  O1  MOL N  14       47.91   5.756  17.534  1.00  0.00            
ATOM    912  C1  MOL N  14      48.461   5.322   2.394  1.00  0.00            
ATOM    913  C2  MOL N  14      48.765   5.226   3.924  1.00  0.00            
ATOM    914  C3  MOL N  14      48.298   6.471   4.705  1.00  0.00            
ATOM    915  C4  MOL N  14       48.69   7.787   4.012  1.00  0.00            
ATOM    916  C5  MOL N  14      48.268   7.898   2.529  1.00  0.00            
ATOM    917  N1  MOL N  14      48.535   6.434   6.188  1.00  0.00            
ATOM    918  C6  MOL N  14      47.445   6.532   6.995  1.00  0.00            
ATOM    919  C7  MOL N  14       47.63   6.326   8.488  1.00  0.00            
ATOM    920  C8  MOL N  14      49.826   6.388   6.643  1.00  0.00            
ATOM    921  C9  MOL N  14      50.024    6.45   8.135  1.00  0.00            
ATOM    922  C10 MOL N  14      46.498   6.175   9.331  1.00  0.00            
ATOM    923  C11 MOL N  14      48.954    6.37   8.987  1.00  0.00            
ATOM    924  C12 MOL N  14      51.358   6.494   8.646  1.00  0.00            
ATOM    925  C13 MOL N  14      46.755   6.074  10.704  1.00  0.00            
ATOM    926  C14 MOL N  14      48.056   6.155  11.251  1.00  0.00            
ATOM    927  C15 MOL N  14       49.16   6.251  10.373  1.00  0.00            
ATOM    928  C16 MOL N  14      50.503   6.358  10.819  1.00  0.00            
ATOM    929  N2  MOL N  14      51.593   6.393   9.952  1.00  0.00            
ATOM    930  C17 MOL N  14      48.288   6.044  12.629  1.00  0.00            
ATOM    931  C18 MOL N  14      50.682   6.374  12.201  1.00  0.00            
ATOM    932  C19 MOL N  14      51.965    6.54  12.773  1.00  0.00            
ATOM    933  C20 MOL N  14      52.189   6.348   14.08  1.00  0.00            
ATOM    934  N3  MOL N  14      47.294   5.831  13.535  1.00  0.00            
ATOM    935  C21 MOL N  14       47.49   5.738  14.856  1.00  0.00            
ATOM    936  C22 MOL N  14      49.596   6.157  13.042  1.00  0.00            
ATOM    937  C23 MOL N  14      49.802   6.062  14.408  1.00  0.00            
ATOM    938  C24 MOL N  14      51.112   6.256  14.921  1.00  0.00            
ATOM    939  C25 MOL N  14      48.761   5.869  15.322  1.00  0.00            
ATOM    940  C26 MOL N  14      51.311   6.134  16.467  1.00  0.00            
ATOM    941  C27 MOL N  14      48.945   5.829   16.83  1.00  0.00            
ATOM    942  N4  MOL N  14      50.244   5.953  17.317  1.00  0.00            
ATOM    943  C28 MOL N  14       50.44   5.995  18.767  1.00  0.00            
ATOM    944  C29 MOL N  14      50.162   4.675  19.463  1.00  0.00            
ATOM    945  C30 MOL N  14       49.82   7.215  19.435  1.00  0.00            
ATOM    946  C31 MOL N  14      50.299   7.344  20.897  1.00  0.00            
ATOM    947  C32 MOL N  14      50.657    4.75  20.985  1.00  0.00            
ATOM    948  C33 MOL N  14       49.99   5.971  21.625  1.00  0.00            
ATOM    949  C34 MOL N  14      48.993   6.678   1.864  1.00  0.00            
ATOM    950  O2  MOL N  14      50.769   6.349   5.883  1.00  0.00            
ATOM    951  O3  MOL N  14      46.302   6.663    6.62  1.00  0.00            
ATOM    952  O4  MOL N  14      52.449   6.233  16.885  1.00  0.00            
ATOM    953  H1  MOL N  14      49.063   4.577   1.931  1.00  0.00            
ATOM    954  H2  MOL N  14      47.402   5.193   2.092  1.00  0.00            
ATOM    955  H3  MOL N  14      50.092   6.749   1.894  1.00  0.00            
ATOM    956  H4  MOL N  14       49.81   4.956   4.059  1.00  0.00            
ATOM    957  H5  MOL N  14      48.727   6.681   0.836  1.00  0.00            
ATOM    958  H6  MOL N  14      48.217   4.311   4.353  1.00  0.00            
ATOM    959  H7  MOL N  14      47.227   6.388   4.505  1.00  0.00            
ATOM    960  H8  MOL N  14      47.175   7.735   2.418  1.00  0.00            
ATOM    961  H9  MOL N  14       49.78   7.797   4.047  1.00  0.00            
ATOM    962  H10 MOL N  14      48.544   8.822   2.067  1.00  0.00            
ATOM    963  H11 MOL N  14      48.484     8.7   4.603  1.00  0.00            
ATOM    964  H12 MOL N  14      52.194   6.447   7.935  1.00  0.00            
ATOM    965  H13 MOL N  14      45.428   6.251   8.949  1.00  0.00            
ATOM    966  H14 MOL N  14      45.992   5.881  11.417  1.00  0.00            
ATOM    967  H15 MOL N  14      52.748   6.528  12.119  1.00  0.00            
ATOM    968  H16 MOL N  14      53.176   6.312  14.523  1.00  0.00            
ATOM    969  H17 MOL N  14      46.624   5.572  15.541  1.00  0.00            
ATOM    970  H18 MOL N  14      50.697   3.814  18.949  1.00  0.00            
ATOM    971  H19 MOL N  14      51.466   6.151  19.091  1.00  0.00            
ATOM    972  H20 MOL N  14      49.107   4.502  19.516  1.00  0.00            
ATOM    973  H21 MOL N  14      50.084   8.125  18.978  1.00  0.00            
ATOM    974  H22 MOL N  14      48.709   7.264  19.362  1.00  0.00            
ATOM    975  H23 MOL N  14      51.786   4.692  21.091  1.00  0.00            
ATOM    976  H24 MOL N  14      50.297   3.902  21.614  1.00  0.00            
ATOM    977  H25 MOL N  14      51.362   7.632  21.056  1.00  0.00            
ATOM    978  H26 MOL N  14      48.959   5.834  21.591  1.00  0.00            
ATOM    979  H27 MOL N  14      49.694   8.126  21.337  1.00  0.00            
ATOM    980  H28 MOL N  14      50.307   6.087  22.661  1.00  0.00            
ATOM   1681  O1  MOL Y  25       0.981  15.947  17.535  1.00  0.00            
ATOM   1682  C1  MOL Y  25       1.125   15.48   2.464  1.00  0.00            
ATOM   1683  C2  MOL Y  25       1.415  15.324   3.991  1.00  0.00            
ATOM   1684  C3  MOL Y  25       1.103  16.612   4.783  1.00  0.00            
ATOM   1685  C4  MOL Y  25       1.643  17.929   4.139  1.00  0.00            
ATOM   1686  C5  MOL Y  25        1.35   18.02   2.632  1.00  0.00            
ATOM   1687  N1  MOL Y  25       1.403  16.397   6.182  1.00  0.00            
ATOM   1688  C6  MOL Y  25       0.356  16.415   7.053  1.00  0.00            
ATOM   1689  C7  MOL Y  25       0.639  16.416   8.493  1.00  0.00            
ATOM   1690  C8  MOL Y  25       2.731  16.352    6.62  1.00  0.00            
ATOM   1691  C9  MOL Y  25       2.947  16.394   8.068  1.00  0.00            
ATOM   1692  C10 MOL Y  25      -0.424  16.462   9.386  1.00  0.00            
ATOM   1693  C11 MOL Y  25        1.91  16.402   8.999  1.00  0.00            
ATOM   1694  C12 MOL Y  25       4.224  16.312   8.546  1.00  0.00            
ATOM   1695  C13 MOL Y  25      -0.188  16.499  10.772  1.00  0.00            
ATOM   1696  C14 MOL Y  25       1.108  16.439  11.252  1.00  0.00            
ATOM   1697  C15 MOL Y  25       2.181  16.393  10.359  1.00  0.00            
ATOM   1698  C16 MOL Y  25       3.515  16.283  10.766  1.00  0.00            
ATOM   1699  N2  MOL Y  25       4.561  16.282   9.837  1.00  0.00            
ATOM   1700  C17 MOL Y  25        1.27  16.454  12.639  1.00  0.00            
ATOM   1701  C18 MOL Y  25        3.68  16.205  12.168  1.00  0.00            
ATOM   1702  C19 MOL Y  25       4.951  16.037  12.718  1.00  0.00            
ATOM   1703  C20 MOL Y  25       5.115  16.002  14.092  1.00  0.00            
ATOM   1704  N3  MOL Y  25       0.249  16.607  13.516  1.00  0.00            
ATOM   1705  C21 MOL Y  25       0.431  16.448  14.883  1.00  0.00            
ATOM   1706  C22 MOL Y  25       2.565  16.261  13.083  1.00  0.00            
ATOM   1707  C23 MOL Y  25       2.816  16.228  14.468  1.00  0.00            
ATOM   1708  C24 MOL Y  25       4.052  16.009  14.983  1.00  0.00            
ATOM   1709  C25 MOL Y  25       1.736  16.249  15.368  1.00  0.00            
ATOM   1710  C26 MOL Y  25       4.295  15.927  16.459  1.00  0.00            
ATOM   1711  C27 MOL Y  25       1.943  15.986  16.826  1.00  0.00            
ATOM   1712  N4  MOL Y  25        3.23  15.996  17.284  1.00  0.00            
ATOM   1713  C28 MOL Y  25       3.401  16.052  18.747  1.00  0.00            
ATOM   1714  C29 MOL Y  25       2.907   14.72  19.421  1.00  0.00            
ATOM   1715  C30 MOL Y  25       2.905  17.354  19.516  1.00  0.00            
ATOM   1716  C31 MOL Y  25       3.228  17.216  21.062  1.00  0.00            
ATOM   1717  C32 MOL Y  25        3.16  14.634  20.913  1.00  0.00            
ATOM   1718  C33 MOL Y  25       2.663  15.925  21.645  1.00  0.00            
ATOM   1719  C34 MOL Y  25       1.868  16.726   1.888  1.00  0.00            
ATOM   1720  O2  MOL Y  25       3.717  16.291   5.897  1.00  0.00            
ATOM   1721  O3  MOL Y  25      -0.774    16.5   6.613  1.00  0.00            
ATOM   1722  O4  MOL Y  25       5.469  15.901   16.86  1.00  0.00            
ATOM   1723  H1  MOL Y  25       1.417  14.596   1.936  1.00  0.00            
ATOM   1724  H2  MOL Y  25       0.033  15.625   2.345  1.00  0.00            
ATOM   1725  H3  MOL Y  25       2.934  16.642   2.034  1.00  0.00            
ATOM   1726  H4  MOL Y  25       2.403  15.095   4.144  1.00  0.00            
ATOM   1727  H5  MOL Y  25        1.68   16.71   0.813  1.00  0.00            
ATOM   1728  H6  MOL Y  25       0.803  14.546   4.385  1.00  0.00            
ATOM   1729  H7  MOL Y  25       0.095  16.802   4.618  1.00  0.00            
ATOM   1730  H8  MOL Y  25       0.285  18.171   2.478  1.00  0.00            
ATOM   1731  H9  MOL Y  25       2.705  17.949   4.344  1.00  0.00            
ATOM   1732  H10 MOL Y  25       1.901  18.917   2.265  1.00  0.00            
ATOM   1733  H11 MOL Y  25        1.25  18.793   4.678  1.00  0.00            
ATOM   1734  H12 MOL Y  25        5.09  16.445   7.905  1.00  0.00            
ATOM   1735  H13 MOL Y  25      -1.428  16.633   8.941  1.00  0.00            
ATOM   1736  H14 MOL Y  25      -1.078  16.603  11.457  1.00  0.00            
ATOM   1737  H15 MOL Y  25       5.791  15.979  12.015  1.00  0.00            
ATOM   1738  H16 MOL Y  25       6.148  16.026  14.468  1.00  0.00            
ATOM   1739  H17 MOL Y  25      -0.421  16.534  15.521  1.00  0.00            
ATOM   1740  H18 MOL Y  25       3.206  13.853   18.84  1.00  0.00            
ATOM   1741  H19 MOL Y  25       4.457  15.998  18.936  1.00  0.00            
ATOM   1742  H20 MOL Y  25       1.821  14.608  19.367  1.00  0.00            
ATOM   1743  H21 MOL Y  25       3.316  18.288   18.99  1.00  0.00            
ATOM   1744  H22 MOL Y  25       1.811  17.418   19.39  1.00  0.00            
ATOM   1745  H23 MOL Y  25       4.204  14.499  21.034  1.00  0.00            
ATOM   1746  H24 MOL Y  25       2.651  13.731  21.355  1.00  0.00            
ATOM   1747  H25 MOL Y  25       4.272  17.222  21.232  1.00  0.00            
ATOM   1748  H26 MOL Y  25       1.564   15.92  21.626  1.00  0.00            
ATOM   1749  H27 MOL Y  25       2.746  18.057  21.523  1.00  0.00            
ATOM   1750  H28 MOL Y  25       2.981  15.905  22.721  1.00  0.00            
ATOM   1751  O1  MOL Z  26      48.203  12.521  17.579  1.00  0.00            
ATOM   1752  C1  MOL Z  26      48.729  11.999   2.465  1.00  0.00            
ATOM   1753  C2  MOL Z  26      49.181  11.989   3.945  1.00  0.00            
ATOM   1754  C3  MOL Z  26      48.721  13.221   4.756  1.00  0.00            
ATOM   1755  C4  MOL Z  26      49.081  14.608    4.09  1.00  0.00            
ATOM   1756  C5  MOL Z  26      48.456  14.579   2.704  1.00  0.00            
ATOM   1757  N1  MOL Z  26      48.837  13.285   6.228  1.00  0.00            
ATOM   1758  C6  MOL Z  26      47.719  13.183   7.002  1.00  0.00            
ATOM   1759  C7  MOL Z  26      47.947  13.144   8.491  1.00  0.00            
ATOM   1760  C8  MOL Z  26      50.108  13.301   6.749  1.00  0.00            
ATOM   1761  C9  MOL Z  26      50.265  13.284   8.202  1.00  0.00            
ATOM   1762  C10 MOL Z  26      46.837  12.988    9.33  1.00  0.00            
ATOM   1763  C11 MOL Z  26      49.207  13.193   9.048  1.00  0.00            
ATOM   1764  C12 MOL Z  26      51.493  13.269   8.686  1.00  0.00            
ATOM   1765  C13 MOL Z  26      47.078  12.879  10.726  1.00  0.00            
ATOM   1766  C14 MOL Z  26      48.351  12.978  11.294  1.00  0.00            
ATOM   1767  C15 MOL Z  26      49.425  13.046  10.459  1.00  0.00            
ATOM   1768  C16 MOL Z  26      50.742  13.138  10.897  1.00  0.00            
ATOM   1769  N2  MOL Z  26      51.753   13.26  10.023  1.00  0.00            
ATOM   1770  C17 MOL Z  26       48.54  12.894  12.677  1.00  0.00            
ATOM   1771  C18 MOL Z  26       50.98   13.07  12.294  1.00  0.00            
ATOM   1772  C19 MOL Z  26      52.298  13.207  12.847  1.00  0.00            
ATOM   1773  C20 MOL Z  26      52.519  12.953  14.211  1.00  0.00            
ATOM   1774  N3  MOL Z  26      47.494  12.976  13.516  1.00  0.00            
ATOM   1775  C21 MOL Z  26       47.69  12.872  14.833  1.00  0.00            
ATOM   1776  C22 MOL Z  26      49.889  12.923  13.169  1.00  0.00            
ATOM   1777  C23 MOL Z  26      50.078  12.895  14.576  1.00  0.00            
ATOM   1778  C24 MOL Z  26      51.378  12.844  15.089  1.00  0.00            
ATOM   1779  C25 MOL Z  26      48.989  12.828  15.417  1.00  0.00            
ATOM   1780  C26 MOL Z  26      51.534  12.747  16.598  1.00  0.00            
ATOM   1781  C27 MOL Z  26      49.155  12.709  16.864  1.00  0.00            
ATOM   1782  N4  MOL Z  26      50.402  12.758  17.368  1.00  0.00            
ATOM   1783  C28 MOL Z  26      50.623  12.761  18.868  1.00  0.00            
ATOM   1784  C29 MOL Z  26      50.344  11.337  19.428  1.00  0.00            
ATOM   1785  C30 MOL Z  26      49.798  13.884  19.491  1.00  0.00            
ATOM   1786  C31 MOL Z  26      50.165  13.934  21.059  1.00  0.00            
ATOM   1787  C32 MOL Z  26      50.729  11.359  20.927  1.00  0.00            
ATOM   1788  C33 MOL Z  26      50.148  12.556  21.708  1.00  0.00            
ATOM   1789  C34 MOL Z  26      49.017  13.369   1.886  1.00  0.00            
ATOM   1790  O2  MOL Z  26      51.132  13.278   6.045  1.00  0.00            
ATOM   1791  O3  MOL Z  26      46.617  12.923   6.574  1.00  0.00            
ATOM   1792  O4  MOL Z  26      52.668  12.543  17.006  1.00  0.00            
ATOM   1793  H1  MOL Z  26       49.21  11.219   1.856  1.00  0.00            
ATOM   1794  H2  MOL Z  26      47.672  11.761   2.378  1.00  0.00            
ATOM   1795  H3  MOL Z  26      50.066  13.606   1.725  1.00  0.00            
ATOM   1796  H4  MOL Z  26      50.192  12.006   3.828  1.00  0.00            
ATOM   1797  H5  MOL Z  26      48.524  13.486   0.914  1.00  0.00            
ATOM   1798  H6  MOL Z  26      48.841   11.06   4.425  1.00  0.00            
ATOM   1799  H7  MOL Z  26      47.647  13.236   4.564  1.00  0.00            
ATOM   1800  H8  MOL Z  26      47.391   14.45   2.766  1.00  0.00            
ATOM   1801  H9  MOL Z  26      50.139  14.747   4.016  1.00  0.00            
ATOM   1802  H10 MOL Z  26      48.617  15.498   2.151  1.00  0.00            
ATOM   1803  H11 MOL Z  26      48.685  15.374   4.719  1.00  0.00            
ATOM   1804  H12 MOL Z  26      52.344  13.408    8.04  1.00  0.00            
ATOM   1805  H13 MOL Z  26      45.768  12.978   8.996  1.00  0.00            
ATOM   1806  H14 MOL Z  26      46.275  12.828  11.477  1.00  0.00            
ATOM   1807  H15 MOL Z  26      53.181  13.435  12.259  1.00  0.00            
ATOM   1808  H16 MOL Z  26       53.55  13.023  14.542  1.00  0.00            
ATOM   1809  H17 MOL Z  26      46.849  12.686  15.434  1.00  0.00            
ATOM   1810  H18 MOL Z  26       50.87  10.469   18.96  1.00  0.00            
ATOM   1811  H19 MOL Z  26      51.697  13.004  19.127  1.00  0.00            
ATOM   1812  H20 MOL Z  26      49.225   11.18  19.325  1.00  0.00            
ATOM   1813  H21 MOL Z  26      50.089  14.866  19.031  1.00  0.00            
ATOM   1814  H22 MOL Z  26      48.701  13.723  19.579  1.00  0.00            
ATOM   1815  H23 MOL Z  26      51.803    11.4   20.89  1.00  0.00            
ATOM   1816  H24 MOL Z  26      50.402  10.452  21.449  1.00  0.00            
ATOM   1817  H25 MOL Z  26      51.206  14.261  21.026  1.00  0.00            
ATOM   1818  H26 MOL Z  26       49.04  12.442  21.848  1.00  0.00            
ATOM   1819  H27 MOL Z  26      49.517  14.722  21.618  1.00  0.00            
ATOM   1820  H28 MOL Z  26      50.571  12.675  22.666  1.00  0.00            
ATOM   2521  O1  MOL k  37       0.901  23.175   17.61  1.00  0.00            
ATOM   2522  C1  MOL k  37       0.703  21.957   2.712  1.00  0.00            
ATOM   2523  C2  MOL k  37       1.358  21.928    4.18  1.00  0.00            
ATOM   2524  C3  MOL k  37       1.098  23.368   4.803  1.00  0.00            
ATOM   2525  C4  MOL k  37       1.761  24.485    4.01  1.00  0.00            
ATOM   2526  C5  MOL k  37       1.213  24.365    2.58  1.00  0.00            
ATOM   2527  N1  MOL k  37       1.317  23.391   6.268  1.00  0.00            
ATOM   2528  C6  MOL k  37       0.271  23.497   7.133  1.00  0.00            
ATOM   2529  C7  MOL k  37       0.524  23.367   8.618  1.00  0.00            
ATOM   2530  C8  MOL k  37       2.594  23.236   6.678  1.00  0.00            
ATOM   2531  C9  MOL k  37       2.908  23.237   8.173  1.00  0.00            
ATOM   2532  C10 MOL k  37       -0.57  23.363   9.526  1.00  0.00            
ATOM   2533  C11 MOL k  37       1.812  23.244   9.088  1.00  0.00            
ATOM   2534  C12 MOL k  37       4.218  23.107   8.659  1.00  0.00            
ATOM   2535  C13 MOL k  37       -0.35  23.375  10.889  1.00  0.00            
ATOM   2536  C14 MOL k  37       0.984  23.177  11.343  1.00  0.00            
ATOM   2537  C15 MOL k  37       2.025  23.125  10.464  1.00  0.00            
ATOM   2538  C16 MOL k  37       3.314  22.978  10.871  1.00  0.00            
ATOM   2539  N2  MOL k  37        4.38  22.983   9.987  1.00  0.00            
ATOM   2540  C17 MOL k  37       1.136  23.278  12.723  1.00  0.00            
ATOM   2541  C18 MOL k  37       3.536  23.034  12.283  1.00  0.00            
ATOM   2542  C19 MOL k  37       4.817  22.848   12.81  1.00  0.00            
ATOM   2543  C20 MOL k  37       5.076  22.851  14.169  1.00  0.00            
ATOM   2544  N3  MOL k  37       0.101  23.219  13.595  1.00  0.00            
ATOM   2545  C21 MOL k  37       0.318  23.182  14.905  1.00  0.00            
ATOM   2546  C22 MOL k  37       2.456  23.209  13.194  1.00  0.00            
ATOM   2547  C23 MOL k  37       2.683  23.165  14.561  1.00  0.00            
ATOM   2548  C24 MOL k  37        4.01  23.088  15.081  1.00  0.00            
ATOM   2549  C25 MOL k  37       1.622  23.187   15.41  1.00  0.00            
ATOM   2550  C26 MOL k  37       4.241  23.034  16.532  1.00  0.00            
ATOM   2551  C27 MOL k  37        1.85  23.163  16.882  1.00  0.00            
ATOM   2552  N4  MOL k  37       3.147  23.062  17.346  1.00  0.00            
ATOM   2553  C28 MOL k  37       3.372  22.932    18.8  1.00  0.00            
ATOM   2554  C29 MOL k  37       2.785  21.601  19.409  1.00  0.00            
ATOM   2555  C30 MOL k  37       3.063  24.213  19.627  1.00  0.00            
ATOM   2556  C31 MOL k  37        3.56   23.99  21.032  1.00  0.00            
ATOM   2557  C32 MOL k  37       3.031  21.467  20.897  1.00  0.00            
ATOM   2558  C33 MOL k  37       2.752  22.788  21.655  1.00  0.00            
ATOM   2559  C34 MOL k  37       1.483  22.986   1.955  1.00  0.00            
ATOM   2560  O2  MOL k  37       3.507  23.127   5.934  1.00  0.00            
ATOM   2561  O3  MOL k  37      -0.833   23.68   6.687  1.00  0.00            
ATOM   2562  O4  MOL k  37       5.329  22.877  16.996  1.00  0.00            
ATOM   2563  H1  MOL k  37        0.85  20.932   2.237  1.00  0.00            
ATOM   2564  H2  MOL k  37      -0.386  22.209   2.669  1.00  0.00            
ATOM   2565  H3  MOL k  37       2.575  22.862   1.807  1.00  0.00            
ATOM   2566  H4  MOL k  37       2.456  21.697   4.074  1.00  0.00            
ATOM   2567  H5  MOL k  37       1.182  22.961   0.942  1.00  0.00            
ATOM   2568  H6  MOL k  37       1.021   21.16   4.812  1.00  0.00            
ATOM   2569  H7  MOL k  37       0.036  23.575   4.656  1.00  0.00            
ATOM   2570  H8  MOL k  37       0.108  24.461   2.562  1.00  0.00            
ATOM   2571  H9  MOL k  37       2.834  24.666   4.011  1.00  0.00            
ATOM   2572  H10 MOL k  37       1.649  25.141   1.932  1.00  0.00            
ATOM   2573  H11 MOL k  37       1.339  25.474   4.344  1.00  0.00            
ATOM   2574  H12 MOL k  37       5.141  23.028   7.994  1.00  0.00            
ATOM   2575  H13 MOL k  37      -1.571  23.282   9.194  1.00  0.00            
ATOM   2576  H14 MOL k  37      -1.192  23.426  11.524  1.00  0.00            
ATOM   2577  H15 MOL k  37       5.567  22.529  12.115  1.00  0.00            
ATOM   2578  H16 MOL k  37       6.038  22.564  14.531  1.00  0.00            
ATOM   2579  H17 MOL k  37       -0.59  23.307  15.541  1.00  0.00            
ATOM   2580  H18 MOL k  37       3.031  20.659  18.901  1.00  0.00            
ATOM   2581  H19 MOL k  37        4.46   22.67  18.974  1.00  0.00            
ATOM   2582  H20 MOL k  37       1.719  21.587  19.292  1.00  0.00            
ATOM   2583  H21 MOL k  37       3.706  24.992  19.165  1.00  0.00            
ATOM   2584  H22 MOL k  37       1.994  24.471  19.615  1.00  0.00            
ATOM   2585  H23 MOL k  37       4.078  21.211   21.08  1.00  0.00            
ATOM   2586  H24 MOL k  37        2.41  20.631  21.295  1.00  0.00            
ATOM   2587  H25 MOL k  37       4.643  23.807  21.188  1.00  0.00            
ATOM   2588  H26 MOL k  37       1.695  22.929  21.531  1.00  0.00            
ATOM   2589  H27 MOL k  37       3.271  24.798  21.672  1.00  0.00            
ATOM   2590  H28 MOL k  37       3.057   22.75  22.703  1.00  0.00            
ATOM   2591  O1  MOL l  38      48.087  19.731  17.506  1.00  0.00            
ATOM   2592  C1  MOL l  38      48.292  18.556   2.537  1.00  0.00            
ATOM   2593  C2  MOL l  38      48.835  18.539   3.989  1.00  0.00            
ATOM   2594  C3  MOL l  38      48.239  19.773   4.744  1.00  0.00            
ATOM   2595  C4  MOL l  38      48.654   21.15   4.133  1.00  0.00            
ATOM   2596  C5  MOL l  38      48.309  21.147   2.624  1.00  0.00            
ATOM   2597  N1  MOL l  38      48.398  19.773   6.176  1.00  0.00            
ATOM   2598  C6  MOL l  38      47.306  19.738   6.994  1.00  0.00            
ATOM   2599  C7  MOL l  38      47.536  19.707   8.508  1.00  0.00            
ATOM   2600  C8  MOL l  38      49.678   19.82   6.633  1.00  0.00            
ATOM   2601  C9  MOL l  38      49.899  19.923   8.091  1.00  0.00            
ATOM   2602  C10 MOL l  38      46.485  19.593   9.409  1.00  0.00            
ATOM   2603  C11 MOL l  38      48.868  19.815   8.976  1.00  0.00            
ATOM   2604  C12 MOL l  38      51.249  19.982   8.502  1.00  0.00            
ATOM   2605  C13 MOL l  38       46.78  19.587  10.783  1.00  0.00            
ATOM   2606  C14 MOL l  38      48.068  19.732  11.212  1.00  0.00            
ATOM   2607  C15 MOL l  38      49.199  19.875  10.331  1.00  0.00            
ATOM   2608  C16 MOL l  38      50.564  19.966   10.74  1.00  0.00            
ATOM   2609  N2  MOL l  38      51.564  20.054   9.803  1.00  0.00            
ATOM   2610  C17 MOL l  38       48.31  19.625  12.558  1.00  0.00            
ATOM   2611  C18 MOL l  38      50.704  19.951  12.141  1.00  0.00            
ATOM   2612  C19 MOL l  38       51.95  20.126  12.681  1.00  0.00            
ATOM   2613  C20 MOL l  38      52.131   20.04  14.048  1.00  0.00            
ATOM   2614  N3  MOL l  38      47.264  19.499  13.392  1.00  0.00            
ATOM   2615  C21 MOL l  38      47.477  19.466  14.727  1.00  0.00            
ATOM   2616  C22 MOL l  38       49.63   19.75  13.023  1.00  0.00            
ATOM   2617  C23 MOL l  38      49.808  19.723  14.364  1.00  0.00            
ATOM   2618  C24 MOL l  38       51.06  19.734  14.845  1.00  0.00            
ATOM   2619  C25 MOL l  38       48.73  19.673  15.204  1.00  0.00            
ATOM   2620  C26 MOL l  38      51.384  19.755   16.38  1.00  0.00            
ATOM   2621  C27 MOL l  38      49.001  19.772  16.724  1.00  0.00            
ATOM   2622  N4  MOL l  38      50.244  19.766  17.198  1.00  0.00            
ATOM   2623  C28 MOL l  38      50.436  19.707  18.652  1.00  0.00            
ATOM   2624  C29 MOL l  38      49.879  18.456   19.43  1.00  0.00            
ATOM   2625  C30 MOL l  38      49.995  21.043  19.389  1.00  0.00            
ATOM   2626  C31 MOL l  38      50.503  21.048  20.866  1.00  0.00            
ATOM   2627  C32 MOL l  38      50.535  18.366  20.818  1.00  0.00            
ATOM   2628  C33 MOL l  38      50.288  19.681  21.607  1.00  0.00            
ATOM   2629  C34 MOL l  38      48.653  19.909   1.877  1.00  0.00            
ATOM   2630  O2  MOL l  38      50.657  19.864   5.919  1.00  0.00            
ATOM   2631  O3  MOL l  38      46.152  19.784   6.625  1.00  0.00            
ATOM   2632  O4  MOL l  38       52.52  19.856  16.741  1.00  0.00            
ATOM   2633  H1  MOL l  38      48.687   17.75   1.895  1.00  0.00            
ATOM   2634  H2  MOL l  38      47.163   18.43    2.56  1.00  0.00            
ATOM   2635  H3  MOL l  38      49.714  19.932   1.493  1.00  0.00            
ATOM   2636  H4  MOL l  38      49.894  18.555   3.946  1.00  0.00            
ATOM   2637  H5  MOL l  38      48.245  19.897   0.875  1.00  0.00            
ATOM   2638  H6  MOL l  38      48.475  17.562   4.434  1.00  0.00            
ATOM   2639  H7  MOL l  38      47.204  19.721   4.587  1.00  0.00            
ATOM   2640  H8  MOL l  38      47.219  21.271   2.561  1.00  0.00            
ATOM   2641  H9  MOL l  38      49.737  21.282   4.261  1.00  0.00            
ATOM   2642  H10 MOL l  38      48.892  22.027   2.241  1.00  0.00            
ATOM   2643  H11 MOL l  38      48.062  21.948   4.566  1.00  0.00            
ATOM   2644  H12 MOL l  38      51.965  20.001   7.697  1.00  0.00            
ATOM   2645  H13 MOL l  38       45.41  19.544   9.084  1.00  0.00            
ATOM   2646  H14 MOL l  38      45.977  19.296  11.437  1.00  0.00            
ATOM   2647  H15 MOL l  38       52.82  20.327  12.043  1.00  0.00            
ATOM   2648  H16 MOL l  38      53.176  20.183  14.428  1.00  0.00            
ATOM   2649  H17 MOL l  38      46.517  19.304  15.256  1.00  0.00            
ATOM   2650  H18 MOL l  38      50.101  17.546  18.831  1.00  0.00            
ATOM   2651  H19 MOL l  38      51.477  19.772  18.835  1.00  0.00            
ATOM   2652  H20 MOL l  38      48.787  18.425  19.613  1.00  0.00            
ATOM   2653  H21 MOL l  38      50.434  21.925  18.892  1.00  0.00            
ATOM   2654  H22 MOL l  38       48.92  21.194  19.483  1.00  0.00            
ATOM   2655  H23 MOL l  38      51.603  18.133  20.823  1.00  0.00            
ATOM   2656  H24 MOL l  38      50.084  17.598   21.44  1.00  0.00            
ATOM   2657  H25 MOL l  38      51.526  21.221  20.893  1.00  0.00            
ATOM   2658  H26 MOL l  38      49.278  19.762  22.016  1.00  0.00            
ATOM   2659  H27 MOL l  38       49.96  21.822   21.42  1.00  0.00            
ATOM   2660  H28 MOL l  38      50.963  19.761  22.529  1.00  0.00            
ATOM   3361  O1  MOL w  49       1.105  29.404  17.496  1.00  0.00            
ATOM   3362  C1  MOL w  49       1.071  29.132   2.257  1.00  0.00            
ATOM   3363  C2  MOL w  49       1.497   28.81   3.721  1.00  0.00            
ATOM   3364  C3  MOL w  49       1.049  29.965   4.609  1.00  0.00            
ATOM   3365  C4  MOL w  49       1.531  31.379   4.105  1.00  0.00            
ATOM   3366  C5  MOL w  49       0.862  31.677   2.727  1.00  0.00            
ATOM   3367  N1  MOL w  49       1.204  29.866   6.052  1.00  0.00            
ATOM   3368  C6  MOL w  49       0.094  29.824   6.923  1.00  0.00            
ATOM   3369  C7  MOL w  49       0.362  29.787   8.376  1.00  0.00            
ATOM   3370  C8  MOL w  49       2.489  29.765   6.488  1.00  0.00            
ATOM   3371  C9  MOL w  49         2.7  29.726   7.942  1.00  0.00            
ATOM   3372  C10 MOL w  49      -0.696  29.843   9.283  1.00  0.00            
ATOM   3373  C11 MOL w  49       1.672  29.754   8.857  1.00  0.00            
ATOM   3374  C12 MOL w  49       4.031    29.6   8.363  1.00  0.00            
ATOM   3375  C13 MOL w  49      -0.417    29.8  10.623  1.00  0.00            
ATOM   3376  C14 MOL w  49       0.886  29.791  11.135  1.00  0.00            
ATOM   3377  C15 MOL w  49       1.971  29.818  10.219  1.00  0.00            
ATOM   3378  C16 MOL w  49       3.338  29.724  10.602  1.00  0.00            
ATOM   3379  N2  MOL w  49        4.35  29.649   9.687  1.00  0.00            
ATOM   3380  C17 MOL w  49       1.169   29.79  12.522  1.00  0.00            
ATOM   3381  C18 MOL w  49       3.636  29.663  11.978  1.00  0.00            
ATOM   3382  C19 MOL w  49       4.943  29.533  12.459  1.00  0.00            
ATOM   3383  C20 MOL w  49       5.214  29.459  13.847  1.00  0.00            
ATOM   3384  N3  MOL w  49       0.178  29.761  13.446  1.00  0.00            
ATOM   3385  C21 MOL w  49       0.527  29.762  14.744  1.00  0.00            
ATOM   3386  C22 MOL w  49        2.55    29.7  12.913  1.00  0.00            
ATOM   3387  C23 MOL w  49       2.848  29.582  14.285  1.00  0.00            
ATOM   3388  C24 MOL w  49       4.131  29.471  14.735  1.00  0.00            
ATOM   3389  C25 MOL w  49       1.801    29.6  15.246  1.00  0.00            
ATOM   3390  C26 MOL w  49       4.345  29.446  16.224  1.00  0.00            
ATOM   3391  C27 MOL w  49       2.064  29.486  16.723  1.00  0.00            
ATOM   3392  N4  MOL w  49       3.316  29.458  17.122  1.00  0.00            
ATOM   3393  C28 MOL w  49       3.651  29.468  18.593  1.00  0.00            
ATOM   3394  C29 MOL w  49       3.506  28.091  19.222  1.00  0.00            
ATOM   3395  C30 MOL w  49       3.043  30.649  19.342  1.00  0.00            
ATOM   3396  C31 MOL w  49       3.287  30.655  20.891  1.00  0.00            
ATOM   3397  C32 MOL w  49       3.828  28.159  20.721  1.00  0.00            
ATOM   3398  C33 MOL w  49       3.009  29.262  21.463  1.00  0.00            
ATOM   3399  C34 MOL w  49       1.391  30.577   1.775  1.00  0.00            
ATOM   3400  O2  MOL w  49       3.424  29.737   5.675  1.00  0.00            
ATOM   3401  O3  MOL w  49       -1.07  29.905   6.578  1.00  0.00            
ATOM   3402  O4  MOL w  49       5.468  29.333  16.621  1.00  0.00            
ATOM   3403  H1  MOL w  49       1.294  28.418   1.488  1.00  0.00            
ATOM   3404  H2  MOL w  49      -0.022  29.202   2.269  1.00  0.00            
ATOM   3405  H3  MOL w  49        2.45  30.673   1.673  1.00  0.00            
ATOM   3406  H4  MOL w  49       2.603  28.702   3.698  1.00  0.00            
ATOM   3407  H5  MOL w  49       0.788  30.685    0.86  1.00  0.00            
ATOM   3408  H6  MOL w  49        1.08  27.844   4.082  1.00  0.00            
ATOM   3409  H7  MOL w  49      -0.001  30.002   4.442  1.00  0.00            
ATOM   3410  H8  MOL w  49      -0.219  31.632   2.716  1.00  0.00            
ATOM   3411  H9  MOL w  49       2.623  31.369   3.976  1.00  0.00            
ATOM   3412  H10 MOL w  49       1.188  32.698    2.49  1.00  0.00            
ATOM   3413  H11 MOL w  49       1.212  32.029   4.923  1.00  0.00            
ATOM   3414  H12 MOL w  49       4.793  29.474   7.616  1.00  0.00            
ATOM   3415  H13 MOL w  49      -1.687  30.006   8.931  1.00  0.00            
ATOM   3416  H14 MOL w  49      -1.296  29.774  11.359  1.00  0.00            
ATOM   3417  H15 MOL w  49       5.788  29.463  11.839  1.00  0.00            
ATOM   3418  H16 MOL w  49       6.273  29.407  14.082  1.00  0.00            
ATOM   3419  H17 MOL w  49      -0.292  29.733  15.411  1.00  0.00            
ATOM   3420  H18 MOL w  49       4.185  27.335  18.782  1.00  0.00            
ATOM   3421  H19 MOL w  49       4.743  29.718  18.646  1.00  0.00            
ATOM   3422  H20 MOL w  49       2.457  27.811  19.054  1.00  0.00            
ATOM   3423  H21 MOL w  49       3.514  31.579  18.934  1.00  0.00            
ATOM   3424  H22 MOL w  49       1.995  30.655  19.202  1.00  0.00            
ATOM   3425  H23 MOL w  49       4.883  28.226  20.841  1.00  0.00            
ATOM   3426  H24 MOL w  49       3.583  27.243  21.175  1.00  0.00            
ATOM   3427  H25 MOL w  49       4.278   31.03  21.136  1.00  0.00            
ATOM   3428  H26 MOL w  49       1.917  28.987  21.525  1.00  0.00            
ATOM   3429  H27 MOL w  49       2.495   31.33  21.271  1.00  0.00            
ATOM   3430  H28 MOL w  49       3.389  29.143  22.472  1.00  0.00            
ATOM   3431  O1  MOL x  50      48.266  26.506  17.204  1.00  0.00            
ATOM   3432  C1  MOL x  50      48.405  25.378   2.144  1.00  0.00            
ATOM   3433  C2  MOL x  50      48.905  25.415   3.641  1.00  0.00            
ATOM   3434  C3  MOL x  50       48.31  26.681    4.41  1.00  0.00            
ATOM   3435  C4  MOL x  50      48.744  27.949   3.616  1.00  0.00            
ATOM   3436  C5  MOL x  50      48.397  27.905   2.072  1.00  0.00            
ATOM   3437  N1  MOL x  50      48.514  26.667   5.924  1.00  0.00            
ATOM   3438  C6  MOL x  50      47.419  26.552    6.72  1.00  0.00            
ATOM   3439  C7  MOL x  50       47.68  26.511   8.208  1.00  0.00            
ATOM   3440  C8  MOL x  50      49.793  26.727    6.37  1.00  0.00            
ATOM   3441  C9  MOL x  50      49.967  26.589   7.795  1.00  0.00            
ATOM   3442  C10 MOL x  50      46.636  26.339   9.136  1.00  0.00            
ATOM   3443  C11 MOL x  50      48.922  26.471   8.728  1.00  0.00            
ATOM   3444  C12 MOL x  50      51.282   26.59   8.269  1.00  0.00            
ATOM   3445  C13 MOL x  50      46.885  26.181  10.533  1.00  0.00            
ATOM   3446  C14 MOL x  50       48.21  26.299  10.974  1.00  0.00            
ATOM   3447  C15 MOL x  50       49.22  26.443  10.127  1.00  0.00            
ATOM   3448  C16 MOL x  50      50.589  26.549  10.479  1.00  0.00            
ATOM   3449  N2  MOL x  50        51.6  26.676   9.596  1.00  0.00            
ATOM   3450  C17 MOL x  50      48.489  26.256   12.37  1.00  0.00            
ATOM   3451  C18 MOL x  50      50.857  26.456   11.85  1.00  0.00            
ATOM   3452  C19 MOL x  50      52.167  26.584  12.332  1.00  0.00            
ATOM   3453  C20 MOL x  50      52.461  26.562  13.698  1.00  0.00            
ATOM   3454  N3  MOL x  50      47.451  26.056   13.25  1.00  0.00            
ATOM   3455  C21 MOL x  50      47.735  26.083  14.573  1.00  0.00            
ATOM   3456  C22 MOL x  50      49.809  26.335  12.797  1.00  0.00            
ATOM   3457  C23 MOL x  50      50.097  26.399  14.143  1.00  0.00            
ATOM   3458  C24 MOL x  50      51.404  26.467  14.591  1.00  0.00            
ATOM   3459  C25 MOL x  50       49.02  26.395  15.028  1.00  0.00            
ATOM   3460  C26 MOL x  50      51.642  26.429  16.081  1.00  0.00            
ATOM   3461  C27 MOL x  50      49.244  26.496   16.51  1.00  0.00            
ATOM   3462  N4  MOL x  50      50.516  26.406  16.929  1.00  0.00            
ATOM   3463  C28 MOL x  50      50.761  26.363   18.39  1.00  0.00            
ATOM   3464  C29 MOL x  50      50.307  25.065  19.019  1.00  0.00            
ATOM   3465  C30 MOL x  50      50.277  27.601  19.184  1.00  0.00            
ATOM   3466  C31 MOL x  50      50.782  27.443  20.617  1.00  0.00            
ATOM   3467  C32 MOL x  50      50.644  24.887  20.464  1.00  0.00            
ATOM   3468  C33 MOL x  50      50.267  26.127  21.237  1.00  0.00            
ATOM   3469  C34 MOL x  50      48.948   26.63   1.429  1.00  0.00            
ATOM   3470  O2  MOL x  50      50.735  26.866   5.616  1.00  0.00            
ATOM   3471  O3  MOL x  50      46.296  26.507   6.236  1.00  0.00            
ATOM   3472  O4  MOL x  50      52.744   26.31  16.509  1.00  0.00            
ATOM   3473  H1  MOL x  50      48.739  24.511   1.643  1.00  0.00            
ATOM   3474  H2  MOL x  50      47.337  25.374   2.235  1.00  0.00            
ATOM   3475  H3  MOL x  50      50.073  26.633   1.358  1.00  0.00            
ATOM   3476  H4  MOL x  50      50.057  25.425   3.524  1.00  0.00            
ATOM   3477  H5  MOL x  50      48.537  26.688    0.47  1.00  0.00            
ATOM   3478  H6  MOL x  50      48.583  24.436   4.087  1.00  0.00            
ATOM   3479  H7  MOL x  50      47.215  26.591   4.296  1.00  0.00            
ATOM   3480  H8  MOL x  50      47.319  27.879    1.98  1.00  0.00            
ATOM   3481  H9  MOL x  50      49.861  28.021   3.734  1.00  0.00            
ATOM   3482  H10 MOL x  50      48.794  28.731    1.56  1.00  0.00            
ATOM   3483  H11 MOL x  50      48.219  28.775   4.017  1.00  0.00            
ATOM   3484  H12 MOL x  50      52.132  26.689   7.601  1.00  0.00            
ATOM   3485  H13 MOL x  50      45.648  26.349   8.795  1.00  0.00            
ATOM   3486  H14 MOL x  50       46.04  26.084  11.187  1.00  0.00            
ATOM   3487  H15 MOL x  50      53.043  26.658  11.674  1.00  0.00            
ATOM   3488  H16 MOL x  50      53.517  26.621  14.005  1.00  0.00            
ATOM   3489  H17 MOL x  50      46.858  25.912  15.219  1.00  0.00            
ATOM   3490  H18 MOL x  50      50.913  24.311  18.494  1.00  0.00            
ATOM   3491  H19 MOL x  50      51.822  26.315  18.603  1.00  0.00            
ATOM   3492  H20 MOL x  50      49.232  24.828  18.947  1.00  0.00            
ATOM   3493  H21 MOL x  50      50.772  28.441  18.783  1.00  0.00            
ATOM   3494  H22 MOL x  50      49.202   27.78  19.188  1.00  0.00            
ATOM   3495  H23 MOL x  50      51.782  24.934  20.545  1.00  0.00            
ATOM   3496  H24 MOL x  50      50.306  23.936  20.945  1.00  0.00            
ATOM   3497  H25 MOL x  50       51.85  27.571  20.655  1.00  0.00            
ATOM   3498  H26 MOL x  50      49.128  26.039  21.423  1.00  0.00            
ATOM   3499  H27 MOL x  50      50.416  28.287  21.156  1.00  0.00            
ATOM   3500  H28 MOL x  50      50.716  26.204  22.249  1.00  0.00            
ATOM   4201  O1  MOL 8  61        0.87  36.742  17.502  1.00  0.00            
ATOM   4202  C1  MOL 8  61       0.842  36.107   2.564  1.00  0.00            
ATOM   4203  C2  MOL 8  61       1.141  35.879   4.071  1.00  0.00            
ATOM   4204  C3  MOL 8  61       0.957  37.184   4.907  1.00  0.00            
ATOM   4205  C4  MOL 8  61       1.672  38.407   4.288  1.00  0.00            
ATOM   4206  C5  MOL 8  61        1.43  38.535    2.75  1.00  0.00            
ATOM   4207  N1  MOL 8  61       1.093  36.921   6.325  1.00  0.00            
ATOM   4208  C6  MOL 8  61       0.034  36.988   7.136  1.00  0.00            
ATOM   4209  C7  MOL 8  61       0.233  36.842   8.605  1.00  0.00            
ATOM   4210  C8  MOL 8  61       2.392   36.71   6.766  1.00  0.00            
ATOM   4211  C9  MOL 8  61        2.59  36.671   8.174  1.00  0.00            
ATOM   4212  C10 MOL 8  61      -0.774  36.984   9.561  1.00  0.00            
ATOM   4213  C11 MOL 8  61       1.488  36.631   9.043  1.00  0.00            
ATOM   4214  C12 MOL 8  61       3.847  36.504   8.631  1.00  0.00            
ATOM   4215  C13 MOL 8  61      -0.487  36.805  10.892  1.00  0.00            
ATOM   4216  C14 MOL 8  61       0.802  36.585  11.346  1.00  0.00            
ATOM   4217  C15 MOL 8  61       1.803  36.526  10.411  1.00  0.00            
ATOM   4218  C16 MOL 8  61       3.113  36.327  10.856  1.00  0.00            
ATOM   4219  N2  MOL 8  61       4.087  36.373   9.945  1.00  0.00            
ATOM   4220  C17 MOL 8  61       1.015    36.5  12.732  1.00  0.00            
ATOM   4221  C18 MOL 8  61       3.399  36.284  12.236  1.00  0.00            
ATOM   4222  C19 MOL 8  61       4.672  36.244  12.765  1.00  0.00            
ATOM   4223  C20 MOL 8  61       4.955  36.286  14.101  1.00  0.00            
ATOM   4224  N3  MOL 8  61      -0.039  36.678  13.543  1.00  0.00            
ATOM   4225  C21 MOL 8  61       0.287  36.628  14.848  1.00  0.00            
ATOM   4226  C22 MOL 8  61       2.323  36.294  13.122  1.00  0.00            
ATOM   4227  C23 MOL 8  61       2.602  36.401   14.48  1.00  0.00            
ATOM   4228  C24 MOL 8  61        3.87  36.306  14.949  1.00  0.00            
ATOM   4229  C25 MOL 8  61       1.544  36.527  15.363  1.00  0.00            
ATOM   4230  C26 MOL 8  61        4.19  36.451  16.399  1.00  0.00            
ATOM   4231  C27 MOL 8  61       1.835  36.624  16.778  1.00  0.00            
ATOM   4232  N4  MOL 8  61       3.153  36.562  17.238  1.00  0.00            
ATOM   4233  C28 MOL 8  61       3.376  36.528  18.699  1.00  0.00            
ATOM   4234  C29 MOL 8  61       2.883  35.126  19.343  1.00  0.00            
ATOM   4235  C30 MOL 8  61       2.876  37.756  19.506  1.00  0.00            
ATOM   4236  C31 MOL 8  61       3.349  37.653  20.976  1.00  0.00            
ATOM   4237  C32 MOL 8  61       3.299  35.049  20.892  1.00  0.00            
ATOM   4238  C33 MOL 8  61       2.891  36.329  21.543  1.00  0.00            
ATOM   4239  C34 MOL 8  61       1.757  37.209   2.015  1.00  0.00            
ATOM   4240  O2  MOL 8  61       3.347  36.672   6.053  1.00  0.00            
ATOM   4241  O3  MOL 8  61      -1.062  37.059   6.736  1.00  0.00            
ATOM   4242  O4  MOL 8  61       5.371  36.444  16.759  1.00  0.00            
ATOM   4243  H1  MOL 8  61       1.009  35.173    1.94  1.00  0.00            
ATOM   4244  H2  MOL 8  61      -0.211  36.357   2.411  1.00  0.00            
ATOM   4245  H3  MOL 8  61       2.761  36.934   2.127  1.00  0.00            
ATOM   4246  H4  MOL 8  61       2.191  35.604   4.103  1.00  0.00            
ATOM   4247  H5  MOL 8  61       1.388  37.257    1.02  1.00  0.00            
ATOM   4248  H6  MOL 8  61       0.655  35.014   4.527  1.00  0.00            
ATOM   4249  H7  MOL 8  61      -0.048  37.417   4.682  1.00  0.00            
ATOM   4250  H8  MOL 8  61       0.456  38.858   2.563  1.00  0.00            
ATOM   4251  H9  MOL 8  61       2.809  38.368   4.428  1.00  0.00            
ATOM   4252  H10 MOL 8  61       2.136  39.233   2.278  1.00  0.00            
ATOM   4253  H11 MOL 8  61        1.34  39.341   4.652  1.00  0.00            
ATOM   4254  H12 MOL 8  61       4.764  36.372   7.988  1.00  0.00            
ATOM   4255  H13 MOL 8  61      -1.823  37.191   9.339  1.00  0.00            
ATOM   4256  H14 MOL 8  61      -1.355  36.777  11.493  1.00  0.00            
ATOM   4257  H15 MOL 8  61       5.523  36.337  12.114  1.00  0.00            
ATOM   4258  H16 MOL 8  61       6.003  36.287  14.401  1.00  0.00            
ATOM   4259  H17 MOL 8  61      -0.569   36.75  15.447  1.00  0.00            
ATOM   4260  H18 MOL 8  61       3.301  34.295  18.848  1.00  0.00            
ATOM   4261  H19 MOL 8  61       4.436  36.668  18.916  1.00  0.00            
ATOM   4262  H20 MOL 8  61       1.812  35.123  19.253  1.00  0.00            
ATOM   4263  H21 MOL 8  61       3.307  38.541  19.035  1.00  0.00            
ATOM   4264  H22 MOL 8  61       1.845  37.902  19.333  1.00  0.00            
ATOM   4265  H23 MOL 8  61        4.39  34.838  20.966  1.00  0.00            
ATOM   4266  H24 MOL 8  61       2.775   34.24  21.302  1.00  0.00            
ATOM   4267  H25 MOL 8  61       4.436  37.722  21.012  1.00  0.00            
ATOM   4268  H26 MOL 8  61       1.823  36.342   21.63  1.00  0.00            
ATOM   4269  H27 MOL 8  61       2.829  38.498  21.502  1.00  0.00            
ATOM   4270  H28 MOL 8  61       3.223  36.304  22.614  1.00  0.00            
ATOM   4271  O1  MOL 9  62      48.191  32.934  17.281  1.00  0.00            
ATOM   4272  C1  MOL 9  62      48.164  32.102   2.349  1.00  0.00            
ATOM   4273  C2  MOL 9  62      48.397  31.942   3.819  1.00  0.00            
ATOM   4274  C3  MOL 9  62      48.134  33.354   4.424  1.00  0.00            
ATOM   4275  C4  MOL 9  62      48.807  34.564   3.675  1.00  0.00            
ATOM   4276  C5  MOL 9  62      48.647  34.531   2.156  1.00  0.00            
ATOM   4277  N1  MOL 9  62      48.413  33.318   5.844  1.00  0.00            
ATOM   4278  C6  MOL 9  62      47.347  33.138   6.673  1.00  0.00            
ATOM   4279  C7  MOL 9  62      47.515  33.031   8.114  1.00  0.00            
ATOM   4280  C8  MOL 9  62      49.701  33.284   6.292  1.00  0.00            
ATOM   4281  C9  MOL 9  62      49.877  33.323   7.776  1.00  0.00            
ATOM   4282  C10 MOL 9  62      46.468   32.74   8.982  1.00  0.00            
ATOM   4283  C11 MOL 9  62      48.793  33.213   8.643  1.00  0.00            
ATOM   4284  C12 MOL 9  62      51.173  33.471   8.297  1.00  0.00            
ATOM   4285  C13 MOL 9  62      46.635  32.711  10.396  1.00  0.00            
ATOM   4286  C14 MOL 9  62      47.985  33.054  10.911  1.00  0.00            
ATOM   4287  C15 MOL 9  62      49.007  33.273    9.97  1.00  0.00            
ATOM   4288  C16 MOL 9  62      50.326  33.437  10.424  1.00  0.00            
ATOM   4289  N2  MOL 9  62      51.406  33.519   9.602  1.00  0.00            
ATOM   4290  C17 MOL 9  62      48.265    33.0  12.281  1.00  0.00            
ATOM   4291  C18 MOL 9  62      50.646  33.265   11.78  1.00  0.00            
ATOM   4292  C19 MOL 9  62      51.988  33.357  12.219  1.00  0.00            
ATOM   4293  C20 MOL 9  62      52.152  33.178  13.638  1.00  0.00            
ATOM   4294  N3  MOL 9  62      47.267  32.878  13.158  1.00  0.00            
ATOM   4295  C21 MOL 9  62      47.505  32.831  14.478  1.00  0.00            
ATOM   4296  C22 MOL 9  62      49.573   33.12  12.717  1.00  0.00            
ATOM   4297  C23 MOL 9  62       49.84  33.085  14.083  1.00  0.00            
ATOM   4298  C24 MOL 9  62      51.107  33.054   14.53  1.00  0.00            
ATOM   4299  C25 MOL 9  62      48.833  32.949  15.011  1.00  0.00            
ATOM   4300  C26 MOL 9  62      51.433  33.012  16.007  1.00  0.00            
ATOM   4301  C27 MOL 9  62      49.085   32.96   16.49  1.00  0.00            
ATOM   4302  N4  MOL 9  62       50.38  33.051   16.88  1.00  0.00            
ATOM   4303  C28 MOL 9  62      50.656  33.111  18.369  1.00  0.00            
ATOM   4304  C29 MOL 9  62        50.5  31.794  19.107  1.00  0.00            
ATOM   4305  C30 MOL 9  62      50.017  34.337  19.062  1.00  0.00            
ATOM   4306  C31 MOL 9  62      50.326   34.45  20.599  1.00  0.00            
ATOM   4307  C32 MOL 9  62      50.993  31.914  20.575  1.00  0.00            
ATOM   4308  C33 MOL 9  62      50.219  33.059    21.3  1.00  0.00            
ATOM   4309  C34 MOL 9  62        49.0  33.158   1.625  1.00  0.00            
ATOM   4310  O2  MOL 9  62      50.657  33.128   5.553  1.00  0.00            
ATOM   4311  O3  MOL 9  62      46.205  33.235   6.191  1.00  0.00            
ATOM   4312  O4  MOL 9  62      52.585  33.033  16.368  1.00  0.00            
ATOM   4313  H1  MOL 9  62      48.403  31.137   1.877  1.00  0.00            
ATOM   4314  H2  MOL 9  62      47.094  32.429   2.242  1.00  0.00            
ATOM   4315  H3  MOL 9  62      50.079  32.941   1.632  1.00  0.00            
ATOM   4316  H4  MOL 9  62       49.38  31.523   4.028  1.00  0.00            
ATOM   4317  H5  MOL 9  62      48.792  33.114   0.547  1.00  0.00            
ATOM   4318  H6  MOL 9  62      47.675  31.293    4.29  1.00  0.00            
ATOM   4319  H7  MOL 9  62      47.071  33.421   4.217  1.00  0.00            
ATOM   4320  H8  MOL 9  62      47.672  34.782    1.89  1.00  0.00            
ATOM   4321  H9  MOL 9  62      49.925  34.585   3.805  1.00  0.00            
ATOM   4322  H10 MOL 9  62       49.38  35.239   1.764  1.00  0.00            
ATOM   4323  H11 MOL 9  62      48.566    35.5   4.174  1.00  0.00            
ATOM   4324  H12 MOL 9  62      52.151  33.585   7.685  1.00  0.00            
ATOM   4325  H13 MOL 9  62      45.474   32.49   8.532  1.00  0.00            
ATOM   4326  H14 MOL 9  62      45.915  32.238  11.129  1.00  0.00            
ATOM   4327  H15 MOL 9  62      52.784  33.552  11.536  1.00  0.00            
ATOM   4328  H16 MOL 9  62      53.154   33.31  14.007  1.00  0.00            
ATOM   4329  H17 MOL 9  62      46.582   32.71  15.057  1.00  0.00            
ATOM   4330  H18 MOL 9  62      51.053   31.01  18.535  1.00  0.00            
ATOM   4331  H19 MOL 9  62      51.697  33.426  18.378  1.00  0.00            
ATOM   4332  H20 MOL 9  62      49.479  31.324  19.139  1.00  0.00            
ATOM   4333  H21 MOL 9  62      50.512  35.197  18.674  1.00  0.00            
ATOM   4334  H22 MOL 9  62      48.913  34.301  18.973  1.00  0.00            
ATOM   4335  H23 MOL 9  62      52.052  32.127  20.599  1.00  0.00            
ATOM   4336  H24 MOL 9  62      50.828  31.017  21.139  1.00  0.00            
ATOM   4337  H25 MOL 9  62      51.253   34.86  20.796  1.00  0.00            
ATOM   4338  H26 MOL 9  62      49.154  32.768   21.41  1.00  0.00            
ATOM   4339  H27 MOL 9  62      49.606   35.16  21.128  1.00  0.00            
ATOM   4340  H28 MOL 9  62      50.558  33.239  22.275  1.00  0.00            
ATOM   5041  O1  MOL    73       1.035  43.134  17.402  1.00  0.00            
ATOM   5042  C1  MOL    73       0.949  42.644   2.175  1.00  0.00            
ATOM   5043  C2  MOL    73       1.202  42.409   3.656  1.00  0.00            
ATOM   5044  C3  MOL    73       0.944  43.684   4.562  1.00  0.00            
ATOM   5045  C4  MOL    73       1.641  45.005   4.104  1.00  0.00            
ATOM   5046  C5  MOL    73        1.21  45.264   2.637  1.00  0.00            
ATOM   5047  N1  MOL    73       1.207  43.498   6.045  1.00  0.00            
ATOM   5048  C6  MOL    73       0.156  43.457   6.933  1.00  0.00            
ATOM   5049  C7  MOL    73       0.391  43.471   8.364  1.00  0.00            
ATOM   5050  C8  MOL    73       2.528  43.511   6.464  1.00  0.00            
ATOM   5051  C9  MOL    73        2.78  43.382   7.943  1.00  0.00            
ATOM   5052  C10 MOL    73      -0.659  43.502   9.245  1.00  0.00            
ATOM   5053  C11 MOL    73       1.735  43.445    8.84  1.00  0.00            
ATOM   5054  C12 MOL    73       4.057  43.267   8.391  1.00  0.00            
ATOM   5055  C13 MOL    73      -0.395  43.666  10.615  1.00  0.00            
ATOM   5056  C14 MOL    73       0.926  43.449  11.108  1.00  0.00            
ATOM   5057  C15 MOL    73       1.988   43.33  10.204  1.00  0.00            
ATOM   5058  C16 MOL    73       3.327  43.223  10.628  1.00  0.00            
ATOM   5059  N2  MOL    73       4.334  43.189   9.712  1.00  0.00            
ATOM   5060  C17 MOL    73       1.201  43.431  12.478  1.00  0.00            
ATOM   5061  C18 MOL    73       3.515  43.085  11.992  1.00  0.00            
ATOM   5062  C19 MOL    73       4.802  42.861  12.468  1.00  0.00            
ATOM   5063  C20 MOL    73       5.073  42.737  13.835  1.00  0.00            
ATOM   5064  N3  MOL    73       0.201  43.488  13.369  1.00  0.00            
ATOM   5065  C21 MOL    73        0.46  43.382  14.701  1.00  0.00            
ATOM   5066  C22 MOL    73       2.507  43.215  12.924  1.00  0.00            
ATOM   5067  C23 MOL    73       2.757  43.136  14.261  1.00  0.00            
ATOM   5068  C24 MOL    73        4.07  42.917  14.745  1.00  0.00            
ATOM   5069  C25 MOL    73       1.728  43.221  15.183  1.00  0.00            
ATOM   5070  C26 MOL    73       4.312  42.833  16.191  1.00  0.00            
ATOM   5071  C27 MOL    73       1.978  43.118  16.625  1.00  0.00            
ATOM   5072  N4  MOL    73       3.299  43.032  17.055  1.00  0.00            
ATOM   5073  C28 MOL    73       3.488   43.12  18.558  1.00  0.00            
ATOM   5074  C29 MOL    73       3.056  41.841  19.307  1.00  0.00            
ATOM   5075  C30 MOL    73       2.947  44.409  19.232  1.00  0.00            
ATOM   5076  C31 MOL    73       2.998  44.263  20.794  1.00  0.00            
ATOM   5077  C32 MOL    73       3.194  41.847  20.854  1.00  0.00            
ATOM   5078  C33 MOL    73       2.401  43.036  21.436  1.00  0.00            
ATOM   5079  C34 MOL    73       1.542  44.054   1.725  1.00  0.00            
ATOM   5080  O2  MOL    73       3.476  43.466   5.753  1.00  0.00            
ATOM   5081  O3  MOL    73      -1.014  43.571   6.524  1.00  0.00            
ATOM   5082  O4  MOL    73       5.442  42.541  16.554  1.00  0.00            
ATOM   5083  H1  MOL    73       1.298  41.754   1.603  1.00  0.00            
ATOM   5084  H2  MOL    73      -0.105  42.767   1.908  1.00  0.00            
ATOM   5085  H3  MOL    73       2.617  44.043   1.703  1.00  0.00            
ATOM   5086  H4  MOL    73        2.24  41.989   3.783  1.00  0.00            
ATOM   5087  H5  MOL    73       1.263  44.249   0.704  1.00  0.00            
ATOM   5088  H6  MOL    73        0.52  41.535   3.807  1.00  0.00            
ATOM   5089  H7  MOL    73      -0.103  43.802   4.445  1.00  0.00            
ATOM   5090  H8  MOL    73       0.154  45.452   2.636  1.00  0.00            
ATOM   5091  H9  MOL    73       2.721  44.985   4.074  1.00  0.00            
ATOM   5092  H10 MOL    73       1.659  46.162   2.238  1.00  0.00            
ATOM   5093  H11 MOL    73       1.531  45.883   4.744  1.00  0.00            
ATOM   5094  H12 MOL    73       4.875  43.354    7.69  1.00  0.00            
ATOM   5095  H13 MOL    73      -1.668  43.553   8.852  1.00  0.00            
ATOM   5096  H14 MOL    73      -1.217  43.788  11.331  1.00  0.00            
ATOM   5097  H15 MOL    73       5.601  42.688  11.796  1.00  0.00            
ATOM   5098  H16 MOL    73       6.128  42.547  14.196  1.00  0.00            
ATOM   5099  H17 MOL    73      -0.398  43.499  15.358  1.00  0.00            
ATOM   5100  H18 MOL    73       3.537  40.957  18.906  1.00  0.00            
ATOM   5101  H19 MOL    73       4.574  43.234  18.713  1.00  0.00            
ATOM   5102  H20 MOL    73       2.038  41.593  19.024  1.00  0.00            
ATOM   5103  H21 MOL    73       3.589  45.257  18.972  1.00  0.00            
ATOM   5104  H22 MOL    73       1.898  44.561  18.914  1.00  0.00            
ATOM   5105  H23 MOL    73       4.279  41.769  21.152  1.00  0.00            
ATOM   5106  H24 MOL    73       2.822  40.951  21.296  1.00  0.00            
ATOM   5107  H25 MOL    73       3.967  44.503  21.057  1.00  0.00            
ATOM   5108  H26 MOL    73       1.386  42.915  21.197  1.00  0.00            
ATOM   5109  H27 MOL    73       2.327  45.011  21.161  1.00  0.00            
ATOM   5110  H28 MOL    73       2.382   43.09  22.556  1.00  0.00            
ATOM   5111  O1  MOL    74      48.102  39.874  17.379  1.00  0.00            
ATOM   5112  C1  MOL    74      48.497  38.751   2.371  1.00  0.00            
ATOM   5113  C2  MOL    74      48.912  38.886   3.895  1.00  0.00            
ATOM   5114  C3  MOL    74      48.315  40.164   4.578  1.00  0.00            
ATOM   5115  C4  MOL    74      48.808  41.436   3.768  1.00  0.00            
ATOM   5116  C5  MOL    74      48.241  41.337   2.268  1.00  0.00            
ATOM   5117  N1  MOL    74      48.604  40.154   6.059  1.00  0.00            
ATOM   5118  C6  MOL    74      47.545  39.986   6.919  1.00  0.00            
ATOM   5119  C7  MOL    74      47.811  39.813   8.354  1.00  0.00            
ATOM   5120  C8  MOL    74      49.873  40.115   6.505  1.00  0.00            
ATOM   5121  C9  MOL    74      50.121  40.002   7.968  1.00  0.00            
ATOM   5122  C10 MOL    74      46.701  39.673   9.258  1.00  0.00            
ATOM   5123  C11 MOL    74      49.074  39.903   8.841  1.00  0.00            
ATOM   5124  C12 MOL    74      51.409  40.131   8.454  1.00  0.00            
ATOM   5125  C13 MOL    74      46.924  39.541  10.621  1.00  0.00            
ATOM   5126  C14 MOL    74      48.234  39.728  11.146  1.00  0.00            
ATOM   5127  C15 MOL    74      49.278  39.921  10.225  1.00  0.00            
ATOM   5128  C16 MOL    74      50.643  40.101  10.642  1.00  0.00            
ATOM   5129  N2  MOL    74      51.681  40.151    9.77  1.00  0.00            
ATOM   5130  C17 MOL    74      48.415  39.736  12.494  1.00  0.00            
ATOM   5131  C18 MOL    74      50.833  40.041   12.02  1.00  0.00            
ATOM   5132  C19 MOL    74      52.063  40.118  12.546  1.00  0.00            
ATOM   5133  C20 MOL    74      52.364  40.047  13.938  1.00  0.00            
ATOM   5134  N3  MOL    74      47.361  39.746  13.381  1.00  0.00            
ATOM   5135  C21 MOL    74      47.625  39.831  14.733  1.00  0.00            
ATOM   5136  C22 MOL    74      49.755  39.869  12.912  1.00  0.00            
ATOM   5137  C23 MOL    74      50.028  39.842  14.263  1.00  0.00            
ATOM   5138  C24 MOL    74      51.297   39.93  14.809  1.00  0.00            
ATOM   5139  C25 MOL    74       48.94  39.815  15.165  1.00  0.00            
ATOM   5140  C26 MOL    74      51.464  39.913  16.304  1.00  0.00            
ATOM   5141  C27 MOL    74      49.111  39.801  16.679  1.00  0.00            
ATOM   5142  N4  MOL    74      50.373  39.812  17.126  1.00  0.00            
ATOM   5143  C28 MOL    74      50.625  39.766  18.598  1.00  0.00            
ATOM   5144  C29 MOL    74      50.136  38.386  19.103  1.00  0.00            
ATOM   5145  C30 MOL    74      50.203  41.027  19.423  1.00  0.00            
ATOM   5146  C31 MOL    74      50.524  40.771  20.923  1.00  0.00            
ATOM   5147  C32 MOL    74      50.605  38.201  20.582  1.00  0.00            
ATOM   5148  C33 MOL    74      50.155  39.391  21.418  1.00  0.00            
ATOM   5149  C34 MOL    74      48.841   40.05    1.63  1.00  0.00            
ATOM   5150  O2  MOL    74      50.806  40.259   5.788  1.00  0.00            
ATOM   5151  O3  MOL    74      46.369  40.036   6.568  1.00  0.00            
ATOM   5152  O4  MOL    74      52.626  39.859  16.745  1.00  0.00            
ATOM   5153  H1  MOL    74       48.98  37.906   1.886  1.00  0.00            
ATOM   5154  H2  MOL    74       47.45   38.58   2.349  1.00  0.00            
ATOM   5155  H3  MOL    74       49.86  40.131   1.528  1.00  0.00            
ATOM   5156  H4  MOL    74      49.987  38.839    3.89  1.00  0.00            
ATOM   5157  H5  MOL    74      48.388  39.986   0.565  1.00  0.00            
ATOM   5158  H6  MOL    74       48.46  37.993   4.376  1.00  0.00            
ATOM   5159  H7  MOL    74      47.181  40.212   4.516  1.00  0.00            
ATOM   5160  H8  MOL    74      47.241  41.076   2.401  1.00  0.00            
ATOM   5161  H9  MOL    74      49.846  41.552   3.701  1.00  0.00            
ATOM   5162  H10 MOL    74      48.442  42.265   1.661  1.00  0.00            
ATOM   5163  H11 MOL    74      48.535  42.382   4.242  1.00  0.00            
ATOM   5164  H12 MOL    74      52.245  40.207    7.78  1.00  0.00            
ATOM   5165  H13 MOL    74      45.659  39.782   8.891  1.00  0.00            
ATOM   5166  H14 MOL    74      46.082  39.326  11.258  1.00  0.00            
ATOM   5167  H15 MOL    74      52.875  40.128  11.824  1.00  0.00            
ATOM   5168  H16 MOL    74      53.359  40.075  14.386  1.00  0.00            
ATOM   5169  H17 MOL    74      46.805  39.713  15.431  1.00  0.00            
ATOM   5170  H18 MOL    74      50.708  37.531  18.564  1.00  0.00            
ATOM   5171  H19 MOL    74       51.74   39.74  18.809  1.00  0.00            
ATOM   5172  H20 MOL    74      49.046   38.31  19.069  1.00  0.00            
ATOM   5173  H21 MOL    74       50.63  41.957  19.082  1.00  0.00            
ATOM   5174  H22 MOL    74      49.113  41.101  19.311  1.00  0.00            
ATOM   5175  H23 MOL    74      51.689  38.065   20.61  1.00  0.00            
ATOM   5176  H24 MOL    74      50.204  37.281  20.894  1.00  0.00            
ATOM   5177  H25 MOL    74      51.531  40.956  21.119  1.00  0.00            
ATOM   5178  H26 MOL    74      49.088    39.2  21.642  1.00  0.00            
ATOM   5179  H27 MOL    74      50.017  41.531  21.512  1.00  0.00            
ATOM   5180  H28 MOL    74      50.536  39.214  22.417  1.00  0.00            
ATOM   5881  O1  MOL    85       1.014  49.672  17.803  1.00  0.00            
ATOM   5882  C1  MOL    85       0.937   49.45   2.538  1.00  0.00            
ATOM   5883  C2  MOL    85       1.538  49.224   3.983  1.00  0.00            
ATOM   5884  C3  MOL    85       1.287  50.425    4.89  1.00  0.00            
ATOM   5885  C4  MOL    85       1.869  51.648   4.197  1.00  0.00            
ATOM   5886  C5  MOL    85       1.336  51.853   2.785  1.00  0.00            
ATOM   5887  N1  MOL    85       1.465  50.205   6.387  1.00  0.00            
ATOM   5888  C6  MOL    85       0.414  50.245   7.229  1.00  0.00            
ATOM   5889  C7  MOL    85       0.612  50.154   8.741  1.00  0.00            
ATOM   5890  C8  MOL    85       2.716  50.266   6.908  1.00  0.00            
ATOM   5891  C9  MOL    85       2.923  50.059   8.406  1.00  0.00            
ATOM   5892  C10 MOL    85      -0.463  50.256   9.671  1.00  0.00            
ATOM   5893  C11 MOL    85       1.867  50.018   9.273  1.00  0.00            
ATOM   5894  C12 MOL    85       4.188  49.904   8.916  1.00  0.00            
ATOM   5895  C13 MOL    85      -0.285  50.302  11.051  1.00  0.00            
ATOM   5896  C14 MOL    85       1.017  50.105  11.575  1.00  0.00            
ATOM   5897  C15 MOL    85       2.072   49.95  10.652  1.00  0.00            
ATOM   5898  C16 MOL    85       3.377  49.827  11.103  1.00  0.00            
ATOM   5899  N2  MOL    85       4.399  49.722  10.208  1.00  0.00            
ATOM   5900  C17 MOL    85       1.298  49.972  12.906  1.00  0.00            
ATOM   5901  C18 MOL    85       3.641  49.768  12.457  1.00  0.00            
ATOM   5902  C19 MOL    85       4.938  49.527  12.976  1.00  0.00            
ATOM   5903  C20 MOL    85       5.199  49.425  14.337  1.00  0.00            
ATOM   5904  N3  MOL    85       0.269  50.054  13.813  1.00  0.00            
ATOM   5905  C21 MOL    85       0.501  49.996  15.077  1.00  0.00            
ATOM   5906  C22 MOL    85       2.571  49.865   13.38  1.00  0.00            
ATOM   5907  C23 MOL    85       2.811  49.708  14.722  1.00  0.00            
ATOM   5908  C24 MOL    85       4.092  49.513  15.185  1.00  0.00            
ATOM   5909  C25 MOL    85       1.752  49.814  15.615  1.00  0.00            
ATOM   5910  C26 MOL    85        4.36   49.41  16.652  1.00  0.00            
ATOM   5911  C27 MOL    85       1.963  49.695  17.031  1.00  0.00            
ATOM   5912  N4  MOL    85       3.269  49.615  17.467  1.00  0.00            
ATOM   5913  C28 MOL    85       3.596  49.556  18.971  1.00  0.00            
ATOM   5914  C29 MOL    85       3.288  48.231  19.757  1.00  0.00            
ATOM   5915  C30 MOL    85        2.97  50.755  19.753  1.00  0.00            
ATOM   5916  C31 MOL    85       3.438  50.861   21.19  1.00  0.00            
ATOM   5917  C32 MOL    85       3.767    48.3  21.228  1.00  0.00            
ATOM   5918  C33 MOL    85       3.154  49.496  22.013  1.00  0.00            
ATOM   5919  C34 MOL    85       1.625  50.683   1.855  1.00  0.00            
ATOM   5920  O2  MOL    85       3.697  50.504   6.278  1.00  0.00            
ATOM   5921  O3  MOL    85      -0.743  50.366   6.817  1.00  0.00            
ATOM   5922  O4  MOL    85       5.451  49.168  17.118  1.00  0.00            
ATOM   5923  H1  MOL    85       1.094  48.598   1.883  1.00  0.00            
ATOM   5924  H2  MOL    85      -0.131  49.639   2.602  1.00  0.00            
ATOM   5925  H3  MOL    85        2.69  50.648   1.671  1.00  0.00            
ATOM   5926  H4  MOL    85       2.556  48.932   3.876  1.00  0.00            
ATOM   5927  H5  MOL    85       1.283   50.84   0.872  1.00  0.00            
ATOM   5928  H6  MOL    85       1.029  48.367   4.421  1.00  0.00            
ATOM   5929  H7  MOL    85       0.245  50.648   4.787  1.00  0.00            
ATOM   5930  H8  MOL    85       0.262   51.96   2.841  1.00  0.00            
ATOM   5931  H9  MOL    85       2.915  51.627   4.218  1.00  0.00            
ATOM   5932  H10 MOL    85        1.83  52.735   2.321  1.00  0.00            
ATOM   5933  H11 MOL    85       1.555  52.541   4.775  1.00  0.00            
ATOM   5934  H12 MOL    85       5.076  49.672   8.388  1.00  0.00            
ATOM   5935  H13 MOL    85      -1.498  50.236   9.288  1.00  0.00            
ATOM   5936  H14 MOL    85      -1.213  50.407  11.679  1.00  0.00            
ATOM   5937  H15 MOL    85       5.825  49.536  12.354  1.00  0.00            
ATOM   5938  H16 MOL    85       6.209  49.458  14.819  1.00  0.00            
ATOM   5939  H17 MOL    85       -0.36   49.98  15.705  1.00  0.00            
ATOM   5940  H18 MOL    85       3.821  47.475  19.278  1.00  0.00            
ATOM   5941  H19 MOL    85       4.617  49.753  19.038  1.00  0.00            
ATOM   5942  H20 MOL    85       2.207  48.033  19.644  1.00  0.00            
ATOM   5943  H21 MOL    85       3.231  51.657  19.208  1.00  0.00            
ATOM   5944  H22 MOL    85        1.88  50.711  19.693  1.00  0.00            
ATOM   5945  H23 MOL    85       4.821  48.512  21.136  1.00  0.00            
ATOM   5946  H24 MOL    85       3.664  47.421  21.747  1.00  0.00            
ATOM   5947  H25 MOL    85       4.435  51.108  21.423  1.00  0.00            
ATOM   5948  H26 MOL    85       2.064  49.316  22.083  1.00  0.00            
ATOM   5949  H27 MOL    85       2.867  51.674  21.677  1.00  0.00            
ATOM   5950  H28 MOL    85       3.579  49.599  23.046  1.00  0.00            
ATOM   5951  O1  MOL    86       48.33  46.358  17.344  1.00  0.00            
ATOM   5952  C1  MOL    86      48.366  45.746   2.382  1.00  0.00            
ATOM   5953  C2  MOL    86      48.677  45.711   3.909  1.00  0.00            
ATOM   5954  C3  MOL    86      48.254  47.009     4.5  1.00  0.00            
ATOM   5955  C4  MOL    86      48.835  48.255   3.835  1.00  0.00            
ATOM   5956  C5  MOL    86      48.459  48.336   2.364  1.00  0.00            
ATOM   5957  N1  MOL    86      48.523  46.973    6.02  1.00  0.00            
ATOM   5958  C6  MOL    86      47.491  46.766   6.901  1.00  0.00            
ATOM   5959  C7  MOL    86      47.702  46.759    8.34  1.00  0.00            
ATOM   5960  C8  MOL    86       49.83  46.955   6.513  1.00  0.00            
ATOM   5961  C9  MOL    86      50.044  46.858   8.002  1.00  0.00            
ATOM   5962  C10 MOL    86      46.639  46.594   9.199  1.00  0.00            
ATOM   5963  C11 MOL    86      48.944  46.771   8.857  1.00  0.00            
ATOM   5964  C12 MOL    86      51.309   47.06    8.54  1.00  0.00            
ATOM   5965  C13 MOL    86      46.882  46.546  10.572  1.00  0.00            
ATOM   5966  C14 MOL    86      48.184   46.56  11.161  1.00  0.00            
ATOM   5967  C15 MOL    86      49.215  46.653  10.249  1.00  0.00            
ATOM   5968  C16 MOL    86      50.503  46.853  10.711  1.00  0.00            
ATOM   5969  N2  MOL    86      51.529  47.044   9.864  1.00  0.00            
ATOM   5970  C17 MOL    86      48.484  46.592  12.494  1.00  0.00            
ATOM   5971  C18 MOL    86      50.825   46.77  12.059  1.00  0.00            
ATOM   5972  C19 MOL    86      52.123  46.935   12.52  1.00  0.00            
ATOM   5973  C20 MOL    86       52.36  46.765  13.875  1.00  0.00            
ATOM   5974  N3  MOL    86      47.442  46.492  13.369  1.00  0.00            
ATOM   5975  C21 MOL    86      47.724  46.389  14.691  1.00  0.00            
ATOM   5976  C22 MOL    86      49.789  46.588  12.953  1.00  0.00            
ATOM   5977  C23 MOL    86      50.032  46.571  14.298  1.00  0.00            
ATOM   5978  C24 MOL    86      51.367  46.527   14.75  1.00  0.00            
ATOM   5979  C25 MOL    86      48.977  46.409  15.164  1.00  0.00            
ATOM   5980  C26 MOL    86      51.604  46.458  16.199  1.00  0.00            
ATOM   5981  C27 MOL    86      49.274  46.365  16.601  1.00  0.00            
ATOM   5982  N4  MOL    86       50.58  46.419  17.053  1.00  0.00            
ATOM   5983  C28 MOL    86      50.861  46.522  18.473  1.00  0.00            
ATOM   5984  C29 MOL    86      50.382  45.253   19.22  1.00  0.00            
ATOM   5985  C30 MOL    86      50.375  47.875  19.078  1.00  0.00            
ATOM   5986  C31 MOL    86       50.65  47.962  20.604  1.00  0.00            
ATOM   5987  C32 MOL    86      50.803  45.375   20.72  1.00  0.00            
ATOM   5988  C33 MOL    86      50.229  46.675   21.36  1.00  0.00            
ATOM   5989  C34 MOL    86      48.924  47.009   1.678  1.00  0.00            
ATOM   5990  O2  MOL    86        50.8  46.967   5.789  1.00  0.00            
ATOM   5991  O3  MOL    86       46.38  46.756   6.466  1.00  0.00            
ATOM   5992  O4  MOL    86      52.743  46.508  16.592  1.00  0.00            
ATOM   5993  H1  MOL    86      48.841  44.875   1.881  1.00  0.00            
ATOM   5994  H2  MOL    86      47.289  45.735   2.207  1.00  0.00            
ATOM   5995  H3  MOL    86      49.999  46.967   1.577  1.00  0.00            
ATOM   5996  H4  MOL    86      49.732  45.443   4.033  1.00  0.00            
ATOM   5997  H5  MOL    86        48.5  47.003   0.697  1.00  0.00            
ATOM   5998  H6  MOL    86      48.155  44.957   4.435  1.00  0.00            
ATOM   5999  H7  MOL    86      47.195  47.153   4.293  1.00  0.00            
ATOM   6000  H8  MOL    86      47.375  48.412   2.287  1.00  0.00            
ATOM   6001  H9  MOL    86      49.881  48.333   3.806  1.00  0.00            
ATOM   6002  H10 MOL    86      48.929  49.203   1.835  1.00  0.00            
ATOM   6003  H11 MOL    86      48.441  49.206    4.28  1.00  0.00            
ATOM   6004  H12 MOL    86      52.132   47.21    7.93  1.00  0.00            
ATOM   6005  H13 MOL    86      45.638  46.328   8.909  1.00  0.00            
ATOM   6006  H14 MOL    86      46.068  46.446  11.242  1.00  0.00            
ATOM   6007  H15 MOL    86       52.92  47.238  11.847  1.00  0.00            
ATOM   6008  H16 MOL    86      53.403  46.758  14.206  1.00  0.00            
ATOM   6009  H17 MOL    86      46.827  46.344  15.279  1.00  0.00            
ATOM   6010  H18 MOL    86      50.687  44.304  18.663  1.00  0.00            
ATOM   6011  H19 MOL    86      51.962  46.476  18.667  1.00  0.00            
ATOM   6012  H20 MOL    86      49.329   45.24  19.249  1.00  0.00            
ATOM   6013  H21 MOL    86       50.85  48.756  18.641  1.00  0.00            
ATOM   6014  H22 MOL    86      49.266   47.91  18.973  1.00  0.00            
ATOM   6015  H23 MOL    86      51.878   45.44  20.727  1.00  0.00            
ATOM   6016  H24 MOL    86      50.547  44.462  21.269  1.00  0.00            
ATOM   6017  H25 MOL    86      51.701  48.102  20.715  1.00  0.00            
ATOM   6018  H26 MOL    86      49.063  46.605  21.274  1.00  0.00            
ATOM   6019  H27 MOL    86      50.079  48.893  20.853  1.00  0.00            
ATOM   6020  H28 MOL    86      50.491  46.635  22.376  1.00  0.00            
ATOM   6721  O1  MOL    97       9.697    2.75   17.72  1.00  0.00            
ATOM   6722  C1  MOL    97       9.545   1.956   2.826  1.00  0.00            
ATOM   6723  C2  MOL    97      10.018   1.879   4.277  1.00  0.00            
ATOM   6724  C3  MOL    97       9.622   3.166    5.06  1.00  0.00            
ATOM   6725  C4  MOL    97      10.104   4.491    4.36  1.00  0.00            
ATOM   6726  C5  MOL    97       9.646   4.562   2.876  1.00  0.00            
ATOM   6727  N1  MOL    97        9.97    3.14   6.497  1.00  0.00            
ATOM   6728  C6  MOL    97       8.944   3.093   7.371  1.00  0.00            
ATOM   6729  C7  MOL    97       9.242   3.121   8.827  1.00  0.00            
ATOM   6730  C8  MOL    97      11.257   3.026   6.879  1.00  0.00            
ATOM   6731  C9  MOL    97      11.621   2.913   8.364  1.00  0.00            
ATOM   6732  C10 MOL    97        8.19   3.241   9.689  1.00  0.00            
ATOM   6733  C11 MOL    97      10.574   3.025   9.261  1.00  0.00            
ATOM   6734  C12 MOL    97      12.918   2.819   8.835  1.00  0.00            
ATOM   6735  C13 MOL    97       8.453     3.3  11.056  1.00  0.00            
ATOM   6736  C14 MOL    97       9.778   3.265  11.519  1.00  0.00            
ATOM   6737  C15 MOL    97      10.849   3.054  10.608  1.00  0.00            
ATOM   6738  C16 MOL    97      12.168   2.966  11.027  1.00  0.00            
ATOM   6739  N2  MOL    97      13.205   2.851  10.163  1.00  0.00            
ATOM   6740  C17 MOL    97       10.02    3.21  12.865  1.00  0.00            
ATOM   6741  C18 MOL    97      12.429   2.907  12.389  1.00  0.00            
ATOM   6742  C19 MOL    97      13.703   2.792  12.924  1.00  0.00            
ATOM   6743  C20 MOL    97      13.874   2.806   14.32  1.00  0.00            
ATOM   6744  N3  MOL    97       8.986   3.225  13.727  1.00  0.00            
ATOM   6745  C21 MOL    97       9.216    3.11  15.036  1.00  0.00            
ATOM   6746  C22 MOL    97      11.349   3.055  13.302  1.00  0.00            
ATOM   6747  C23 MOL    97      11.506   2.998  14.668  1.00  0.00            
ATOM   6748  C24 MOL    97      12.773   2.926  15.208  1.00  0.00            
ATOM   6749  C25 MOL    97       10.45   3.061  15.556  1.00  0.00            
ATOM   6750  C26 MOL    97      13.065    2.85  16.679  1.00  0.00            
ATOM   6751  C27 MOL    97      10.695   2.798  17.004  1.00  0.00            
ATOM   6752  N4  MOL    97      11.971   2.796  17.497  1.00  0.00            
ATOM   6753  C28 MOL    97      12.059   2.687  18.968  1.00  0.00            
ATOM   6754  C29 MOL    97      11.653   1.349  19.673  1.00  0.00            
ATOM   6755  C30 MOL    97      11.574   3.919  19.671  1.00  0.00            
ATOM   6756  C31 MOL    97      11.974   3.804  21.173  1.00  0.00            
ATOM   6757  C32 MOL    97      11.956   1.249  21.177  1.00  0.00            
ATOM   6758  C33 MOL    97      11.502   2.507  21.896  1.00  0.00            
ATOM   6759  C34 MOL    97      10.112   3.252   2.122  1.00  0.00            
ATOM   6760  O2  MOL    97      12.216   3.124   6.096  1.00  0.00            
ATOM   6761  O3  MOL    97       7.772   3.069   7.005  1.00  0.00            
ATOM   6762  O4  MOL    97      14.221   2.942  17.038  1.00  0.00            
ATOM   6763  H1  MOL    97        9.83   1.022   2.244  1.00  0.00            
ATOM   6764  H2  MOL    97       8.434   2.003   2.764  1.00  0.00            
ATOM   6765  H3  MOL    97      11.227   3.187   2.061  1.00  0.00            
ATOM   6766  H4  MOL    97      11.092   1.832   4.245  1.00  0.00            
ATOM   6767  H5  MOL    97        9.84   3.333   1.068  1.00  0.00            
ATOM   6768  H6  MOL    97       9.568   0.949   4.632  1.00  0.00            
ATOM   6769  H7  MOL    97        8.56   3.221   4.886  1.00  0.00            
ATOM   6770  H8  MOL    97       8.567   4.589   2.852  1.00  0.00            
ATOM   6771  H9  MOL    97       11.19   4.561   4.294  1.00  0.00            
ATOM   6772  H10 MOL    97      10.018   5.417   2.427  1.00  0.00            
ATOM   6773  H11 MOL    97       9.743   5.366   4.864  1.00  0.00            
ATOM   6774  H12 MOL    97       13.76   2.758   8.186  1.00  0.00            
ATOM   6775  H13 MOL    97       7.129   3.268   9.414  1.00  0.00            
ATOM   6776  H14 MOL    97       7.624   3.421  11.755  1.00  0.00            
ATOM   6777  H15 MOL    97      14.517   2.594  12.278  1.00  0.00            
ATOM   6778  H16 MOL    97      14.895   2.606  14.698  1.00  0.00            
ATOM   6779  H17 MOL    97       8.283   3.232  15.592  1.00  0.00            
ATOM   6780  H18 MOL    97      12.193   0.572  19.172  1.00  0.00            
ATOM   6781  H19 MOL    97      13.173   2.572  19.139  1.00  0.00            
ATOM   6782  H20 MOL    97      10.596    1.19  19.513  1.00  0.00            
ATOM   6783  H21 MOL    97      12.081   4.682  19.189  1.00  0.00            
ATOM   6784  H22 MOL    97      10.558   4.094  19.439  1.00  0.00            
ATOM   6785  H23 MOL    97      13.015   1.034  21.393  1.00  0.00            
ATOM   6786  H24 MOL    97      11.485   0.409  21.645  1.00  0.00            
ATOM   6787  H25 MOL    97      13.021    3.88  21.335  1.00  0.00            
ATOM   6788  H26 MOL    97      10.383   2.608   21.91  1.00  0.00            
ATOM   6789  H27 MOL    97      11.457   4.698  21.577  1.00  0.00            
ATOM   6790  H28 MOL    97      11.956   2.434   22.88  1.00  0.00            
ATOM   6791  O1  MOL    98       5.256  52.777  17.572  1.00  0.00            
ATOM   6792  C1  MOL    98         5.5  52.276    2.66  1.00  0.00            
ATOM   6793  C2  MOL    98       5.761  52.278   4.191  1.00  0.00            
ATOM   6794  C3  MOL    98       5.162   53.61   4.786  1.00  0.00            
ATOM   6795  C4  MOL    98       5.473   54.92    4.07  1.00  0.00            
ATOM   6796  C5  MOL    98       5.184  54.767   2.597  1.00  0.00            
ATOM   6797  N1  MOL    98       5.509  53.659   6.253  1.00  0.00            
ATOM   6798  C6  MOL    98       4.429   53.58   7.081  1.00  0.00            
ATOM   6799  C7  MOL    98       4.773   53.41   8.531  1.00  0.00            
ATOM   6800  C8  MOL    98       6.836  53.693   6.664  1.00  0.00            
ATOM   6801  C9  MOL    98       7.111  53.659   8.107  1.00  0.00            
ATOM   6802  C10 MOL    98       3.725  53.147   9.449  1.00  0.00            
ATOM   6803  C11 MOL    98       6.095  53.417   8.995  1.00  0.00            
ATOM   6804  C12 MOL    98       8.381  53.664   8.641  1.00  0.00            
ATOM   6805  C13 MOL    98       3.977  53.024  10.859  1.00  0.00            
ATOM   6806  C14 MOL    98       5.297  53.033  11.303  1.00  0.00            
ATOM   6807  C15 MOL    98       6.342  53.312  10.383  1.00  0.00            
ATOM   6808  C16 MOL    98       7.671   53.52  10.886  1.00  0.00            
ATOM   6809  N2  MOL    98       8.648  53.688   9.988  1.00  0.00            
ATOM   6810  C17 MOL    98       5.528  53.074  12.683  1.00  0.00            
ATOM   6811  C18 MOL    98       7.893   53.56  12.224  1.00  0.00            
ATOM   6812  C19 MOL    98       9.199  53.669  12.733  1.00  0.00            
ATOM   6813  C20 MOL    98       9.414  53.494  14.124  1.00  0.00            
ATOM   6814  N3  MOL    98        4.54  52.882  13.543  1.00  0.00            
ATOM   6815  C21 MOL    98       4.694  52.785  14.876  1.00  0.00            
ATOM   6816  C22 MOL    98       6.874  53.192  13.135  1.00  0.00            
ATOM   6817  C23 MOL    98       7.107  53.001  14.483  1.00  0.00            
ATOM   6818  C24 MOL    98       8.368  53.221  15.005  1.00  0.00            
ATOM   6819  C25 MOL    98         6.0  52.838  15.372  1.00  0.00            
ATOM   6820  C26 MOL    98       8.611  53.304  16.445  1.00  0.00            
ATOM   6821  C27 MOL    98       6.275  52.914  16.876  1.00  0.00            
ATOM   6822  N4  MOL    98       7.552  53.134  17.302  1.00  0.00            
ATOM   6823  C28 MOL    98       7.903  53.129  18.748  1.00  0.00            
ATOM   6824  C29 MOL    98       7.489  51.798   19.41  1.00  0.00            
ATOM   6825  C30 MOL    98       7.169   54.29  19.523  1.00  0.00            
ATOM   6826  C31 MOL    98       7.498  54.338  21.024  1.00  0.00            
ATOM   6827  C32 MOL    98       7.961  51.841  20.916  1.00  0.00            
ATOM   6828  C33 MOL    98       7.244  52.963  21.726  1.00  0.00            
ATOM   6829  C34 MOL    98        5.94  53.598   2.039  1.00  0.00            
ATOM   6830  O2  MOL    98       7.814  53.678   5.904  1.00  0.00            
ATOM   6831  O3  MOL    98        3.25  53.709    6.65  1.00  0.00            
ATOM   6832  O4  MOL    98       9.758  53.391  16.842  1.00  0.00            
ATOM   6833  H1  MOL    98       6.128  51.451   2.373  1.00  0.00            
ATOM   6834  H2  MOL    98       4.471  51.906   2.462  1.00  0.00            
ATOM   6835  H3  MOL    98       7.045  53.713   2.167  1.00  0.00            
ATOM   6836  H4  MOL    98       6.816  52.123   4.383  1.00  0.00            
ATOM   6837  H5  MOL    98       5.616  53.524   1.003  1.00  0.00            
ATOM   6838  H6  MOL    98       5.274  51.391     4.6  1.00  0.00            
ATOM   6839  H7  MOL    98       4.037  53.573   4.677  1.00  0.00            
ATOM   6840  H8  MOL    98       4.076  54.633   2.394  1.00  0.00            
ATOM   6841  H9  MOL    98       6.524  55.145   4.149  1.00  0.00            
ATOM   6842  H10 MOL    98        5.48  55.628    2.03  1.00  0.00            
ATOM   6843  H11 MOL    98       4.882  55.799   4.462  1.00  0.00            
ATOM   6844  H12 MOL    98       9.237  53.901    7.93  1.00  0.00            
ATOM   6845  H13 MOL    98       2.654  53.067   9.142  1.00  0.00            
ATOM   6846  H14 MOL    98       3.145  52.705  11.479  1.00  0.00            
ATOM   6847  H15 MOL    98      10.086  53.847  12.136  1.00  0.00            
ATOM   6848  H16 MOL    98      10.448  53.479  14.507  1.00  0.00            
ATOM   6849  H17 MOL    98       3.793  52.531  15.457  1.00  0.00            
ATOM   6850  H18 MOL    98       8.076  51.017  18.913  1.00  0.00            
ATOM   6851  H19 MOL    98       8.942  53.254  19.042  1.00  0.00            
ATOM   6852  H20 MOL    98       6.497  51.497  19.392  1.00  0.00            
ATOM   6853  H21 MOL    98       7.218  55.277  19.052  1.00  0.00            
ATOM   6854  H22 MOL    98        6.07  54.112  19.587  1.00  0.00            
ATOM   6855  H23 MOL    98       9.049  51.952  21.038  1.00  0.00            
ATOM   6856  H24 MOL    98       7.752  50.897  21.462  1.00  0.00            
ATOM   6857  H25 MOL    98       8.558  54.648  21.153  1.00  0.00            
ATOM   6858  H26 MOL    98       6.124  52.807  21.798  1.00  0.00            
ATOM   6859  H27 MOL    98       7.004   55.09  21.596  1.00  0.00            
ATOM   6860  H28 MOL    98       7.535  52.927  22.761  1.00  0.00            
ATOM   7561  O1  MOL   109       9.407   9.515  16.976  1.00  0.00            
ATOM   7562  C1  MOL   109       9.476   8.523   2.183  1.00  0.00            
ATOM   7563  C2  MOL   109       9.841   8.587   3.646  1.00  0.00            
ATOM   7564  C3  MOL   109       9.474   9.923   4.303  1.00  0.00            
ATOM   7565  C4  MOL   109       9.963  11.164   3.521  1.00  0.00            
ATOM   7566  C5  MOL   109       9.562  11.073   2.006  1.00  0.00            
ATOM   7567  N1  MOL   109       9.768  10.006    5.76  1.00  0.00            
ATOM   7568  C6  MOL   109       8.699  10.219   6.548  1.00  0.00            
ATOM   7569  C7  MOL   109       9.015  10.044   7.965  1.00  0.00            
ATOM   7570  C8  MOL   109      11.045   9.888   6.139  1.00  0.00            
ATOM   7571  C9  MOL   109      11.317    9.84   7.578  1.00  0.00            
ATOM   7572  C10 MOL   109       7.938  10.188   8.852  1.00  0.00            
ATOM   7573  C11 MOL   109      10.263    9.95   8.474  1.00  0.00            
ATOM   7574  C12 MOL   109      12.609   9.712   8.118  1.00  0.00            
ATOM   7575  C13 MOL   109       8.146  10.182  10.225  1.00  0.00            
ATOM   7576  C14 MOL   109       9.419   9.885  10.769  1.00  0.00            
ATOM   7577  C15 MOL   109      10.476   9.841   9.841  1.00  0.00            
ATOM   7578  C16 MOL   109      11.748    9.61  10.303  1.00  0.00            
ATOM   7579  N2  MOL   109      12.782   9.596   9.444  1.00  0.00            
ATOM   7580  C17 MOL   109       9.561   9.676  12.122  1.00  0.00            
ATOM   7581  C18 MOL   109      12.007    9.53  11.713  1.00  0.00            
ATOM   7582  C19 MOL   109      13.292   9.295  12.176  1.00  0.00            
ATOM   7583  C20 MOL   109      13.541   9.445  13.564  1.00  0.00            
ATOM   7584  N3  MOL   109       8.537   9.653  12.976  1.00  0.00            
ATOM   7585  C21 MOL   109       8.799   9.515  14.305  1.00  0.00            
ATOM   7586  C22 MOL   109      10.859   9.566  12.589  1.00  0.00            
ATOM   7587  C23 MOL   109      11.155   9.466  13.948  1.00  0.00            
ATOM   7588  C24 MOL   109      12.482   9.443  14.424  1.00  0.00            
ATOM   7589  C25 MOL   109      10.097   9.406  14.825  1.00  0.00            
ATOM   7590  C26 MOL   109      12.721   9.433  15.891  1.00  0.00            
ATOM   7591  C27 MOL   109      10.342   9.393  16.257  1.00  0.00            
ATOM   7592  N4  MOL   109       11.64   9.414  16.708  1.00  0.00            
ATOM   7593  C28 MOL   109      11.783   9.334  18.215  1.00  0.00            
ATOM   7594  C29 MOL   109      11.182   8.082   18.87  1.00  0.00            
ATOM   7595  C30 MOL   109       11.41  10.551  19.031  1.00  0.00            
ATOM   7596  C31 MOL   109      11.838  10.347  20.535  1.00  0.00            
ATOM   7597  C32 MOL   109      11.632   7.906  20.297  1.00  0.00            
ATOM   7598  C33 MOL   109      11.165   9.101   21.17  1.00  0.00            
ATOM   7599  C34 MOL   109      10.012   9.698   1.385  1.00  0.00            
ATOM   7600  O2  MOL   109      11.985   9.873   5.402  1.00  0.00            
ATOM   7601  O3  MOL   109       7.557  10.526   6.259  1.00  0.00            
ATOM   7602  O4  MOL   109      13.837   9.481  16.352  1.00  0.00            
ATOM   7603  H1  MOL   109       9.701   7.517   1.768  1.00  0.00            
ATOM   7604  H2  MOL   109        8.38   8.527   2.008  1.00  0.00            
ATOM   7605  H3  MOL   109      11.119   9.642   1.251  1.00  0.00            
ATOM   7606  H4  MOL   109      10.962   8.395   3.798  1.00  0.00            
ATOM   7607  H5  MOL   109       9.708   9.516   0.397  1.00  0.00            
ATOM   7608  H6  MOL   109       9.258   7.784   4.099  1.00  0.00            
ATOM   7609  H7  MOL   109       8.377   9.986   4.102  1.00  0.00            
ATOM   7610  H8  MOL   109       8.525  11.102   2.034  1.00  0.00            
ATOM   7611  H9  MOL   109      11.029  11.271   3.569  1.00  0.00            
ATOM   7612  H10 MOL   109       9.988   11.95   1.423  1.00  0.00            
ATOM   7613  H11 MOL   109       9.504  12.077   3.945  1.00  0.00            
ATOM   7614  H12 MOL   109      13.462   9.566   7.409  1.00  0.00            
ATOM   7615  H13 MOL   109       6.879  10.335   8.577  1.00  0.00            
ATOM   7616  H14 MOL   109       7.259  10.162  10.898  1.00  0.00            
ATOM   7617  H15 MOL   109      14.164   9.129  11.467  1.00  0.00            
ATOM   7618  H16 MOL   109      14.526   9.498  13.861  1.00  0.00            
ATOM   7619  H17 MOL   109       7.868   9.656  14.894  1.00  0.00            
ATOM   7620  H18 MOL   109      11.513   7.264  18.251  1.00  0.00            
ATOM   7621  H19 MOL   109      12.841   9.193  18.412  1.00  0.00            
ATOM   7622  H20 MOL   109      10.099   8.066  18.821  1.00  0.00            
ATOM   7623  H21 MOL   109       11.88  11.495  18.695  1.00  0.00            
ATOM   7624  H22 MOL   109      10.348  10.631  19.099  1.00  0.00            
ATOM   7625  H23 MOL   109      12.726     7.9  20.379  1.00  0.00            
ATOM   7626  H24 MOL   109      11.262   6.948  20.722  1.00  0.00            
ATOM   7627  H25 MOL   109       12.93   10.19  20.515  1.00  0.00            
ATOM   7628  H26 MOL   109      10.097   9.181  21.295  1.00  0.00            
ATOM   7629  H27 MOL   109      11.682  11.218  21.079  1.00  0.00            
ATOM   7630  H28 MOL   109      11.462    8.89  22.199  1.00  0.00            
ATOM   7631  O1  MOL   110       5.134    5.94  17.326  1.00  0.00            
ATOM   7632  C1  MOL   110       5.295   5.312   2.232  1.00  0.00            
ATOM   7633  C2  MOL   110       5.571   5.151   3.747  1.00  0.00            
ATOM   7634  C3  MOL   110       5.125   6.456   4.539  1.00  0.00            
ATOM   7635  C4  MOL   110       5.654   7.801   3.876  1.00  0.00            
ATOM   7636  C5  MOL   110        5.37   7.935   2.383  1.00  0.00            
ATOM   7637  N1  MOL   110       5.327   6.473   5.989  1.00  0.00            
ATOM   7638  C6  MOL   110       4.295   6.338   6.837  1.00  0.00            
ATOM   7639  C7  MOL   110         4.5   6.285   8.317  1.00  0.00            
ATOM   7640  C8  MOL   110       6.636    6.49   6.427  1.00  0.00            
ATOM   7641  C9  MOL   110       6.818    6.62   7.905  1.00  0.00            
ATOM   7642  C10 MOL   110       3.426   5.991   9.191  1.00  0.00            
ATOM   7643  C11 MOL   110       5.796   6.336   8.822  1.00  0.00            
ATOM   7644  C12 MOL   110       8.101   6.755   8.394  1.00  0.00            
ATOM   7645  C13 MOL   110        3.74   5.907   10.58  1.00  0.00            
ATOM   7646  C14 MOL   110       5.016   5.986  11.067  1.00  0.00            
ATOM   7647  C15 MOL   110        6.09   6.239    10.2  1.00  0.00            
ATOM   7648  C16 MOL   110         7.4   6.387  10.579  1.00  0.00            
ATOM   7649  N2  MOL   110       8.399   6.629   9.719  1.00  0.00            
ATOM   7650  C17 MOL   110       5.314   6.027  12.442  1.00  0.00            
ATOM   7651  C18 MOL   110       7.691   6.319  11.949  1.00  0.00            
ATOM   7652  C19 MOL   110         9.0   6.334  12.437  1.00  0.00            
ATOM   7653  C20 MOL   110       9.238   6.327  13.844  1.00  0.00            
ATOM   7654  N3  MOL   110       4.336   5.778  13.379  1.00  0.00            
ATOM   7655  C21 MOL   110       4.573   5.809  14.668  1.00  0.00            
ATOM   7656  C22 MOL   110        6.63   6.065  12.866  1.00  0.00            
ATOM   7657  C23 MOL   110       6.875   6.026  14.262  1.00  0.00            
ATOM   7658  C24 MOL   110       8.175   6.217  14.732  1.00  0.00            
ATOM   7659  C25 MOL   110       5.891   5.925  15.144  1.00  0.00            
ATOM   7660  C26 MOL   110       8.488   6.252  16.191  1.00  0.00            
ATOM   7661  C27 MOL   110       6.118   5.924  16.632  1.00  0.00            
ATOM   7662  N4  MOL   110       7.428   6.072  17.069  1.00  0.00            
ATOM   7663  C28 MOL   110       7.756   6.031  18.526  1.00  0.00            
ATOM   7664  C29 MOL   110       7.158   4.786  19.259  1.00  0.00            
ATOM   7665  C30 MOL   110       7.395    7.35  19.309  1.00  0.00            
ATOM   7666  C31 MOL   110       7.994    7.32   20.69  1.00  0.00            
ATOM   7667  C32 MOL   110       7.557    4.76  20.692  1.00  0.00            
ATOM   7668  C33 MOL   110       7.402   6.085  21.416  1.00  0.00            
ATOM   7669  C34 MOL   110       5.899   6.649    1.68  1.00  0.00            
ATOM   7670  O2  MOL   110       7.601   6.514   5.703  1.00  0.00            
ATOM   7671  O3  MOL   110       3.164   6.282   6.429  1.00  0.00            
ATOM   7672  O4  MOL   110       9.629   6.208  16.593  1.00  0.00            
ATOM   7673  H1  MOL   110       5.802   4.542   1.599  1.00  0.00            
ATOM   7674  H2  MOL   110         4.2   5.302   2.042  1.00  0.00            
ATOM   7675  H3  MOL   110       6.992   6.598   1.745  1.00  0.00            
ATOM   7676  H4  MOL   110       6.617   4.961   3.947  1.00  0.00            
ATOM   7677  H5  MOL   110       5.686   6.677   0.644  1.00  0.00            
ATOM   7678  H6  MOL   110       5.051    4.31   4.099  1.00  0.00            
ATOM   7679  H7  MOL   110       4.018   6.459   4.311  1.00  0.00            
ATOM   7680  H8  MOL   110       4.307   7.923   2.155  1.00  0.00            
ATOM   7681  H9  MOL   110       6.748   7.845    3.96  1.00  0.00            
ATOM   7682  H10 MOL   110       5.765   8.862   2.007  1.00  0.00            
ATOM   7683  H11 MOL   110       5.238   8.655   4.427  1.00  0.00            
ATOM   7684  H12 MOL   110       8.904   7.074   7.766  1.00  0.00            
ATOM   7685  H13 MOL   110       2.345   5.903   8.982  1.00  0.00            
ATOM   7686  H14 MOL   110       2.914    5.79   11.23  1.00  0.00            
ATOM   7687  H15 MOL   110       9.798   6.524  11.644  1.00  0.00            
ATOM   7688  H16 MOL   110      10.265   6.378  14.125  1.00  0.00            
ATOM   7689  H17 MOL   110       3.702   5.565   15.31  1.00  0.00            
ATOM   7690  H18 MOL   110        7.47   3.798  18.848  1.00  0.00            
ATOM   7691  H19 MOL   110       8.848   5.791  18.748  1.00  0.00            
ATOM   7692  H20 MOL   110       6.098    4.76   19.25  1.00  0.00            
ATOM   7693  H21 MOL   110       7.591   8.249  18.643  1.00  0.00            
ATOM   7694  H22 MOL   110       6.316   7.463  19.439  1.00  0.00            
ATOM   7695  H23 MOL   110       8.621   4.533  20.649  1.00  0.00            
ATOM   7696  H24 MOL   110       7.075   3.889  21.211  1.00  0.00            
ATOM   7697  H25 MOL   110       9.069   7.214  20.724  1.00  0.00            
ATOM   7698  H26 MOL   110       6.329   6.256  21.571  1.00  0.00            
ATOM   7699  H27 MOL   110       7.825   8.194  21.259  1.00  0.00            
ATOM   7700  H28 MOL   110       7.809   6.087  22.389  1.00  0.00            
ATOM   8401  O1  MOL   121       9.234  16.249  17.217  1.00  0.00            
ATOM   8402  C1  MOL   121       9.476  15.516   2.298  1.00  0.00            
ATOM   8403  C2  MOL   121       9.952  15.509   3.745  1.00  0.00            
ATOM   8404  C3  MOL   121       9.549  16.871   4.412  1.00  0.00            
ATOM   8405  C4  MOL   121      10.109  18.143   3.639  1.00  0.00            
ATOM   8406  C5  MOL   121       9.764  18.075   2.095  1.00  0.00            
ATOM   8407  N1  MOL   121       9.831  16.876   5.835  1.00  0.00            
ATOM   8408  C6  MOL   121       8.754  16.925   6.641  1.00  0.00            
ATOM   8409  C7  MOL   121         9.0  16.872   8.151  1.00  0.00            
ATOM   8410  C8  MOL   121       11.11  16.775   6.368  1.00  0.00            
ATOM   8411  C9  MOL   121      11.353  16.537   7.822  1.00  0.00            
ATOM   8412  C10 MOL   121       7.927  17.038   9.067  1.00  0.00            
ATOM   8413  C11 MOL   121      10.269  16.609   8.672  1.00  0.00            
ATOM   8414  C12 MOL   121      12.642  16.476   8.336  1.00  0.00            
ATOM   8415  C13 MOL   121       8.128  16.881  10.431  1.00  0.00            
ATOM   8416  C14 MOL   121       9.417  16.708  10.929  1.00  0.00            
ATOM   8417  C15 MOL   121      10.515  16.482  10.033  1.00  0.00            
ATOM   8418  C16 MOL   121      11.844  16.389  10.527  1.00  0.00            
ATOM   8419  N2  MOL   121      12.868  16.368   9.666  1.00  0.00            
ATOM   8420  C17 MOL   121       9.635  16.673  12.331  1.00  0.00            
ATOM   8421  C18 MOL   121      11.995  16.355  11.891  1.00  0.00            
ATOM   8422  C19 MOL   121      13.263  16.052  12.409  1.00  0.00            
ATOM   8423  C20 MOL   121      13.464  15.952  13.848  1.00  0.00            
ATOM   8424  N3  MOL   121       8.644  16.778  13.229  1.00  0.00            
ATOM   8425  C21 MOL   121       8.859  16.709  14.564  1.00  0.00            
ATOM   8426  C22 MOL   121       10.94  16.468  12.786  1.00  0.00            
ATOM   8427  C23 MOL   121      11.175  16.378  14.204  1.00  0.00            
ATOM   8428  C24 MOL   121      12.402  16.126  14.718  1.00  0.00            
ATOM   8429  C25 MOL   121        10.1  16.475  15.073  1.00  0.00            
ATOM   8430  C26 MOL   121      12.595    16.1  16.173  1.00  0.00            
ATOM   8431  C27 MOL   121      10.274  16.307  16.545  1.00  0.00            
ATOM   8432  N4  MOL   121      11.557  16.239  16.988  1.00  0.00            
ATOM   8433  C28 MOL   121       11.78  16.253  18.426  1.00  0.00            
ATOM   8434  C29 MOL   121       11.39   14.92  19.131  1.00  0.00            
ATOM   8435  C30 MOL   121      11.258  17.481  19.208  1.00  0.00            
ATOM   8436  C31 MOL   121      11.795  17.485  20.672  1.00  0.00            
ATOM   8437  C32 MOL   121      11.769   14.87   20.63  1.00  0.00            
ATOM   8438  C33 MOL   121      11.369  16.179  21.307  1.00  0.00            
ATOM   8439  C34 MOL   121      10.112   16.67   1.508  1.00  0.00            
ATOM   8440  O2  MOL   121      12.102  16.825   5.659  1.00  0.00            
ATOM   8441  O3  MOL   121       7.596  17.057   6.305  1.00  0.00            
ATOM   8442  O4  MOL   121      13.719  16.082  16.507  1.00  0.00            
ATOM   8443  H1  MOL   121       9.697   14.57    1.83  1.00  0.00            
ATOM   8444  H2  MOL   121       8.357  15.615   2.384  1.00  0.00            
ATOM   8445  H3  MOL   121      11.119  16.659   1.612  1.00  0.00            
ATOM   8446  H4  MOL   121       11.05  15.415   3.727  1.00  0.00            
ATOM   8447  H5  MOL   121       9.818  16.717   0.424  1.00  0.00            
ATOM   8448  H6  MOL   121       9.416  14.698   4.397  1.00  0.00            
ATOM   8449  H7  MOL   121       8.458  16.998   4.247  1.00  0.00            
ATOM   8450  H8  MOL   121       8.629  18.228   2.107  1.00  0.00            
ATOM   8451  H9  MOL   121       11.21  18.296   3.765  1.00  0.00            
ATOM   8452  H10 MOL   121      10.129  18.764   1.367  1.00  0.00            
ATOM   8453  H11 MOL   121       9.671  18.988   4.112  1.00  0.00            
ATOM   8454  H12 MOL   121        13.5  16.625   7.625  1.00  0.00            
ATOM   8455  H13 MOL   121       6.869  17.159   8.764  1.00  0.00            
ATOM   8456  H14 MOL   121       7.254  16.997  11.031  1.00  0.00            
ATOM   8457  H15 MOL   121        14.1  15.757  11.783  1.00  0.00            
ATOM   8458  H16 MOL   121      14.456  15.742  14.199  1.00  0.00            
ATOM   8459  H17 MOL   121       7.943  16.799  15.171  1.00  0.00            
ATOM   8460  H18 MOL   121      11.814  14.079  18.635  1.00  0.00            
ATOM   8461  H19 MOL   121      12.836   16.28  18.569  1.00  0.00            
ATOM   8462  H20 MOL   121       10.32  14.851  18.984  1.00  0.00            
ATOM   8463  H21 MOL   121      11.618   18.43  18.701  1.00  0.00            
ATOM   8464  H22 MOL   121      10.118  17.552  19.247  1.00  0.00            
ATOM   8465  H23 MOL   121      12.874  14.793  20.791  1.00  0.00            
ATOM   8466  H24 MOL   121      11.342  13.973  21.036  1.00  0.00            
ATOM   8467  H25 MOL   121      12.878  17.513  20.472  1.00  0.00            
ATOM   8468  H26 MOL   121      10.261  16.205  21.316  1.00  0.00            
ATOM   8469  H27 MOL   121      11.439  18.378  21.248  1.00  0.00            
ATOM   8470  H28 MOL   121      11.803  16.186  22.297  1.00  0.00            
ATOM   8471  O1  MOL   122       5.101  12.334  17.431  1.00  0.00            
ATOM   8472  C1  MOL   122       5.371   11.88   2.514  1.00  0.00            
ATOM   8473  C2  MOL   122       5.757  11.867   3.982  1.00  0.00            
ATOM   8474  C3  MOL   122       5.255   13.26   4.563  1.00  0.00            
ATOM   8475  C4  MOL   122        5.78  14.455    3.77  1.00  0.00            
ATOM   8476  C5  MOL   122        5.61  14.374   2.255  1.00  0.00            
ATOM   8477  N1  MOL   122       5.475  13.249   6.039  1.00  0.00            
ATOM   8478  C6  MOL   122        4.38  13.195    6.84  1.00  0.00            
ATOM   8479  C7  MOL   122       4.595  13.029   8.321  1.00  0.00            
ATOM   8480  C8  MOL   122       6.743   13.37   6.519  1.00  0.00            
ATOM   8481  C9  MOL   122       6.913   13.52   7.978  1.00  0.00            
ATOM   8482  C10 MOL   122       3.625  12.637   9.203  1.00  0.00            
ATOM   8483  C11 MOL   122       5.854  13.212   8.876  1.00  0.00            
ATOM   8484  C12 MOL   122       8.175  13.663   8.488  1.00  0.00            
ATOM   8485  C13 MOL   122       3.823  12.639   10.59  1.00  0.00            
ATOM   8486  C14 MOL   122       5.103  12.868  11.135  1.00  0.00            
ATOM   8487  C15 MOL   122       6.124  13.069  10.244  1.00  0.00            
ATOM   8488  C16 MOL   122       7.441  13.273  10.665  1.00  0.00            
ATOM   8489  N2  MOL   122       8.419  13.588   9.794  1.00  0.00            
ATOM   8490  C17 MOL   122       5.293  12.744    12.5  1.00  0.00            
ATOM   8491  C18 MOL   122       7.663  13.084  12.032  1.00  0.00            
ATOM   8492  C19 MOL   122       8.887  13.442  12.595  1.00  0.00            
ATOM   8493  C20 MOL   122       9.115  13.298  13.927  1.00  0.00            
ATOM   8494  N3  MOL   122       4.307  12.432   13.36  1.00  0.00            
ATOM   8495  C21 MOL   122       4.567  12.242  14.688  1.00  0.00            
ATOM   8496  C22 MOL   122       6.625  12.771  12.964  1.00  0.00            
ATOM   8497  C23 MOL   122       6.831  12.653  14.366  1.00  0.00            
ATOM   8498  C24 MOL   122       8.094  12.906  14.852  1.00  0.00            
ATOM   8499  C25 MOL   122       5.824  12.341  15.231  1.00  0.00            
ATOM   8500  C26 MOL   122       8.398  12.837  16.264  1.00  0.00            
ATOM   8501  C27 MOL   122       6.031  12.338   16.65  1.00  0.00            
ATOM   8502  N4  MOL   122       7.292  12.689  17.082  1.00  0.00            
ATOM   8503  C28 MOL   122       7.543  12.742  18.566  1.00  0.00            
ATOM   8504  C29 MOL   122       7.305   11.38  19.315  1.00  0.00            
ATOM   8505  C30 MOL   122       6.808  13.932  19.302  1.00  0.00            
ATOM   8506  C31 MOL   122       7.169   14.08  20.831  1.00  0.00            
ATOM   8507  C32 MOL   122       7.919  11.602  20.732  1.00  0.00            
ATOM   8508  C33 MOL   122       7.313  12.739  21.553  1.00  0.00            
ATOM   8509  C34 MOL   122       6.146  12.965   1.794  1.00  0.00            
ATOM   8510  O2  MOL   122       7.667  13.396   5.743  1.00  0.00            
ATOM   8511  O3  MOL   122       3.249  13.278   6.375  1.00  0.00            
ATOM   8512  O4  MOL   122        9.52  12.993  16.629  1.00  0.00            
ATOM   8513  H1  MOL   122       5.688  10.899   2.124  1.00  0.00            
ATOM   8514  H2  MOL   122       4.335  11.996   2.379  1.00  0.00            
ATOM   8515  H3  MOL   122       7.221  12.885   1.936  1.00  0.00            
ATOM   8516  H4  MOL   122       6.807  11.759   4.111  1.00  0.00            
ATOM   8517  H5  MOL   122       5.933  12.786   0.738  1.00  0.00            
ATOM   8518  H6  MOL   122       5.284  11.055   4.489  1.00  0.00            
ATOM   8519  H7  MOL   122       4.197  13.369   4.381  1.00  0.00            
ATOM   8520  H8  MOL   122       4.536  14.576   2.149  1.00  0.00            
ATOM   8521  H9  MOL   122       6.824  14.674   3.962  1.00  0.00            
ATOM   8522  H10 MOL   122       6.255  15.061   1.687  1.00  0.00            
ATOM   8523  H11 MOL   122       5.287  15.307   4.202  1.00  0.00            
ATOM   8524  H12 MOL   122       9.105   13.95   7.963  1.00  0.00            
ATOM   8525  H13 MOL   122       2.642  12.773    8.85  1.00  0.00            
ATOM   8526  H14 MOL   122       2.942  12.489  11.199  1.00  0.00            
ATOM   8527  H15 MOL   122       9.679   13.88  12.007  1.00  0.00            
ATOM   8528  H16 MOL   122      10.042   13.44  14.412  1.00  0.00            
ATOM   8529  H17 MOL   122        3.72  12.098  15.368  1.00  0.00            
ATOM   8530  H18 MOL   122       7.888  10.628  18.798  1.00  0.00            
ATOM   8531  H19 MOL   122       8.586  12.947  18.704  1.00  0.00            
ATOM   8532  H20 MOL   122       6.299  11.135  19.379  1.00  0.00            
ATOM   8533  H21 MOL   122       7.181  14.812  18.829  1.00  0.00            
ATOM   8534  H22 MOL   122        5.74  13.934  19.101  1.00  0.00            
ATOM   8535  H23 MOL   122       8.948  11.814  20.655  1.00  0.00            
ATOM   8536  H24 MOL   122       7.962  10.673  21.345  1.00  0.00            
ATOM   8537  H25 MOL   122       8.165  14.581  20.949  1.00  0.00            
ATOM   8538  H26 MOL   122       6.307  12.467  21.881  1.00  0.00            
ATOM   8539  H27 MOL   122       6.431  14.714   21.31  1.00  0.00            
ATOM   8540  H28 MOL   122       7.844  12.928   22.52  1.00  0.00            
ATOM   9241  O1  MOL   133       9.595  23.346  17.653  1.00  0.00            
ATOM   9242  C1  MOL   133       9.469  22.526    2.54  1.00  0.00            
ATOM   9243  C2  MOL   133       9.754  22.479   4.071  1.00  0.00            
ATOM   9244  C3  MOL   133       9.476   23.79   4.776  1.00  0.00            
ATOM   9245  C4  MOL   133      10.218  24.997   4.059  1.00  0.00            
ATOM   9246  C5  MOL   133      10.043  25.039   2.538  1.00  0.00            
ATOM   9247  N1  MOL   133       9.661   23.66   6.244  1.00  0.00            
ATOM   9248  C6  MOL   133       8.567  23.744   7.093  1.00  0.00            
ATOM   9249  C7  MOL   133       8.841  23.608   8.576  1.00  0.00            
ATOM   9250  C8  MOL   133      10.916  23.386   6.706  1.00  0.00            
ATOM   9251  C9  MOL   133      11.118  23.248   8.202  1.00  0.00            
ATOM   9252  C10 MOL   133       7.821   23.72   9.548  1.00  0.00            
ATOM   9253  C11 MOL   133      10.116  23.439   9.089  1.00  0.00            
ATOM   9254  C12 MOL   133       12.38  23.087   8.633  1.00  0.00            
ATOM   9255  C13 MOL   133       8.004  23.545  10.935  1.00  0.00            
ATOM   9256  C14 MOL   133       9.322  23.316  11.412  1.00  0.00            
ATOM   9257  C15 MOL   133      10.372  23.297   10.47  1.00  0.00            
ATOM   9258  C16 MOL   133      11.688  23.078  10.852  1.00  0.00            
ATOM   9259  N2  MOL   133      12.664  23.007   9.946  1.00  0.00            
ATOM   9260  C17 MOL   133       9.671  23.233  12.794  1.00  0.00            
ATOM   9261  C18 MOL   133      11.994  23.068  12.218  1.00  0.00            
ATOM   9262  C19 MOL   133      13.296  23.047  12.614  1.00  0.00            
ATOM   9263  C20 MOL   133      13.628  23.161  13.987  1.00  0.00            
ATOM   9264  N3  MOL   133       8.658  23.226  13.668  1.00  0.00            
ATOM   9265  C21 MOL   133       8.954  23.098  14.989  1.00  0.00            
ATOM   9266  C22 MOL   133      11.002   23.16  13.172  1.00  0.00            
ATOM   9267  C23 MOL   133      11.298  23.154  14.533  1.00  0.00            
ATOM   9268  C24 MOL   133      12.615  23.183  14.937  1.00  0.00            
ATOM   9269  C25 MOL   133      10.293    23.2  15.441  1.00  0.00            
ATOM   9270  C26 MOL   133      12.924  23.164  16.389  1.00  0.00            
ATOM   9271  C27 MOL   133      10.526  23.214  16.869  1.00  0.00            
ATOM   9272  N4  MOL   133      11.894  23.154   17.29  1.00  0.00            
ATOM   9273  C28 MOL   133      12.115  22.891  18.706  1.00  0.00            
ATOM   9274  C29 MOL   133      11.422  21.599  19.327  1.00  0.00            
ATOM   9275  C30 MOL   133      11.833  24.163  19.627  1.00  0.00            
ATOM   9276  C31 MOL   133      12.277  23.912   21.07  1.00  0.00            
ATOM   9277  C32 MOL   133      11.874   21.41  20.715  1.00  0.00            
ATOM   9278  C33 MOL   133      11.626  22.674  21.631  1.00  0.00            
ATOM   9279  C34 MOL   133      10.191  23.657   1.794  1.00  0.00            
ATOM   9280  O2  MOL   133       11.88  23.299   5.943  1.00  0.00            
ATOM   9281  O3  MOL   133       7.442  23.882    6.67  1.00  0.00            
ATOM   9282  O4  MOL   133      14.058  23.168  16.781  1.00  0.00            
ATOM   9283  H1  MOL   133       9.856   21.62   2.208  1.00  0.00            
ATOM   9284  H2  MOL   133       8.391  22.511   2.407  1.00  0.00            
ATOM   9285  H3  MOL   133       11.23  23.448   1.629  1.00  0.00            
ATOM   9286  H4  MOL   133      10.768  22.019    4.19  1.00  0.00            
ATOM   9287  H5  MOL   133       9.732  23.609   0.787  1.00  0.00            
ATOM   9288  H6  MOL   133       9.099  21.811   4.536  1.00  0.00            
ATOM   9289  H7  MOL   133        8.42   24.02   4.568  1.00  0.00            
ATOM   9290  H8  MOL   133       9.059  25.333   2.298  1.00  0.00            
ATOM   9291  H9  MOL   133      11.294  24.918    4.23  1.00  0.00            
ATOM   9292  H10 MOL   133       10.68  25.669   2.009  1.00  0.00            
ATOM   9293  H11 MOL   133       9.927  25.905   4.711  1.00  0.00            
ATOM   9294  H12 MOL   133      13.233  23.082   7.985  1.00  0.00            
ATOM   9295  H13 MOL   133       6.862  24.079   9.184  1.00  0.00            
ATOM   9296  H14 MOL   133       7.158  23.642  11.586  1.00  0.00            
ATOM   9297  H15 MOL   133      14.087  22.888  11.937  1.00  0.00            
ATOM   9298  H16 MOL   133      14.689  23.272  14.216  1.00  0.00            
ATOM   9299  H17 MOL   133       8.131  23.017  15.668  1.00  0.00            
ATOM   9300  H18 MOL   133      11.709  20.713  18.713  1.00  0.00            
ATOM   9301  H19 MOL   133      13.183  22.666  18.787  1.00  0.00            
ATOM   9302  H20 MOL   133      10.308  21.583  19.315  1.00  0.00            
ATOM   9303  H21 MOL   133      12.485  24.895  19.282  1.00  0.00            
ATOM   9304  H22 MOL   133      10.804   24.47  19.595  1.00  0.00            
ATOM   9305  H23 MOL   133      13.017  21.276  20.647  1.00  0.00            
ATOM   9306  H24 MOL   133      11.448   20.49  21.196  1.00  0.00            
ATOM   9307  H25 MOL   133      13.341  23.822  21.044  1.00  0.00            
ATOM   9308  H26 MOL   133       10.52  22.819  21.599  1.00  0.00            
ATOM   9309  H27 MOL   133      12.221  24.778  21.724  1.00  0.00            
ATOM   9310  H28 MOL   133      11.935  22.404  22.675  1.00  0.00            
ATOM   9311  O1  MOL   134       4.672  19.636   17.29  1.00  0.00            
ATOM   9312  C1  MOL   134       5.483  18.674   2.281  1.00  0.00            
ATOM   9313  C2  MOL   134        5.81  18.674   3.856  1.00  0.00            
ATOM   9314  C3  MOL   134       5.203  19.899   4.562  1.00  0.00            
ATOM   9315  C4  MOL   134       5.608  21.207    3.79  1.00  0.00            
ATOM   9316  C5  MOL   134       4.979  21.186   2.355  1.00  0.00            
ATOM   9317  N1  MOL   134       5.435  19.966   6.035  1.00  0.00            
ATOM   9318  C6  MOL   134       4.339  19.811   6.813  1.00  0.00            
ATOM   9319  C7  MOL   134        4.46  19.731   8.281  1.00  0.00            
ATOM   9320  C8  MOL   134       6.684  20.154   6.545  1.00  0.00            
ATOM   9321  C9  MOL   134       6.784  20.131   8.016  1.00  0.00            
ATOM   9322  C10 MOL   134       3.387  19.512   9.167  1.00  0.00            
ATOM   9323  C11 MOL   134       5.692  19.957   8.807  1.00  0.00            
ATOM   9324  C12 MOL   134       8.043  20.286   8.519  1.00  0.00            
ATOM   9325  C13 MOL   134       3.574  19.532  10.539  1.00  0.00            
ATOM   9326  C14 MOL   134        4.85  19.703  11.082  1.00  0.00            
ATOM   9327  C15 MOL   134       5.954  19.832  10.177  1.00  0.00            
ATOM   9328  C16 MOL   134       7.216   20.06  10.694  1.00  0.00            
ATOM   9329  N2  MOL   134       8.239  20.299   9.858  1.00  0.00            
ATOM   9330  C17 MOL   134       5.112  19.646  12.456  1.00  0.00            
ATOM   9331  C18 MOL   134       7.463  20.013  12.077  1.00  0.00            
ATOM   9332  C19 MOL   134       8.732  20.172  12.636  1.00  0.00            
ATOM   9333  C20 MOL   134        8.95  19.968  13.951  1.00  0.00            
ATOM   9334  N3  MOL   134       4.084  19.438  13.289  1.00  0.00            
ATOM   9335  C21 MOL   134       4.282  19.294  14.595  1.00  0.00            
ATOM   9336  C22 MOL   134       6.413  19.741   12.95  1.00  0.00            
ATOM   9337  C23 MOL   134       6.634  19.696  14.302  1.00  0.00            
ATOM   9338  C24 MOL   134       7.892  19.805  14.795  1.00  0.00            
ATOM   9339  C25 MOL   134       5.556  19.503  15.145  1.00  0.00            
ATOM   9340  C26 MOL   134       8.088  19.773  16.248  1.00  0.00            
ATOM   9341  C27 MOL   134       5.756  19.582  16.678  1.00  0.00            
ATOM   9342  N4  MOL   134       7.044  19.658  17.124  1.00  0.00            
ATOM   9343  C28 MOL   134       7.307  19.606   18.59  1.00  0.00            
ATOM   9344  C29 MOL   134       6.801  18.267  19.248  1.00  0.00            
ATOM   9345  C30 MOL   134       6.778  20.847   19.37  1.00  0.00            
ATOM   9346  C31 MOL   134       7.152  20.822   20.85  1.00  0.00            
ATOM   9347  C32 MOL   134       7.203  18.238  20.725  1.00  0.00            
ATOM   9348  C33 MOL   134       6.674  19.487  21.454  1.00  0.00            
ATOM   9349  C34 MOL   134       5.716  20.033    1.66  1.00  0.00            
ATOM   9350  O2  MOL   134       7.694  20.261   5.827  1.00  0.00            
ATOM   9351  O3  MOL   134       3.228  19.596   6.419  1.00  0.00            
ATOM   9352  O4  MOL   134       9.231  19.614  16.642  1.00  0.00            
ATOM   9353  H1  MOL   134       6.078  17.957   1.794  1.00  0.00            
ATOM   9354  H2  MOL   134       4.487  18.468   2.036  1.00  0.00            
ATOM   9355  H3  MOL   134       6.773   20.13    1.45  1.00  0.00            
ATOM   9356  H4  MOL   134       6.877  18.673   4.035  1.00  0.00            
ATOM   9357  H5  MOL   134       5.306   19.97   0.652  1.00  0.00            
ATOM   9358  H6  MOL   134       5.409  17.789   4.366  1.00  0.00            
ATOM   9359  H7  MOL   134       4.145  19.935   4.354  1.00  0.00            
ATOM   9360  H8  MOL   134       3.919  20.978   2.437  1.00  0.00            
ATOM   9361  H9  MOL   134       6.732  21.308   3.898  1.00  0.00            
ATOM   9362  H10 MOL   134       5.264  22.168   1.951  1.00  0.00            
ATOM   9363  H11 MOL   134       5.179  21.927   4.442  1.00  0.00            
ATOM   9364  H12 MOL   134       8.865  20.542   7.859  1.00  0.00            
ATOM   9365  H13 MOL   134       2.518  19.174   8.743  1.00  0.00            
ATOM   9366  H14 MOL   134       2.719  19.322  11.157  1.00  0.00            
ATOM   9367  H15 MOL   134        9.61  20.272  11.991  1.00  0.00            
ATOM   9368  H16 MOL   134      10.002  20.091  14.319  1.00  0.00            
ATOM   9369  H17 MOL   134       3.416  19.129  15.187  1.00  0.00            
ATOM   9370  H18 MOL   134       7.244  17.519  18.643  1.00  0.00            
ATOM   9371  H19 MOL   134       8.391  19.614  18.775  1.00  0.00            
ATOM   9372  H20 MOL   134       5.694   18.29  19.143  1.00  0.00            
ATOM   9373  H21 MOL   134       6.916  21.766  18.881  1.00  0.00            
ATOM   9374  H22 MOL   134       5.669  20.783  19.267  1.00  0.00            
ATOM   9375  H23 MOL   134       8.276   18.18  20.898  1.00  0.00            
ATOM   9376  H24 MOL   134        6.81  17.324  21.154  1.00  0.00            
ATOM   9377  H25 MOL   134       8.222  20.978  20.999  1.00  0.00            
ATOM   9378  H26 MOL   134       5.565   19.51  21.463  1.00  0.00            
ATOM   9379  H27 MOL   134        6.74   21.64   21.41  1.00  0.00            
ATOM   9380  H28 MOL   134       7.089  19.542  22.509  1.00  0.00            
ATOM  10081  O1  MOL   145       9.584  29.534  17.245  1.00  0.00            
ATOM  10082  C1  MOL   145       9.675   29.26   2.183  1.00  0.00            
ATOM  10083  C2  MOL   145       9.922  29.146   3.692  1.00  0.00            
ATOM  10084  C3  MOL   145        9.57  30.427   4.489  1.00  0.00            
ATOM  10085  C4  MOL   145      10.131  31.727   3.779  1.00  0.00            
ATOM  10086  C5  MOL   145       9.759  31.743   2.274  1.00  0.00            
ATOM  10087  N1  MOL   145       9.763  30.285   5.979  1.00  0.00            
ATOM  10088  C6  MOL   145       8.747  30.361   6.824  1.00  0.00            
ATOM  10089  C7  MOL   145       9.057  30.422   8.306  1.00  0.00            
ATOM  10090  C8  MOL   145      11.068  30.158   6.402  1.00  0.00            
ATOM  10091  C9  MOL   145      11.448  30.202   7.833  1.00  0.00            
ATOM  10092  C10 MOL   145       8.004  30.477   9.225  1.00  0.00            
ATOM  10093  C11 MOL   145       10.38   30.28   8.765  1.00  0.00            
ATOM  10094  C12 MOL   145      12.746  30.039    8.33  1.00  0.00            
ATOM  10095  C13 MOL   145       8.295   30.63  10.617  1.00  0.00            
ATOM  10096  C14 MOL   145       9.595  30.393  11.098  1.00  0.00            
ATOM  10097  C15 MOL   145       10.65  30.237  10.119  1.00  0.00            
ATOM  10098  C16 MOL   145      11.972  30.054  10.549  1.00  0.00            
ATOM  10099  N2  MOL   145      12.997   29.93    9.65  1.00  0.00            
ATOM  10100  C17 MOL   145       9.854  30.305  12.435  1.00  0.00            
ATOM  10101  C18 MOL   145      12.198  30.016  11.928  1.00  0.00            
ATOM  10102  C19 MOL   145      13.534  29.865   12.42  1.00  0.00            
ATOM  10103  C20 MOL   145       13.79  29.728  13.785  1.00  0.00            
ATOM  10104  N3  MOL   145       8.847  30.548  13.328  1.00  0.00            
ATOM  10105  C21 MOL   145       9.106  30.373  14.635  1.00  0.00            
ATOM  10106  C22 MOL   145      11.159  30.063  12.872  1.00  0.00            
ATOM  10107  C23 MOL   145      11.409  29.908  14.239  1.00  0.00            
ATOM  10108  C24 MOL   145      12.726  29.782  14.692  1.00  0.00            
ATOM  10109  C25 MOL   145      10.339  29.917  15.089  1.00  0.00            
ATOM  10110  C26 MOL   145        12.9  29.729  16.166  1.00  0.00            
ATOM  10111  C27 MOL   145       10.54  29.707  16.533  1.00  0.00            
ATOM  10112  N4  MOL   145      11.815  29.655  16.995  1.00  0.00            
ATOM  10113  C28 MOL   145      11.994  29.502  18.486  1.00  0.00            
ATOM  10114  C29 MOL   145      11.543  28.187  19.136  1.00  0.00            
ATOM  10115  C30 MOL   145      11.492  30.755  19.242  1.00  0.00            
ATOM  10116  C31 MOL   145      11.711  30.731   20.82  1.00  0.00            
ATOM  10117  C32 MOL   145      12.003  28.176  20.557  1.00  0.00            
ATOM  10118  C33 MOL   145      11.394  29.315  21.364  1.00  0.00            
ATOM  10119  C34 MOL   145      10.278  30.474   1.497  1.00  0.00            
ATOM  10120  O2  MOL   145      11.957  29.992   5.591  1.00  0.00            
ATOM  10121  O3  MOL   145       7.644  30.447   6.471  1.00  0.00            
ATOM  10122  O4  MOL   145      14.046  29.686  16.573  1.00  0.00            
ATOM  10123  H1  MOL   145      10.011  28.338   1.775  1.00  0.00            
ATOM  10124  H2  MOL   145         8.6  29.299   1.903  1.00  0.00            
ATOM  10125  H3  MOL   145      11.367  30.444   1.524  1.00  0.00            
ATOM  10126  H4  MOL   145      10.959  28.888   3.889  1.00  0.00            
ATOM  10127  H5  MOL   145       9.863  30.549   0.433  1.00  0.00            
ATOM  10128  H6  MOL   145       9.372  28.239   4.083  1.00  0.00            
ATOM  10129  H7  MOL   145       8.521  30.622   4.339  1.00  0.00            
ATOM  10130  H8  MOL   145       8.672  31.887   2.056  1.00  0.00            
ATOM  10131  H9  MOL   145      11.206  31.767    3.89  1.00  0.00            
ATOM  10132  H10 MOL   145      10.185  32.494   1.704  1.00  0.00            
ATOM  10133  H11 MOL   145       9.802  32.599   4.253  1.00  0.00            
ATOM  10134  H12 MOL   145      13.603  29.902    7.67  1.00  0.00            
ATOM  10135  H13 MOL   145       6.934  30.534   8.825  1.00  0.00            
ATOM  10136  H14 MOL   145        7.41  30.844  11.287  1.00  0.00            
ATOM  10137  H15 MOL   145      14.342  29.651  11.724  1.00  0.00            
ATOM  10138  H16 MOL   145      14.734  29.554  14.203  1.00  0.00            
ATOM  10139  H17 MOL   145       8.241  30.322  15.399  1.00  0.00            
ATOM  10140  H18 MOL   145       11.96  27.285   18.74  1.00  0.00            
ATOM  10141  H19 MOL   145      13.124  29.426  18.659  1.00  0.00            
ATOM  10142  H20 MOL   145      10.428  27.957  19.153  1.00  0.00            
ATOM  10143  H21 MOL   145      11.894  31.635  18.751  1.00  0.00            
ATOM  10144  H22 MOL   145      10.433  30.795  19.085  1.00  0.00            
ATOM  10145  H23 MOL   145      13.066  28.128  20.638  1.00  0.00            
ATOM  10146  H24 MOL   145      11.585  27.341  21.041  1.00  0.00            
ATOM  10147  H25 MOL   145      12.714  30.999  21.112  1.00  0.00            
ATOM  10148  H26 MOL   145      10.283  29.122  21.364  1.00  0.00            
ATOM  10149  H27 MOL   145      11.012  31.426  21.299  1.00  0.00            
ATOM  10150  H28 MOL   145      11.745  29.127  22.409  1.00  0.00            
ATOM  10151  O1  MOL   146       5.366  25.977  17.247  1.00  0.00            
ATOM  10152  C1  MOL   146        5.28  25.727    2.23  1.00  0.00            
ATOM  10153  C2  MOL   146       5.604  25.825   3.706  1.00  0.00            
ATOM  10154  C3  MOL   146       5.098  27.063   4.457  1.00  0.00            
ATOM  10155  C4  MOL   146       5.598  28.336   3.705  1.00  0.00            
ATOM  10156  C5  MOL   146       5.286  28.197   2.219  1.00  0.00            
ATOM  10157  N1  MOL   146       5.395  26.923     5.9  1.00  0.00            
ATOM  10158  C6  MOL   146        4.39  26.493    6.69  1.00  0.00            
ATOM  10159  C7  MOL   146       4.646  26.418   8.169  1.00  0.00            
ATOM  10160  C8  MOL   146       6.674  27.127    6.36  1.00  0.00            
ATOM  10161  C9  MOL   146       7.008  26.955   7.765  1.00  0.00            
ATOM  10162  C10 MOL   146       3.583  26.195   9.043  1.00  0.00            
ATOM  10163  C11 MOL   146        5.99  26.618   8.634  1.00  0.00            
ATOM  10164  C12 MOL   146       8.274  27.221   8.294  1.00  0.00            
ATOM  10165  C13 MOL   146       3.836  26.188  10.364  1.00  0.00            
ATOM  10166  C14 MOL   146       5.126  26.331  10.915  1.00  0.00            
ATOM  10167  C15 MOL   146       6.173  26.586  10.014  1.00  0.00            
ATOM  10168  C16 MOL   146       7.456  26.819  10.526  1.00  0.00            
ATOM  10169  N2  MOL   146       8.477  27.161   9.646  1.00  0.00            
ATOM  10170  C17 MOL   146       5.371  26.316  12.328  1.00  0.00            
ATOM  10171  C18 MOL   146       7.723  26.728  11.891  1.00  0.00            
ATOM  10172  C19 MOL   146       9.008  26.937  12.358  1.00  0.00            
ATOM  10173  C20 MOL   146       9.325  26.795  13.691  1.00  0.00            
ATOM  10174  N3  MOL   146       4.369  26.168  13.242  1.00  0.00            
ATOM  10175  C21 MOL   146       4.682   26.15  14.545  1.00  0.00            
ATOM  10176  C22 MOL   146       6.676  26.521  12.799  1.00  0.00            
ATOM  10177  C23 MOL   146       7.008  26.326  14.125  1.00  0.00            
ATOM  10178  C24 MOL   146        8.34   26.45  14.589  1.00  0.00            
ATOM  10179  C25 MOL   146       5.994  26.065  14.996  1.00  0.00            
ATOM  10180  C26 MOL   146       8.598  26.344  16.047  1.00  0.00            
ATOM  10181  C27 MOL   146       6.282  25.984  16.468  1.00  0.00            
ATOM  10182  N4  MOL   146       7.558   26.18  16.909  1.00  0.00            
ATOM  10183  C28 MOL   146       7.807  26.131  18.391  1.00  0.00            
ATOM  10184  C29 MOL   146       7.255  24.815  19.111  1.00  0.00            
ATOM  10185  C30 MOL   146       7.476  27.415  19.149  1.00  0.00            
ATOM  10186  C31 MOL   146       7.866  27.334  20.681  1.00  0.00            
ATOM  10187  C32 MOL   146       7.768  24.723  20.573  1.00  0.00            
ATOM  10188  C33 MOL   146       7.374   25.99  21.332  1.00  0.00            
ATOM  10189  C34 MOL   146        5.81  26.934   1.517  1.00  0.00            
ATOM  10190  O2  MOL   146       7.582  27.279   5.571  1.00  0.00            
ATOM  10191  O3  MOL   146       3.278  26.265   6.219  1.00  0.00            
ATOM  10192  O4  MOL   146       9.723  26.478  16.531  1.00  0.00            
ATOM  10193  H1  MOL   146       5.817  24.852   1.835  1.00  0.00            
ATOM  10194  H2  MOL   146       4.204  25.588   2.165  1.00  0.00            
ATOM  10195  H3  MOL   146       6.893  26.847   1.435  1.00  0.00            
ATOM  10196  H4  MOL   146       6.652   25.73   3.858  1.00  0.00            
ATOM  10197  H5  MOL   146       5.456  26.913   0.499  1.00  0.00            
ATOM  10198  H6  MOL   146       5.239  24.941   4.116  1.00  0.00            
ATOM  10199  H7  MOL   146       4.021  26.992   4.297  1.00  0.00            
ATOM  10200  H8  MOL   146       4.221  28.238   2.156  1.00  0.00            
ATOM  10201  H9  MOL   146       6.589  28.628   3.985  1.00  0.00            
ATOM  10202  H10 MOL   146       5.593   29.13   1.715  1.00  0.00            
ATOM  10203  H11 MOL   146       4.901  29.159   4.021  1.00  0.00            
ATOM  10204  H12 MOL   146       9.159  27.396   7.655  1.00  0.00            
ATOM  10205  H13 MOL   146       2.559  26.051   8.672  1.00  0.00            
ATOM  10206  H14 MOL   146       3.068  26.052  11.111  1.00  0.00            
ATOM  10207  H15 MOL   146       9.769  27.338  11.699  1.00  0.00            
ATOM  10208  H16 MOL   146      10.372  26.824  14.056  1.00  0.00            
ATOM  10209  H17 MOL   146        3.78   26.16  15.199  1.00  0.00            
ATOM  10210  H18 MOL   146       7.602  23.912   18.69  1.00  0.00            
ATOM  10211  H19 MOL   146        8.86  25.911  18.573  1.00  0.00            
ATOM  10212  H20 MOL   146       6.192  24.733  19.154  1.00  0.00            
ATOM  10213  H21 MOL   146       8.079  28.179  18.666  1.00  0.00            
ATOM  10214  H22 MOL   146       6.467  27.754  19.111  1.00  0.00            
ATOM  10215  H23 MOL   146       8.893  24.726    20.5  1.00  0.00            
ATOM  10216  H24 MOL   146       7.437  23.794  21.056  1.00  0.00            
ATOM  10217  H25 MOL   146       8.958  27.329  20.626  1.00  0.00            
ATOM  10218  H26 MOL   146       6.281  26.064  21.412  1.00  0.00            
ATOM  10219  H27 MOL   146       7.556  28.249  21.231  1.00  0.00            
ATOM  10220  H28 MOL   146       7.825  25.839  22.364  1.00  0.00            
ATOM  10921  O1  MOL   157       9.501  36.273  17.638  1.00  0.00            
ATOM  10922  C1  MOL   157       9.845   35.82   2.462  1.00  0.00            
ATOM  10923  C2  MOL   157      10.087  35.811   3.972  1.00  0.00            
ATOM  10924  C3  MOL   157       9.602  37.039   4.811  1.00  0.00            
ATOM  10925  C4  MOL   157      10.121   38.36   4.179  1.00  0.00            
ATOM  10926  C5  MOL   157       9.869  38.338   2.645  1.00  0.00            
ATOM  10927  N1  MOL   157       9.823  36.915   6.333  1.00  0.00            
ATOM  10928  C6  MOL   157       8.691   37.03   7.075  1.00  0.00            
ATOM  10929  C7  MOL   157       8.948  37.055   8.608  1.00  0.00            
ATOM  10930  C8  MOL   157      11.062  36.828   6.844  1.00  0.00            
ATOM  10931  C9  MOL   157       11.25  36.772   8.276  1.00  0.00            
ATOM  10932  C10 MOL   157       7.831  37.132   9.503  1.00  0.00            
ATOM  10933  C11 MOL   157       10.21  36.824   9.118  1.00  0.00            
ATOM  10934  C12 MOL   157      12.567   36.66   8.757  1.00  0.00            
ATOM  10935  C13 MOL   157       8.107   37.05  10.851  1.00  0.00            
ATOM  10936  C14 MOL   157       9.393  36.822   11.42  1.00  0.00            
ATOM  10937  C15 MOL   157      10.407  36.646  10.474  1.00  0.00            
ATOM  10938  C16 MOL   157      11.722  36.569   10.95  1.00  0.00            
ATOM  10939  N2  MOL   157      12.805  36.497  10.081  1.00  0.00            
ATOM  10940  C17 MOL   157       9.606  36.798  12.803  1.00  0.00            
ATOM  10941  C18 MOL   157       11.97  36.412  12.331  1.00  0.00            
ATOM  10942  C19 MOL   157      13.283  36.215  12.824  1.00  0.00            
ATOM  10943  C20 MOL   157      13.587   36.23  14.167  1.00  0.00            
ATOM  10944  N3  MOL   157       8.634  36.991  13.722  1.00  0.00            
ATOM  10945  C21 MOL   157       8.871  36.785  15.006  1.00  0.00            
ATOM  10946  C22 MOL   157      10.943  36.563  13.249  1.00  0.00            
ATOM  10947  C23 MOL   157      11.231  36.464    14.6  1.00  0.00            
ATOM  10948  C24 MOL   157      12.512  36.324  15.109  1.00  0.00            
ATOM  10949  C25 MOL   157      10.185  36.591  15.496  1.00  0.00            
ATOM  10950  C26 MOL   157      12.745  36.277  16.585  1.00  0.00            
ATOM  10951  C27 MOL   157      10.462  36.409  16.921  1.00  0.00            
ATOM  10952  N4  MOL   157      11.739  36.424  17.405  1.00  0.00            
ATOM  10953  C28 MOL   157      12.012  36.484  18.867  1.00  0.00            
ATOM  10954  C29 MOL   157      11.682  35.145  19.591  1.00  0.00            
ATOM  10955  C30 MOL   157      11.351  37.693  19.593  1.00  0.00            
ATOM  10956  C31 MOL   157      11.784  37.726  21.084  1.00  0.00            
ATOM  10957  C32 MOL   157      12.086  35.255  21.073  1.00  0.00            
ATOM  10958  C33 MOL   157      11.384  36.424  21.799  1.00  0.00            
ATOM  10959  C34 MOL   157      10.422  37.039   1.872  1.00  0.00            
ATOM  10960  O2  MOL   157        12.0  36.721    6.11  1.00  0.00            
ATOM  10961  O3  MOL   157       7.543  37.173   6.657  1.00  0.00            
ATOM  10962  O4  MOL   157      13.887  36.098  16.997  1.00  0.00            
ATOM  10963  H1  MOL   157      10.169  34.877    1.93  1.00  0.00            
ATOM  10964  H2  MOL   157       8.784  35.919   2.188  1.00  0.00            
ATOM  10965  H3  MOL   157        11.5  36.922   1.888  1.00  0.00            
ATOM  10966  H4  MOL   157       11.16  35.807   4.015  1.00  0.00            
ATOM  10967  H5  MOL   157       10.12  37.061   0.829  1.00  0.00            
ATOM  10968  H6  MOL   157       9.592  34.933    4.43  1.00  0.00            
ATOM  10969  H7  MOL   157       8.529  37.093   4.632  1.00  0.00            
ATOM  10970  H8  MOL   157       8.785  38.484   2.443  1.00  0.00            
ATOM  10971  H9  MOL   157      11.194  38.367   4.406  1.00  0.00            
ATOM  10972  H10 MOL   157      10.373  39.212   2.187  1.00  0.00            
ATOM  10973  H11 MOL   157        9.55   39.19   4.666  1.00  0.00            
ATOM  10974  H12 MOL   157      13.432  36.671   8.094  1.00  0.00            
ATOM  10975  H13 MOL   157       6.799  37.171   9.148  1.00  0.00            
ATOM  10976  H14 MOL   157       7.301  37.057  11.543  1.00  0.00            
ATOM  10977  H15 MOL   157      14.138  36.197  12.166  1.00  0.00            
ATOM  10978  H16 MOL   157      14.561  36.126  14.601  1.00  0.00            
ATOM  10979  H17 MOL   157       7.994   36.96  15.665  1.00  0.00            
ATOM  10980  H18 MOL   157      12.441  34.388  19.321  1.00  0.00            
ATOM  10981  H19 MOL   157      13.054  36.652  19.075  1.00  0.00            
ATOM  10982  H20 MOL   157      10.645  34.852  19.519  1.00  0.00            
ATOM  10983  H21 MOL   157      11.584  38.647   19.12  1.00  0.00            
ATOM  10984  H22 MOL   157      10.304  37.623  19.554  1.00  0.00            
ATOM  10985  H23 MOL   157      13.203  35.523  21.096  1.00  0.00            
ATOM  10986  H24 MOL   157       12.07  34.286  21.521  1.00  0.00            
ATOM  10987  H25 MOL   157      12.914  37.796   21.14  1.00  0.00            
ATOM  10988  H26 MOL   157      10.328  36.282  21.724  1.00  0.00            
ATOM  10989  H27 MOL   157      11.337  38.498  21.623  1.00  0.00            
ATOM  10990  H28 MOL   157      11.763  36.503   22.77  1.00  0.00            
ATOM  10991  O1  MOL   158         5.0  33.076  17.422  1.00  0.00            
ATOM  10992  C1  MOL   158       5.541  32.269    2.38  1.00  0.00            
ATOM  10993  C2  MOL   158       5.798  32.297   3.951  1.00  0.00            
ATOM  10994  C3  MOL   158       5.192  33.623   4.551  1.00  0.00            
ATOM  10995  C4  MOL   158       5.522  34.933   3.752  1.00  0.00            
ATOM  10996  C5  MOL   158       5.161  34.755   2.234  1.00  0.00            
ATOM  10997  N1  MOL   158         5.4  33.726   6.021  1.00  0.00            
ATOM  10998  C6  MOL   158       4.366  33.449   6.818  1.00  0.00            
ATOM  10999  C7  MOL   158       4.686  33.454   8.298  1.00  0.00            
ATOM  11000  C8  MOL   158       6.712  33.898   6.497  1.00  0.00            
ATOM  11001  C9  MOL   158       6.947  33.829   7.957  1.00  0.00            
ATOM  11002  C10 MOL   158       3.634  33.123    9.12  1.00  0.00            
ATOM  11003  C11 MOL   158       5.945  33.601   8.847  1.00  0.00            
ATOM  11004  C12 MOL   158       8.179  33.929   8.493  1.00  0.00            
ATOM  11005  C13 MOL   158       3.834  33.074  10.526  1.00  0.00            
ATOM  11006  C14 MOL   158       5.113  33.239  11.076  1.00  0.00            
ATOM  11007  C15 MOL   158       6.172  33.504  10.202  1.00  0.00            
ATOM  11008  C16 MOL   158       7.487  33.593  10.679  1.00  0.00            
ATOM  11009  N2  MOL   158        8.51  33.858   9.826  1.00  0.00            
ATOM  11010  C17 MOL   158       5.285  33.146  12.456  1.00  0.00            
ATOM  11011  C18 MOL   158       7.651  33.579  12.067  1.00  0.00            
ATOM  11012  C19 MOL   158       8.859  33.825  12.692  1.00  0.00            
ATOM  11013  C20 MOL   158       9.092  33.683   14.05  1.00  0.00            
ATOM  11014  N3  MOL   158       4.195  32.938  13.268  1.00  0.00            
ATOM  11015  C21 MOL   158       4.419  32.886  14.614  1.00  0.00            
ATOM  11016  C22 MOL   158       6.533  33.416  12.989  1.00  0.00            
ATOM  11017  C23 MOL   158       6.763   33.31  14.361  1.00  0.00            
ATOM  11018  C24 MOL   158       8.044  33.529  14.859  1.00  0.00            
ATOM  11019  C25 MOL   158       5.689  33.069  15.193  1.00  0.00            
ATOM  11020  C26 MOL   158       8.315  33.416  16.293  1.00  0.00            
ATOM  11021  C27 MOL   158       5.944  33.168  16.644  1.00  0.00            
ATOM  11022  N4  MOL   158       7.242  33.292  17.106  1.00  0.00            
ATOM  11023  C28 MOL   158       7.531  33.199  18.542  1.00  0.00            
ATOM  11024  C29 MOL   158       7.185   31.88  19.207  1.00  0.00            
ATOM  11025  C30 MOL   158        7.03  34.435  19.293  1.00  0.00            
ATOM  11026  C31 MOL   158       7.343  34.356  20.815  1.00  0.00            
ATOM  11027  C32 MOL   158       7.565  31.849  20.713  1.00  0.00            
ATOM  11028  C33 MOL   158       6.897  32.998  21.452  1.00  0.00            
ATOM  11029  C34 MOL   158       5.961   33.59    1.67  1.00  0.00            
ATOM  11030  O2  MOL   158       7.664  34.147   5.793  1.00  0.00            
ATOM  11031  O3  MOL   158       3.261  33.201   6.352  1.00  0.00            
ATOM  11032  O4  MOL   158       9.466  33.322  16.668  1.00  0.00            
ATOM  11033  H1  MOL   158       6.052  31.448    1.97  1.00  0.00            
ATOM  11034  H2  MOL   158       4.426  32.137   2.346  1.00  0.00            
ATOM  11035  H3  MOL   158       6.981  33.718   1.999  1.00  0.00            
ATOM  11036  H4  MOL   158       6.828  32.224   4.247  1.00  0.00            
ATOM  11037  H5  MOL   158       6.022  33.487   0.553  1.00  0.00            
ATOM  11038  H6  MOL   158       5.334  31.445   4.339  1.00  0.00            
ATOM  11039  H7  MOL   158       4.075  33.454   4.375  1.00  0.00            
ATOM  11040  H8  MOL   158        4.04  34.603   2.142  1.00  0.00            
ATOM  11041  H9  MOL   158       6.528  35.285   3.805  1.00  0.00            
ATOM  11042  H10 MOL   158       5.363  35.659   1.699  1.00  0.00            
ATOM  11043  H11 MOL   158       4.833  35.638   4.168  1.00  0.00            
ATOM  11044  H12 MOL   158       8.945  34.237    7.73  1.00  0.00            
ATOM  11045  H13 MOL   158       2.674  32.953   8.631  1.00  0.00            
ATOM  11046  H14 MOL   158       2.976    32.9  11.186  1.00  0.00            
ATOM  11047  H15 MOL   158       9.765  34.109  12.112  1.00  0.00            
ATOM  11048  H16 MOL   158      10.051  33.802  14.462  1.00  0.00            
ATOM  11049  H17 MOL   158       3.548  32.797  15.218  1.00  0.00            
ATOM  11050  H18 MOL   158       7.909   31.18  18.772  1.00  0.00            
ATOM  11051  H19 MOL   158       8.615  33.295  18.647  1.00  0.00            
ATOM  11052  H20 MOL   158       6.179  31.497   18.91  1.00  0.00            
ATOM  11053  H21 MOL   158       7.503  35.337  18.845  1.00  0.00            
ATOM  11054  H22 MOL   158       5.972  34.636  19.114  1.00  0.00            
ATOM  11055  H23 MOL   158       8.606  31.934  20.758  1.00  0.00            
ATOM  11056  H24 MOL   158       7.283  30.904  21.191  1.00  0.00            
ATOM  11057  H25 MOL   158        8.36  34.452   21.03  1.00  0.00            
ATOM  11058  H26 MOL   158       5.801  32.909  21.384  1.00  0.00            
ATOM  11059  H27 MOL   158       6.951  35.119  21.378  1.00  0.00            
ATOM  11060  H28 MOL   158       7.189  33.027  22.535  1.00  0.00            
ATOM  11761  O1  MOL   169       9.537  43.639  17.634  1.00  0.00            
ATOM  11762  C1  MOL   169       9.818  42.527   2.483  1.00  0.00            
ATOM  11763  C2  MOL   169      10.229  42.398   3.973  1.00  0.00            
ATOM  11764  C3  MOL   169       9.555  43.587   4.867  1.00  0.00            
ATOM  11765  C4  MOL   169       9.958  44.935   4.307  1.00  0.00            
ATOM  11766  C5  MOL   169       9.753  45.065   2.752  1.00  0.00            
ATOM  11767  N1  MOL   169       9.771  43.541   6.305  1.00  0.00            
ATOM  11768  C6  MOL   169       8.715  43.708    7.15  1.00  0.00            
ATOM  11769  C7  MOL   169       8.923  43.604   8.633  1.00  0.00            
ATOM  11770  C8  MOL   169      11.055  43.355   6.805  1.00  0.00            
ATOM  11771  C9  MOL   169      11.256  43.245   8.229  1.00  0.00            
ATOM  11772  C10 MOL   169       7.845  43.783   9.522  1.00  0.00            
ATOM  11773  C11 MOL   169      10.162   43.36   9.135  1.00  0.00            
ATOM  11774  C12 MOL   169      12.546   43.13   8.657  1.00  0.00            
ATOM  11775  C13 MOL   169       8.074  43.566  10.909  1.00  0.00            
ATOM  11776  C14 MOL   169       9.366  43.336  11.418  1.00  0.00            
ATOM  11777  C15 MOL   169      10.462  43.233  10.497  1.00  0.00            
ATOM  11778  C16 MOL   169      11.812  43.179  10.927  1.00  0.00            
ATOM  11779  N2  MOL   169      12.789   43.13    10.0  1.00  0.00            
ATOM  11780  C17 MOL   169       9.644  43.334  12.786  1.00  0.00            
ATOM  11781  C18 MOL   169      12.034  43.133  12.319  1.00  0.00            
ATOM  11782  C19 MOL   169      13.339   43.18  12.798  1.00  0.00            
ATOM  11783  C20 MOL   169      13.584  42.989  14.184  1.00  0.00            
ATOM  11784  N3  MOL   169       8.653  43.312  13.675  1.00  0.00            
ATOM  11785  C21 MOL   169       8.886  43.203    15.0  1.00  0.00            
ATOM  11786  C22 MOL   169      10.971  43.179  13.236  1.00  0.00            
ATOM  11787  C23 MOL   169      11.242  43.108   14.57  1.00  0.00            
ATOM  11788  C24 MOL   169      12.524   43.02  15.081  1.00  0.00            
ATOM  11789  C25 MOL   169        10.2  43.155  15.461  1.00  0.00            
ATOM  11790  C26 MOL   169      12.776    43.0  16.559  1.00  0.00            
ATOM  11791  C27 MOL   169      10.424  43.273  16.915  1.00  0.00            
ATOM  11792  N4  MOL   169      11.693  43.066  17.364  1.00  0.00            
ATOM  11793  C28 MOL   169      11.972  43.064  18.828  1.00  0.00            
ATOM  11794  C29 MOL   169      11.362  41.799  19.525  1.00  0.00            
ATOM  11795  C30 MOL   169      11.655  44.405  19.578  1.00  0.00            
ATOM  11796  C31 MOL   169      12.029  44.268  21.069  1.00  0.00            
ATOM  11797  C32 MOL   169      11.786  41.732  20.995  1.00  0.00            
ATOM  11798  C33 MOL   169      11.379  43.029  21.656  1.00  0.00            
ATOM  11799  C34 MOL   169      10.336  43.886   1.956  1.00  0.00            
ATOM  11800  O2  MOL   169      11.997  43.416   6.063  1.00  0.00            
ATOM  11801  O3  MOL   169       7.632  43.823   6.755  1.00  0.00            
ATOM  11802  O4  MOL   169      13.923  42.797  16.915  1.00  0.00            
ATOM  11803  H1  MOL   169       10.37  41.705   1.952  1.00  0.00            
ATOM  11804  H2  MOL   169       8.741  42.491   2.336  1.00  0.00            
ATOM  11805  H3  MOL   169      11.453  43.809   2.012  1.00  0.00            
ATOM  11806  H4  MOL   169      11.298  42.467   4.049  1.00  0.00            
ATOM  11807  H5  MOL   169       9.906  44.015   0.899  1.00  0.00            
ATOM  11808  H6  MOL   169       9.962  41.445   4.363  1.00  0.00            
ATOM  11809  H7  MOL   169       8.514  43.502   4.586  1.00  0.00            
ATOM  11810  H8  MOL   169       8.702  45.048   2.557  1.00  0.00            
ATOM  11811  H9  MOL   169      11.087  45.021   4.498  1.00  0.00            
ATOM  11812  H10 MOL   169      10.051  46.079   2.446  1.00  0.00            
ATOM  11813  H11 MOL   169       9.428  45.664   4.899  1.00  0.00            
ATOM  11814  H12 MOL   169      13.311  43.062   7.923  1.00  0.00            
ATOM  11815  H13 MOL   169       6.874  43.882   9.189  1.00  0.00            
ATOM  11816  H14 MOL   169       7.276  43.862  11.598  1.00  0.00            
ATOM  11817  H15 MOL   169      14.229    43.1  12.078  1.00  0.00            
ATOM  11818  H16 MOL   169      14.579  42.954  14.563  1.00  0.00            
ATOM  11819  H17 MOL   169        7.92   43.37  15.593  1.00  0.00            
ATOM  11820  H18 MOL   169      11.704  40.857  18.946  1.00  0.00            
ATOM  11821  H19 MOL   169      13.006   43.02  18.997  1.00  0.00            
ATOM  11822  H20 MOL   169      10.318  41.923  19.476  1.00  0.00            
ATOM  11823  H21 MOL   169      12.183  45.185  18.998  1.00  0.00            
ATOM  11824  H22 MOL   169      10.516  44.639  19.594  1.00  0.00            
ATOM  11825  H23 MOL   169      12.801  41.562  21.147  1.00  0.00            
ATOM  11826  H24 MOL   169      11.313  40.871  21.481  1.00  0.00            
ATOM  11827  H25 MOL   169      13.087  44.129  21.148  1.00  0.00            
ATOM  11828  H26 MOL   169      10.284  43.211  21.578  1.00  0.00            
ATOM  11829  H27 MOL   169       11.77  45.167  21.509  1.00  0.00            
ATOM  11830  H28 MOL   169      11.621  42.915  22.728  1.00  0.00            
ATOM  11831  O1  MOL   170       5.512  39.611  17.721  1.00  0.00            
ATOM  11832  C1  MOL   170       5.483  39.233   2.521  1.00  0.00            
ATOM  11833  C2  MOL   170       5.809  39.139   4.069  1.00  0.00            
ATOM  11834  C3  MOL   170       5.377  40.403   4.889  1.00  0.00            
ATOM  11835  C4  MOL   170       5.995  41.619   4.208  1.00  0.00            
ATOM  11836  C5  MOL   170       5.557  41.727   2.723  1.00  0.00            
ATOM  11837  N1  MOL   170       5.604  40.373    6.38  1.00  0.00            
ATOM  11838  C6  MOL   170        4.54  40.071   7.177  1.00  0.00            
ATOM  11839  C7  MOL   170       4.781  40.008   8.649  1.00  0.00            
ATOM  11840  C8  MOL   170       6.851  40.565   6.867  1.00  0.00            
ATOM  11841  C9  MOL   170       7.046  40.363   8.328  1.00  0.00            
ATOM  11842  C10 MOL   170        3.69  39.809    9.54  1.00  0.00            
ATOM  11843  C11 MOL   170       6.037   40.12   9.171  1.00  0.00            
ATOM  11844  C12 MOL   170       8.307  40.457   8.846  1.00  0.00            
ATOM  11845  C13 MOL   170       3.942  39.578  10.916  1.00  0.00            
ATOM  11846  C14 MOL   170        5.22  39.777  11.468  1.00  0.00            
ATOM  11847  C15 MOL   170       6.286  40.054  10.528  1.00  0.00            
ATOM  11848  C16 MOL   170       7.584  40.155  11.033  1.00  0.00            
ATOM  11849  N2  MOL   170       8.589  40.377  10.154  1.00  0.00            
ATOM  11850  C17 MOL   170       5.542  39.642  12.806  1.00  0.00            
ATOM  11851  C18 MOL   170       7.899  40.069  12.367  1.00  0.00            
ATOM  11852  C19 MOL   170       9.142  40.208  12.806  1.00  0.00            
ATOM  11853  C20 MOL   170       9.452  40.101  14.151  1.00  0.00            
ATOM  11854  N3  MOL   170       4.543  39.359  13.736  1.00  0.00            
ATOM  11855  C21 MOL   170       4.825  39.319  15.066  1.00  0.00            
ATOM  11856  C22 MOL   170        6.85  39.854  13.264  1.00  0.00            
ATOM  11857  C23 MOL   170       7.126  39.814  14.638  1.00  0.00            
ATOM  11858  C24 MOL   170       8.461  39.941  15.136  1.00  0.00            
ATOM  11859  C25 MOL   170       6.141  39.495  15.555  1.00  0.00            
ATOM  11860  C26 MOL   170       8.792  39.794  16.562  1.00  0.00            
ATOM  11861  C27 MOL   170       6.411  39.579  16.994  1.00  0.00            
ATOM  11862  N4  MOL   170        7.73  39.709  17.397  1.00  0.00            
ATOM  11863  C28 MOL   170       7.962  39.847  18.892  1.00  0.00            
ATOM  11864  C29 MOL   170       7.525   38.58  19.659  1.00  0.00            
ATOM  11865  C30 MOL   170       7.334  41.086  19.515  1.00  0.00            
ATOM  11866  C31 MOL   170       7.733  41.114  21.015  1.00  0.00            
ATOM  11867  C32 MOL   170       7.927  38.713  21.128  1.00  0.00            
ATOM  11868  C33 MOL   170       7.209  39.967  21.794  1.00  0.00            
ATOM  11869  C34 MOL   170         6.1  40.547    1.91  1.00  0.00            
ATOM  11870  O2  MOL   170       7.813  40.634   6.201  1.00  0.00            
ATOM  11871  O3  MOL   170       3.406  39.966   6.759  1.00  0.00            
ATOM  11872  O4  MOL   170       9.952   39.52   16.87  1.00  0.00            
ATOM  11873  H1  MOL   170       5.956  38.405   1.954  1.00  0.00            
ATOM  11874  H2  MOL   170       4.371  39.195   2.333  1.00  0.00            
ATOM  11875  H3  MOL   170        7.15  40.407   1.933  1.00  0.00            
ATOM  11876  H4  MOL   170       6.855  38.824   4.148  1.00  0.00            
ATOM  11877  H5  MOL   170       5.751  40.685   0.937  1.00  0.00            
ATOM  11878  H6  MOL   170       5.192  38.323   4.486  1.00  0.00            
ATOM  11879  H7  MOL   170       4.281  40.488   4.688  1.00  0.00            
ATOM  11880  H8  MOL   170       4.489  41.891    2.62  1.00  0.00            
ATOM  11881  H9  MOL   170        7.13  41.692    4.27  1.00  0.00            
ATOM  11882  H10 MOL   170       5.945  42.629    2.35  1.00  0.00            
ATOM  11883  H11 MOL   170       5.604   42.41   4.785  1.00  0.00            
ATOM  11884  H12 MOL   170       9.263   40.69   8.303  1.00  0.00            
ATOM  11885  H13 MOL   170       2.613  39.869   9.288  1.00  0.00            
ATOM  11886  H14 MOL   170        3.06  39.373  11.549  1.00  0.00            
ATOM  11887  H15 MOL   170       9.909  40.423  12.107  1.00  0.00            
ATOM  11888  H16 MOL   170      10.501  40.218  14.447  1.00  0.00            
ATOM  11889  H17 MOL   170       3.948  39.281  15.708  1.00  0.00            
ATOM  11890  H18 MOL   170       8.084  37.707  19.264  1.00  0.00            
ATOM  11891  H19 MOL   170       9.029  39.946  19.008  1.00  0.00            
ATOM  11892  H20 MOL   170       6.519  38.376   19.54  1.00  0.00            
ATOM  11893  H21 MOL   170       7.617  41.948   18.95  1.00  0.00            
ATOM  11894  H22 MOL   170       6.277  41.084  19.456  1.00  0.00            
ATOM  11895  H23 MOL   170       8.982  38.938  21.172  1.00  0.00            
ATOM  11896  H24 MOL   170       7.666  37.735  21.666  1.00  0.00            
ATOM  11897  H25 MOL   170       8.792  41.099  21.127  1.00  0.00            
ATOM  11898  H26 MOL   170       6.081  39.941  21.706  1.00  0.00            
ATOM  11899  H27 MOL   170       7.409  42.047  21.509  1.00  0.00            
ATOM  11900  H28 MOL   170       7.591  40.024  22.796  1.00  0.00            
ATOM  12601  O1  MOL   181       9.697  49.748  17.765  1.00  0.00            
ATOM  12602  C1  MOL   181       9.484   49.31   2.582  1.00  0.00            
ATOM  12603  C2  MOL   181       9.922  49.007   4.053  1.00  0.00            
ATOM  12604  C3  MOL   181       9.502  50.214   5.031  1.00  0.00            
ATOM  12605  C4  MOL   181      10.015  51.603   4.494  1.00  0.00            
ATOM  12606  C5  MOL   181       9.641   51.82    3.07  1.00  0.00            
ATOM  12607  N1  MOL   181       9.793  50.028   6.518  1.00  0.00            
ATOM  12608  C6  MOL   181       8.773   50.22   7.299  1.00  0.00            
ATOM  12609  C7  MOL   181       9.056  50.342   8.748  1.00  0.00            
ATOM  12610  C8  MOL   181      11.135  49.971   6.918  1.00  0.00            
ATOM  12611  C9  MOL   181        11.4  49.917   8.364  1.00  0.00            
ATOM  12612  C10 MOL   181       8.032  50.503   9.686  1.00  0.00            
ATOM  12613  C11 MOL   181      10.363  50.124   9.238  1.00  0.00            
ATOM  12614  C12 MOL   181      12.668  49.783   8.816  1.00  0.00            
ATOM  12615  C13 MOL   181       8.294  50.426  11.045  1.00  0.00            
ATOM  12616  C14 MOL   181       9.623   50.28   11.54  1.00  0.00            
ATOM  12617  C15 MOL   181      10.657  50.182  10.593  1.00  0.00            
ATOM  12618  C16 MOL   181      11.973  49.964  11.005  1.00  0.00            
ATOM  12619  N2  MOL   181      13.002  49.754  10.119  1.00  0.00            
ATOM  12620  C17 MOL   181       9.847  50.229  12.925  1.00  0.00            
ATOM  12621  C18 MOL   181      12.212   50.01  12.397  1.00  0.00            
ATOM  12622  C19 MOL   181      13.453  49.889   12.84  1.00  0.00            
ATOM  12623  C20 MOL   181       13.74  49.974  14.203  1.00  0.00            
ATOM  12624  N3  MOL   181       8.809  50.238  13.777  1.00  0.00            
ATOM  12625  C21 MOL   181       9.067  50.203  15.085  1.00  0.00            
ATOM  12626  C22 MOL   181      11.152  50.098  13.331  1.00  0.00            
ATOM  12627  C23 MOL   181      11.417  50.105  14.697  1.00  0.00            
ATOM  12628  C24 MOL   181      12.718  50.073   15.17  1.00  0.00            
ATOM  12629  C25 MOL   181      10.378  50.083  15.552  1.00  0.00            
ATOM  12630  C26 MOL   181      13.001  50.132  16.662  1.00  0.00            
ATOM  12631  C27 MOL   181      10.629  49.919   17.03  1.00  0.00            
ATOM  12632  N4  MOL   181      11.922  49.968  17.494  1.00  0.00            
ATOM  12633  C28 MOL   181        12.2  49.786  18.948  1.00  0.00            
ATOM  12634  C29 MOL   181      11.598  48.513  19.587  1.00  0.00            
ATOM  12635  C30 MOL   181      11.858  51.003  19.733  1.00  0.00            
ATOM  12636  C31 MOL   181      12.116  50.919  21.213  1.00  0.00            
ATOM  12637  C32 MOL   181      12.002  48.389  21.039  1.00  0.00            
ATOM  12638  C33 MOL   181       11.61  49.635  21.815  1.00  0.00            
ATOM  12639  C34 MOL   181      10.094  50.658   2.082  1.00  0.00            
ATOM  12640  O2  MOL   181      12.097  49.987   6.119  1.00  0.00            
ATOM  12641  O3  MOL   181       7.618  50.381   6.889  1.00  0.00            
ATOM  12642  O4  MOL   181      14.213  50.245  17.055  1.00  0.00            
ATOM  12643  H1  MOL   181       9.816  48.558   1.878  1.00  0.00            
ATOM  12644  H2  MOL   181       8.343  49.412   2.604  1.00  0.00            
ATOM  12645  H3  MOL   181      11.112  50.491   2.081  1.00  0.00            
ATOM  12646  H4  MOL   181      11.064  49.067   3.993  1.00  0.00            
ATOM  12647  H5  MOL   181       9.755  50.862   1.093  1.00  0.00            
ATOM  12648  H6  MOL   181       9.512  48.005   4.298  1.00  0.00            
ATOM  12649  H7  MOL   181       8.368  50.161   4.935  1.00  0.00            
ATOM  12650  H8  MOL   181       8.524  51.949   2.956  1.00  0.00            
ATOM  12651  H9  MOL   181      11.086  51.737   4.582  1.00  0.00            
ATOM  12652  H10 MOL   181      10.086  52.738   2.779  1.00  0.00            
ATOM  12653  H11 MOL   181       9.666  52.402   5.132  1.00  0.00            
ATOM  12654  H12 MOL   181      13.527  49.791   8.127  1.00  0.00            
ATOM  12655  H13 MOL   181       7.022   50.73   9.262  1.00  0.00            
ATOM  12656  H14 MOL   181       7.503  50.519  11.762  1.00  0.00            
ATOM  12657  H15 MOL   181      14.351  49.716  12.235  1.00  0.00            
ATOM  12658  H16 MOL   181      14.815  49.985  14.593  1.00  0.00            
ATOM  12659  H17 MOL   181       8.219  50.072  15.719  1.00  0.00            
ATOM  12660  H18 MOL   181      11.826  47.686  18.958  1.00  0.00            
ATOM  12661  H19 MOL   181      13.255  49.538  19.083  1.00  0.00            
ATOM  12662  H20 MOL   181      10.495  48.498  19.523  1.00  0.00            
ATOM  12663  H21 MOL   181      12.399  51.843  19.303  1.00  0.00            
ATOM  12664  H22 MOL   181      10.815  51.271  19.466  1.00  0.00            
ATOM  12665  H23 MOL   181      13.079  48.101  21.176  1.00  0.00            
ATOM  12666  H24 MOL   181      11.522  47.525   21.49  1.00  0.00            
ATOM  12667  H25 MOL   181      13.202  50.866  21.316  1.00  0.00            
ATOM  12668  H26 MOL   181      10.479  49.717  21.808  1.00  0.00            
ATOM  12669  H27 MOL   181      11.778  51.814  21.758  1.00  0.00            
ATOM  12670  H28 MOL   181      12.067  49.497  22.771  1.00  0.00            
ATOM  12671  O1  MOL   182       5.384  46.052  17.584  1.00  0.00            
ATOM  12672  C1  MOL   182       5.205  45.867   2.454  1.00  0.00            
ATOM  12673  C2  MOL   182       5.616  45.758   3.963  1.00  0.00            
ATOM  12674  C3  MOL   182       5.131  47.046   4.733  1.00  0.00            
ATOM  12675  C4  MOL   182       5.592  48.366   4.074  1.00  0.00            
ATOM  12676  C5  MOL   182       5.185  48.505   2.585  1.00  0.00            
ATOM  12677  N1  MOL   182       5.442  46.842   6.189  1.00  0.00            
ATOM  12678  C6  MOL   182       4.407   46.56   7.058  1.00  0.00            
ATOM  12679  C7  MOL   182       4.674  46.613   8.476  1.00  0.00            
ATOM  12680  C8  MOL   182       6.748  46.931   6.656  1.00  0.00            
ATOM  12681  C9  MOL   182       6.975  46.928   8.095  1.00  0.00            
ATOM  12682  C10 MOL   182       3.628  46.383   9.376  1.00  0.00            
ATOM  12683  C11 MOL   182       5.931  46.819   8.992  1.00  0.00            
ATOM  12684  C12 MOL   182       8.266  47.102    8.57  1.00  0.00            
ATOM  12685  C13 MOL   182       3.845   46.29  10.754  1.00  0.00            
ATOM  12686  C14 MOL   182       5.198  46.424   11.31  1.00  0.00            
ATOM  12687  C15 MOL   182       6.218  46.793  10.397  1.00  0.00            
ATOM  12688  C16 MOL   182       7.545  46.898  10.833  1.00  0.00            
ATOM  12689  N2  MOL   182       8.514  47.006   9.921  1.00  0.00            
ATOM  12690  C17 MOL   182       5.499  46.285  12.671  1.00  0.00            
ATOM  12691  C18 MOL   182       7.832   46.76  12.194  1.00  0.00            
ATOM  12692  C19 MOL   182       9.095  47.027  12.668  1.00  0.00            
ATOM  12693  C20 MOL   182         9.4  46.911  14.034  1.00  0.00            
ATOM  12694  N3  MOL   182       4.507  46.151  13.512  1.00  0.00            
ATOM  12695  C21 MOL   182       4.773  46.122  14.829  1.00  0.00            
ATOM  12696  C22 MOL   182        6.81  46.427  13.104  1.00  0.00            
ATOM  12697  C23 MOL   182       7.109   46.35  14.441  1.00  0.00            
ATOM  12698  C24 MOL   182       8.383  46.616  14.943  1.00  0.00            
ATOM  12699  C25 MOL   182       6.061  46.212  15.341  1.00  0.00            
ATOM  12700  C26 MOL   182        8.67  46.513  16.415  1.00  0.00            
ATOM  12701  C27 MOL   182       6.323  46.149  16.806  1.00  0.00            
ATOM  12702  N4  MOL   182       7.615  46.237  17.258  1.00  0.00            
ATOM  12703  C28 MOL   182       7.844  46.245   18.72  1.00  0.00            
ATOM  12704  C29 MOL   182       7.328  45.082  19.633  1.00  0.00            
ATOM  12705  C30 MOL   182       7.402  47.553  19.397  1.00  0.00            
ATOM  12706  C31 MOL   182       7.896  47.615   20.84  1.00  0.00            
ATOM  12707  C32 MOL   182       7.755  45.148  21.112  1.00  0.00            
ATOM  12708  C33 MOL   182        7.33  46.449   21.65  1.00  0.00            
ATOM  12709  C34 MOL   182       5.765  47.197   1.892  1.00  0.00            
ATOM  12710  O2  MOL   182       7.693    47.2   5.935  1.00  0.00            
ATOM  12711  O3  MOL   182       3.235  46.499   6.625  1.00  0.00            
ATOM  12712  O4  MOL   182       9.814  46.574  16.851  1.00  0.00            
ATOM  12713  H1  MOL   182       5.438  45.022   1.852  1.00  0.00            
ATOM  12714  H2  MOL   182       4.122  45.847   2.398  1.00  0.00            
ATOM  12715  H3  MOL   182       6.857  47.167   2.118  1.00  0.00            
ATOM  12716  H4  MOL   182       6.685  45.534   4.078  1.00  0.00            
ATOM  12717  H5  MOL   182       5.485  47.224   0.867  1.00  0.00            
ATOM  12718  H6  MOL   182       5.003  44.902   4.412  1.00  0.00            
ATOM  12719  H7  MOL   182       4.032  47.061   4.564  1.00  0.00            
ATOM  12720  H8  MOL   182       4.096  48.391   2.404  1.00  0.00            
ATOM  12721  H9  MOL   182       6.678  48.363    4.09  1.00  0.00            
ATOM  12722  H10 MOL   182       5.566    49.4    2.13  1.00  0.00            
ATOM  12723  H11 MOL   182       5.255  49.247   4.659  1.00  0.00            
ATOM  12724  H12 MOL   182       9.188  47.193    7.91  1.00  0.00            
ATOM  12725  H13 MOL   182       2.651  46.173     9.0  1.00  0.00            
ATOM  12726  H14 MOL   182       2.972  46.114    11.3  1.00  0.00            
ATOM  12727  H15 MOL   182       9.868  47.336  12.035  1.00  0.00            
ATOM  12728  H16 MOL   182      10.378   47.06  14.404  1.00  0.00            
ATOM  12729  H17 MOL   182       3.906  46.003  15.534  1.00  0.00            
ATOM  12730  H18 MOL   182         7.7  44.178  19.202  1.00  0.00            
ATOM  12731  H19 MOL   182       8.855  46.065  18.916  1.00  0.00            
ATOM  12732  H20 MOL   182       6.217  45.124  19.661  1.00  0.00            
ATOM  12733  H21 MOL   182       8.006  48.232  18.738  1.00  0.00            
ATOM  12734  H22 MOL   182       6.292    47.7  19.227  1.00  0.00            
ATOM  12735  H23 MOL   182       8.802  44.948  21.085  1.00  0.00            
ATOM  12736  H24 MOL   182        7.17  44.376  21.455  1.00  0.00            
ATOM  12737  H25 MOL   182        8.93  47.586  20.862  1.00  0.00            
ATOM  12738  H26 MOL   182        6.21  46.507  21.777  1.00  0.00            
ATOM  12739  H27 MOL   182       7.595  48.598  21.268  1.00  0.00            
ATOM  12740  H28 MOL   182       7.691  46.443  22.643  1.00  0.00            
ATOM  13441  O1  MOL   193      18.401   3.012  17.964  1.00  0.00            
ATOM  13442  C1  MOL   193      18.532   1.733   2.823  1.00  0.00            
ATOM  13443  C2  MOL   193      18.983   1.738   4.314  1.00  0.00            
ATOM  13444  C3  MOL   193      18.262   2.979   5.064  1.00  0.00            
ATOM  13445  C4  MOL   193      18.558   4.314   4.341  1.00  0.00            
ATOM  13446  C5  MOL   193      18.136    4.18   2.875  1.00  0.00            
ATOM  13447  N1  MOL   193      18.541   3.114   6.564  1.00  0.00            
ATOM  13448  C6  MOL   193      17.453   3.252   7.385  1.00  0.00            
ATOM  13449  C7  MOL   193      17.743   3.354   8.883  1.00  0.00            
ATOM  13450  C8  MOL   193      19.888   3.149   6.951  1.00  0.00            
ATOM  13451  C9  MOL   193      20.069   3.189   8.444  1.00  0.00            
ATOM  13452  C10 MOL   193      16.678   3.518   9.774  1.00  0.00            
ATOM  13453  C11 MOL   193      19.019   3.243   9.368  1.00  0.00            
ATOM  13454  C12 MOL   193      21.371   3.095   8.956  1.00  0.00            
ATOM  13455  C13 MOL   193      16.952   3.552  11.176  1.00  0.00            
ATOM  13456  C14 MOL   193      18.215   3.364  11.634  1.00  0.00            
ATOM  13457  C15 MOL   193      19.282   3.209  10.687  1.00  0.00            
ATOM  13458  C16 MOL   193      20.604   3.059  11.115  1.00  0.00            
ATOM  13459  N2  MOL   193      21.661   3.021  10.256  1.00  0.00            
ATOM  13460  C17 MOL   193      18.473   3.224  12.978  1.00  0.00            
ATOM  13461  C18 MOL   193      20.832    2.92  12.494  1.00  0.00            
ATOM  13462  C19 MOL   193      22.132   2.647  12.923  1.00  0.00            
ATOM  13463  C20 MOL   193      22.408   2.614  14.306  1.00  0.00            
ATOM  13464  N3  MOL   193      17.522   3.412  13.956  1.00  0.00            
ATOM  13465  C21 MOL   193      17.798   3.287  15.266  1.00  0.00            
ATOM  13466  C22 MOL   193      19.793   3.022  13.436  1.00  0.00            
ATOM  13467  C23 MOL   193      20.049   2.859  14.816  1.00  0.00            
ATOM  13468  C24 MOL   193      21.369    2.72  15.252  1.00  0.00            
ATOM  13469  C25 MOL   193      19.028    2.99  15.742  1.00  0.00            
ATOM  13470  C26 MOL   193      21.682   2.779  16.736  1.00  0.00            
ATOM  13471  C27 MOL   193      19.341   2.897  17.193  1.00  0.00            
ATOM  13472  N4  MOL   193      20.639   2.832  17.635  1.00  0.00            
ATOM  13473  C28 MOL   193      20.991   2.797  19.061  1.00  0.00            
ATOM  13474  C29 MOL   193       20.38   1.581  19.766  1.00  0.00            
ATOM  13475  C30 MOL   193      20.592   4.073  19.849  1.00  0.00            
ATOM  13476  C31 MOL   193      21.151   3.955  21.319  1.00  0.00            
ATOM  13477  C32 MOL   193      20.826   1.483  21.273  1.00  0.00            
ATOM  13478  C33 MOL   193      20.431   2.765  21.966  1.00  0.00            
ATOM  13479  C34 MOL   193       18.87   3.057   2.132  1.00  0.00            
ATOM  13480  O2  MOL   193      20.871   3.095   6.183  1.00  0.00            
ATOM  13481  O3  MOL   193      16.338   3.306   6.956  1.00  0.00            
ATOM  13482  O4  MOL   193       22.85   2.777  17.108  1.00  0.00            
ATOM  13483  H1  MOL   193      19.057   0.955   2.279  1.00  0.00            
ATOM  13484  H2  MOL   193      17.419   1.558   2.737  1.00  0.00            
ATOM  13485  H3  MOL   193      19.942   3.328   2.072  1.00  0.00            
ATOM  13486  H4  MOL   193      20.059   1.685   4.365  1.00  0.00            
ATOM  13487  H5  MOL   193      18.577   3.043   1.104  1.00  0.00            
ATOM  13488  H6  MOL   193      18.541    0.88   4.704  1.00  0.00            
ATOM  13489  H7  MOL   193      17.193   2.761   4.894  1.00  0.00            
ATOM  13490  H8  MOL   193      17.031   4.056    2.78  1.00  0.00            
ATOM  13491  H9  MOL   193      19.583   4.601   4.482  1.00  0.00            
ATOM  13492  H10 MOL   193       18.45   5.098    2.42  1.00  0.00            
ATOM  13493  H11 MOL   193      18.103   5.179   4.893  1.00  0.00            
ATOM  13494  H12 MOL   193      22.289   3.049   8.349  1.00  0.00            
ATOM  13495  H13 MOL   193      15.726   3.699   9.339  1.00  0.00            
ATOM  13496  H14 MOL   193      16.109   3.749  11.848  1.00  0.00            
ATOM  13497  H15 MOL   193      22.937   2.416  12.211  1.00  0.00            
ATOM  13498  H16 MOL   193      23.406   2.361  14.581  1.00  0.00            
ATOM  13499  H17 MOL   193      16.936   3.427  15.971  1.00  0.00            
ATOM  13500  H18 MOL   193      20.644   0.639  19.175  1.00  0.00            
ATOM  13501  H19 MOL   193      22.105   2.745  19.104  1.00  0.00            
ATOM  13502  H20 MOL   193      19.293   1.481  19.824  1.00  0.00            
ATOM  13503  H21 MOL   193      21.049   4.927  19.367  1.00  0.00            
ATOM  13504  H22 MOL   193       19.48   4.201  19.946  1.00  0.00            
ATOM  13505  H23 MOL   193      21.926    1.34  21.353  1.00  0.00            
ATOM  13506  H24 MOL   193      20.329   0.538  21.603  1.00  0.00            
ATOM  13507  H25 MOL   193      22.206   3.643  21.291  1.00  0.00            
ATOM  13508  H26 MOL   193      19.331   2.734  21.928  1.00  0.00            
ATOM  13509  H27 MOL   193      20.955   4.802   21.96  1.00  0.00            
ATOM  13510  H28 MOL   193      20.655    2.79  23.038  1.00  0.00            
ATOM  13511  O1  MOL   194      14.104   53.33  17.625  1.00  0.00            
ATOM  13512  C1  MOL   194      14.063  52.024   2.686  1.00  0.00            
ATOM  13513  C2  MOL   194      14.513  51.912   4.178  1.00  0.00            
ATOM  13514  C3  MOL   194      14.102  53.275   4.854  1.00  0.00            
ATOM  13515  C4  MOL   194      14.676  54.492   4.109  1.00  0.00            
ATOM  13516  C5  MOL   194      14.213  54.556   2.671  1.00  0.00            
ATOM  13517  N1  MOL   194      14.379  53.292   6.352  1.00  0.00            
ATOM  13518  C6  MOL   194      13.333  53.239   7.239  1.00  0.00            
ATOM  13519  C7  MOL   194      13.571  53.321   8.723  1.00  0.00            
ATOM  13520  C8  MOL   194      15.662  53.348     6.8  1.00  0.00            
ATOM  13521  C9  MOL   194      15.871  53.617   8.265  1.00  0.00            
ATOM  13522  C10 MOL   194      12.496    53.3   9.642  1.00  0.00            
ATOM  13523  C11 MOL   194      14.858  53.562    9.21  1.00  0.00            
ATOM  13524  C12 MOL   194      17.152  53.808   8.699  1.00  0.00            
ATOM  13525  C13 MOL   194       12.78  53.328  10.979  1.00  0.00            
ATOM  13526  C14 MOL   194      14.098  53.562  11.433  1.00  0.00            
ATOM  13527  C15 MOL   194      15.168  53.634  10.569  1.00  0.00            
ATOM  13528  C16 MOL   194      16.465  53.773  11.006  1.00  0.00            
ATOM  13529  N2  MOL   194      17.484  53.947  10.043  1.00  0.00            
ATOM  13530  C17 MOL   194      14.344   53.47   12.78  1.00  0.00            
ATOM  13531  C18 MOL   194       16.69  53.788  12.378  1.00  0.00            
ATOM  13532  C19 MOL   194      17.997   53.77  12.866  1.00  0.00            
ATOM  13533  C20 MOL   194      18.232    53.8   14.29  1.00  0.00            
ATOM  13534  N3  MOL   194      13.359  53.229  13.681  1.00  0.00            
ATOM  13535  C21 MOL   194      13.605  53.221  14.987  1.00  0.00            
ATOM  13536  C22 MOL   194      15.653  53.675  13.246  1.00  0.00            
ATOM  13537  C23 MOL   194      15.922  53.549  14.563  1.00  0.00            
ATOM  13538  C24 MOL   194      17.155  53.633  15.122  1.00  0.00            
ATOM  13539  C25 MOL   194      14.881  53.414  15.439  1.00  0.00            
ATOM  13540  C26 MOL   194      17.407  53.526  16.613  1.00  0.00            
ATOM  13541  C27 MOL   194      15.096  53.415  16.927  1.00  0.00            
ATOM  13542  N4  MOL   194      16.334  53.447  17.474  1.00  0.00            
ATOM  13543  C28 MOL   194      16.518  53.231  18.959  1.00  0.00            
ATOM  13544  C29 MOL   194      16.033  51.835  19.388  1.00  0.00            
ATOM  13545  C30 MOL   194      15.971  54.315  19.927  1.00  0.00            
ATOM  13546  C31 MOL   194      16.358  54.112  21.424  1.00  0.00            
ATOM  13547  C32 MOL   194      16.391  51.603  20.867  1.00  0.00            
ATOM  13548  C33 MOL   194      15.813  52.687  21.834  1.00  0.00            
ATOM  13549  C34 MOL   194      14.624    53.3   1.951  1.00  0.00            
ATOM  13550  O2  MOL   194      16.569  53.372    5.98  1.00  0.00            
ATOM  13551  O3  MOL   194      12.183  53.218    6.92  1.00  0.00            
ATOM  13552  O4  MOL   194      18.535  53.571  17.069  1.00  0.00            
ATOM  13553  H1  MOL   194      14.401  51.099   2.197  1.00  0.00            
ATOM  13554  H2  MOL   194      12.962  52.054   2.674  1.00  0.00            
ATOM  13555  H3  MOL   194       15.68  53.269   1.847  1.00  0.00            
ATOM  13556  H4  MOL   194      15.581  51.831   4.294  1.00  0.00            
ATOM  13557  H5  MOL   194      14.179  53.307   0.959  1.00  0.00            
ATOM  13558  H6  MOL   194      14.062  51.034   4.582  1.00  0.00            
ATOM  13559  H7  MOL   194      12.975  53.386   4.768  1.00  0.00            
ATOM  13560  H8  MOL   194      13.204  54.781   2.636  1.00  0.00            
ATOM  13561  H9  MOL   194       15.73  54.496   4.189  1.00  0.00            
ATOM  13562  H10 MOL   194      14.672  55.393   2.198  1.00  0.00            
ATOM  13563  H11 MOL   194      14.208  55.437   4.495  1.00  0.00            
ATOM  13564  H12 MOL   194      18.007  53.731   7.988  1.00  0.00            
ATOM  13565  H13 MOL   194      11.464   53.39   9.281  1.00  0.00            
ATOM  13566  H14 MOL   194      11.972  53.123  11.705  1.00  0.00            
ATOM  13567  H15 MOL   194      18.801  53.844  12.184  1.00  0.00            
ATOM  13568  H16 MOL   194      19.233  53.897  14.679  1.00  0.00            
ATOM  13569  H17 MOL   194      12.757  53.085  15.674  1.00  0.00            
ATOM  13570  H18 MOL   194      16.524  51.088  18.769  1.00  0.00            
ATOM  13571  H19 MOL   194      17.587  53.281  19.236  1.00  0.00            
ATOM  13572  H20 MOL   194       14.96  51.795  19.246  1.00  0.00            
ATOM  13573  H21 MOL   194      16.473   55.24  19.645  1.00  0.00            
ATOM  13574  H22 MOL   194      14.895  54.441  19.806  1.00  0.00            
ATOM  13575  H23 MOL   194      17.398    51.5   21.04  1.00  0.00            
ATOM  13576  H24 MOL   194      15.819  50.653  21.091  1.00  0.00            
ATOM  13577  H25 MOL   194      17.469  54.138  21.473  1.00  0.00            
ATOM  13578  H26 MOL   194      14.732  52.633  21.694  1.00  0.00            
ATOM  13579  H27 MOL   194      15.858  54.828  22.113  1.00  0.00            
ATOM  13580  H28 MOL   194       16.21  52.283  22.817  1.00  0.00            
ATOM  14281  O1  MOL   205      18.295   9.971  17.904  1.00  0.00            
ATOM  14282  C1  MOL   205      18.323    8.34   3.088  1.00  0.00            
ATOM  14283  C2  MOL   205      18.759   8.304    4.59  1.00  0.00            
ATOM  14284  C3  MOL   205      18.325    9.68    5.19  1.00  0.00            
ATOM  14285  C4  MOL   205      18.651  10.953   4.408  1.00  0.00            
ATOM  14286  C5  MOL   205      18.058  10.822   3.022  1.00  0.00            
ATOM  14287  N1  MOL   205       18.61    9.84   6.607  1.00  0.00            
ATOM  14288  C6  MOL   205      17.602  10.154   7.401  1.00  0.00            
ATOM  14289  C7  MOL   205      17.805   9.961   8.903  1.00  0.00            
ATOM  14290  C8  MOL   205      19.911   9.816   7.008  1.00  0.00            
ATOM  14291  C9  MOL   205      20.135   9.778    8.53  1.00  0.00            
ATOM  14292  C10 MOL   205      16.746   9.992   9.806  1.00  0.00            
ATOM  14293  C11 MOL   205      19.114   9.823   9.394  1.00  0.00            
ATOM  14294  C12 MOL   205      21.431   9.642   9.024  1.00  0.00            
ATOM  14295  C13 MOL   205      17.006   9.985  11.137  1.00  0.00            
ATOM  14296  C14 MOL   205      18.283   9.864  11.659  1.00  0.00            
ATOM  14297  C15 MOL   205      19.406   9.741   10.76  1.00  0.00            
ATOM  14298  C16 MOL   205      20.741   9.656  11.231  1.00  0.00            
ATOM  14299  N2  MOL   205      21.776   9.537  10.337  1.00  0.00            
ATOM  14300  C17 MOL   205      18.545   9.844  13.039  1.00  0.00            
ATOM  14301  C18 MOL   205      20.994   9.575  12.598  1.00  0.00            
ATOM  14302  C19 MOL   205      22.292    9.46  13.137  1.00  0.00            
ATOM  14303  C20 MOL   205      22.463    9.48  14.495  1.00  0.00            
ATOM  14304  N3  MOL   205      17.544   9.977  13.924  1.00  0.00            
ATOM  14305  C21 MOL   205      17.757   9.952  15.251  1.00  0.00            
ATOM  14306  C22 MOL   205      19.893   9.686  13.485  1.00  0.00            
ATOM  14307  C23 MOL   205      20.106   9.696  14.868  1.00  0.00            
ATOM  14308  C24 MOL   205      21.434   9.645  15.377  1.00  0.00            
ATOM  14309  C25 MOL   205      19.062   9.868  15.733  1.00  0.00            
ATOM  14310  C26 MOL   205      21.657   9.686  16.823  1.00  0.00            
ATOM  14311  C27 MOL   205      19.274   9.882  17.206  1.00  0.00            
ATOM  14312  N4  MOL   205      20.568   9.823  17.644  1.00  0.00            
ATOM  14313  C28 MOL   205      20.727   9.667    19.1  1.00  0.00            
ATOM  14314  C29 MOL   205      20.119   8.309  19.648  1.00  0.00            
ATOM  14315  C30 MOL   205      20.416  10.889  19.979  1.00  0.00            
ATOM  14316  C31 MOL   205       20.89  10.552  21.408  1.00  0.00            
ATOM  14317  C32 MOL   205      20.382   8.145  21.108  1.00  0.00            
ATOM  14318  C33 MOL   205       19.99   9.412  21.867  1.00  0.00            
ATOM  14319  C34 MOL   205      18.707   9.641   2.385  1.00  0.00            
ATOM  14320  O2  MOL   205       20.87   9.592   6.252  1.00  0.00            
ATOM  14321  O3  MOL   205      16.489  10.492   7.017  1.00  0.00            
ATOM  14322  O4  MOL   205       22.77   9.507  17.267  1.00  0.00            
ATOM  14323  H1  MOL   205      18.769   7.461   2.614  1.00  0.00            
ATOM  14324  H2  MOL   205      17.269   8.129   2.888  1.00  0.00            
ATOM  14325  H3  MOL   205       19.77   9.779   2.265  1.00  0.00            
ATOM  14326  H4  MOL   205      19.847   8.079   4.601  1.00  0.00            
ATOM  14327  H5  MOL   205      18.313   9.639   1.358  1.00  0.00            
ATOM  14328  H6  MOL   205      18.369   7.428   5.173  1.00  0.00            
ATOM  14329  H7  MOL   205      17.266   9.647   5.075  1.00  0.00            
ATOM  14330  H8  MOL   205      16.918  10.716   3.041  1.00  0.00            
ATOM  14331  H9  MOL   205      19.719   11.16   4.545  1.00  0.00            
ATOM  14332  H10 MOL   205      18.286  11.744   2.383  1.00  0.00            
ATOM  14333  H11 MOL   205      18.057  11.718   4.923  1.00  0.00            
ATOM  14334  H12 MOL   205      22.208   9.596   8.312  1.00  0.00            
ATOM  14335  H13 MOL   205      15.737  10.112   9.452  1.00  0.00            
ATOM  14336  H14 MOL   205      16.046   9.946  11.748  1.00  0.00            
ATOM  14337  H15 MOL   205      23.198   9.377  12.557  1.00  0.00            
ATOM  14338  H16 MOL   205       23.41   9.348  15.017  1.00  0.00            
ATOM  14339  H17 MOL   205      16.809  10.008  15.833  1.00  0.00            
ATOM  14340  H18 MOL   205      20.397   7.487  18.978  1.00  0.00            
ATOM  14341  H19 MOL   205      21.823   9.607  19.334  1.00  0.00            
ATOM  14342  H20 MOL   205      19.025   8.305  19.575  1.00  0.00            
ATOM  14343  H21 MOL   205      21.041  11.758  19.632  1.00  0.00            
ATOM  14344  H22 MOL   205      19.366  11.185  19.839  1.00  0.00            
ATOM  14345  H23 MOL   205      21.489   7.944  21.315  1.00  0.00            
ATOM  14346  H24 MOL   205      19.802   7.268  21.449  1.00  0.00            
ATOM  14347  H25 MOL   205      21.917  10.324   21.37  1.00  0.00            
ATOM  14348  H26 MOL   205       18.98   9.707    21.8  1.00  0.00            
ATOM  14349  H27 MOL   205      20.822  11.409  22.044  1.00  0.00            
ATOM  14350  H28 MOL   205      20.279    9.09  22.942  1.00  0.00            
ATOM  14351  O1  MOL   206      13.794   5.823  17.624  1.00  0.00            
ATOM  14352  C1  MOL   206      14.091   4.911   2.723  1.00  0.00            
ATOM  14353  C2  MOL   206      14.504   5.068   4.171  1.00  0.00            
ATOM  14354  C3  MOL   206      13.866   6.376   4.807  1.00  0.00            
ATOM  14355  C4  MOL   206      14.359   7.626   3.942  1.00  0.00            
ATOM  14356  C5  MOL   206      14.044   7.376   2.454  1.00  0.00            
ATOM  14357  N1  MOL   206      14.118   6.443   6.336  1.00  0.00            
ATOM  14358  C6  MOL   206      13.084   6.283   7.179  1.00  0.00            
ATOM  14359  C7  MOL   206      13.232   6.235   8.634  1.00  0.00            
ATOM  14360  C8  MOL   206      15.365    6.67   6.815  1.00  0.00            
ATOM  14361  C9  MOL   206      15.539    6.62     8.3  1.00  0.00            
ATOM  14362  C10 MOL   206      12.158   6.033   9.574  1.00  0.00            
ATOM  14363  C11 MOL   206      14.499   6.398   9.145  1.00  0.00            
ATOM  14364  C12 MOL   206      16.789   6.837   8.816  1.00  0.00            
ATOM  14365  C13 MOL   206      12.447    6.12  10.918  1.00  0.00            
ATOM  14366  C14 MOL   206      13.774   6.178   11.37  1.00  0.00            
ATOM  14367  C15 MOL   206      14.771   6.396  10.478  1.00  0.00            
ATOM  14368  C16 MOL   206      16.101   6.562   10.95  1.00  0.00            
ATOM  14369  N2  MOL   206      17.066   6.766  10.111  1.00  0.00            
ATOM  14370  C17 MOL   206      14.014   6.117  12.757  1.00  0.00            
ATOM  14371  C18 MOL   206      16.375    6.51   12.32  1.00  0.00            
ATOM  14372  C19 MOL   206      17.668   6.665  12.811  1.00  0.00            
ATOM  14373  C20 MOL   206      17.846    6.63  14.151  1.00  0.00            
ATOM  14374  N3  MOL   206      12.952   5.966  13.652  1.00  0.00            
ATOM  14375  C21 MOL   206      13.177    5.98   14.93  1.00  0.00            
ATOM  14376  C22 MOL   206      15.318   6.307  13.242  1.00  0.00            
ATOM  14377  C23 MOL   206      15.556   6.262  14.601  1.00  0.00            
ATOM  14378  C24 MOL   206      16.829    6.39   15.08  1.00  0.00            
ATOM  14379  C25 MOL   206      14.496   6.115  15.464  1.00  0.00            
ATOM  14380  C26 MOL   206      17.087   6.349  16.537  1.00  0.00            
ATOM  14381  C27 MOL   206       14.79    6.01  16.942  1.00  0.00            
ATOM  14382  N4  MOL   206       16.06   6.146  17.371  1.00  0.00            
ATOM  14383  C28 MOL   206      16.391   5.969   18.82  1.00  0.00            
ATOM  14384  C29 MOL   206      15.835   4.647  19.411  1.00  0.00            
ATOM  14385  C30 MOL   206       15.85   7.069  19.745  1.00  0.00            
ATOM  14386  C31 MOL   206      16.093    6.83  21.259  1.00  0.00            
ATOM  14387  C32 MOL   206      16.351   4.371  20.824  1.00  0.00            
ATOM  14388  C33 MOL   206      15.697   5.396  21.714  1.00  0.00            
ATOM  14389  C34 MOL   206       14.57   6.102   1.931  1.00  0.00            
ATOM  14390  O2  MOL   206      16.334   6.836   6.054  1.00  0.00            
ATOM  14391  O3  MOL   206       11.97   6.105   6.777  1.00  0.00            
ATOM  14392  O4  MOL   206      18.238   6.469   16.97  1.00  0.00            
ATOM  14393  H1  MOL   206       14.55   4.021   2.313  1.00  0.00            
ATOM  14394  H2  MOL   206      12.992   4.754   2.612  1.00  0.00            
ATOM  14395  H3  MOL   206       15.67   6.141   1.925  1.00  0.00            
ATOM  14396  H4  MOL   206      15.625   4.978   4.283  1.00  0.00            
ATOM  14397  H5  MOL   206      14.249   6.125   0.932  1.00  0.00            
ATOM  14398  H6  MOL   206      14.148   4.105   4.649  1.00  0.00            
ATOM  14399  H7  MOL   206      12.725   6.385   4.627  1.00  0.00            
ATOM  14400  H8  MOL   206      13.008   7.477   2.229  1.00  0.00            
ATOM  14401  H9  MOL   206      15.376   7.877   4.081  1.00  0.00            
ATOM  14402  H10 MOL   206      14.493   8.111   1.805  1.00  0.00            
ATOM  14403  H11 MOL   206      13.846   8.496    4.18  1.00  0.00            
ATOM  14404  H12 MOL   206      17.622   6.921   8.176  1.00  0.00            
ATOM  14405  H13 MOL   206      11.161   5.938   9.285  1.00  0.00            
ATOM  14406  H14 MOL   206      11.698    5.86  11.633  1.00  0.00            
ATOM  14407  H15 MOL   206      18.565   6.793  12.147  1.00  0.00            
ATOM  14408  H16 MOL   206      18.892   6.808   14.57  1.00  0.00            
ATOM  14409  H17 MOL   206      12.315   5.772  15.547  1.00  0.00            
ATOM  14410  H18 MOL   206      16.146   3.822  18.785  1.00  0.00            
ATOM  14411  H19 MOL   206      17.492   5.895  19.032  1.00  0.00            
ATOM  14412  H20 MOL   206      14.783   4.674  19.429  1.00  0.00            
ATOM  14413  H21 MOL   206      16.369    7.98  19.386  1.00  0.00            
ATOM  14414  H22 MOL   206      14.776   7.172  19.545  1.00  0.00            
ATOM  14415  H23 MOL   206      17.476   4.429  20.818  1.00  0.00            
ATOM  14416  H24 MOL   206       15.92   3.369  21.099  1.00  0.00            
ATOM  14417  H25 MOL   206      17.148   7.093  21.513  1.00  0.00            
ATOM  14418  H26 MOL   206      14.608   5.299  21.773  1.00  0.00            
ATOM  14419  H27 MOL   206       15.45    7.47  21.744  1.00  0.00            
ATOM  14420  H28 MOL   206      15.903   5.252  22.766  1.00  0.00            
ATOM  15121  O1  MOL   217      18.052  16.347  17.512  1.00  0.00            
ATOM  15122  C1  MOL   217      18.131  14.925   2.754  1.00  0.00            
ATOM  15123  C2  MOL   217      18.374  14.961   4.312  1.00  0.00            
ATOM  15124  C3  MOL   217      17.975  16.378   4.856  1.00  0.00            
ATOM  15125  C4  MOL   217      18.373  17.625   4.095  1.00  0.00            
ATOM  15126  C5  MOL   217       17.87  17.439   2.632  1.00  0.00            
ATOM  15127  N1  MOL   217      18.234  16.516   6.338  1.00  0.00            
ATOM  15128  C6  MOL   217        17.2  16.783   7.137  1.00  0.00            
ATOM  15129  C7  MOL   217      17.472  16.819   8.622  1.00  0.00            
ATOM  15130  C8  MOL   217      19.534  16.444   6.778  1.00  0.00            
ATOM  15131  C9  MOL   217      19.777  16.354   8.244  1.00  0.00            
ATOM  15132  C10 MOL   217      16.429  17.146   9.492  1.00  0.00            
ATOM  15133  C11 MOL   217       18.76  16.615   9.118  1.00  0.00            
ATOM  15134  C12 MOL   217      21.052  16.086   8.684  1.00  0.00            
ATOM  15135  C13 MOL   217      16.623  17.027  10.839  1.00  0.00            
ATOM  15136  C14 MOL   217      17.947  16.782  11.332  1.00  0.00            
ATOM  15137  C15 MOL   217       19.01  16.591  10.456  1.00  0.00            
ATOM  15138  C16 MOL   217      20.308  16.259  10.873  1.00  0.00            
ATOM  15139  N2  MOL   217      21.285  15.923   9.986  1.00  0.00            
ATOM  15140  C17 MOL   217      18.239  16.791  12.684  1.00  0.00            
ATOM  15141  C18 MOL   217      20.596  16.262  12.212  1.00  0.00            
ATOM  15142  C19 MOL   217      21.881  15.946  12.698  1.00  0.00            
ATOM  15143  C20 MOL   217       22.13  16.028  14.045  1.00  0.00            
ATOM  15144  N3  MOL   217      17.256   16.88  13.546  1.00  0.00            
ATOM  15145  C21 MOL   217       17.57  16.808  14.831  1.00  0.00            
ATOM  15146  C22 MOL   217      19.563   16.49  13.088  1.00  0.00            
ATOM  15147  C23 MOL   217      19.816  16.369  14.442  1.00  0.00            
ATOM  15148  C24 MOL   217      21.127  16.213   14.94  1.00  0.00            
ATOM  15149  C25 MOL   217      18.806  16.535  15.278  1.00  0.00            
ATOM  15150  C26 MOL   217      21.377  16.336  16.411  1.00  0.00            
ATOM  15151  C27 MOL   217      18.994  16.339  16.775  1.00  0.00            
ATOM  15152  N4  MOL   217      20.284  16.242  17.251  1.00  0.00            
ATOM  15153  C28 MOL   217      20.616  16.274  18.686  1.00  0.00            
ATOM  15154  C29 MOL   217       20.29  14.926  19.366  1.00  0.00            
ATOM  15155  C30 MOL   217      19.953  17.456  19.441  1.00  0.00            
ATOM  15156  C31 MOL   217      20.407  17.391  20.911  1.00  0.00            
ATOM  15157  C32 MOL   217      20.765  14.905  20.838  1.00  0.00            
ATOM  15158  C33 MOL   217      20.074  16.092  21.547  1.00  0.00            
ATOM  15159  C34 MOL   217       18.54  16.178   1.962  1.00  0.00            
ATOM  15160  O2  MOL   217      20.475  16.463   6.064  1.00  0.00            
ATOM  15161  O3  MOL   217      16.074  16.932   6.726  1.00  0.00            
ATOM  15162  O4  MOL   217      22.511  16.445  16.815  1.00  0.00            
ATOM  15163  H1  MOL   217      18.885  14.194   2.342  1.00  0.00            
ATOM  15164  H2  MOL   217      17.167  14.564   2.374  1.00  0.00            
ATOM  15165  H3  MOL   217      19.683  16.153    2.06  1.00  0.00            
ATOM  15166  H4  MOL   217      19.425  14.762   4.473  1.00  0.00            
ATOM  15167  H5  MOL   217      18.202  16.128   0.922  1.00  0.00            
ATOM  15168  H6  MOL   217      17.959   14.15   4.951  1.00  0.00            
ATOM  15169  H7  MOL   217      16.958   16.35    4.67  1.00  0.00            
ATOM  15170  H8  MOL   217      16.783  17.292   2.749  1.00  0.00            
ATOM  15171  H9  MOL   217      19.418  17.666   4.057  1.00  0.00            
ATOM  15172  H10 MOL   217      18.087  18.328   2.026  1.00  0.00            
ATOM  15173  H11 MOL   217      17.978  18.532   4.513  1.00  0.00            
ATOM  15174  H12 MOL   217      21.781  15.703   7.964  1.00  0.00            
ATOM  15175  H13 MOL   217      15.428  17.508   9.098  1.00  0.00            
ATOM  15176  H14 MOL   217      15.768  17.224  11.505  1.00  0.00            
ATOM  15177  H15 MOL   217      22.755  15.781  12.013  1.00  0.00            
ATOM  15178  H16 MOL   217      23.118  15.806  14.425  1.00  0.00            
ATOM  15179  H17 MOL   217       16.75  16.929  15.427  1.00  0.00            
ATOM  15180  H18 MOL   217      20.772  14.088  18.882  1.00  0.00            
ATOM  15181  H19 MOL   217      21.706  16.281  18.874  1.00  0.00            
ATOM  15182  H20 MOL   217      19.183    14.8  19.298  1.00  0.00            
ATOM  15183  H21 MOL   217      20.237  18.383  18.901  1.00  0.00            
ATOM  15184  H22 MOL   217      18.881  17.416  19.386  1.00  0.00            
ATOM  15185  H23 MOL   217       21.83  15.061  20.906  1.00  0.00            
ATOM  15186  H24 MOL   217      20.411  13.932  21.301  1.00  0.00            
ATOM  15187  H25 MOL   217      21.456  17.672  20.924  1.00  0.00            
ATOM  15188  H26 MOL   217      18.972  16.095  21.559  1.00  0.00            
ATOM  15189  H27 MOL   217      19.812  18.106  21.445  1.00  0.00            
ATOM  15190  H28 MOL   217      20.427   16.05  22.578  1.00  0.00            
ATOM  15191  O1  MOL   218      13.517  12.407  17.076  1.00  0.00            
ATOM  15192  C1  MOL   218      13.418  12.356   2.074  1.00  0.00            
ATOM  15193  C2  MOL   218      13.677  12.193   3.564  1.00  0.00            
ATOM  15194  C3  MOL   218      13.453  13.596   4.334  1.00  0.00            
ATOM  15195  C4  MOL   218      14.298  14.738   3.629  1.00  0.00            
ATOM  15196  C5  MOL   218      13.868  14.871   2.118  1.00  0.00            
ATOM  15197  N1  MOL   218      13.665  13.484   5.803  1.00  0.00            
ATOM  15198  C6  MOL   218      12.585  13.404   6.614  1.00  0.00            
ATOM  15199  C7  MOL   218      12.787  13.192   8.121  1.00  0.00            
ATOM  15200  C8  MOL   218       14.94  13.452   6.243  1.00  0.00            
ATOM  15201  C9  MOL   218      15.128  13.368   7.745  1.00  0.00            
ATOM  15202  C10 MOL   218      11.718  12.989    9.04  1.00  0.00            
ATOM  15203  C11 MOL   218      14.065  13.237    8.64  1.00  0.00            
ATOM  15204  C12 MOL   218      16.428  13.367   8.204  1.00  0.00            
ATOM  15205  C13 MOL   218      11.991  12.752  10.383  1.00  0.00            
ATOM  15206  C14 MOL   218      13.242   12.92  10.918  1.00  0.00            
ATOM  15207  C15 MOL   218       14.29  13.174    10.0  1.00  0.00            
ATOM  15208  C16 MOL   218      15.623  13.239  10.351  1.00  0.00            
ATOM  15209  N2  MOL   218      16.686  13.285   9.538  1.00  0.00            
ATOM  15210  C17 MOL   218      13.543  12.927  12.309  1.00  0.00            
ATOM  15211  C18 MOL   218      15.897   13.24  11.711  1.00  0.00            
ATOM  15212  C19 MOL   218       17.23  13.408   12.15  1.00  0.00            
ATOM  15213  C20 MOL   218      17.485  13.412  13.541  1.00  0.00            
ATOM  15214  N3  MOL   218      12.555  12.769  13.183  1.00  0.00            
ATOM  15215  C21 MOL   218      12.879  12.658  14.497  1.00  0.00            
ATOM  15216  C22 MOL   218      14.895  13.043  12.712  1.00  0.00            
ATOM  15217  C23 MOL   218      15.185  12.997  14.071  1.00  0.00            
ATOM  15218  C24 MOL   218      16.469  13.118  14.487  1.00  0.00            
ATOM  15219  C25 MOL   218      14.187   12.77  14.965  1.00  0.00            
ATOM  15220  C26 MOL   218      16.831  12.998  15.954  1.00  0.00            
ATOM  15221  C27 MOL   218      14.471  12.636  16.327  1.00  0.00            
ATOM  15222  N4  MOL   218      15.742   12.78   16.81  1.00  0.00            
ATOM  15223  C28 MOL   218      16.065  12.806  18.297  1.00  0.00            
ATOM  15224  C29 MOL   218      15.682  11.518    19.1  1.00  0.00            
ATOM  15225  C30 MOL   218      15.578  14.052  18.964  1.00  0.00            
ATOM  15226  C31 MOL   218      16.117  14.105  20.354  1.00  0.00            
ATOM  15227  C32 MOL   218      16.335  11.571  20.482  1.00  0.00            
ATOM  15228  C33 MOL   218      15.791  12.855  21.144  1.00  0.00            
ATOM  15229  C34 MOL   218       14.17  13.568   1.456  1.00  0.00            
ATOM  15230  O2  MOL   218      15.811  13.209   5.495  1.00  0.00            
ATOM  15231  O3  MOL   218      11.423  13.507   6.211  1.00  0.00            
ATOM  15232  O4  MOL   218      17.977  13.042   16.36  1.00  0.00            
ATOM  15233  H1  MOL   218      13.675   11.46   1.562  1.00  0.00            
ATOM  15234  H2  MOL   218      12.373  12.607    1.94  1.00  0.00            
ATOM  15235  H3  MOL   218      15.182  13.342   1.541  1.00  0.00            
ATOM  15236  H4  MOL   218      14.714  11.952   3.553  1.00  0.00            
ATOM  15237  H5  MOL   218      13.947  13.793   0.362  1.00  0.00            
ATOM  15238  H6  MOL   218      13.139  11.374   3.927  1.00  0.00            
ATOM  15239  H7  MOL   218      12.394  13.832   4.163  1.00  0.00            
ATOM  15240  H8  MOL   218      12.765   15.02   1.975  1.00  0.00            
ATOM  15241  H9  MOL   218      15.356  14.551   3.734  1.00  0.00            
ATOM  15242  H10 MOL   218      14.346  15.688   1.659  1.00  0.00            
ATOM  15243  H11 MOL   218      13.986   15.68   4.133  1.00  0.00            
ATOM  15244  H12 MOL   218      17.216  13.611   7.583  1.00  0.00            
ATOM  15245  H13 MOL   218      10.704  12.919    8.65  1.00  0.00            
ATOM  15246  H14 MOL   218      11.158   12.52  10.975  1.00  0.00            
ATOM  15247  H15 MOL   218      18.058  13.618  11.398  1.00  0.00            
ATOM  15248  H16 MOL   218      18.447  13.709  13.874  1.00  0.00            
ATOM  15249  H17 MOL   218      12.079  12.446  15.169  1.00  0.00            
ATOM  15250  H18 MOL   218      16.051  10.616  18.599  1.00  0.00            
ATOM  15251  H19 MOL   218        17.2  12.939  18.386  1.00  0.00            
ATOM  15252  H20 MOL   218      14.563  11.538  19.291  1.00  0.00            
ATOM  15253  H21 MOL   218      15.947  14.878  18.412  1.00  0.00            
ATOM  15254  H22 MOL   218      14.494  14.122  18.985  1.00  0.00            
ATOM  15255  H23 MOL   218       17.42  11.738  20.423  1.00  0.00            
ATOM  15256  H24 MOL   218      16.173  10.608  21.022  1.00  0.00            
ATOM  15257  H25 MOL   218      17.236  14.268  20.321  1.00  0.00            
ATOM  15258  H26 MOL   218      14.704  12.775  21.206  1.00  0.00            
ATOM  15259  H27 MOL   218      15.647  15.016  20.828  1.00  0.00            
ATOM  15260  H28 MOL   218      16.102  12.967  22.167  1.00  0.00            
ATOM  15961  O1  MOL   229      17.959  23.195  17.406  1.00  0.00            
ATOM  15962  C1  MOL   229      18.271  21.888   2.411  1.00  0.00            
ATOM  15963  C2  MOL   229      18.744  21.848   3.824  1.00  0.00            
ATOM  15964  C3  MOL   229       18.14  23.036   4.589  1.00  0.00            
ATOM  15965  C4  MOL   229      18.505   24.38   3.937  1.00  0.00            
ATOM  15966  C5  MOL   229      18.075  24.435   2.416  1.00  0.00            
ATOM  15967  N1  MOL   229      18.435  23.006   6.049  1.00  0.00            
ATOM  15968  C6  MOL   229      17.395  23.243   6.864  1.00  0.00            
ATOM  15969  C7  MOL   229      17.535  23.234   8.372  1.00  0.00            
ATOM  15970  C8  MOL   229      19.698  22.919   6.539  1.00  0.00            
ATOM  15971  C9  MOL   229      19.937  23.055   8.024  1.00  0.00            
ATOM  15972  C10 MOL   229      16.452  23.609   9.235  1.00  0.00            
ATOM  15973  C11 MOL   229      18.834  23.134   8.886  1.00  0.00            
ATOM  15974  C12 MOL   229      21.225  22.918   8.477  1.00  0.00            
ATOM  15975  C13 MOL   229      16.795   23.58  10.584  1.00  0.00            
ATOM  15976  C14 MOL   229      18.063  23.347  11.093  1.00  0.00            
ATOM  15977  C15 MOL   229      19.148  23.136  10.255  1.00  0.00            
ATOM  15978  C16 MOL   229      20.469  23.026  10.694  1.00  0.00            
ATOM  15979  N2  MOL   229       21.46  22.942   9.795  1.00  0.00            
ATOM  15980  C17 MOL   229      18.273    23.3  12.476  1.00  0.00            
ATOM  15981  C18 MOL   229      20.675   22.99  12.044  1.00  0.00            
ATOM  15982  C19 MOL   229      21.947  22.816  12.618  1.00  0.00            
ATOM  15983  C20 MOL   229      22.119  22.743  13.958  1.00  0.00            
ATOM  15984  N3  MOL   229      17.274  23.458  13.388  1.00  0.00            
ATOM  15985  C21 MOL   229       17.54  23.485  14.724  1.00  0.00            
ATOM  15986  C22 MOL   229      19.652  23.138  12.923  1.00  0.00            
ATOM  15987  C23 MOL   229      19.813  23.071  14.333  1.00  0.00            
ATOM  15988  C24 MOL   229      21.114  22.977  14.875  1.00  0.00            
ATOM  15989  C25 MOL   229      18.759  23.227  15.205  1.00  0.00            
ATOM  15990  C26 MOL   229      21.355  23.075  16.369  1.00  0.00            
ATOM  15991  C27 MOL   229      18.968  23.161  16.689  1.00  0.00            
ATOM  15992  N4  MOL   229      20.256  23.219  17.191  1.00  0.00            
ATOM  15993  C28 MOL   229      20.423  23.175  18.636  1.00  0.00            
ATOM  15994  C29 MOL   229       19.97  21.833  19.273  1.00  0.00            
ATOM  15995  C30 MOL   229      19.954  24.371  19.525  1.00  0.00            
ATOM  15996  C31 MOL   229      20.548  24.372  20.955  1.00  0.00            
ATOM  15997  C32 MOL   229      20.451  21.751  20.729  1.00  0.00            
ATOM  15998  C33 MOL   229      20.073  22.996  21.606  1.00  0.00            
ATOM  15999  C34 MOL   229      18.579  23.167    1.67  1.00  0.00            
ATOM  16000  O2  MOL   229      20.639  22.904     5.8  1.00  0.00            
ATOM  16001  O3  MOL   229      16.304  23.576    6.48  1.00  0.00            
ATOM  16002  O4  MOL   229      22.483  23.104  16.746  1.00  0.00            
ATOM  16003  H1  MOL   229       18.77  21.043   1.901  1.00  0.00            
ATOM  16004  H2  MOL   229      17.172  21.749    2.39  1.00  0.00            
ATOM  16005  H3  MOL   229      19.708  23.269   1.587  1.00  0.00            
ATOM  16006  H4  MOL   229       19.83  22.097   3.766  1.00  0.00            
ATOM  16007  H5  MOL   229      18.163  23.162   0.725  1.00  0.00            
ATOM  16008  H6  MOL   229      18.557    20.9   4.344  1.00  0.00            
ATOM  16009  H7  MOL   229      17.054  22.911   4.489  1.00  0.00            
ATOM  16010  H8  MOL   229      17.018  24.486   2.312  1.00  0.00            
ATOM  16011  H9  MOL   229      19.461  24.595   4.177  1.00  0.00            
ATOM  16012  H10 MOL   229      18.416  25.353   1.917  1.00  0.00            
ATOM  16013  H11 MOL   229      17.849  25.187   4.349  1.00  0.00            
ATOM  16014  H12 MOL   229      22.156  23.058   7.919  1.00  0.00            
ATOM  16015  H13 MOL   229      15.436   23.73   8.861  1.00  0.00            
ATOM  16016  H14 MOL   229      15.985  23.783  11.293  1.00  0.00            
ATOM  16017  H15 MOL   229      22.876  22.833  12.019  1.00  0.00            
ATOM  16018  H16 MOL   229      23.148  22.661  14.341  1.00  0.00            
ATOM  16019  H17 MOL   229      16.715  23.686  15.475  1.00  0.00            
ATOM  16020  H18 MOL   229      20.399  20.966  18.749  1.00  0.00            
ATOM  16021  H19 MOL   229      21.449  23.106    18.8  1.00  0.00            
ATOM  16022  H20 MOL   229      18.909  21.665  19.307  1.00  0.00            
ATOM  16023  H21 MOL   229      20.146  25.335  19.005  1.00  0.00            
ATOM  16024  H22 MOL   229      18.858  24.375   19.63  1.00  0.00            
ATOM  16025  H23 MOL   229      21.503  21.658  20.791  1.00  0.00            
ATOM  16026  H24 MOL   229      20.062  20.807  21.035  1.00  0.00            
ATOM  16027  H25 MOL   229      21.631  24.389  20.871  1.00  0.00            
ATOM  16028  H26 MOL   229      18.961  23.136  21.687  1.00  0.00            
ATOM  16029  H27 MOL   229      20.112  25.196  21.556  1.00  0.00            
ATOM  16030  H28 MOL   229      20.541  22.873  22.599  1.00  0.00            
ATOM  16031  O1  MOL   230      13.529  19.819  17.424  1.00  0.00            
ATOM  16032  C1  MOL   230        14.0  18.785   2.258  1.00  0.00            
ATOM  16033  C2  MOL   230      14.418   18.87   3.711  1.00  0.00            
ATOM  16034  C3  MOL   230      13.766  20.082   4.475  1.00  0.00            
ATOM  16035  C4  MOL   230      14.038   21.42   3.778  1.00  0.00            
ATOM  16036  C5  MOL   230      13.695  21.329   2.281  1.00  0.00            
ATOM  16037  N1  MOL   230      13.934  19.985   5.974  1.00  0.00            
ATOM  16038  C6  MOL   230      12.828  20.044   6.751  1.00  0.00            
ATOM  16039  C7  MOL   230       13.11  19.925   8.236  1.00  0.00            
ATOM  16040  C8  MOL   230      15.202  20.118   6.436  1.00  0.00            
ATOM  16041  C9  MOL   230      15.401  20.233   7.889  1.00  0.00            
ATOM  16042  C10 MOL   230      12.024   19.77   9.081  1.00  0.00            
ATOM  16043  C11 MOL   230       14.35  20.142   8.771  1.00  0.00            
ATOM  16044  C12 MOL   230      16.685  20.359   8.441  1.00  0.00            
ATOM  16045  C13 MOL   230      12.226  19.636  10.435  1.00  0.00            
ATOM  16046  C14 MOL   230      13.513  19.835  11.006  1.00  0.00            
ATOM  16047  C15 MOL   230      14.573  20.118  10.134  1.00  0.00            
ATOM  16048  C16 MOL   230      15.864  20.299  10.627  1.00  0.00            
ATOM  16049  N2  MOL   230      16.874  20.437   9.746  1.00  0.00            
ATOM  16050  C17 MOL   230      13.707  19.786   12.36  1.00  0.00            
ATOM  16051  C18 MOL   230       16.07  20.241  11.978  1.00  0.00            
ATOM  16052  C19 MOL   230      17.358  20.348  12.492  1.00  0.00            
ATOM  16053  C20 MOL   230      17.572  20.215  13.835  1.00  0.00            
ATOM  16054  N3  MOL   230      12.693  19.689  13.263  1.00  0.00            
ATOM  16055  C21 MOL   230      12.981  19.693  14.581  1.00  0.00            
ATOM  16056  C22 MOL   230      14.978  19.977  12.824  1.00  0.00            
ATOM  16057  C23 MOL   230      15.242  19.842   14.22  1.00  0.00            
ATOM  16058  C24 MOL   230      16.529  19.962  14.749  1.00  0.00            
ATOM  16059  C25 MOL   230      14.263  19.735  15.108  1.00  0.00            
ATOM  16060  C26 MOL   230      16.844  19.873  16.244  1.00  0.00            
ATOM  16061  C27 MOL   230      14.453  19.669  16.651  1.00  0.00            
ATOM  16062  N4  MOL   230      15.738  19.679  17.106  1.00  0.00            
ATOM  16063  C28 MOL   230      16.032   19.63  18.561  1.00  0.00            
ATOM  16064  C29 MOL   230      15.386  18.432  19.244  1.00  0.00            
ATOM  16065  C30 MOL   230       15.73  20.955   19.35  1.00  0.00            
ATOM  16066  C31 MOL   230      16.068  20.805  20.829  1.00  0.00            
ATOM  16067  C32 MOL   230       15.88  18.308   20.63  1.00  0.00            
ATOM  16068  C33 MOL   230      15.488  19.516  21.468  1.00  0.00            
ATOM  16069  C34 MOL   230       14.23  20.086   1.504  1.00  0.00            
ATOM  16070  O2  MOL   230      16.185  20.286   5.749  1.00  0.00            
ATOM  16071  O3  MOL   230      11.689  20.077   6.308  1.00  0.00            
ATOM  16072  O4  MOL   230      18.045  19.853  16.588  1.00  0.00            
ATOM  16073  H1  MOL   230      14.615  18.074   1.704  1.00  0.00            
ATOM  16074  H2  MOL   230      13.001   18.39   2.173  1.00  0.00            
ATOM  16075  H3  MOL   230      15.361  20.214    1.41  1.00  0.00            
ATOM  16076  H4  MOL   230       15.48   18.91   3.766  1.00  0.00            
ATOM  16077  H5  MOL   230      13.778  19.899   0.492  1.00  0.00            
ATOM  16078  H6  MOL   230      14.254   17.88   4.161  1.00  0.00            
ATOM  16079  H7  MOL   230      12.707  19.997   4.261  1.00  0.00            
ATOM  16080  H8  MOL   230      12.616  21.434   2.259  1.00  0.00            
ATOM  16081  H9  MOL   230      15.065  21.734   3.832  1.00  0.00            
ATOM  16082  H10 MOL   230       14.05  22.259   1.816  1.00  0.00            
ATOM  16083  H11 MOL   230      13.492  22.248   4.262  1.00  0.00            
ATOM  16084  H12 MOL   230      17.646  20.424   7.882  1.00  0.00            
ATOM  16085  H13 MOL   230      10.981  19.523   8.776  1.00  0.00            
ATOM  16086  H14 MOL   230      11.288  19.506  11.077  1.00  0.00            
ATOM  16087  H15 MOL   230      18.151  20.452   11.83  1.00  0.00            
ATOM  16088  H16 MOL   230        18.6  20.216   14.15  1.00  0.00            
ATOM  16089  H17 MOL   230      12.098   19.69  15.255  1.00  0.00            
ATOM  16090  H18 MOL   230      15.539  17.522  18.679  1.00  0.00            
ATOM  16091  H19 MOL   230      17.142  19.541  18.705  1.00  0.00            
ATOM  16092  H20 MOL   230      14.339  18.656  19.356  1.00  0.00            
ATOM  16093  H21 MOL   230       16.49   21.66  18.913  1.00  0.00            
ATOM  16094  H22 MOL   230      14.734  21.275  19.091  1.00  0.00            
ATOM  16095  H23 MOL   230      16.897  18.091  20.505  1.00  0.00            
ATOM  16096  H24 MOL   230      15.455  17.408  21.113  1.00  0.00            
ATOM  16097  H25 MOL   230      17.153  20.866  20.997  1.00  0.00            
ATOM  16098  H26 MOL   230      14.418  19.536  21.341  1.00  0.00            
ATOM  16099  H27 MOL   230      15.677   21.68  21.364  1.00  0.00            
ATOM  16100  H28 MOL   230      15.743  19.524  22.505  1.00  0.00            
ATOM  16801  O1  MOL   241      17.917  29.841  17.576  1.00  0.00            
ATOM  16802  C1  MOL   241      18.269  28.407    2.61  1.00  0.00            
ATOM  16803  C2  MOL   241      18.702  28.397   4.153  1.00  0.00            
ATOM  16804  C3  MOL   241       18.33  29.755    4.83  1.00  0.00            
ATOM  16805  C4  MOL   241      18.929  30.976   4.067  1.00  0.00            
ATOM  16806  C5  MOL   241      18.431  30.967   2.624  1.00  0.00            
ATOM  16807  N1  MOL   241      18.589  29.921   6.325  1.00  0.00            
ATOM  16808  C6  MOL   241      17.497  29.977   7.144  1.00  0.00            
ATOM  16809  C7  MOL   241      17.775  30.194   8.617  1.00  0.00            
ATOM  16810  C8  MOL   241      19.875  29.966   6.773  1.00  0.00            
ATOM  16811  C9  MOL   241      20.129  30.028   8.205  1.00  0.00            
ATOM  16812  C10 MOL   241      16.731  30.455   9.478  1.00  0.00            
ATOM  16813  C11 MOL   241      19.076   30.13   9.118  1.00  0.00            
ATOM  16814  C12 MOL   241       21.43  29.826   8.752  1.00  0.00            
ATOM  16815  C13 MOL   241      16.925  30.459  10.847  1.00  0.00            
ATOM  16816  C14 MOL   241      18.205  30.216  11.364  1.00  0.00            
ATOM  16817  C15 MOL   241      19.309  30.068  10.502  1.00  0.00            
ATOM  16818  C16 MOL   241      20.628  29.863  10.936  1.00  0.00            
ATOM  16819  N2  MOL   241      21.678  29.696  10.084  1.00  0.00            
ATOM  16820  C17 MOL   241      18.423  30.245  12.685  1.00  0.00            
ATOM  16821  C18 MOL   241      20.772   29.73  12.297  1.00  0.00            
ATOM  16822  C19 MOL   241      22.085  29.516  12.843  1.00  0.00            
ATOM  16823  C20 MOL   241      22.252  29.499  14.212  1.00  0.00            
ATOM  16824  N3  MOL   241      17.361  30.348  13.469  1.00  0.00            
ATOM  16825  C21 MOL   241      17.483  30.297  14.825  1.00  0.00            
ATOM  16826  C22 MOL   241        19.7  29.944  13.173  1.00  0.00            
ATOM  16827  C23 MOL   241       19.87   29.92  14.562  1.00  0.00            
ATOM  16828  C24 MOL   241      21.176  29.785  15.064  1.00  0.00            
ATOM  16829  C25 MOL   241      18.747  30.056  15.413  1.00  0.00            
ATOM  16830  C26 MOL   241      21.342  29.783  16.581  1.00  0.00            
ATOM  16831  C27 MOL   241      18.904  29.901  16.888  1.00  0.00            
ATOM  16832  N4  MOL   241      20.196  29.894  17.384  1.00  0.00            
ATOM  16833  C28 MOL   241      20.381  29.909  18.877  1.00  0.00            
ATOM  16834  C29 MOL   241      20.121  28.526  19.485  1.00  0.00            
ATOM  16835  C30 MOL   241      19.828  31.146  19.645  1.00  0.00            
ATOM  16836  C31 MOL   241       20.03  31.045  21.174  1.00  0.00            
ATOM  16837  C32 MOL   241      20.366  28.429  20.967  1.00  0.00            
ATOM  16838  C33 MOL   241      19.673  29.643  21.722  1.00  0.00            
ATOM  16839  C34 MOL   241      18.823  29.681   1.848  1.00  0.00            
ATOM  16840  O2  MOL   241      20.821   29.82   6.079  1.00  0.00            
ATOM  16841  O3  MOL   241      16.349  29.923   6.733  1.00  0.00            
ATOM  16842  O4  MOL   241      22.495  29.682  17.068  1.00  0.00            
ATOM  16843  H1  MOL   241       18.77  27.581    2.04  1.00  0.00            
ATOM  16844  H2  MOL   241      17.171  28.432   2.519  1.00  0.00            
ATOM  16845  H3  MOL   241      19.902  29.633   1.839  1.00  0.00            
ATOM  16846  H4  MOL   241      19.787  28.214   4.255  1.00  0.00            
ATOM  16847  H5  MOL   241      18.656   29.64   0.795  1.00  0.00            
ATOM  16848  H6  MOL   241      18.104  27.562   4.577  1.00  0.00            
ATOM  16849  H7  MOL   241      17.238  29.813   4.719  1.00  0.00            
ATOM  16850  H8  MOL   241       17.37   31.15   2.521  1.00  0.00            
ATOM  16851  H9  MOL   241      19.967  30.803   4.062  1.00  0.00            
ATOM  16852  H10 MOL   241      18.992  31.768   2.054  1.00  0.00            
ATOM  16853  H11 MOL   241      18.732  31.884   4.644  1.00  0.00            
ATOM  16854  H12 MOL   241      22.271  29.559   8.083  1.00  0.00            
ATOM  16855  H13 MOL   241      15.735  30.493   9.115  1.00  0.00            
ATOM  16856  H14 MOL   241      16.121  30.636  11.524  1.00  0.00            
ATOM  16857  H15 MOL   241      22.896  29.332  12.217  1.00  0.00            
ATOM  16858  H16 MOL   241      23.294  29.391  14.722  1.00  0.00            
ATOM  16859  H17 MOL   241      16.547   30.16  15.414  1.00  0.00            
ATOM  16860  H18 MOL   241      20.716  27.764  19.068  1.00  0.00            
ATOM  16861  H19 MOL   241      21.446  30.086  18.981  1.00  0.00            
ATOM  16862  H20 MOL   241      19.084  28.315  19.361  1.00  0.00            
ATOM  16863  H21 MOL   241      20.274  32.182  19.299  1.00  0.00            
ATOM  16864  H22 MOL   241      18.708  31.209  19.624  1.00  0.00            
ATOM  16865  H23 MOL   241      21.428  28.316  21.252  1.00  0.00            
ATOM  16866  H24 MOL   241       19.94   27.49  21.288  1.00  0.00            
ATOM  16867  H25 MOL   241       21.06  31.154  21.516  1.00  0.00            
ATOM  16868  H26 MOL   241      18.586  29.482  21.717  1.00  0.00            
ATOM  16869  H27 MOL   241      19.419  31.812  21.584  1.00  0.00            
ATOM  16870  H28 MOL   241      20.002  29.672  22.734  1.00  0.00            
ATOM  16871  O1  MOL   242      13.706  26.028  17.548  1.00  0.00            
ATOM  16872  C1  MOL   242      13.943  25.739   2.416  1.00  0.00            
ATOM  16873  C2  MOL   242      14.295  25.645   3.962  1.00  0.00            
ATOM  16874  C3  MOL   242      13.726  26.859   4.794  1.00  0.00            
ATOM  16875  C4  MOL   242        14.2   28.13   4.128  1.00  0.00            
ATOM  16876  C5  MOL   242      13.646  28.161   2.694  1.00  0.00            
ATOM  16877  N1  MOL   242      13.932  26.815   6.309  1.00  0.00            
ATOM  16878  C6  MOL   242      12.892  26.687   7.107  1.00  0.00            
ATOM  16879  C7  MOL   242      13.129  26.616   8.576  1.00  0.00            
ATOM  16880  C8  MOL   242       15.22   26.84   6.747  1.00  0.00            
ATOM  16881  C9  MOL   242      15.497  26.885   8.192  1.00  0.00            
ATOM  16882  C10 MOL   242      12.066  26.481   9.471  1.00  0.00            
ATOM  16883  C11 MOL   242      14.421  26.762   9.079  1.00  0.00            
ATOM  16884  C12 MOL   242      16.741  27.163   8.705  1.00  0.00            
ATOM  16885  C13 MOL   242      12.293  26.409  10.805  1.00  0.00            
ATOM  16886  C14 MOL   242      13.585   26.64  11.332  1.00  0.00            
ATOM  16887  C15 MOL   242      14.625  26.835  10.481  1.00  0.00            
ATOM  16888  C16 MOL   242      15.958  26.924  10.918  1.00  0.00            
ATOM  16889  N2  MOL   242      16.977  27.186  10.048  1.00  0.00            
ATOM  16890  C17 MOL   242      13.812  26.564  12.733  1.00  0.00            
ATOM  16891  C18 MOL   242       16.22  26.811  12.267  1.00  0.00            
ATOM  16892  C19 MOL   242      17.542  26.975  12.734  1.00  0.00            
ATOM  16893  C20 MOL   242      17.826  26.776   14.07  1.00  0.00            
ATOM  16894  N3  MOL   242      12.801   26.46  13.593  1.00  0.00            
ATOM  16895  C21 MOL   242      13.083  26.272  14.918  1.00  0.00            
ATOM  16896  C22 MOL   242      15.156  26.596  13.113  1.00  0.00            
ATOM  16897  C23 MOL   242      15.468  26.473  14.472  1.00  0.00            
ATOM  16898  C24 MOL   242       16.76  26.475  14.966  1.00  0.00            
ATOM  16899  C25 MOL   242       14.41  26.289  15.378  1.00  0.00            
ATOM  16900  C26 MOL   242      17.056  26.399  16.441  1.00  0.00            
ATOM  16901  C27 MOL   242      14.702  26.205  16.847  1.00  0.00            
ATOM  16902  N4  MOL   242      16.002  26.281  17.288  1.00  0.00            
ATOM  16903  C28 MOL   242      16.305  26.344  18.707  1.00  0.00            
ATOM  16904  C29 MOL   242      15.871  25.062  19.496  1.00  0.00            
ATOM  16905  C30 MOL   242      16.011  27.699  19.445  1.00  0.00            
ATOM  16906  C31 MOL   242      16.522  27.695   20.93  1.00  0.00            
ATOM  16907  C32 MOL   242      16.318  25.232   21.01  1.00  0.00            
ATOM  16908  C33 MOL   242      15.845  26.526  21.702  1.00  0.00            
ATOM  16909  C34 MOL   242      14.247  27.051   1.802  1.00  0.00            
ATOM  16910  O2  MOL   242      16.112  26.937    5.98  1.00  0.00            
ATOM  16911  O3  MOL   242       11.74  26.616   6.737  1.00  0.00            
ATOM  16912  O4  MOL   242      18.278  26.463  16.732  1.00  0.00            
ATOM  16913  H1  MOL   242       14.49  24.993   1.857  1.00  0.00            
ATOM  16914  H2  MOL   242      12.856  25.583   2.318  1.00  0.00            
ATOM  16915  H3  MOL   242      15.349  27.155   1.745  1.00  0.00            
ATOM  16916  H4  MOL   242      15.336  25.455     4.2  1.00  0.00            
ATOM  16917  H5  MOL   242      13.717  27.063   0.847  1.00  0.00            
ATOM  16918  H6  MOL   242      13.792  24.694   4.265  1.00  0.00            
ATOM  16919  H7  MOL   242      12.664  26.733   4.643  1.00  0.00            
ATOM  16920  H8  MOL   242      12.539  28.023   2.726  1.00  0.00            
ATOM  16921  H9  MOL   242      15.267  28.234   4.122  1.00  0.00            
ATOM  16922  H10 MOL   242      13.886  29.228   2.353  1.00  0.00            
ATOM  16923  H11 MOL   242      13.731  28.996   4.625  1.00  0.00            
ATOM  16924  H12 MOL   242      17.611  27.372   8.092  1.00  0.00            
ATOM  16925  H13 MOL   242      11.063  26.482   9.141  1.00  0.00            
ATOM  16926  H14 MOL   242      11.502  26.225  11.518  1.00  0.00            
ATOM  16927  H15 MOL   242       18.34  27.277  12.068  1.00  0.00            
ATOM  16928  H16 MOL   242      18.802  26.932  14.385  1.00  0.00            
ATOM  16929  H17 MOL   242      12.242   26.25  15.537  1.00  0.00            
ATOM  16930  H18 MOL   242      16.249  24.071  19.191  1.00  0.00            
ATOM  16931  H19 MOL   242      17.419  26.245  18.838  1.00  0.00            
ATOM  16932  H20 MOL   242      14.798   24.95  19.454  1.00  0.00            
ATOM  16933  H21 MOL   242      16.473  28.509  18.927  1.00  0.00            
ATOM  16934  H22 MOL   242      14.927  27.923  19.379  1.00  0.00            
ATOM  16935  H23 MOL   242      17.389   25.12  21.208  1.00  0.00            
ATOM  16936  H24 MOL   242      15.918  24.385  21.509  1.00  0.00            
ATOM  16937  H25 MOL   242      17.613  27.496  20.823  1.00  0.00            
ATOM  16938  H26 MOL   242      14.753   26.61  21.588  1.00  0.00            
ATOM  16939  H27 MOL   242      16.345  28.622  21.537  1.00  0.00            
ATOM  16940  H28 MOL   242      16.197  26.595  22.723  1.00  0.00            
ATOM  17641  O1  MOL   253      18.024  36.828  17.324  1.00  0.00            
ATOM  17642  C1  MOL   253       18.54  35.362     2.3  1.00  0.00            
ATOM  17643  C2  MOL   253      18.603   35.27   3.831  1.00  0.00            
ATOM  17644  C3  MOL   253      18.191  36.587   4.486  1.00  0.00            
ATOM  17645  C4  MOL   253      18.744   37.89    3.93  1.00  0.00            
ATOM  17646  C5  MOL   253      18.456  37.907    2.39  1.00  0.00            
ATOM  17647  N1  MOL   253      18.342  36.539   5.945  1.00  0.00            
ATOM  17648  C6  MOL   253      17.246  36.793   6.742  1.00  0.00            
ATOM  17649  C7  MOL   253      17.513  36.957   8.259  1.00  0.00            
ATOM  17650  C8  MOL   253      19.628  36.451   6.412  1.00  0.00            
ATOM  17651  C9  MOL   253      19.836  36.605   7.922  1.00  0.00            
ATOM  17652  C10 MOL   253      16.515  37.265   9.162  1.00  0.00            
ATOM  17653  C11 MOL   253      18.764  36.762   8.773  1.00  0.00            
ATOM  17654  C12 MOL   253       21.13  36.483   8.435  1.00  0.00            
ATOM  17655  C13 MOL   253      16.683  37.156  10.558  1.00  0.00            
ATOM  17656  C14 MOL   253      17.949  36.872  11.099  1.00  0.00            
ATOM  17657  C15 MOL   253      19.029  36.739  10.168  1.00  0.00            
ATOM  17658  C16 MOL   253      20.351  36.488  10.588  1.00  0.00            
ATOM  17659  N2  MOL   253      21.373  36.425   9.699  1.00  0.00            
ATOM  17660  C17 MOL   253      18.191   36.77  12.509  1.00  0.00            
ATOM  17661  C18 MOL   253      20.613  36.487  11.985  1.00  0.00            
ATOM  17662  C19 MOL   253      21.892  36.337  12.518  1.00  0.00            
ATOM  17663  C20 MOL   253      22.125  36.367  13.912  1.00  0.00            
ATOM  17664  N3  MOL   253      17.203  36.907  13.407  1.00  0.00            
ATOM  17665  C21 MOL   253      17.496  36.847  14.714  1.00  0.00            
ATOM  17666  C22 MOL   253      19.527  36.565  12.924  1.00  0.00            
ATOM  17667  C23 MOL   253      19.818  36.565  14.312  1.00  0.00            
ATOM  17668  C24 MOL   253      21.068  36.478  14.789  1.00  0.00            
ATOM  17669  C25 MOL   253      18.815  36.679   15.18  1.00  0.00            
ATOM  17670  C26 MOL   253       21.26  36.433  16.283  1.00  0.00            
ATOM  17671  C27 MOL   253      18.985  36.726  16.637  1.00  0.00            
ATOM  17672  N4  MOL   253      20.248  36.532    17.1  1.00  0.00            
ATOM  17673  C28 MOL   253      20.424  36.402  18.531  1.00  0.00            
ATOM  17674  C29 MOL   253      19.905  35.174  19.196  1.00  0.00            
ATOM  17675  C30 MOL   253      20.131  37.644  19.384  1.00  0.00            
ATOM  17676  C31 MOL   253      20.607  37.471  20.821  1.00  0.00            
ATOM  17677  C32 MOL   253      20.474  34.972  20.663  1.00  0.00            
ATOM  17678  C33 MOL   253      20.058  36.221  21.443  1.00  0.00            
ATOM  17679  C34 MOL   253      19.044  36.644   1.675  1.00  0.00            
ATOM  17680  O2  MOL   253      20.607  36.318   5.659  1.00  0.00            
ATOM  17681  O3  MOL   253      16.125  37.035    6.34  1.00  0.00            
ATOM  17682  O4  MOL   253      22.444  36.213  16.646  1.00  0.00            
ATOM  17683  H1  MOL   253      19.052  34.489   1.905  1.00  0.00            
ATOM  17684  H2  MOL   253      17.481  35.235   2.022  1.00  0.00            
ATOM  17685  H3  MOL   253      20.093  36.676   1.659  1.00  0.00            
ATOM  17686  H4  MOL   253      19.593  34.949   4.066  1.00  0.00            
ATOM  17687  H5  MOL   253      18.593  36.629   0.694  1.00  0.00            
ATOM  17688  H6  MOL   253      17.941  34.374   4.227  1.00  0.00            
ATOM  17689  H7  MOL   253      17.159  36.571   4.312  1.00  0.00            
ATOM  17690  H8  MOL   253       17.39  37.937   2.324  1.00  0.00            
ATOM  17691  H9  MOL   253      19.801   37.98   4.043  1.00  0.00            
ATOM  17692  H10 MOL   253      18.855  38.717   1.844  1.00  0.00            
ATOM  17693  H11 MOL   253      18.165  38.627   4.552  1.00  0.00            
ATOM  17694  H12 MOL   253      22.019  36.351   7.863  1.00  0.00            
ATOM  17695  H13 MOL   253      15.542  37.479   8.813  1.00  0.00            
ATOM  17696  H14 MOL   253      15.846  37.204  11.185  1.00  0.00            
ATOM  17697  H15 MOL   253      22.806  36.131  11.903  1.00  0.00            
ATOM  17698  H16 MOL   253      23.179  36.435  14.262  1.00  0.00            
ATOM  17699  H17 MOL   253      16.646  36.893  15.433  1.00  0.00            
ATOM  17700  H18 MOL   253      20.196  34.372  18.581  1.00  0.00            
ATOM  17701  H19 MOL   253      21.512  36.233  18.692  1.00  0.00            
ATOM  17702  H20 MOL   253      18.811   35.06  19.218  1.00  0.00            
ATOM  17703  H21 MOL   253      20.791   38.45  19.023  1.00  0.00            
ATOM  17704  H22 MOL   253      19.061    37.9    19.4  1.00  0.00            
ATOM  17705  H23 MOL   253      21.481  34.855  20.616  1.00  0.00            
ATOM  17706  H24 MOL   253      20.157  34.082  21.233  1.00  0.00            
ATOM  17707  H25 MOL   253      21.663  37.469   20.89  1.00  0.00            
ATOM  17708  H26 MOL   253      18.953  36.224  21.392  1.00  0.00            
ATOM  17709  H27 MOL   253       20.16  38.318  21.389  1.00  0.00            
ATOM  17710  H28 MOL   253      20.324  36.137  22.487  1.00  0.00            
ATOM  17711  O1  MOL   254      13.675   32.64  17.588  1.00  0.00            
ATOM  17712  C1  MOL   254      14.302   32.12   2.735  1.00  0.00            
ATOM  17713  C2  MOL   254      14.587  32.386   4.212  1.00  0.00            
ATOM  17714  C3  MOL   254      13.943  33.611   4.774  1.00  0.00            
ATOM  17715  C4  MOL   254      14.288  34.868   3.867  1.00  0.00            
ATOM  17716  C5  MOL   254      13.998  34.644    2.42  1.00  0.00            
ATOM  17717  N1  MOL   254      14.176  33.663   6.264  1.00  0.00            
ATOM  17718  C6  MOL   254      13.099  33.524   7.037  1.00  0.00            
ATOM  17719  C7  MOL   254      13.347  33.485   8.524  1.00  0.00            
ATOM  17720  C8  MOL   254       15.47  33.742   6.747  1.00  0.00            
ATOM  17721  C9  MOL   254      15.701  33.635   8.205  1.00  0.00            
ATOM  17722  C10 MOL   254      12.227  33.361   9.378  1.00  0.00            
ATOM  17723  C11 MOL   254      14.598  33.524   9.064  1.00  0.00            
ATOM  17724  C12 MOL   254      16.927  33.735   8.765  1.00  0.00            
ATOM  17725  C13 MOL   254       12.41  33.281  10.761  1.00  0.00            
ATOM  17726  C14 MOL   254       13.72  33.286  11.287  1.00  0.00            
ATOM  17727  C15 MOL   254      14.855  33.422  10.434  1.00  0.00            
ATOM  17728  C16 MOL   254      16.134  33.523  10.918  1.00  0.00            
ATOM  17729  N2  MOL   254      17.183  33.689  10.081  1.00  0.00            
ATOM  17730  C17 MOL   254      13.932   33.21  12.676  1.00  0.00            
ATOM  17731  C18 MOL   254      16.358  33.548   12.31  1.00  0.00            
ATOM  17732  C19 MOL   254      17.691  33.629  12.845  1.00  0.00            
ATOM  17733  C20 MOL   254      17.894  33.598  14.191  1.00  0.00            
ATOM  17734  N3  MOL   254      12.896  33.171  13.508  1.00  0.00            
ATOM  17735  C21 MOL   254      13.169  33.026  14.809  1.00  0.00            
ATOM  17736  C22 MOL   254      15.243  33.353  13.164  1.00  0.00            
ATOM  17737  C23 MOL   254      15.513   33.15  14.542  1.00  0.00            
ATOM  17738  C24 MOL   254      16.777  33.401  15.019  1.00  0.00            
ATOM  17739  C25 MOL   254      14.415  32.901  15.392  1.00  0.00            
ATOM  17740  C26 MOL   254      17.028  33.212  16.482  1.00  0.00            
ATOM  17741  C27 MOL   254      14.632  32.773  16.862  1.00  0.00            
ATOM  17742  N4  MOL   254      15.984  32.829  17.273  1.00  0.00            
ATOM  17743  C28 MOL   254      16.297  32.714  18.718  1.00  0.00            
ATOM  17744  C29 MOL   254      15.752  31.482  19.527  1.00  0.00            
ATOM  17745  C30 MOL   254      15.878  34.092  19.351  1.00  0.00            
ATOM  17746  C31 MOL   254      16.221  34.093  20.812  1.00  0.00            
ATOM  17747  C32 MOL   254      15.994  31.601    21.0  1.00  0.00            
ATOM  17748  C33 MOL   254      15.568  32.959  21.579  1.00  0.00            
ATOM  17749  C34 MOL   254      14.608  33.369   1.851  1.00  0.00            
ATOM  17750  O2  MOL   254      16.404  33.953    6.03  1.00  0.00            
ATOM  17751  O3  MOL   254       11.96  33.481   6.666  1.00  0.00            
ATOM  17752  O4  MOL   254      18.092    33.5  16.969  1.00  0.00            
ATOM  17753  H1  MOL   254      14.924  31.337   2.381  1.00  0.00            
ATOM  17754  H2  MOL   254      13.343  31.721   2.547  1.00  0.00            
ATOM  17755  H3  MOL   254      15.696  33.475   1.767  1.00  0.00            
ATOM  17756  H4  MOL   254       15.66  32.402   4.326  1.00  0.00            
ATOM  17757  H5  MOL   254      14.297  33.227   0.848  1.00  0.00            
ATOM  17758  H6  MOL   254      14.261  31.529   4.756  1.00  0.00            
ATOM  17759  H7  MOL   254      12.845  33.419   4.576  1.00  0.00            
ATOM  17760  H8  MOL   254      12.899  34.517   2.358  1.00  0.00            
ATOM  17761  H9  MOL   254      15.346   35.07   3.945  1.00  0.00            
ATOM  17762  H10 MOL   254      14.416  35.473   1.817  1.00  0.00            
ATOM  17763  H11 MOL   254      13.702  35.713   4.279  1.00  0.00            
ATOM  17764  H12 MOL   254      17.823  33.872    8.18  1.00  0.00            
ATOM  17765  H13 MOL   254      11.202  33.324   8.971  1.00  0.00            
ATOM  17766  H14 MOL   254      11.488  33.176  11.305  1.00  0.00            
ATOM  17767  H15 MOL   254      18.524   33.75  12.203  1.00  0.00            
ATOM  17768  H16 MOL   254      18.836  33.648  14.638  1.00  0.00            
ATOM  17769  H17 MOL   254      12.287   32.93  15.422  1.00  0.00            
ATOM  17770  H18 MOL   254      16.327  30.645  19.141  1.00  0.00            
ATOM  17771  H19 MOL   254      17.316  32.478  18.775  1.00  0.00            
ATOM  17772  H20 MOL   254      14.671   31.32  19.374  1.00  0.00            
ATOM  17773  H21 MOL   254      16.372  34.867  18.904  1.00  0.00            
ATOM  17774  H22 MOL   254      14.809   34.27  19.028  1.00  0.00            
ATOM  17775  H23 MOL   254      17.038  31.417  21.234  1.00  0.00            
ATOM  17776  H24 MOL   254      15.478  30.865   21.52  1.00  0.00            
ATOM  17777  H25 MOL   254      17.264   34.12  21.121  1.00  0.00            
ATOM  17778  H26 MOL   254      14.552  33.089  21.566  1.00  0.00            
ATOM  17779  H27 MOL   254      15.912  35.083  21.203  1.00  0.00            
ATOM  17780  H28 MOL   254      15.981  32.956  22.607  1.00  0.00            
ATOM  18481  O1  MOL   265      18.315  43.743  17.877  1.00  0.00            
ATOM  18482  C1  MOL   265      18.274  42.216   2.698  1.00  0.00            
ATOM  18483  C2  MOL   265      18.657  42.092   4.178  1.00  0.00            
ATOM  18484  C3  MOL   265      18.393  43.353   4.997  1.00  0.00            
ATOM  18485  C4  MOL   265      18.982  44.653   4.338  1.00  0.00            
ATOM  18486  C5  MOL   265      18.725  44.756   2.815  1.00  0.00            
ATOM  18487  N1  MOL   265      18.638  43.328    6.46  1.00  0.00            
ATOM  18488  C6  MOL   265      17.636  43.587   7.292  1.00  0.00            
ATOM  18489  C7  MOL   265      17.824  43.415   8.796  1.00  0.00            
ATOM  18490  C8  MOL   265      19.881  42.979   6.898  1.00  0.00            
ATOM  18491  C9  MOL   265      20.129  43.008   8.387  1.00  0.00            
ATOM  18492  C10 MOL   265       16.81  43.693   9.712  1.00  0.00            
ATOM  18493  C11 MOL   265       19.09  43.181   9.326  1.00  0.00            
ATOM  18494  C12 MOL   265      21.426  42.875   8.864  1.00  0.00            
ATOM  18495  C13 MOL   265      17.034  43.624   11.08  1.00  0.00            
ATOM  18496  C14 MOL   265      18.361  43.467  11.593  1.00  0.00            
ATOM  18497  C15 MOL   265      19.374  43.306  10.689  1.00  0.00            
ATOM  18498  C16 MOL   265      20.684  43.135  11.098  1.00  0.00            
ATOM  18499  N2  MOL   265      21.684  43.025  10.202  1.00  0.00            
ATOM  18500  C17 MOL   265      18.547  43.543  12.978  1.00  0.00            
ATOM  18501  C18 MOL   265       20.93  43.148  12.496  1.00  0.00            
ATOM  18502  C19 MOL   265      22.209  43.034   13.03  1.00  0.00            
ATOM  18503  C20 MOL   265      22.442  43.177   14.45  1.00  0.00            
ATOM  18504  N3  MOL   265      17.457  43.742  13.767  1.00  0.00            
ATOM  18505  C21 MOL   265       17.69  43.764  15.101  1.00  0.00            
ATOM  18506  C22 MOL   265      19.853  43.469  13.413  1.00  0.00            
ATOM  18507  C23 MOL   265      20.028  43.536  14.792  1.00  0.00            
ATOM  18508  C24 MOL   265      21.323  43.426  15.265  1.00  0.00            
ATOM  18509  C25 MOL   265      18.956  43.694  15.628  1.00  0.00            
ATOM  18510  C26 MOL   265      21.521  43.295  16.713  1.00  0.00            
ATOM  18511  C27 MOL   265      19.214  43.642  17.124  1.00  0.00            
ATOM  18512  N4  MOL   265      20.478  43.389  17.571  1.00  0.00            
ATOM  18513  C28 MOL   265      20.625  43.163  19.054  1.00  0.00            
ATOM  18514  C29 MOL   265      20.006  41.887  19.595  1.00  0.00            
ATOM  18515  C30 MOL   265      20.289  44.331  19.918  1.00  0.00            
ATOM  18516  C31 MOL   265      20.581  44.117   21.43  1.00  0.00            
ATOM  18517  C32 MOL   265       20.36  41.717  21.057  1.00  0.00            
ATOM  18518  C33 MOL   265      19.883  42.865  21.913  1.00  0.00            
ATOM  18519  C34 MOL   265      19.022  43.399   2.092  1.00  0.00            
ATOM  18520  O2  MOL   265       20.79  42.745   6.141  1.00  0.00            
ATOM  18521  O3  MOL   265       16.57  43.926   6.872  1.00  0.00            
ATOM  18522  O4  MOL   265      22.605  43.019  17.171  1.00  0.00            
ATOM  18523  H1  MOL   265      18.554  41.338   2.153  1.00  0.00            
ATOM  18524  H2  MOL   265      17.139  42.335   2.622  1.00  0.00            
ATOM  18525  H3  MOL   265       20.05  43.259   1.945  1.00  0.00            
ATOM  18526  H4  MOL   265      19.679  41.842   4.138  1.00  0.00            
ATOM  18527  H5  MOL   265      18.611  43.554   1.077  1.00  0.00            
ATOM  18528  H6  MOL   265      18.087  41.273   4.614  1.00  0.00            
ATOM  18529  H7  MOL   265      17.329  43.461   4.871  1.00  0.00            
ATOM  18530  H8  MOL   265       17.75  45.041   2.548  1.00  0.00            
ATOM  18531  H9  MOL   265      20.006  44.657   4.459  1.00  0.00            
ATOM  18532  H10 MOL   265      19.407   45.49   2.462  1.00  0.00            
ATOM  18533  H11 MOL   265       18.58  45.565   4.827  1.00  0.00            
ATOM  18534  H12 MOL   265      22.307  42.635   8.271  1.00  0.00            
ATOM  18535  H13 MOL   265      15.834  43.966   9.283  1.00  0.00            
ATOM  18536  H14 MOL   265      16.123  43.807   11.69  1.00  0.00            
ATOM  18537  H15 MOL   265      23.075  42.758  12.466  1.00  0.00            
ATOM  18538  H16 MOL   265      23.399  42.874  14.934  1.00  0.00            
ATOM  18539  H17 MOL   265      16.787  43.965  15.696  1.00  0.00            
ATOM  18540  H18 MOL   265      20.363  41.037   18.99  1.00  0.00            
ATOM  18541  H19 MOL   265      21.677  43.056  19.267  1.00  0.00            
ATOM  18542  H20 MOL   265      18.905  41.894  19.548  1.00  0.00            
ATOM  18543  H21 MOL   265       20.75  45.254  19.548  1.00  0.00            
ATOM  18544  H22 MOL   265      19.275  44.536  19.824  1.00  0.00            
ATOM  18545  H23 MOL   265      21.435  41.497  21.242  1.00  0.00            
ATOM  18546  H24 MOL   265      19.772  40.853  21.364  1.00  0.00            
ATOM  18547  H25 MOL   265      21.648  43.975  21.472  1.00  0.00            
ATOM  18548  H26 MOL   265      18.833  42.942  21.774  1.00  0.00            
ATOM  18549  H27 MOL   265      20.296  45.007  21.995  1.00  0.00            
ATOM  18550  H28 MOL   265      19.966  42.641  23.029  1.00  0.00            
ATOM  18551  O1  MOL   266      13.953  39.557  17.775  1.00  0.00            
ATOM  18552  C1  MOL   266      14.081  38.593   2.691  1.00  0.00            
ATOM  18553  C2  MOL   266      14.414  38.652   4.236  1.00  0.00            
ATOM  18554  C3  MOL   266      13.842  39.963   4.948  1.00  0.00            
ATOM  18555  C4  MOL   266      14.264   41.21   4.113  1.00  0.00            
ATOM  18556  C5  MOL   266      14.075  41.088   2.594  1.00  0.00            
ATOM  18557  N1  MOL   266      14.092  40.087   6.419  1.00  0.00            
ATOM  18558  C6  MOL   266      12.996  40.064   7.215  1.00  0.00            
ATOM  18559  C7  MOL   266       13.28  40.055   8.684  1.00  0.00            
ATOM  18560  C8  MOL   266      15.424  40.198     6.9  1.00  0.00            
ATOM  18561  C9  MOL   266      15.679  40.228   8.332  1.00  0.00            
ATOM  18562  C10 MOL   266       12.27  39.835   9.629  1.00  0.00            
ATOM  18563  C11 MOL   266      14.589  40.219   9.158  1.00  0.00            
ATOM  18564  C12 MOL   266      17.004  40.268   8.811  1.00  0.00            
ATOM  18565  C13 MOL   266      12.494  39.826  10.986  1.00  0.00            
ATOM  18566  C14 MOL   266      13.753  40.141  11.418  1.00  0.00            
ATOM  18567  C15 MOL   266      14.819  40.321  10.543  1.00  0.00            
ATOM  18568  C16 MOL   266      16.184   40.33  10.982  1.00  0.00            
ATOM  18569  N2  MOL   266      17.285  40.317  10.164  1.00  0.00            
ATOM  18570  C17 MOL   266      14.043  40.085  12.825  1.00  0.00            
ATOM  18571  C18 MOL   266      16.393  40.326  12.399  1.00  0.00            
ATOM  18572  C19 MOL   266      17.714  40.436   12.94  1.00  0.00            
ATOM  18573  C20 MOL   266      17.973  40.281  14.261  1.00  0.00            
ATOM  18574  N3  MOL   266      13.038  39.786  13.697  1.00  0.00            
ATOM  18575  C21 MOL   266      13.317  39.701  15.059  1.00  0.00            
ATOM  18576  C22 MOL   266      15.328  40.159  13.293  1.00  0.00            
ATOM  18577  C23 MOL   266      15.608  40.118  14.631  1.00  0.00            
ATOM  18578  C24 MOL   266       16.92   40.13  15.112  1.00  0.00            
ATOM  18579  C25 MOL   266      14.588  39.909  15.531  1.00  0.00            
ATOM  18580  C26 MOL   266      17.239  40.005  16.581  1.00  0.00            
ATOM  18581  C27 MOL   266       14.91  39.796  16.981  1.00  0.00            
ATOM  18582  N4  MOL   266      16.152  39.877  17.445  1.00  0.00            
ATOM  18583  C28 MOL   266      16.336  39.787  18.941  1.00  0.00            
ATOM  18584  C29 MOL   266      16.022  38.396  19.624  1.00  0.00            
ATOM  18585  C30 MOL   266      15.727   40.99  19.607  1.00  0.00            
ATOM  18586  C31 MOL   266      15.972  40.993  21.129  1.00  0.00            
ATOM  18587  C32 MOL   266      16.165  38.412   21.14  1.00  0.00            
ATOM  18588  C33 MOL   266      15.353  39.687  21.674  1.00  0.00            
ATOM  18589  C34 MOL   266      14.546  39.817   1.904  1.00  0.00            
ATOM  18590  O2  MOL   266      16.362  40.474   6.177  1.00  0.00            
ATOM  18591  O3  MOL   266       11.83  39.996   6.852  1.00  0.00            
ATOM  18592  O4  MOL   266       18.34  40.097   17.06  1.00  0.00            
ATOM  18593  H1  MOL   266      14.474  37.684   2.345  1.00  0.00            
ATOM  18594  H2  MOL   266      12.999  38.429   2.698  1.00  0.00            
ATOM  18595  H3  MOL   266      15.639  39.796   1.779  1.00  0.00            
ATOM  18596  H4  MOL   266      15.531  38.519   4.353  1.00  0.00            
ATOM  18597  H5  MOL   266      14.175  39.674   0.808  1.00  0.00            
ATOM  18598  H6  MOL   266      13.892  37.883   4.819  1.00  0.00            
ATOM  18599  H7  MOL   266      12.785  39.867   4.852  1.00  0.00            
ATOM  18600  H8  MOL   266      12.954  40.951   2.447  1.00  0.00            
ATOM  18601  H9  MOL   266      15.333  41.352   4.261  1.00  0.00            
ATOM  18602  H10 MOL   266      14.382  42.017   2.081  1.00  0.00            
ATOM  18603  H11 MOL   266      13.799  42.134   4.456  1.00  0.00            
ATOM  18604  H12 MOL   266      17.859  40.501   8.213  1.00  0.00            
ATOM  18605  H13 MOL   266      11.203  39.662   9.273  1.00  0.00            
ATOM  18606  H14 MOL   266      11.698   39.51  11.604  1.00  0.00            
ATOM  18607  H15 MOL   266      18.579  40.579  12.258  1.00  0.00            
ATOM  18608  H16 MOL   266      18.971  40.391  14.757  1.00  0.00            
ATOM  18609  H17 MOL   266      12.412  39.596   15.77  1.00  0.00            
ATOM  18610  H18 MOL   266      16.626  37.534  19.234  1.00  0.00            
ATOM  18611  H19 MOL   266      17.388  39.815  19.197  1.00  0.00            
ATOM  18612  H20 MOL   266      15.005  38.148  19.359  1.00  0.00            
ATOM  18613  H21 MOL   266      16.168   41.81  19.219  1.00  0.00            
ATOM  18614  H22 MOL   266      14.698  41.133  19.462  1.00  0.00            
ATOM  18615  H23 MOL   266      17.203  38.446  21.461  1.00  0.00            
ATOM  18616  H24 MOL   266      15.818  37.482  21.574  1.00  0.00            
ATOM  18617  H25 MOL   266      17.043  41.021  21.404  1.00  0.00            
ATOM  18618  H26 MOL   266      14.208  39.582  21.598  1.00  0.00            
ATOM  18619  H27 MOL   266      15.496  41.955  21.512  1.00  0.00            
ATOM  18620  H28 MOL   266       15.48  39.757  22.757  1.00  0.00            
ATOM  19321  O1  MOL   277      18.439  50.119  17.757  1.00  0.00            
ATOM  19322  C1  MOL   277      18.533  48.862   2.703  1.00  0.00            
ATOM  19323  C2  MOL   277      18.873  48.837    4.19  1.00  0.00            
ATOM  19324  C3  MOL   277      18.435  50.126   4.897  1.00  0.00            
ATOM  19325  C4  MOL   277      18.914  51.431   4.288  1.00  0.00            
ATOM  19326  C5  MOL   277      18.473  51.453   2.806  1.00  0.00            
ATOM  19327  N1  MOL   277      18.657  50.096    6.36  1.00  0.00            
ATOM  19328  C6  MOL   277      17.556  50.221   7.202  1.00  0.00            
ATOM  19329  C7  MOL   277      17.825  50.262   8.676  1.00  0.00            
ATOM  19330  C8  MOL   277      19.978  50.103   6.798  1.00  0.00            
ATOM  19331  C9  MOL   277      20.176   50.05   8.295  1.00  0.00            
ATOM  19332  C10 MOL   277      16.794  50.488   9.578  1.00  0.00            
ATOM  19333  C11 MOL   277      19.127  50.212    9.21  1.00  0.00            
ATOM  19334  C12 MOL   277      21.431  49.842   8.811  1.00  0.00            
ATOM  19335  C13 MOL   277      16.983  50.689  10.935  1.00  0.00            
ATOM  19336  C14 MOL   277      18.304  50.511  11.459  1.00  0.00            
ATOM  19337  C15 MOL   277      19.381  50.191   10.59  1.00  0.00            
ATOM  19338  C16 MOL   277      20.676   49.93  11.002  1.00  0.00            
ATOM  19339  N2  MOL   277      21.676  49.794  10.098  1.00  0.00            
ATOM  19340  C17 MOL   277      18.616  50.385  12.854  1.00  0.00            
ATOM  19341  C18 MOL   277      20.961  49.839  12.385  1.00  0.00            
ATOM  19342  C19 MOL   277      22.251  49.672  12.819  1.00  0.00            
ATOM  19343  C20 MOL   277      22.526  49.628  14.233  1.00  0.00            
ATOM  19344  N3  MOL   277       17.61  50.582  13.752  1.00  0.00            
ATOM  19345  C21 MOL   277      17.834  50.454  15.126  1.00  0.00            
ATOM  19346  C22 MOL   277      19.905  50.022  13.302  1.00  0.00            
ATOM  19347  C23 MOL   277      20.141   49.95  14.705  1.00  0.00            
ATOM  19348  C24 MOL   277      21.415  49.743  15.155  1.00  0.00            
ATOM  19349  C25 MOL   277      19.122  50.128  15.553  1.00  0.00            
ATOM  19350  C26 MOL   277      21.699  49.746  16.604  1.00  0.00            
ATOM  19351  C27 MOL   277      19.381  50.082  17.031  1.00  0.00            
ATOM  19352  N4  MOL   277      20.669  49.934  17.444  1.00  0.00            
ATOM  19353  C28 MOL   277      20.893  49.829  18.875  1.00  0.00            
ATOM  19354  C29 MOL   277      20.397  48.525  19.527  1.00  0.00            
ATOM  19355  C30 MOL   277      20.499  51.125  19.575  1.00  0.00            
ATOM  19356  C31 MOL   277      20.738  51.067  21.102  1.00  0.00            
ATOM  19357  C32 MOL   277      20.592  48.437  21.062  1.00  0.00            
ATOM  19358  C33 MOL   277      20.107  49.767  21.703  1.00  0.00            
ATOM  19359  C34 MOL   277      18.959  50.151   2.007  1.00  0.00            
ATOM  19360  O2  MOL   277      20.926  49.998   6.046  1.00  0.00            
ATOM  19361  O3  MOL   277      16.385  50.223   6.759  1.00  0.00            
ATOM  19362  O4  MOL   277       22.84  49.561  17.046  1.00  0.00            
ATOM  19363  H1  MOL   277      19.156  48.047   2.176  1.00  0.00            
ATOM  19364  H2  MOL   277      17.433  48.747   2.542  1.00  0.00            
ATOM  19365  H3  MOL   277      20.041  50.168    2.09  1.00  0.00            
ATOM  19366  H4  MOL   277      19.908  48.607   4.252  1.00  0.00            
ATOM  19367  H5  MOL   277      18.606  50.232   0.957  1.00  0.00            
ATOM  19368  H6  MOL   277       18.31  48.017   4.702  1.00  0.00            
ATOM  19369  H7  MOL   277      17.318  50.153    4.76  1.00  0.00            
ATOM  19370  H8  MOL   277      17.369  51.602   2.648  1.00  0.00            
ATOM  19371  H9  MOL   277      19.957  51.709   4.405  1.00  0.00            
ATOM  19372  H10 MOL   277       18.89  52.354   2.305  1.00  0.00            
ATOM  19373  H11 MOL   277      18.421  52.312   4.742  1.00  0.00            
ATOM  19374  H12 MOL   277      22.283  49.546   8.207  1.00  0.00            
ATOM  19375  H13 MOL   277      15.786  50.567   9.127  1.00  0.00            
ATOM  19376  H14 MOL   277      16.211  50.911  11.709  1.00  0.00            
ATOM  19377  H15 MOL   277      23.058  49.423  12.077  1.00  0.00            
ATOM  19378  H16 MOL   277      23.593  49.494  14.598  1.00  0.00            
ATOM  19379  H17 MOL   277      16.914  50.623  15.776  1.00  0.00            
ATOM  19380  H18 MOL   277      20.955  47.708  19.079  1.00  0.00            
ATOM  19381  H19 MOL   277      21.997  49.771  19.044  1.00  0.00            
ATOM  19382  H20 MOL   277      19.353  48.274   19.21  1.00  0.00            
ATOM  19383  H21 MOL   277      20.981  52.028  19.131  1.00  0.00            
ATOM  19384  H22 MOL   277      19.445  51.282  19.407  1.00  0.00            
ATOM  19385  H23 MOL   277      21.597  48.188  21.277  1.00  0.00            
ATOM  19386  H24 MOL   277      19.984  47.646  21.428  1.00  0.00            
ATOM  19387  H25 MOL   277      21.807  51.095  21.417  1.00  0.00            
ATOM  19388  H26 MOL   277      19.015  49.756  21.446  1.00  0.00            
ATOM  19389  H27 MOL   277      20.272  51.887  21.543  1.00  0.00            
ATOM  19390  H28 MOL   277      20.139  49.721  22.754  1.00  0.00            
ATOM  19391  O1  MOL   278       14.07  46.986  17.925  1.00  0.00            
ATOM  19392  C1  MOL   278      14.485  45.487   2.729  1.00  0.00            
ATOM  19393  C2  MOL   278      14.846  45.409   4.162  1.00  0.00            
ATOM  19394  C3  MOL   278      14.073  46.445   5.064  1.00  0.00            
ATOM  19395  C4  MOL   278      14.098  47.819   4.559  1.00  0.00            
ATOM  19396  C5  MOL   278       13.73  47.842   3.059  1.00  0.00            
ATOM  19397  N1  MOL   278      14.384  46.439   6.471  1.00  0.00            
ATOM  19398  C6  MOL   278      13.281  46.512   7.299  1.00  0.00            
ATOM  19399  C7  MOL   278      13.521  46.616   8.773  1.00  0.00            
ATOM  19400  C8  MOL   278      15.627  46.652   6.936  1.00  0.00            
ATOM  19401  C9  MOL   278      15.839  46.758   8.404  1.00  0.00            
ATOM  19402  C10 MOL   278      12.469  46.586   9.712  1.00  0.00            
ATOM  19403  C11 MOL   278        14.8  46.788   9.315  1.00  0.00            
ATOM  19404  C12 MOL   278      17.125  46.768   8.885  1.00  0.00            
ATOM  19405  C13 MOL   278      12.691  46.569  11.071  1.00  0.00            
ATOM  19406  C14 MOL   278      13.993  46.773  11.557  1.00  0.00            
ATOM  19407  C15 MOL   278      15.054  46.866  10.633  1.00  0.00            
ATOM  19408  C16 MOL   278      16.378   46.99  11.131  1.00  0.00            
ATOM  19409  N2  MOL   278      17.412  46.846  10.203  1.00  0.00            
ATOM  19410  C17 MOL   278      14.285  46.764  12.945  1.00  0.00            
ATOM  19411  C18 MOL   278      16.623  47.022  12.524  1.00  0.00            
ATOM  19412  C19 MOL   278      17.938  47.231  13.032  1.00  0.00            
ATOM  19413  C20 MOL   278      18.173  47.099  14.405  1.00  0.00            
ATOM  19414  N3  MOL   278      13.274  46.716  13.795  1.00  0.00            
ATOM  19415  C21 MOL   278      13.472  46.692  15.129  1.00  0.00            
ATOM  19416  C22 MOL   278      15.613  46.899  13.431  1.00  0.00            
ATOM  19417  C23 MOL   278      15.849   46.95  14.809  1.00  0.00            
ATOM  19418  C24 MOL   278      17.113  47.023  15.321  1.00  0.00            
ATOM  19419  C25 MOL   278      14.746  46.942  15.677  1.00  0.00            
ATOM  19420  C26 MOL   278      17.378  46.993  16.801  1.00  0.00            
ATOM  19421  C27 MOL   278      14.973  46.855  17.152  1.00  0.00            
ATOM  19422  N4  MOL   278      16.261  46.853  17.619  1.00  0.00            
ATOM  19423  C28 MOL   278      16.515  46.602  19.069  1.00  0.00            
ATOM  19424  C29 MOL   278      15.879  45.313  19.594  1.00  0.00            
ATOM  19425  C30 MOL   278      16.197  47.807  20.016  1.00  0.00            
ATOM  19426  C31 MOL   278      16.514  47.523  21.484  1.00  0.00            
ATOM  19427  C32 MOL   278      16.327  45.039  21.065  1.00  0.00            
ATOM  19428  C33 MOL   278      15.889   46.21  21.932  1.00  0.00            
ATOM  19429  C34 MOL   278      14.703  46.915   2.197  1.00  0.00            
ATOM  19430  O2  MOL   278      16.545  46.823   6.189  1.00  0.00            
ATOM  19431  O3  MOL   278      12.098   46.53   6.898  1.00  0.00            
ATOM  19432  O4  MOL   278      18.528  47.003  17.195  1.00  0.00            
ATOM  19433  H1  MOL   278      15.114  44.799   2.139  1.00  0.00            
ATOM  19434  H2  MOL   278      13.479   45.19   2.529  1.00  0.00            
ATOM  19435  H3  MOL   278      15.776  47.116    2.29  1.00  0.00            
ATOM  19436  H4  MOL   278      15.922  45.503   4.393  1.00  0.00            
ATOM  19437  H5  MOL   278      14.547   47.03   1.105  1.00  0.00            
ATOM  19438  H6  MOL   278      14.567  44.357   4.416  1.00  0.00            
ATOM  19439  H7  MOL   278      13.011  46.038   4.997  1.00  0.00            
ATOM  19440  H8  MOL   278      12.718  47.502    2.99  1.00  0.00            
ATOM  19441  H9  MOL   278      15.071  48.253   4.676  1.00  0.00            
ATOM  19442  H10 MOL   278      13.718  48.847   2.657  1.00  0.00            
ATOM  19443  H11 MOL   278      13.445  48.445   5.072  1.00  0.00            
ATOM  19444  H12 MOL   278      17.955  46.833   8.241  1.00  0.00            
ATOM  19445  H13 MOL   278      11.382  46.504   9.466  1.00  0.00            
ATOM  19446  H14 MOL   278      11.846   46.54  11.749  1.00  0.00            
ATOM  19447  H15 MOL   278      18.699  47.302  12.365  1.00  0.00            
ATOM  19448  H16 MOL   278       19.12  47.254  14.811  1.00  0.00            
ATOM  19449  H17 MOL   278      12.638  46.583  15.755  1.00  0.00            
ATOM  19450  H18 MOL   278      16.081  44.417  18.977  1.00  0.00            
ATOM  19451  H19 MOL   278      17.581  46.421  19.284  1.00  0.00            
ATOM  19452  H20 MOL   278      14.817   45.43  19.559  1.00  0.00            
ATOM  19453  H21 MOL   278      16.612  48.776  19.608  1.00  0.00            
ATOM  19454  H22 MOL   278      15.146  47.997  19.978  1.00  0.00            
ATOM  19455  H23 MOL   278      17.432  44.834  21.071  1.00  0.00            
ATOM  19456  H24 MOL   278      15.847  44.105  21.357  1.00  0.00            
ATOM  19457  H25 MOL   278      17.591  47.552  21.553  1.00  0.00            
ATOM  19458  H26 MOL   278      14.841  46.329  22.046  1.00  0.00            
ATOM  19459  H27 MOL   278      16.181  48.337  22.158  1.00  0.00            
ATOM  19460  H28 MOL   278      16.283  46.021  22.949  1.00  0.00            
ATOM  20161  O1  MOL   289      26.693   3.257  17.573  1.00  0.00            
ATOM  20162  C1  MOL   289      26.961   2.136   2.513  1.00  0.00            
ATOM  20163  C2  MOL   289      27.469    2.04   3.905  1.00  0.00            
ATOM  20164  C3  MOL   289      27.085   3.322   4.682  1.00  0.00            
ATOM  20165  C4  MOL   289      27.563   4.592   4.044  1.00  0.00            
ATOM  20166  C5  MOL   289      27.298   4.681   2.573  1.00  0.00            
ATOM  20167  N1  MOL   289      27.373   3.354   6.186  1.00  0.00            
ATOM  20168  C6  MOL   289      26.276   3.404   6.976  1.00  0.00            
ATOM  20169  C7  MOL   289      26.487    3.36   8.432  1.00  0.00            
ATOM  20170  C8  MOL   289      28.651   3.152   6.611  1.00  0.00            
ATOM  20171  C9  MOL   289      28.791   3.048   8.119  1.00  0.00            
ATOM  20172  C10 MOL   289       25.37   3.448   9.286  1.00  0.00            
ATOM  20173  C11 MOL   289      27.719     3.1   8.976  1.00  0.00            
ATOM  20174  C12 MOL   289      30.014   2.843   8.645  1.00  0.00            
ATOM  20175  C13 MOL   289      25.588   3.308  10.667  1.00  0.00            
ATOM  20176  C14 MOL   289      26.845   3.095  11.209  1.00  0.00            
ATOM  20177  C15 MOL   289      27.937   2.977  10.332  1.00  0.00            
ATOM  20178  C16 MOL   289      29.201   2.818  10.821  1.00  0.00            
ATOM  20179  N2  MOL   289      30.235    2.71   9.991  1.00  0.00            
ATOM  20180  C17 MOL   289       27.03   3.095  12.596  1.00  0.00            
ATOM  20181  C18 MOL   289      29.367   2.746  12.203  1.00  0.00            
ATOM  20182  C19 MOL   289       30.67   2.586  12.724  1.00  0.00            
ATOM  20183  C20 MOL   289       30.88   2.616  14.103  1.00  0.00            
ATOM  20184  N3  MOL   289      25.998   3.347  13.455  1.00  0.00            
ATOM  20185  C21 MOL   289      26.166   3.214  14.786  1.00  0.00            
ATOM  20186  C22 MOL   289      28.339   2.956  13.089  1.00  0.00            
ATOM  20187  C23 MOL   289       28.54   2.968  14.485  1.00  0.00            
ATOM  20188  C24 MOL   289      29.843   2.835  15.015  1.00  0.00            
ATOM  20189  C25 MOL   289      27.448   3.035  15.369  1.00  0.00            
ATOM  20190  C26 MOL   289      30.049   2.816  16.473  1.00  0.00            
ATOM  20191  C27 MOL   289      27.653   2.997  16.841  1.00  0.00            
ATOM  20192  N4  MOL   289      28.981   2.931  17.292  1.00  0.00            
ATOM  20193  C28 MOL   289       29.22   2.822  18.741  1.00  0.00            
ATOM  20194  C29 MOL   289      28.744   1.485  19.342  1.00  0.00            
ATOM  20195  C30 MOL   289      28.931   4.126  19.585  1.00  0.00            
ATOM  20196  C31 MOL   289      29.255   3.865  21.056  1.00  0.00            
ATOM  20197  C32 MOL   289      29.076    1.36  20.795  1.00  0.00            
ATOM  20198  C33 MOL   289      28.586   2.586  21.568  1.00  0.00            
ATOM  20199  C34 MOL   289       27.53   3.406   1.773  1.00  0.00            
ATOM  20200  O2  MOL   289      29.588   2.952   5.923  1.00  0.00            
ATOM  20201  O3  MOL   289      25.147   3.416   6.515  1.00  0.00            
ATOM  20202  O4  MOL   289      31.193   2.811  16.898  1.00  0.00            
ATOM  20203  H1  MOL   289      27.338   1.224   1.995  1.00  0.00            
ATOM  20204  H2  MOL   289      25.809   2.208   2.565  1.00  0.00            
ATOM  20205  H3  MOL   289       28.57   3.248   1.742  1.00  0.00            
ATOM  20206  H4  MOL   289      28.562   1.806   3.846  1.00  0.00            
ATOM  20207  H5  MOL   289      27.065   3.501   0.782  1.00  0.00            
ATOM  20208  H6  MOL   289      26.849   1.203   4.316  1.00  0.00            
ATOM  20209  H7  MOL   289      26.008   3.444   4.521  1.00  0.00            
ATOM  20210  H8  MOL   289      26.234    4.95   2.472  1.00  0.00            
ATOM  20211  H9  MOL   289      28.585   4.653   4.189  1.00  0.00            
ATOM  20212  H10 MOL   289      28.021   5.445   2.229  1.00  0.00            
ATOM  20213  H11 MOL   289       27.22   5.475   4.564  1.00  0.00            
ATOM  20214  H12 MOL   289      30.886   2.704   7.971  1.00  0.00            
ATOM  20215  H13 MOL   289      24.332   3.559   8.917  1.00  0.00            
ATOM  20216  H14 MOL   289      24.786   3.458  11.388  1.00  0.00            
ATOM  20217  H15 MOL   289      31.483   2.383  12.006  1.00  0.00            
ATOM  20218  H16 MOL   289      31.964   2.624  14.473  1.00  0.00            
ATOM  20219  H17 MOL   289      25.293   3.409  15.459  1.00  0.00            
ATOM  20220  H18 MOL   289      29.238   0.685    18.8  1.00  0.00            
ATOM  20221  H19 MOL   289      30.256   2.718  18.884  1.00  0.00            
ATOM  20222  H20 MOL   289      27.667   1.264  19.331  1.00  0.00            
ATOM  20223  H21 MOL   289      29.421   4.927    19.2  1.00  0.00            
ATOM  20224  H22 MOL   289      27.894   4.393  19.422  1.00  0.00            
ATOM  20225  H23 MOL   289      30.156    1.23  21.014  1.00  0.00            
ATOM  20226  H24 MOL   289      28.556   0.482  21.134  1.00  0.00            
ATOM  20227  H25 MOL   289      30.326   3.753  21.215  1.00  0.00            
ATOM  20228  H26 MOL   289      27.522   2.617  21.363  1.00  0.00            
ATOM  20229  H27 MOL   289      28.968    4.75  21.615  1.00  0.00            
ATOM  20230  H28 MOL   289      28.799   2.685   22.69  1.00  0.00            
ATOM  20231  O1  MOL   290      22.272  53.066  17.302  1.00  0.00            
ATOM  20232  C1  MOL   290      22.848  52.039   2.492  1.00  0.00            
ATOM  20233  C2  MOL   290      23.142  52.286   4.017  1.00  0.00            
ATOM  20234  C3  MOL   290      22.467   53.54   4.534  1.00  0.00            
ATOM  20235  C4  MOL   290      22.812  54.779   3.655  1.00  0.00            
ATOM  20236  C5  MOL   290      22.436  54.551   2.152  1.00  0.00            
ATOM  20237  N1  MOL   290      22.726  53.725   5.991  1.00  0.00            
ATOM  20238  C6  MOL   290      21.665  53.595   6.837  1.00  0.00            
ATOM  20239  C7  MOL   290      21.932  53.553   8.293  1.00  0.00            
ATOM  20240  C8  MOL   290      24.046  53.828   6.422  1.00  0.00            
ATOM  20241  C9  MOL   290      24.256  53.924   7.917  1.00  0.00            
ATOM  20242  C10 MOL   290      20.863  53.217   9.116  1.00  0.00            
ATOM  20243  C11 MOL   290      23.234  53.687   8.798  1.00  0.00            
ATOM  20244  C12 MOL   290       25.59   53.96   8.406  1.00  0.00            
ATOM  20245  C13 MOL   290      21.076  53.168  10.461  1.00  0.00            
ATOM  20246  C14 MOL   290      22.383    53.4   11.06  1.00  0.00            
ATOM  20247  C15 MOL   290       23.47  53.582  10.156  1.00  0.00            
ATOM  20248  C16 MOL   290       24.86  53.721  10.619  1.00  0.00            
ATOM  20249  N2  MOL   290      25.903   53.86   9.711  1.00  0.00            
ATOM  20250  C17 MOL   290      22.623  53.407   12.43  1.00  0.00            
ATOM  20251  C18 MOL   290      25.074  53.573   12.03  1.00  0.00            
ATOM  20252  C19 MOL   290      26.334  53.718   12.55  1.00  0.00            
ATOM  20253  C20 MOL   290      26.556  53.565  13.928  1.00  0.00            
ATOM  20254  N3  MOL   290      21.569   53.28  13.262  1.00  0.00            
ATOM  20255  C21 MOL   290      21.839  53.276  14.591  1.00  0.00            
ATOM  20256  C22 MOL   290      23.964  53.471  12.915  1.00  0.00            
ATOM  20257  C23 MOL   290       24.22  53.388  14.297  1.00  0.00            
ATOM  20258  C24 MOL   290      25.487  53.356  14.787  1.00  0.00            
ATOM  20259  C25 MOL   290      23.117  53.365  15.113  1.00  0.00            
ATOM  20260  C26 MOL   290      25.656  53.141  16.241  1.00  0.00            
ATOM  20261  C27 MOL   290      23.213  53.223  16.557  1.00  0.00            
ATOM  20262  N4  MOL   290      24.529  53.149  17.048  1.00  0.00            
ATOM  20263  C28 MOL   290       24.75  53.047  18.531  1.00  0.00            
ATOM  20264  C29 MOL   290      24.167  51.754  19.189  1.00  0.00            
ATOM  20265  C30 MOL   290      24.178  54.398   19.26  1.00  0.00            
ATOM  20266  C31 MOL   290      24.657  54.349  20.722  1.00  0.00            
ATOM  20267  C32 MOL   290       24.67  51.721  20.623  1.00  0.00            
ATOM  20268  C33 MOL   290      24.325  53.022  21.485  1.00  0.00            
ATOM  20269  C34 MOL   290      23.155  53.306   1.622  1.00  0.00            
ATOM  20270  O2  MOL   290      24.988  53.966   5.658  1.00  0.00            
ATOM  20271  O3  MOL   290      20.528  53.772   6.401  1.00  0.00            
ATOM  20272  O4  MOL   290      26.786  52.937  16.698  1.00  0.00            
ATOM  20273  H1  MOL   290      23.482  51.237   2.004  1.00  0.00            
ATOM  20274  H2  MOL   290      21.801  51.598   2.375  1.00  0.00            
ATOM  20275  H3  MOL   290      24.174  53.554   1.543  1.00  0.00            
ATOM  20276  H4  MOL   290      24.256  52.393   4.114  1.00  0.00            
ATOM  20277  H5  MOL   290        22.8  53.184   0.581  1.00  0.00            
ATOM  20278  H6  MOL   290      22.816  51.408   4.611  1.00  0.00            
ATOM  20279  H7  MOL   290      21.417  53.416   4.409  1.00  0.00            
ATOM  20280  H8  MOL   290      21.388  54.504    1.99  1.00  0.00            
ATOM  20281  H9  MOL   290      23.874  54.929   3.658  1.00  0.00            
ATOM  20282  H10 MOL   290      22.844  55.402   1.663  1.00  0.00            
ATOM  20283  H11 MOL   290      22.297  55.572   4.097  1.00  0.00            
ATOM  20284  H12 MOL   290       26.37  54.029   7.614  1.00  0.00            
ATOM  20285  H13 MOL   290      19.827  53.097   8.812  1.00  0.00            
ATOM  20286  H14 MOL   290      20.347  53.021  11.156  1.00  0.00            
ATOM  20287  H15 MOL   290      27.108  53.844  11.886  1.00  0.00            
ATOM  20288  H16 MOL   290      27.602  53.564  14.251  1.00  0.00            
ATOM  20289  H17 MOL   290       21.01  53.204  15.318  1.00  0.00            
ATOM  20290  H18 MOL   290      24.608  50.931  18.678  1.00  0.00            
ATOM  20291  H19 MOL   290      25.836  53.025  18.689  1.00  0.00            
ATOM  20292  H20 MOL   290      23.102  51.666  19.165  1.00  0.00            
ATOM  20293  H21 MOL   290      24.695  55.217  18.755  1.00  0.00            
ATOM  20294  H22 MOL   290      23.092   54.51  19.151  1.00  0.00            
ATOM  20295  H23 MOL   290      25.746  51.619  20.519  1.00  0.00            
ATOM  20296  H24 MOL   290      24.257  50.791  21.073  1.00  0.00            
ATOM  20297  H25 MOL   290      25.716  54.576  20.721  1.00  0.00            
ATOM  20298  H26 MOL   290      23.327  53.029  21.753  1.00  0.00            
ATOM  20299  H27 MOL   290      24.191  55.226  21.252  1.00  0.00            
ATOM  20300  H28 MOL   290      24.968  52.912  22.408  1.00  0.00            
ATOM  21001  O1  MOL   301      27.011   9.963  17.639  1.00  0.00            
ATOM  21002  C1  MOL   301      27.223   8.699    2.69  1.00  0.00            
ATOM  21003  C2  MOL   301      27.576   8.756    4.21  1.00  0.00            
ATOM  21004  C3  MOL   301      27.103  10.089   4.901  1.00  0.00            
ATOM  21005  C4  MOL   301      27.656  11.381   4.153  1.00  0.00            
ATOM  21006  C5  MOL   301        27.1  11.328   2.734  1.00  0.00            
ATOM  21007  N1  MOL   301       27.26  10.021   6.411  1.00  0.00            
ATOM  21008  C6  MOL   301      26.129  10.042   7.196  1.00  0.00            
ATOM  21009  C7  MOL   301      26.421  10.042   8.653  1.00  0.00            
ATOM  21010  C8  MOL   301      28.508   9.979   6.845  1.00  0.00            
ATOM  21011  C9  MOL   301       28.76   9.731   8.279  1.00  0.00            
ATOM  21012  C10 MOL   301       25.39  10.096   9.556  1.00  0.00            
ATOM  21013  C11 MOL   301       27.72    9.92   9.154  1.00  0.00            
ATOM  21014  C12 MOL   301      30.031   9.567    8.74  1.00  0.00            
ATOM  21015  C13 MOL   301      25.629  10.226  10.904  1.00  0.00            
ATOM  21016  C14 MOL   301      26.937  10.058  11.415  1.00  0.00            
ATOM  21017  C15 MOL   301      27.975   9.912  10.531  1.00  0.00            
ATOM  21018  C16 MOL   301      29.311   9.749  10.971  1.00  0.00            
ATOM  21019  N2  MOL   301      30.293   9.552  10.099  1.00  0.00            
ATOM  21020  C17 MOL   301      27.152    9.97  12.796  1.00  0.00            
ATOM  21021  C18 MOL   301      29.578   9.699  12.324  1.00  0.00            
ATOM  21022  C19 MOL   301       30.87   9.458   12.77  1.00  0.00            
ATOM  21023  C20 MOL   301      31.091   9.391  14.118  1.00  0.00            
ATOM  21024  N3  MOL   301      26.136  10.052  13.708  1.00  0.00            
ATOM  21025  C21 MOL   301      26.463   9.858   15.03  1.00  0.00            
ATOM  21026  C22 MOL   301       28.48   9.799  13.221  1.00  0.00            
ATOM  21027  C23 MOL   301      28.782   9.735  14.589  1.00  0.00            
ATOM  21028  C24 MOL   301      30.075   9.561  15.013  1.00  0.00            
ATOM  21029  C25 MOL   301      27.762   9.683  15.507  1.00  0.00            
ATOM  21030  C26 MOL   301      30.331   9.429  16.529  1.00  0.00            
ATOM  21031  C27 MOL   301      27.979   9.733  16.897  1.00  0.00            
ATOM  21032  N4  MOL   301      29.264   9.484  17.385  1.00  0.00            
ATOM  21033  C28 MOL   301      29.524   9.385  18.873  1.00  0.00            
ATOM  21034  C29 MOL   301      28.768   8.202  19.572  1.00  0.00            
ATOM  21035  C30 MOL   301      29.157  10.655  19.599  1.00  0.00            
ATOM  21036  C31 MOL   301      29.391  10.563  21.178  1.00  0.00            
ATOM  21037  C32 MOL   301       29.24   8.159  21.136  1.00  0.00            
ATOM  21038  C33 MOL   301      28.812   9.358  21.887  1.00  0.00            
ATOM  21039  C34 MOL   301      27.667  10.012   2.005  1.00  0.00            
ATOM  21040  O2  MOL   301      29.456  10.085   6.091  1.00  0.00            
ATOM  21041  O3  MOL   301      25.002  10.025   6.753  1.00  0.00            
ATOM  21042  O4  MOL   301       31.47   9.479  16.932  1.00  0.00            
ATOM  21043  H1  MOL   301      27.623    7.87   2.159  1.00  0.00            
ATOM  21044  H2  MOL   301      26.159   8.724    2.56  1.00  0.00            
ATOM  21045  H3  MOL   301      28.729   10.08   2.026  1.00  0.00            
ATOM  21046  H4  MOL   301      28.692   8.656   4.376  1.00  0.00            
ATOM  21047  H5  MOL   301      27.304  10.101   0.988  1.00  0.00            
ATOM  21048  H6  MOL   301      27.091   7.895   4.587  1.00  0.00            
ATOM  21049  H7  MOL   301      26.027  10.056   4.716  1.00  0.00            
ATOM  21050  H8  MOL   301       26.03  11.316   2.673  1.00  0.00            
ATOM  21051  H9  MOL   301      28.758  11.345   4.163  1.00  0.00            
ATOM  21052  H10 MOL   301      27.383  12.225    2.23  1.00  0.00            
ATOM  21053  H11 MOL   301      27.462  12.364   4.587  1.00  0.00            
ATOM  21054  H12 MOL   301      30.891   9.376   8.069  1.00  0.00            
ATOM  21055  H13 MOL   301       24.38  10.254   9.268  1.00  0.00            
ATOM  21056  H14 MOL   301      24.722  10.355  11.538  1.00  0.00            
ATOM  21057  H15 MOL   301      31.724   9.332   12.16  1.00  0.00            
ATOM  21058  H16 MOL   301      32.064    9.18  14.527  1.00  0.00            
ATOM  21059  H17 MOL   301      25.558   9.844  15.657  1.00  0.00            
ATOM  21060  H18 MOL   301      28.947   7.225  19.113  1.00  0.00            
ATOM  21061  H19 MOL   301      30.613   9.227   19.01  1.00  0.00            
ATOM  21062  H20 MOL   301      27.696   8.452  19.512  1.00  0.00            
ATOM  21063  H21 MOL   301      29.544  11.519  19.138  1.00  0.00            
ATOM  21064  H22 MOL   301      28.146  10.828  19.471  1.00  0.00            
ATOM  21065  H23 MOL   301      30.339    8.12  21.181  1.00  0.00            
ATOM  21066  H24 MOL   301      28.875   7.269  21.636  1.00  0.00            
ATOM  21067  H25 MOL   301      30.448  10.615  21.475  1.00  0.00            
ATOM  21068  H26 MOL   301      27.738   9.488  21.972  1.00  0.00            
ATOM  21069  H27 MOL   301      28.935  11.405  21.565  1.00  0.00            
ATOM  21070  H28 MOL   301      29.209   9.319  22.847  1.00  0.00            
ATOM  21071  O1  MOL   302      22.662   6.195  17.834  1.00  0.00            
ATOM  21072  C1  MOL   302      23.104   5.026   2.798  1.00  0.00            
ATOM  21073  C2  MOL   302      23.337   5.052   4.316  1.00  0.00            
ATOM  21074  C3  MOL   302      22.751   6.257   4.989  1.00  0.00            
ATOM  21075  C4  MOL   302      23.123   7.526    4.28  1.00  0.00            
ATOM  21076  C5  MOL   302      22.912   7.506   2.729  1.00  0.00            
ATOM  21077  N1  MOL   302      22.968   6.375   6.414  1.00  0.00            
ATOM  21078  C6  MOL   302       21.83   6.484   7.233  1.00  0.00            
ATOM  21079  C7  MOL   302       22.08    6.48    8.71  1.00  0.00            
ATOM  21080  C8  MOL   302      24.219   6.652   6.913  1.00  0.00            
ATOM  21081  C9  MOL   302      24.421   6.767   8.378  1.00  0.00            
ATOM  21082  C10 MOL   302      21.017   6.281   9.597  1.00  0.00            
ATOM  21083  C11 MOL   302      23.395    6.59   9.259  1.00  0.00            
ATOM  21084  C12 MOL   302      25.724   6.815     8.9  1.00  0.00            
ATOM  21085  C13 MOL   302      21.277   6.122  10.975  1.00  0.00            
ATOM  21086  C14 MOL   302      22.592   6.198   11.49  1.00  0.00            
ATOM  21087  C15 MOL   302      23.657   6.517  10.599  1.00  0.00            
ATOM  21088  C16 MOL   302      24.997   6.601  11.069  1.00  0.00            
ATOM  21089  N2  MOL   302      26.005   6.832  10.177  1.00  0.00            
ATOM  21090  C17 MOL   302      22.857   6.151  12.939  1.00  0.00            
ATOM  21091  C18 MOL   302      25.201   6.557  12.484  1.00  0.00            
ATOM  21092  C19 MOL   302      26.488   6.628  12.981  1.00  0.00            
ATOM  21093  C20 MOL   302      26.725   6.551  14.321  1.00  0.00            
ATOM  21094  N3  MOL   302      21.837   5.977  13.769  1.00  0.00            
ATOM  21095  C21 MOL   302      22.086   5.968  15.113  1.00  0.00            
ATOM  21096  C22 MOL   302      24.147   6.281  13.386  1.00  0.00            
ATOM  21097  C23 MOL   302      24.411   6.138  14.742  1.00  0.00            
ATOM  21098  C24 MOL   302      25.704   6.285  15.185  1.00  0.00            
ATOM  21099  C25 MOL   302       23.38   6.119   15.66  1.00  0.00            
ATOM  21100  C26 MOL   302      25.999   6.228  16.641  1.00  0.00            
ATOM  21101  C27 MOL   302      23.655   6.138  17.113  1.00  0.00            
ATOM  21102  N4  MOL   302       24.96   6.156  17.479  1.00  0.00            
ATOM  21103  C28 MOL   302      25.217   6.103  19.005  1.00  0.00            
ATOM  21104  C29 MOL   302      24.555   4.867  19.769  1.00  0.00            
ATOM  21105  C30 MOL   302      24.902   7.415  19.687  1.00  0.00            
ATOM  21106  C31 MOL   302      25.055   7.389  21.217  1.00  0.00            
ATOM  21107  C32 MOL   302       25.15   4.843  21.198  1.00  0.00            
ATOM  21108  C33 MOL   302      24.656   6.069  21.929  1.00  0.00            
ATOM  21109  C34 MOL   302      23.627   6.346   2.151  1.00  0.00            
ATOM  21110  O2  MOL   302      25.212   6.675   6.272  1.00  0.00            
ATOM  21111  O3  MOL   302      20.648   6.599   6.828  1.00  0.00            
ATOM  21112  O4  MOL   302      27.115    6.28  17.082  1.00  0.00            
ATOM  21113  H1  MOL   302      23.586   4.155   2.372  1.00  0.00            
ATOM  21114  H2  MOL   302      21.972   4.895   2.636  1.00  0.00            
ATOM  21115  H3  MOL   302      24.745   6.379   2.352  1.00  0.00            
ATOM  21116  H4  MOL   302      24.334   4.877   4.697  1.00  0.00            
ATOM  21117  H5  MOL   302      23.436   6.389   1.039  1.00  0.00            
ATOM  21118  H6  MOL   302       22.84   4.186   4.743  1.00  0.00            
ATOM  21119  H7  MOL   302      21.699    6.04   4.819  1.00  0.00            
ATOM  21120  H8  MOL   302      21.942   7.452   2.517  1.00  0.00            
ATOM  21121  H9  MOL   302      24.216     7.8   4.397  1.00  0.00            
ATOM  21122  H10 MOL   302      23.248   8.438   2.241  1.00  0.00            
ATOM  21123  H11 MOL   302      22.495   8.318   4.716  1.00  0.00            
ATOM  21124  H12 MOL   302      26.426   6.874    8.17  1.00  0.00            
ATOM  21125  H13 MOL   302      19.999   6.251   9.293  1.00  0.00            
ATOM  21126  H14 MOL   302      20.418   5.927  11.621  1.00  0.00            
ATOM  21127  H15 MOL   302        27.3   6.817  12.305  1.00  0.00            
ATOM  21128  H16 MOL   302      27.675   6.799  14.766  1.00  0.00            
ATOM  21129  H17 MOL   302      21.314   5.725  15.807  1.00  0.00            
ATOM  21130  H18 MOL   302       24.74   3.951  19.242  1.00  0.00            
ATOM  21131  H19 MOL   302      26.291   5.937  19.225  1.00  0.00            
ATOM  21132  H20 MOL   302      23.472   4.951  19.922  1.00  0.00            
ATOM  21133  H21 MOL   302      25.659   8.109  19.318  1.00  0.00            
ATOM  21134  H22 MOL   302       23.87   7.744   19.53  1.00  0.00            
ATOM  21135  H23 MOL   302      26.226   4.729   21.17  1.00  0.00            
ATOM  21136  H24 MOL   302      24.819   3.903  21.747  1.00  0.00            
ATOM  21137  H25 MOL   302      26.178   7.533  21.421  1.00  0.00            
ATOM  21138  H26 MOL   302      23.616   6.046  21.965  1.00  0.00            
ATOM  21139  H27 MOL   302      24.734   8.309   21.72  1.00  0.00            
ATOM  21140  H28 MOL   302      25.014    6.18  22.982  1.00  0.00            
ATOM  21841  O1  MOL   313      26.552  16.219   17.74  1.00  0.00            
ATOM  21842  C1  MOL   313      26.497   15.37   2.567  1.00  0.00            
ATOM  21843  C2  MOL   313      26.822  15.287   4.064  1.00  0.00            
ATOM  21844  C3  MOL   313      26.587  16.647   4.808  1.00  0.00            
ATOM  21845  C4  MOL   313      27.129  17.866   4.067  1.00  0.00            
ATOM  21846  C5  MOL   313      26.714  17.872   2.601  1.00  0.00            
ATOM  21847  N1  MOL   313      26.899  16.568   6.307  1.00  0.00            
ATOM  21848  C6  MOL   313      25.867  16.499   7.181  1.00  0.00            
ATOM  21849  C7  MOL   313      26.097  16.487    8.65  1.00  0.00            
ATOM  21850  C8  MOL   313      28.183  16.477   6.774  1.00  0.00            
ATOM  21851  C9  MOL   313      28.418  16.461   8.271  1.00  0.00            
ATOM  21852  C10 MOL   313      25.094  16.575   9.596  1.00  0.00            
ATOM  21853  C11 MOL   313      27.403  16.476   9.161  1.00  0.00            
ATOM  21854  C12 MOL   313      29.717  16.367   8.781  1.00  0.00            
ATOM  21855  C13 MOL   313      25.352  16.771  10.957  1.00  0.00            
ATOM  21856  C14 MOL   313      26.608  16.605  11.434  1.00  0.00            
ATOM  21857  C15 MOL   313      27.623  16.448  10.514  1.00  0.00            
ATOM  21858  C16 MOL   313      28.938  16.381  10.954  1.00  0.00            
ATOM  21859  N2  MOL   313      30.001  16.257  10.081  1.00  0.00            
ATOM  21860  C17 MOL   313      26.847  16.552  12.796  1.00  0.00            
ATOM  21861  C18 MOL   313      29.227   16.25  12.344  1.00  0.00            
ATOM  21862  C19 MOL   313      30.512  16.167  12.837  1.00  0.00            
ATOM  21863  C20 MOL   313      30.781  16.177  14.207  1.00  0.00            
ATOM  21864  N3  MOL   313      25.819  16.595  13.708  1.00  0.00            
ATOM  21865  C21 MOL   313      26.069  16.386   14.99  1.00  0.00            
ATOM  21866  C22 MOL   313      28.181   16.34  13.241  1.00  0.00            
ATOM  21867  C23 MOL   313      28.401   16.28  14.617  1.00  0.00            
ATOM  21868  C24 MOL   313      29.672  16.242  15.106  1.00  0.00            
ATOM  21869  C25 MOL   313       27.35  16.282   15.51  1.00  0.00            
ATOM  21870  C26 MOL   313      29.925  16.379  16.586  1.00  0.00            
ATOM  21871  C27 MOL   313      27.547  16.231  17.027  1.00  0.00            
ATOM  21872  N4  MOL   313      28.868  16.245  17.472  1.00  0.00            
ATOM  21873  C28 MOL   313      29.134  15.946  18.946  1.00  0.00            
ATOM  21874  C29 MOL   313      28.473  14.671  19.507  1.00  0.00            
ATOM  21875  C30 MOL   313      29.042  17.189   19.79  1.00  0.00            
ATOM  21876  C31 MOL   313      29.294  16.975  21.288  1.00  0.00            
ATOM  21877  C32 MOL   313      28.966  14.433  20.994  1.00  0.00            
ATOM  21878  C33 MOL   313      28.703  15.658  21.861  1.00  0.00            
ATOM  21879  C34 MOL   313      27.162  16.563   1.879  1.00  0.00            
ATOM  21880  O2  MOL   313      29.107  16.573   6.043  1.00  0.00            
ATOM  21881  O3  MOL   313      24.717  16.377   6.769  1.00  0.00            
ATOM  21882  O4  MOL   313      31.058  16.551  17.026  1.00  0.00            
ATOM  21883  H1  MOL   313      26.922  14.398   2.184  1.00  0.00            
ATOM  21884  H2  MOL   313      25.342  15.395   2.371  1.00  0.00            
ATOM  21885  H3  MOL   313      28.286  16.398   1.931  1.00  0.00            
ATOM  21886  H4  MOL   313      27.817  14.906   4.153  1.00  0.00            
ATOM  21887  H5  MOL   313      26.911  16.653   0.824  1.00  0.00            
ATOM  21888  H6  MOL   313      26.179  14.495   4.543  1.00  0.00            
ATOM  21889  H7  MOL   313      25.508  16.714   4.653  1.00  0.00            
ATOM  21890  H8  MOL   313      25.628  17.928   2.425  1.00  0.00            
ATOM  21891  H9  MOL   313      28.184  17.964   4.217  1.00  0.00            
ATOM  21892  H10 MOL   313      27.131  18.788   2.119  1.00  0.00            
ATOM  21893  H11 MOL   313      26.768  18.661   4.576  1.00  0.00            
ATOM  21894  H12 MOL   313      30.528  16.266   8.083  1.00  0.00            
ATOM  21895  H13 MOL   313      24.066   16.47   9.226  1.00  0.00            
ATOM  21896  H14 MOL   313      24.478  16.971  11.543  1.00  0.00            
ATOM  21897  H15 MOL   313       31.36  16.134   12.17  1.00  0.00            
ATOM  21898  H16 MOL   313       31.84  16.144  14.577  1.00  0.00            
ATOM  21899  H17 MOL   313      25.207  16.483  15.687  1.00  0.00            
ATOM  21900  H18 MOL   313      28.889  13.851  18.932  1.00  0.00            
ATOM  21901  H19 MOL   313      30.151  15.685  19.001  1.00  0.00            
ATOM  21902  H20 MOL   313      27.419  14.679  19.419  1.00  0.00            
ATOM  21903  H21 MOL   313      29.701   18.01  19.364  1.00  0.00            
ATOM  21904  H22 MOL   313      28.079  17.611  19.704  1.00  0.00            
ATOM  21905  H23 MOL   313      29.991  14.245  20.969  1.00  0.00            
ATOM  21906  H24 MOL   313      28.358  13.669  21.389  1.00  0.00            
ATOM  21907  H25 MOL   313      30.379  16.793  21.435  1.00  0.00            
ATOM  21908  H26 MOL   313      27.587  15.768  21.954  1.00  0.00            
ATOM  21909  H27 MOL   313      29.132  17.819  21.947  1.00  0.00            
ATOM  21910  H28 MOL   313       29.16  15.459  22.878  1.00  0.00            
ATOM  21911  O1  MOL   314       22.28  12.652  17.597  1.00  0.00            
ATOM  21912  C1  MOL   314      22.176  11.923   2.574  1.00  0.00            
ATOM  21913  C2  MOL   314      22.516  11.919   4.058  1.00  0.00            
ATOM  21914  C3  MOL   314      22.208  13.293   4.758  1.00  0.00            
ATOM  21915  C4  MOL   314      22.742  14.531     4.0  1.00  0.00            
ATOM  21916  C5  MOL   314      22.402  14.426   2.553  1.00  0.00            
ATOM  21917  N1  MOL   314      22.481  13.226   6.246  1.00  0.00            
ATOM  21918  C6  MOL   314      21.403  13.108   7.053  1.00  0.00            
ATOM  21919  C7  MOL   314      21.626  12.981   8.512  1.00  0.00            
ATOM  21920  C8  MOL   314      23.754  13.131   6.648  1.00  0.00            
ATOM  21921  C9  MOL   314      23.973  13.257   8.164  1.00  0.00            
ATOM  21922  C10 MOL   314      20.563  12.701   9.398  1.00  0.00            
ATOM  21923  C11 MOL   314      22.894  13.124   9.026  1.00  0.00            
ATOM  21924  C12 MOL   314      25.254  13.354   8.663  1.00  0.00            
ATOM  21925  C13 MOL   314      20.797  12.656  10.779  1.00  0.00            
ATOM  21926  C14 MOL   314      22.088  12.885  11.296  1.00  0.00            
ATOM  21927  C15 MOL   314      23.133  13.189  10.408  1.00  0.00            
ATOM  21928  C16 MOL   314      24.487  13.285  10.822  1.00  0.00            
ATOM  21929  N2  MOL   314      25.518  13.491    9.96  1.00  0.00            
ATOM  21930  C17 MOL   314       22.39  12.867  12.676  1.00  0.00            
ATOM  21931  C18 MOL   314      24.787   13.11  12.159  1.00  0.00            
ATOM  21932  C19 MOL   314      26.052    13.3   12.72  1.00  0.00            
ATOM  21933  C20 MOL   314      26.324   13.26  14.063  1.00  0.00            
ATOM  21934  N3  MOL   314      21.399  12.704  13.542  1.00  0.00            
ATOM  21935  C21 MOL   314      21.618  12.609  14.888  1.00  0.00            
ATOM  21936  C22 MOL   314      23.725  12.865  13.068  1.00  0.00            
ATOM  21937  C23 MOL   314      23.957  12.849  14.475  1.00  0.00            
ATOM  21938  C24 MOL   314      25.283  12.974  14.956  1.00  0.00            
ATOM  21939  C25 MOL   314      22.937  12.797  15.376  1.00  0.00            
ATOM  21940  C26 MOL   314      25.546  12.904  16.454  1.00  0.00            
ATOM  21941  C27 MOL   314      23.199  12.723  16.816  1.00  0.00            
ATOM  21942  N4  MOL   314      24.481  12.763  17.272  1.00  0.00            
ATOM  21943  C28 MOL   314      24.691  12.771  18.697  1.00  0.00            
ATOM  21944  C29 MOL   314       24.22    11.5  19.377  1.00  0.00            
ATOM  21945  C30 MOL   314      24.411  14.123  19.483  1.00  0.00            
ATOM  21946  C31 MOL   314      24.901  14.039  20.924  1.00  0.00            
ATOM  21947  C32 MOL   314      24.723  11.496  20.841  1.00  0.00            
ATOM  21948  C33 MOL   314      24.376    12.8  21.625  1.00  0.00            
ATOM  21949  C34 MOL   314      22.872  13.104   1.977  1.00  0.00            
ATOM  21950  O2  MOL   314       24.75  12.915    5.93  1.00  0.00            
ATOM  21951  O3  MOL   314      20.216  13.142   6.649  1.00  0.00            
ATOM  21952  O4  MOL   314      26.689  12.969  16.838  1.00  0.00            
ATOM  21953  H1  MOL   314      22.499  10.968   2.194  1.00  0.00            
ATOM  21954  H2  MOL   314      21.093  11.989   2.517  1.00  0.00            
ATOM  21955  H3  MOL   314       23.95   13.13   2.062  1.00  0.00            
ATOM  21956  H4  MOL   314      23.623  11.753   4.049  1.00  0.00            
ATOM  21957  H5  MOL   314      22.712    13.0   0.899  1.00  0.00            
ATOM  21958  H6  MOL   314      21.913  11.104   4.559  1.00  0.00            
ATOM  21959  H7  MOL   314      21.089  13.405   4.641  1.00  0.00            
ATOM  21960  H8  MOL   314      21.296  14.457   2.554  1.00  0.00            
ATOM  21961  H9  MOL   314      23.771  14.648   4.124  1.00  0.00            
ATOM  21962  H10 MOL   314       22.81  15.248   2.034  1.00  0.00            
ATOM  21963  H11 MOL   314      22.263  15.398   4.509  1.00  0.00            
ATOM  21964  H12 MOL   314      26.036  13.354   7.936  1.00  0.00            
ATOM  21965  H13 MOL   314      19.563   12.62   8.943  1.00  0.00            
ATOM  21966  H14 MOL   314      19.963  12.494  11.495  1.00  0.00            
ATOM  21967  H15 MOL   314      26.921  13.575  12.151  1.00  0.00            
ATOM  21968  H16 MOL   314      27.331   13.32  14.466  1.00  0.00            
ATOM  21969  H17 MOL   314      20.749  12.456  15.494  1.00  0.00            
ATOM  21970  H18 MOL   314      24.734   10.65   18.96  1.00  0.00            
ATOM  21971  H19 MOL   314      25.771  12.685  18.856  1.00  0.00            
ATOM  21972  H20 MOL   314      23.113  11.242  19.252  1.00  0.00            
ATOM  21973  H21 MOL   314      24.898  14.923  18.982  1.00  0.00            
ATOM  21974  H22 MOL   314      23.338  14.381  19.457  1.00  0.00            
ATOM  21975  H23 MOL   314      25.826  11.376  20.708  1.00  0.00            
ATOM  21976  H24 MOL   314      24.377  10.664  21.469  1.00  0.00            
ATOM  21977  H25 MOL   314      25.966  14.065  21.017  1.00  0.00            
ATOM  21978  H26 MOL   314      23.258  12.845  21.683  1.00  0.00            
ATOM  21979  H27 MOL   314       24.64  14.958  21.457  1.00  0.00            
ATOM  21980  H28 MOL   314      24.764  12.712  22.611  1.00  0.00            
ATOM  22681  O1  MOL   325      26.803  23.237  17.475  1.00  0.00            
ATOM  22682  C1  MOL   325      26.229  22.169   2.301  1.00  0.00            
ATOM  22683  C2  MOL   325      26.765  22.075   3.777  1.00  0.00            
ATOM  22684  C3  MOL   325      26.567  23.392   4.538  1.00  0.00            
ATOM  22685  C4  MOL   325      27.242  24.557   3.879  1.00  0.00            
ATOM  22686  C5  MOL   325        26.8  24.651   2.428  1.00  0.00            
ATOM  22687  N1  MOL   325      26.829  23.303   6.025  1.00  0.00            
ATOM  22688  C6  MOL   325      25.816  23.515   6.833  1.00  0.00            
ATOM  22689  C7  MOL   325      26.139  23.544   8.331  1.00  0.00            
ATOM  22690  C8  MOL   325      28.111  23.098   6.431  1.00  0.00            
ATOM  22691  C9  MOL   325      28.367  23.104   7.945  1.00  0.00            
ATOM  22692  C10 MOL   325      25.097  23.641   9.303  1.00  0.00            
ATOM  22693  C11 MOL   325      27.382  23.292   8.846  1.00  0.00            
ATOM  22694  C12 MOL   325      29.696   23.03   8.448  1.00  0.00            
ATOM  22695  C13 MOL   325      25.308  23.638  10.677  1.00  0.00            
ATOM  22696  C14 MOL   325      26.626  23.418  11.179  1.00  0.00            
ATOM  22697  C15 MOL   325      27.636  23.195  10.221  1.00  0.00            
ATOM  22698  C16 MOL   325       28.92  22.983  10.628  1.00  0.00            
ATOM  22699  N2  MOL   325      29.989  22.985   9.776  1.00  0.00            
ATOM  22700  C17 MOL   325      26.851  23.226  12.552  1.00  0.00            
ATOM  22701  C18 MOL   325      29.192  22.926  11.998  1.00  0.00            
ATOM  22702  C19 MOL   325      30.509  22.784  12.516  1.00  0.00            
ATOM  22703  C20 MOL   325      30.804   22.81  13.853  1.00  0.00            
ATOM  22704  N3  MOL   325      25.834  23.239   13.42  1.00  0.00            
ATOM  22705  C21 MOL   325      26.144  23.316  14.808  1.00  0.00            
ATOM  22706  C22 MOL   325      28.165  23.046  12.946  1.00  0.00            
ATOM  22707  C23 MOL   325      28.446  23.069  14.296  1.00  0.00            
ATOM  22708  C24 MOL   325      29.749  22.962  14.797  1.00  0.00            
ATOM  22709  C25 MOL   325      27.469  23.175  15.251  1.00  0.00            
ATOM  22710  C26 MOL   325      30.048  22.979  16.311  1.00  0.00            
ATOM  22711  C27 MOL   325      27.742  23.103  16.726  1.00  0.00            
ATOM  22712  N4  MOL   325      29.019  23.029  17.128  1.00  0.00            
ATOM  22713  C28 MOL   325      29.313  22.902   18.61  1.00  0.00            
ATOM  22714  C29 MOL   325      28.624  21.661  19.211  1.00  0.00            
ATOM  22715  C30 MOL   325      28.913  24.174  19.384  1.00  0.00            
ATOM  22716  C31 MOL   325       29.29  24.024  20.897  1.00  0.00            
ATOM  22717  C32 MOL   325      28.966   21.56  20.691  1.00  0.00            
ATOM  22718  C33 MOL   325      28.686  22.812   21.52  1.00  0.00            
ATOM  22719  C34 MOL   325      26.979  23.373   1.669  1.00  0.00            
ATOM  22720  O2  MOL   325      29.026   22.88   5.686  1.00  0.00            
ATOM  22721  O3  MOL   325      24.657  23.665   6.484  1.00  0.00            
ATOM  22722  O4  MOL   325      31.224  22.837  16.628  1.00  0.00            
ATOM  22723  H1  MOL   325      26.437  21.341   1.689  1.00  0.00            
ATOM  22724  H2  MOL   325      25.197  22.499   2.115  1.00  0.00            
ATOM  22725  H3  MOL   325       28.04  23.198   1.655  1.00  0.00            
ATOM  22726  H4  MOL   325      27.812  21.681   3.888  1.00  0.00            
ATOM  22727  H5  MOL   325      26.659  23.497   0.653  1.00  0.00            
ATOM  22728  H6  MOL   325      26.174  21.319   4.244  1.00  0.00            
ATOM  22729  H7  MOL   325      25.509  23.669   4.364  1.00  0.00            
ATOM  22730  H8  MOL   325      25.818  25.022   2.256  1.00  0.00            
ATOM  22731  H9  MOL   325      28.348  24.506    3.97  1.00  0.00            
ATOM  22732  H10 MOL   325      27.338  25.455   1.935  1.00  0.00            
ATOM  22733  H11 MOL   325      26.973  25.433   4.462  1.00  0.00            
ATOM  22734  H12 MOL   325      30.492  23.026   7.834  1.00  0.00            
ATOM  22735  H13 MOL   325      24.034  23.773   9.028  1.00  0.00            
ATOM  22736  H14 MOL   325      24.396  23.705  11.277  1.00  0.00            
ATOM  22737  H15 MOL   325      31.308  22.645  11.823  1.00  0.00            
ATOM  22738  H16 MOL   325      31.824  22.509  14.228  1.00  0.00            
ATOM  22739  H17 MOL   325      25.193  23.494  15.456  1.00  0.00            
ATOM  22740  H18 MOL   325      28.928  20.799  18.623  1.00  0.00            
ATOM  22741  H19 MOL   325      30.364  22.825  18.742  1.00  0.00            
ATOM  22742  H20 MOL   325      27.484  21.642  19.156  1.00  0.00            
ATOM  22743  H21 MOL   325      29.223  25.129  18.913  1.00  0.00            
ATOM  22744  H22 MOL   325      27.842    24.2  19.402  1.00  0.00            
ATOM  22745  H23 MOL   325      30.009  21.336   20.68  1.00  0.00            
ATOM  22746  H24 MOL   325      28.419   20.69  21.095  1.00  0.00            
ATOM  22747  H25 MOL   325      30.331  23.967  21.025  1.00  0.00            
ATOM  22748  H26 MOL   325      27.584  22.796  21.494  1.00  0.00            
ATOM  22749  H27 MOL   325      29.015  24.958  21.413  1.00  0.00            
ATOM  22750  H28 MOL   325      28.986  22.611  22.503  1.00  0.00            
ATOM  22751  O1  MOL   326       22.03  19.827  17.105  1.00  0.00            
ATOM  22752  C1  MOL   326      22.141  18.606   2.144  1.00  0.00            
ATOM  22753  C2  MOL   326      22.468  18.605   3.656  1.00  0.00            
ATOM  22754  C3  MOL   326      22.225  19.983   4.314  1.00  0.00            
ATOM  22755  C4  MOL   326      23.008  21.106   3.557  1.00  0.00            
ATOM  22756  C5  MOL   326       22.41  21.247   2.114  1.00  0.00            
ATOM  22757  N1  MOL   326      22.422  19.745   5.767  1.00  0.00            
ATOM  22758  C6  MOL   326      21.296  19.694   6.561  1.00  0.00            
ATOM  22759  C7  MOL   326      21.571  19.591   8.015  1.00  0.00            
ATOM  22760  C8  MOL   326      23.656  19.785   6.238  1.00  0.00            
ATOM  22761  C9  MOL   326      23.922  19.868   7.683  1.00  0.00            
ATOM  22762  C10 MOL   326      20.465  19.432   8.849  1.00  0.00            
ATOM  22763  C11 MOL   326      22.886  19.751   8.532  1.00  0.00            
ATOM  22764  C12 MOL   326      25.192  19.933   8.201  1.00  0.00            
ATOM  22765  C13 MOL   326      20.708  19.573  10.218  1.00  0.00            
ATOM  22766  C14 MOL   326        22.0  19.734  10.776  1.00  0.00            
ATOM  22767  C15 MOL   326      23.118  19.784   9.898  1.00  0.00            
ATOM  22768  C16 MOL   326      24.445  19.886  10.386  1.00  0.00            
ATOM  22769  N2  MOL   326      25.445   19.92   9.503  1.00  0.00            
ATOM  22770  C17 MOL   326      22.228  19.715  12.154  1.00  0.00            
ATOM  22771  C18 MOL   326      24.628  19.881  11.747  1.00  0.00            
ATOM  22772  C19 MOL   326      25.906  20.017  12.288  1.00  0.00            
ATOM  22773  C20 MOL   326      26.167  19.899    13.6  1.00  0.00            
ATOM  22774  N3  MOL   326      21.209  19.732  12.981  1.00  0.00            
ATOM  22775  C21 MOL   326      21.487  19.754   14.32  1.00  0.00            
ATOM  22776  C22 MOL   326      23.536  19.721   12.61  1.00  0.00            
ATOM  22777  C23 MOL   326      23.807  19.746   14.02  1.00  0.00            
ATOM  22778  C24 MOL   326        25.1  19.868  14.496  1.00  0.00            
ATOM  22779  C25 MOL   326      22.769  19.688  14.901  1.00  0.00            
ATOM  22780  C26 MOL   326      25.346  19.909  15.979  1.00  0.00            
ATOM  22781  C27 MOL   326      22.987  19.837  16.372  1.00  0.00            
ATOM  22782  N4  MOL   326      24.265  19.868  16.885  1.00  0.00            
ATOM  22783  C28 MOL   326      24.492  19.819    18.4  1.00  0.00            
ATOM  22784  C29 MOL   326      24.008  18.526  19.104  1.00  0.00            
ATOM  22785  C30 MOL   326      24.046  21.115  19.124  1.00  0.00            
ATOM  22786  C31 MOL   326      24.338  21.136   20.66  1.00  0.00            
ATOM  22787  C32 MOL   326      24.452   18.59  20.579  1.00  0.00            
ATOM  22788  C33 MOL   326      23.908  19.768  21.278  1.00  0.00            
ATOM  22789  C34 MOL   326      22.753   19.89   1.419  1.00  0.00            
ATOM  22790  O2  MOL   326      24.644  19.733   5.502  1.00  0.00            
ATOM  22791  O3  MOL   326      20.172  19.698   6.109  1.00  0.00            
ATOM  22792  O4  MOL   326      26.468  20.046  16.443  1.00  0.00            
ATOM  22793  H1  MOL   326      22.483  17.642    1.59  1.00  0.00            
ATOM  22794  H2  MOL   326       21.04  18.657   2.048  1.00  0.00            
ATOM  22795  H3  MOL   326      23.808  19.802    1.39  1.00  0.00            
ATOM  22796  H4  MOL   326      23.514  18.386   3.756  1.00  0.00            
ATOM  22797  H5  MOL   326      22.522  19.897   0.391  1.00  0.00            
ATOM  22798  H6  MOL   326       21.91  17.799   4.138  1.00  0.00            
ATOM  22799  H7  MOL   326      21.161  20.152    4.15  1.00  0.00            
ATOM  22800  H8  MOL   326      21.372  21.523   2.184  1.00  0.00            
ATOM  22801  H9  MOL   326       23.99  20.866   3.548  1.00  0.00            
ATOM  22802  H10 MOL   326      22.797  22.004   1.401  1.00  0.00            
ATOM  22803  H11 MOL   326      22.832  21.951    4.16  1.00  0.00            
ATOM  22804  H12 MOL   326      26.096  19.922   7.648  1.00  0.00            
ATOM  22805  H13 MOL   326      19.515  19.157   8.445  1.00  0.00            
ATOM  22806  H14 MOL   326      19.823  19.391  10.815  1.00  0.00            
ATOM  22807  H15 MOL   326      26.699  20.272  11.656  1.00  0.00            
ATOM  22808  H16 MOL   326      27.197  19.841  14.014  1.00  0.00            
ATOM  22809  H17 MOL   326      20.589   19.69  14.985  1.00  0.00            
ATOM  22810  H18 MOL   326      24.582  17.634  18.665  1.00  0.00            
ATOM  22811  H19 MOL   326      25.564  19.723  18.496  1.00  0.00            
ATOM  22812  H20 MOL   326      22.979  18.371  19.049  1.00  0.00            
ATOM  22813  H21 MOL   326      24.479  21.947  18.634  1.00  0.00            
ATOM  22814  H22 MOL   326      22.978  21.232  18.993  1.00  0.00            
ATOM  22815  H23 MOL   326      25.543  18.602  20.626  1.00  0.00            
ATOM  22816  H24 MOL   326      24.192  17.665   21.21  1.00  0.00            
ATOM  22817  H25 MOL   326       25.43  21.417  20.938  1.00  0.00            
ATOM  22818  H26 MOL   326      22.808  19.711  21.286  1.00  0.00            
ATOM  22819  H27 MOL   326      23.665  21.795  21.256  1.00  0.00            
ATOM  22820  H28 MOL   326       24.23  19.848  22.314  1.00  0.00            
ATOM  23521  O1  MOL   337       26.32  30.324  17.421  1.00  0.00            
ATOM  23522  C1  MOL   337      26.286  29.153   2.187  1.00  0.00            
ATOM  23523  C2  MOL   337      26.639  28.952   3.651  1.00  0.00            
ATOM  23524  C3  MOL   337      26.313  30.203   4.492  1.00  0.00            
ATOM  23525  C4  MOL   337      26.912   31.52   3.849  1.00  0.00            
ATOM  23526  C5  MOL   337      26.563  31.649   2.336  1.00  0.00            
ATOM  23527  N1  MOL   337      26.582  30.126   5.967  1.00  0.00            
ATOM  23528  C6  MOL   337      25.564  30.334   6.792  1.00  0.00            
ATOM  23529  C7  MOL   337      25.887  30.361   8.261  1.00  0.00            
ATOM  23530  C8  MOL   337      27.863  29.909   6.446  1.00  0.00            
ATOM  23531  C9  MOL   337      28.128  29.905   7.932  1.00  0.00            
ATOM  23532  C10 MOL   337      24.851  30.522   9.151  1.00  0.00            
ATOM  23533  C11 MOL   337      27.134  30.159   8.832  1.00  0.00            
ATOM  23534  C12 MOL   337       29.43  29.714   8.475  1.00  0.00            
ATOM  23535  C13 MOL   337      25.056  30.619  10.555  1.00  0.00            
ATOM  23536  C14 MOL   337      26.317  30.296  11.122  1.00  0.00            
ATOM  23537  C15 MOL   337      27.375  30.113  10.202  1.00  0.00            
ATOM  23538  C16 MOL   337      28.681  29.929  10.642  1.00  0.00            
ATOM  23539  N2  MOL   337      29.711  29.743   9.774  1.00  0.00            
ATOM  23540  C17 MOL   337      26.537  30.156   12.47  1.00  0.00            
ATOM  23541  C18 MOL   337      28.939  30.002  11.994  1.00  0.00            
ATOM  23542  C19 MOL   337      30.202  29.898  12.521  1.00  0.00            
ATOM  23543  C20 MOL   337      30.456  29.803  13.901  1.00  0.00            
ATOM  23544  N3  MOL   337      25.558  30.409  13.351  1.00  0.00            
ATOM  23545  C21 MOL   337      25.781  30.419  14.675  1.00  0.00            
ATOM  23546  C22 MOL   337      27.835  30.056  12.944  1.00  0.00            
ATOM  23547  C23 MOL   337       28.11  30.022  14.318  1.00  0.00            
ATOM  23548  C24 MOL   337      29.404  29.905  14.788  1.00  0.00            
ATOM  23549  C25 MOL   337      27.054  30.264  15.187  1.00  0.00            
ATOM  23550  C26 MOL   337      29.666  30.004  16.268  1.00  0.00            
ATOM  23551  C27 MOL   337      27.285  30.272  16.667  1.00  0.00            
ATOM  23552  N4  MOL   337      28.566  30.141  17.142  1.00  0.00            
ATOM  23553  C28 MOL   337      28.836  29.847  18.596  1.00  0.00            
ATOM  23554  C29 MOL   337      28.154  28.528  19.054  1.00  0.00            
ATOM  23555  C30 MOL   337      28.484  31.074  19.501  1.00  0.00            
ATOM  23556  C31 MOL   337      28.738  30.726  20.992  1.00  0.00            
ATOM  23557  C32 MOL   337      28.486  28.245   20.53  1.00  0.00            
ATOM  23558  C33 MOL   337      28.097  29.381  21.472  1.00  0.00            
ATOM  23559  C34 MOL   337      27.064  30.351   1.619  1.00  0.00            
ATOM  23560  O2  MOL   337      28.795  29.713   5.705  1.00  0.00            
ATOM  23561  O3  MOL   337      24.461  30.557    6.37  1.00  0.00            
ATOM  23562  O4  MOL   337      30.787   29.81  16.781  1.00  0.00            
ATOM  23563  H1  MOL   337      26.508  28.233    1.61  1.00  0.00            
ATOM  23564  H2  MOL   337      25.196  29.212   2.159  1.00  0.00            
ATOM  23565  H3  MOL   337      28.163   30.17   1.736  1.00  0.00            
ATOM  23566  H4  MOL   337      27.775  28.798   3.591  1.00  0.00            
ATOM  23567  H5  MOL   337      26.794  30.531   0.558  1.00  0.00            
ATOM  23568  H6  MOL   337      26.191  28.133   4.145  1.00  0.00            
ATOM  23569  H7  MOL   337      25.247  30.544   4.311  1.00  0.00            
ATOM  23570  H8  MOL   337      25.483  31.781   2.204  1.00  0.00            
ATOM  23571  H9  MOL   337      27.954  31.725   4.032  1.00  0.00            
ATOM  23572  H10 MOL   337      27.177  32.341   1.844  1.00  0.00            
ATOM  23573  H11 MOL   337      26.411  32.386   4.364  1.00  0.00            
ATOM  23574  H12 MOL   337       30.24  29.456   7.771  1.00  0.00            
ATOM  23575  H13 MOL   337      23.859  30.754    8.75  1.00  0.00            
ATOM  23576  H14 MOL   337      24.197  30.905  11.195  1.00  0.00            
ATOM  23577  H15 MOL   337      31.024  29.815  11.914  1.00  0.00            
ATOM  23578  H16 MOL   337      31.533  29.775  14.215  1.00  0.00            
ATOM  23579  H17 MOL   337      24.917   30.71  15.232  1.00  0.00            
ATOM  23580  H18 MOL   337      28.502  27.645  18.468  1.00  0.00            
ATOM  23581  H19 MOL   337      29.941  29.729  18.789  1.00  0.00            
ATOM  23582  H20 MOL   337      27.067  28.552  18.862  1.00  0.00            
ATOM  23583  H21 MOL   337      29.172  31.851  19.252  1.00  0.00            
ATOM  23584  H22 MOL   337      27.538  31.564  19.393  1.00  0.00            
ATOM  23585  H23 MOL   337       29.58  28.041   20.58  1.00  0.00            
ATOM  23586  H24 MOL   337      27.996  27.336  20.856  1.00  0.00            
ATOM  23587  H25 MOL   337      29.833  30.641  21.101  1.00  0.00            
ATOM  23588  H26 MOL   337      26.972  29.651  21.408  1.00  0.00            
ATOM  23589  H27 MOL   337      28.542  31.558  21.729  1.00  0.00            
ATOM  23590  H28 MOL   337       28.42  29.223  22.501  1.00  0.00            
ATOM  23591  O1  MOL   338      22.261  26.584  17.346  1.00  0.00            
ATOM  23592  C1  MOL   338       22.29  25.539   2.285  1.00  0.00            
ATOM  23593  C2  MOL   338      22.677  25.357   3.779  1.00  0.00            
ATOM  23594  C3  MOL   338      22.188  26.579   4.581  1.00  0.00            
ATOM  23595  C4  MOL   338      22.695  27.956   3.954  1.00  0.00            
ATOM  23596  C5  MOL   338      22.363   28.07    2.48  1.00  0.00            
ATOM  23597  N1  MOL   338       22.56   26.52   6.004  1.00  0.00            
ATOM  23598  C6  MOL   338      21.548  26.321   6.841  1.00  0.00            
ATOM  23599  C7  MOL   338      21.727  26.398   8.338  1.00  0.00            
ATOM  23600  C8  MOL   338      23.841  26.703    6.43  1.00  0.00            
ATOM  23601  C9  MOL   338      24.007  26.851   7.917  1.00  0.00            
ATOM  23602  C10 MOL   338      20.667  26.307   9.277  1.00  0.00            
ATOM  23603  C11 MOL   338      22.997  26.659   8.815  1.00  0.00            
ATOM  23604  C12 MOL   338      25.284  27.099   8.472  1.00  0.00            
ATOM  23605  C13 MOL   338      20.924  26.332  10.624  1.00  0.00            
ATOM  23606  C14 MOL   338      22.238   26.56  11.073  1.00  0.00            
ATOM  23607  C15 MOL   338      23.303  26.757  10.172  1.00  0.00            
ATOM  23608  C16 MOL   338      24.579  26.937  10.568  1.00  0.00            
ATOM  23609  N2  MOL   338      25.589  27.057   9.732  1.00  0.00            
ATOM  23610  C17 MOL   338      22.491  26.379  12.432  1.00  0.00            
ATOM  23611  C18 MOL   338      24.851  26.827  11.963  1.00  0.00            
ATOM  23612  C19 MOL   338      26.142  26.945  12.473  1.00  0.00            
ATOM  23613  C20 MOL   338      26.461  26.928  13.822  1.00  0.00            
ATOM  23614  N3  MOL   338      21.512  26.096  13.328  1.00  0.00            
ATOM  23615  C21 MOL   338      21.822  26.053  14.688  1.00  0.00            
ATOM  23616  C22 MOL   338      23.781  26.495  12.833  1.00  0.00            
ATOM  23617  C23 MOL   338      24.074   26.48  14.216  1.00  0.00            
ATOM  23618  C24 MOL   338      25.363  26.682  14.749  1.00  0.00            
ATOM  23619  C25 MOL   338      23.088  26.302  15.107  1.00  0.00            
ATOM  23620  C26 MOL   338      25.576  26.585  16.231  1.00  0.00            
ATOM  23621  C27 MOL   338      23.225  26.465  16.629  1.00  0.00            
ATOM  23622  N4  MOL   338      24.506  26.522  17.098  1.00  0.00            
ATOM  23623  C28 MOL   338      24.752  26.319    18.5  1.00  0.00            
ATOM  23624  C29 MOL   338      24.173   25.02  19.051  1.00  0.00            
ATOM  23625  C30 MOL   338      24.379   27.61  19.251  1.00  0.00            
ATOM  23626  C31 MOL   338      24.809  27.628  20.693  1.00  0.00            
ATOM  23627  C32 MOL   338       24.57  25.062  20.553  1.00  0.00            
ATOM  23628  C33 MOL   338      24.255  26.346  21.373  1.00  0.00            
ATOM  23629  C34 MOL   338      22.861  26.792   1.725  1.00  0.00            
ATOM  23630  O2  MOL   338      24.842   26.68   5.794  1.00  0.00            
ATOM  23631  O3  MOL   338      20.413  26.108   6.452  1.00  0.00            
ATOM  23632  O4  MOL   338      26.699  26.538  16.632  1.00  0.00            
ATOM  23633  H1  MOL   338      22.801  24.694   1.765  1.00  0.00            
ATOM  23634  H2  MOL   338      21.192  25.537   2.118  1.00  0.00            
ATOM  23635  H3  MOL   338      23.964  26.696   1.686  1.00  0.00            
ATOM  23636  H4  MOL   338      23.796  25.394   3.761  1.00  0.00            
ATOM  23637  H5  MOL   338      22.595  26.785   0.622  1.00  0.00            
ATOM  23638  H6  MOL   338      22.387  24.337   4.167  1.00  0.00            
ATOM  23639  H7  MOL   338      21.171  26.586   4.441  1.00  0.00            
ATOM  23640  H8  MOL   338      21.286  28.049   2.408  1.00  0.00            
ATOM  23641  H9  MOL   338      23.765   28.06    4.19  1.00  0.00            
ATOM  23642  H10 MOL   338      22.814  28.953   1.992  1.00  0.00            
ATOM  23643  H11 MOL   338      22.213  28.775   4.491  1.00  0.00            
ATOM  23644  H12 MOL   338      26.104  27.332   7.758  1.00  0.00            
ATOM  23645  H13 MOL   338      19.678  26.008   8.946  1.00  0.00            
ATOM  23646  H14 MOL   338      20.122   26.11  11.329  1.00  0.00            
ATOM  23647  H15 MOL   338      27.014  27.122  11.811  1.00  0.00            
ATOM  23648  H16 MOL   338       27.53  26.929  14.028  1.00  0.00            
ATOM  23649  H17 MOL   338       21.05  25.814  15.411  1.00  0.00            
ATOM  23650  H18 MOL   338      24.619  24.215  18.556  1.00  0.00            
ATOM  23651  H19 MOL   338      25.759  26.103  18.724  1.00  0.00            
ATOM  23652  H20 MOL   338      23.097  24.828   18.91  1.00  0.00            
ATOM  23653  H21 MOL   338      24.757  28.441  18.739  1.00  0.00            
ATOM  23654  H22 MOL   338       23.27  27.689   19.21  1.00  0.00            
ATOM  23655  H23 MOL   338       25.61  24.946  20.626  1.00  0.00            
ATOM  23656  H24 MOL   338      23.932  24.303  21.034  1.00  0.00            
ATOM  23657  H25 MOL   338      25.954  27.673  20.676  1.00  0.00            
ATOM  23658  H26 MOL   338      23.198  26.367  21.557  1.00  0.00            
ATOM  23659  H27 MOL   338      24.396  28.494  21.111  1.00  0.00            
ATOM  23660  H28 MOL   338      24.693   26.25  22.373  1.00  0.00            
ATOM  24361  O1  MOL   349      26.776   36.61   17.58  1.00  0.00            
ATOM  24362  C1  MOL   349      26.721  36.106   2.237  1.00  0.00            
ATOM  24363  C2  MOL   349      27.032  35.879   3.741  1.00  0.00            
ATOM  24364  C3  MOL   349      26.788  37.112    4.62  1.00  0.00            
ATOM  24365  C4  MOL   349      27.467    38.4   4.056  1.00  0.00            
ATOM  24366  C5  MOL   349      27.006  38.603   2.587  1.00  0.00            
ATOM  24367  N1  MOL   349      26.935   36.93   6.113  1.00  0.00            
ATOM  24368  C6  MOL   349      25.875  36.926   6.938  1.00  0.00            
ATOM  24369  C7  MOL   349      26.163  37.024   8.439  1.00  0.00            
ATOM  24370  C8  MOL   349      28.237   36.76   6.541  1.00  0.00            
ATOM  24371  C9  MOL   349      28.461  36.709   7.997  1.00  0.00            
ATOM  24372  C10 MOL   349      25.125   37.12   9.342  1.00  0.00            
ATOM  24373  C11 MOL   349      27.441  36.876   8.914  1.00  0.00            
ATOM  24374  C12 MOL   349      29.754  36.391   8.505  1.00  0.00            
ATOM  24375  C13 MOL   349      25.336  36.981  10.716  1.00  0.00            
ATOM  24376  C14 MOL   349      26.628  36.833  11.269  1.00  0.00            
ATOM  24377  C15 MOL   349      27.699  36.735  10.331  1.00  0.00            
ATOM  24378  C16 MOL   349      29.055  36.612  10.754  1.00  0.00            
ATOM  24379  N2  MOL   349      30.026  36.365   9.852  1.00  0.00            
ATOM  24380  C17 MOL   349      26.862  36.812   12.63  1.00  0.00            
ATOM  24381  C18 MOL   349      29.293  36.511  12.127  1.00  0.00            
ATOM  24382  C19 MOL   349      30.597  36.416  12.651  1.00  0.00            
ATOM  24383  C20 MOL   349      30.831  36.325  14.018  1.00  0.00            
ATOM  24384  N3  MOL   349      25.798  36.937  13.493  1.00  0.00            
ATOM  24385  C21 MOL   349      26.104  37.039  14.841  1.00  0.00            
ATOM  24386  C22 MOL   349       28.24  36.676  13.027  1.00  0.00            
ATOM  24387  C23 MOL   349      28.491  36.695   14.43  1.00  0.00            
ATOM  24388  C24 MOL   349      29.789  36.486  14.916  1.00  0.00            
ATOM  24389  C25 MOL   349      27.437  36.851  15.337  1.00  0.00            
ATOM  24390  C26 MOL   349      30.073  36.534  16.351  1.00  0.00            
ATOM  24391  C27 MOL   349      27.733  36.706  16.818  1.00  0.00            
ATOM  24392  N4  MOL   349      29.014  36.439  17.187  1.00  0.00            
ATOM  24393  C28 MOL   349      29.253  36.016  18.577  1.00  0.00            
ATOM  24394  C29 MOL   349      28.515  34.789  19.035  1.00  0.00            
ATOM  24395  C30 MOL   349      28.995  37.194   19.62  1.00  0.00            
ATOM  24396  C31 MOL   349      29.354  36.727  21.074  1.00  0.00            
ATOM  24397  C32 MOL   349      28.947  34.376   20.46  1.00  0.00            
ATOM  24398  C33 MOL   349      28.625   35.43  21.489  1.00  0.00            
ATOM  24399  C34 MOL   349      27.367  37.395   1.696  1.00  0.00            
ATOM  24400  O2  MOL   349      29.243  36.626   5.811  1.00  0.00            
ATOM  24401  O3  MOL   349      24.741  36.855   6.591  1.00  0.00            
ATOM  24402  O4  MOL   349      31.251  36.557  16.732  1.00  0.00            
ATOM  24403  H1  MOL   349      27.061  35.242    1.62  1.00  0.00            
ATOM  24404  H2  MOL   349      25.639  36.266   2.185  1.00  0.00            
ATOM  24405  H3  MOL   349      28.421  37.391   1.673  1.00  0.00            
ATOM  24406  H4  MOL   349      28.091  35.555   3.876  1.00  0.00            
ATOM  24407  H5  MOL   349      26.944  37.512   0.661  1.00  0.00            
ATOM  24408  H6  MOL   349      26.317   35.11    4.09  1.00  0.00            
ATOM  24409  H7  MOL   349      25.683  37.269   4.567  1.00  0.00            
ATOM  24410  H8  MOL   349      25.944  38.863   2.557  1.00  0.00            
ATOM  24411  H9  MOL   349      28.484  38.277   3.968  1.00  0.00            
ATOM  24412  H10 MOL   349      27.612  39.463   2.209  1.00  0.00            
ATOM  24413  H11 MOL   349      27.263  39.238   4.589  1.00  0.00            
ATOM  24414  H12 MOL   349      30.686  36.291   7.915  1.00  0.00            
ATOM  24415  H13 MOL   349      24.165  37.348   8.968  1.00  0.00            
ATOM  24416  H14 MOL   349      24.385  37.166  11.322  1.00  0.00            
ATOM  24417  H15 MOL   349      31.437   36.22  11.948  1.00  0.00            
ATOM  24418  H16 MOL   349      31.844  36.108  14.364  1.00  0.00            
ATOM  24419  H17 MOL   349      25.235  37.255  15.583  1.00  0.00            
ATOM  24420  H18 MOL   349      28.668  33.931  18.373  1.00  0.00            
ATOM  24421  H19 MOL   349      30.326  35.728  18.671  1.00  0.00            
ATOM  24422  H20 MOL   349      27.422  34.966  19.004  1.00  0.00            
ATOM  24423  H21 MOL   349        29.7  38.091  19.498  1.00  0.00            
ATOM  24424  H22 MOL   349      27.933  37.573  19.661  1.00  0.00            
ATOM  24425  H23 MOL   349      30.001   34.01   20.48  1.00  0.00            
ATOM  24426  H24 MOL   349      28.331   33.54  20.728  1.00  0.00            
ATOM  24427  H25 MOL   349      30.428    36.6  21.153  1.00  0.00            
ATOM  24428  H26 MOL   349       27.57  35.634  21.396  1.00  0.00            
ATOM  24429  H27 MOL   349      29.032  37.539  21.744  1.00  0.00            
ATOM  24430  H28 MOL   349      28.922  35.084   22.53  1.00  0.00            
ATOM  24431  O1  MOL   350      22.319  33.152  17.247  1.00  0.00            
ATOM  24432  C1  MOL   350      22.438  32.129    2.37  1.00  0.00            
ATOM  24433  C2  MOL   350       22.99  32.129   3.808  1.00  0.00            
ATOM  24434  C3  MOL   350      22.488  33.483   4.403  1.00  0.00            
ATOM  24435  C4  MOL   350      23.047   34.67   3.569  1.00  0.00            
ATOM  24436  C5  MOL   350      22.533  34.571   2.039  1.00  0.00            
ATOM  24437  N1  MOL   350      22.709  33.557   5.879  1.00  0.00            
ATOM  24438  C6  MOL   350      21.676  33.298   6.684  1.00  0.00            
ATOM  24439  C7  MOL   350      21.907  33.322   8.153  1.00  0.00            
ATOM  24440  C8  MOL   350      23.927  33.832   6.353  1.00  0.00            
ATOM  24441  C9  MOL   350      24.181    33.8   7.839  1.00  0.00            
ATOM  24442  C10 MOL   350      20.925  33.056   9.058  1.00  0.00            
ATOM  24443  C11 MOL   350       23.14  33.587   8.677  1.00  0.00            
ATOM  24444  C12 MOL   350      25.461  33.879   8.295  1.00  0.00            
ATOM  24445  C13 MOL   350      21.123  33.065  10.419  1.00  0.00            
ATOM  24446  C14 MOL   350      22.364  33.272  10.974  1.00  0.00            
ATOM  24447  C15 MOL   350      23.415  33.516  10.077  1.00  0.00            
ATOM  24448  C16 MOL   350      24.727  33.703  10.545  1.00  0.00            
ATOM  24449  N2  MOL   350      25.752  33.871   9.604  1.00  0.00            
ATOM  24450  C17 MOL   350      22.596  33.208  12.359  1.00  0.00            
ATOM  24451  C18 MOL   350      24.945  33.624  11.926  1.00  0.00            
ATOM  24452  C19 MOL   350      26.179  33.794  12.467  1.00  0.00            
ATOM  24453  C20 MOL   350      26.431  33.677  13.855  1.00  0.00            
ATOM  24454  N3  MOL   350      21.567  32.924  13.194  1.00  0.00            
ATOM  24455  C21 MOL   350      21.805  32.903  14.497  1.00  0.00            
ATOM  24456  C22 MOL   350      23.894  33.351  12.831  1.00  0.00            
ATOM  24457  C23 MOL   350      24.095  33.265  14.217  1.00  0.00            
ATOM  24458  C24 MOL   350        25.4  33.445  14.758  1.00  0.00            
ATOM  24459  C25 MOL   350      23.059  33.091  15.079  1.00  0.00            
ATOM  24460  C26 MOL   350      25.587  33.461  16.284  1.00  0.00            
ATOM  24461  C27 MOL   350      23.278  33.116  16.581  1.00  0.00            
ATOM  24462  N4  MOL   350      24.487  33.256  17.081  1.00  0.00            
ATOM  24463  C28 MOL   350      24.729   33.13  18.539  1.00  0.00            
ATOM  24464  C29 MOL   350      24.087  31.914  19.172  1.00  0.00            
ATOM  24465  C30 MOL   350      24.281  34.344    19.3  1.00  0.00            
ATOM  24466  C31 MOL   350      24.791  34.251  20.768  1.00  0.00            
ATOM  24467  C32 MOL   350      24.544  31.777  20.666  1.00  0.00            
ATOM  24468  C33 MOL   350      24.178  33.067  21.484  1.00  0.00            
ATOM  24469  C34 MOL   350      22.935   33.24   1.426  1.00  0.00            
ATOM  24470  O2  MOL   350      24.922  34.006   5.645  1.00  0.00            
ATOM  24471  O3  MOL   350      20.565  33.017   6.238  1.00  0.00            
ATOM  24472  O4  MOL   350      26.722   33.73  16.703  1.00  0.00            
ATOM  24473  H1  MOL   350      22.721  31.162   1.989  1.00  0.00            
ATOM  24474  H2  MOL   350      21.367  32.188   2.499  1.00  0.00            
ATOM  24475  H3  MOL   350      23.977  33.122   1.104  1.00  0.00            
ATOM  24476  H4  MOL   350      24.056  32.141   3.972  1.00  0.00            
ATOM  24477  H5  MOL   350      22.361  33.107   0.509  1.00  0.00            
ATOM  24478  H6  MOL   350      22.512  31.336   4.386  1.00  0.00            
ATOM  24479  H7  MOL   350      21.423  33.596   4.194  1.00  0.00            
ATOM  24480  H8  MOL   350      21.475  34.654   1.917  1.00  0.00            
ATOM  24481  H9  MOL   350      24.139  34.562   3.414  1.00  0.00            
ATOM  24482  H10 MOL   350      22.965   35.46   1.542  1.00  0.00            
ATOM  24483  H11 MOL   350      22.715  35.681   3.999  1.00  0.00            
ATOM  24484  H12 MOL   350      26.306  33.886   7.641  1.00  0.00            
ATOM  24485  H13 MOL   350      19.945  32.812   8.813  1.00  0.00            
ATOM  24486  H14 MOL   350      20.216  32.813  10.943  1.00  0.00            
ATOM  24487  H15 MOL   350      26.989  34.062  11.815  1.00  0.00            
ATOM  24488  H16 MOL   350       27.52  33.714  14.077  1.00  0.00            
ATOM  24489  H17 MOL   350      20.907  32.699  15.204  1.00  0.00            
ATOM  24490  H18 MOL   350      24.349  31.002  18.651  1.00  0.00            
ATOM  24491  H19 MOL   350      25.811   33.05  18.762  1.00  0.00            
ATOM  24492  H20 MOL   350      22.985  31.861  19.145  1.00  0.00            
ATOM  24493  H21 MOL   350      24.491  35.347  18.785  1.00  0.00            
ATOM  24494  H22 MOL   350       23.18  34.394  19.362  1.00  0.00            
ATOM  24495  H23 MOL   350        25.6  31.503  20.722  1.00  0.00            
ATOM  24496  H24 MOL   350      23.924  30.936  21.144  1.00  0.00            
ATOM  24497  H25 MOL   350       25.87  34.197   20.77  1.00  0.00            
ATOM  24498  H26 MOL   350      23.135  33.137  21.516  1.00  0.00            
ATOM  24499  H27 MOL   350      24.476  35.219  21.239  1.00  0.00            
ATOM  24500  H28 MOL   350      24.492  32.911  22.523  1.00  0.00            
ATOM  25201  O1  MOL   361       26.81  43.355  17.562  1.00  0.00            
ATOM  25202  C1  MOL   361      26.611  42.681   2.457  1.00  0.00            
ATOM  25203  C2  MOL   361      26.925  42.408   3.945  1.00  0.00            
ATOM  25204  C3  MOL   361      26.606  43.668   4.769  1.00  0.00            
ATOM  25205  C4  MOL   361      27.263  44.923   4.136  1.00  0.00            
ATOM  25206  C5  MOL   361      26.906  45.175   2.691  1.00  0.00            
ATOM  25207  N1  MOL   361      26.826  43.593   6.264  1.00  0.00            
ATOM  25208  C6  MOL   361      25.784  43.607   7.082  1.00  0.00            
ATOM  25209  C7  MOL   361      26.136  43.557   8.576  1.00  0.00            
ATOM  25210  C8  MOL   361       28.11  43.494    6.68  1.00  0.00            
ATOM  25211  C9  MOL   361      28.461  43.469   8.136  1.00  0.00            
ATOM  25212  C10 MOL   361      25.083   43.56   9.442  1.00  0.00            
ATOM  25213  C11 MOL   361      27.425  43.533   9.018  1.00  0.00            
ATOM  25214  C12 MOL   361      29.765  43.442    8.57  1.00  0.00            
ATOM  25215  C13 MOL   361      25.341  43.547  10.802  1.00  0.00            
ATOM  25216  C14 MOL   361      26.655  43.474  11.313  1.00  0.00            
ATOM  25217  C15 MOL   361      27.705   43.46  10.399  1.00  0.00            
ATOM  25218  C16 MOL   361      29.019  43.344  10.776  1.00  0.00            
ATOM  25219  N2  MOL   361      30.021  43.396   9.904  1.00  0.00            
ATOM  25220  C17 MOL   361      26.907  43.411  12.695  1.00  0.00            
ATOM  25221  C18 MOL   361      29.302  43.237  12.132  1.00  0.00            
ATOM  25222  C19 MOL   361      30.625    43.2  12.633  1.00  0.00            
ATOM  25223  C20 MOL   361       30.87  43.014  14.046  1.00  0.00            
ATOM  25224  N3  MOL   361      25.897  43.525  13.511  1.00  0.00            
ATOM  25225  C21 MOL   361      26.189  43.457  14.833  1.00  0.00            
ATOM  25226  C22 MOL   361      28.226  43.241  13.116  1.00  0.00            
ATOM  25227  C23 MOL   361      28.525  43.211  14.483  1.00  0.00            
ATOM  25228  C24 MOL   361      29.828  43.088  14.981  1.00  0.00            
ATOM  25229  C25 MOL   361      27.427  43.255  15.342  1.00  0.00            
ATOM  25230  C26 MOL   361      30.108   43.05  16.424  1.00  0.00            
ATOM  25231  C27 MOL   361      27.729  43.263  16.796  1.00  0.00            
ATOM  25232  N4  MOL   361       29.01  43.131   17.26  1.00  0.00            
ATOM  25233  C28 MOL   361       29.31  43.116  18.719  1.00  0.00            
ATOM  25234  C29 MOL   361       28.65   41.84  19.286  1.00  0.00            
ATOM  25235  C30 MOL   361      28.889  44.435  19.457  1.00  0.00            
ATOM  25236  C31 MOL   361      29.211  44.247  20.974  1.00  0.00            
ATOM  25237  C32 MOL   361      28.989  41.696   20.82  1.00  0.00            
ATOM  25238  C33 MOL   361      28.559   42.95   21.62  1.00  0.00            
ATOM  25239  C34 MOL   361       27.27  43.961   1.857  1.00  0.00            
ATOM  25240  O2  MOL   361      29.073  43.506   5.933  1.00  0.00            
ATOM  25241  O3  MOL   361      24.667  43.704   6.689  1.00  0.00            
ATOM  25242  O4  MOL   361      31.236  43.009  16.882  1.00  0.00            
ATOM  25243  H1  MOL   361      26.958  41.932   1.726  1.00  0.00            
ATOM  25244  H2  MOL   361      25.535   42.77   2.341  1.00  0.00            
ATOM  25245  H3  MOL   361      28.282  43.619   1.811  1.00  0.00            
ATOM  25246  H4  MOL   361      28.027  42.282   3.966  1.00  0.00            
ATOM  25247  H5  MOL   361      26.939  44.077   0.822  1.00  0.00            
ATOM  25248  H6  MOL   361      26.488  41.568   4.344  1.00  0.00            
ATOM  25249  H7  MOL   361      25.518  43.848     4.7  1.00  0.00            
ATOM  25250  H8  MOL   361      25.877  45.371   2.619  1.00  0.00            
ATOM  25251  H9  MOL   361      28.333   44.75   4.199  1.00  0.00            
ATOM  25252  H10 MOL   361      27.436  45.987   2.199  1.00  0.00            
ATOM  25253  H11 MOL   361      27.113  45.742   4.723  1.00  0.00            
ATOM  25254  H12 MOL   361      30.644  43.344   7.835  1.00  0.00            
ATOM  25255  H13 MOL   361      24.145  43.658   8.989  1.00  0.00            
ATOM  25256  H14 MOL   361      24.514  43.767  11.429  1.00  0.00            
ATOM  25257  H15 MOL   361      31.514  43.296  12.102  1.00  0.00            
ATOM  25258  H16 MOL   361      31.921  42.815  14.412  1.00  0.00            
ATOM  25259  H17 MOL   361      25.384  43.665  15.603  1.00  0.00            
ATOM  25260  H18 MOL   361      29.103  40.959  18.799  1.00  0.00            
ATOM  25261  H19 MOL   361      30.364  42.912  18.941  1.00  0.00            
ATOM  25262  H20 MOL   361      27.576  41.945  19.229  1.00  0.00            
ATOM  25263  H21 MOL   361      29.462  45.261  19.107  1.00  0.00            
ATOM  25264  H22 MOL   361      27.824  44.698  19.306  1.00  0.00            
ATOM  25265  H23 MOL   361      29.964  41.341  21.022  1.00  0.00            
ATOM  25266  H24 MOL   361      28.305  40.879  21.183  1.00  0.00            
ATOM  25267  H25 MOL   361      30.264  44.234  21.069  1.00  0.00            
ATOM  25268  H26 MOL   361      27.497  43.048  21.474  1.00  0.00            
ATOM  25269  H27 MOL   361      28.826  45.182  21.391  1.00  0.00            
ATOM  25270  H28 MOL   361        28.8  42.804  22.665  1.00  0.00            
ATOM  25271  O1  MOL   362      22.281  39.636  17.403  1.00  0.00            
ATOM  25272  C1  MOL   362      22.599   38.59   2.601  1.00  0.00            
ATOM  25273  C2  MOL   362      22.967  38.802   4.076  1.00  0.00            
ATOM  25274  C3  MOL   362      22.483  40.127   4.661  1.00  0.00            
ATOM  25275  C4  MOL   362      23.001  41.309   3.819  1.00  0.00            
ATOM  25276  C5  MOL   362       22.48   41.11   2.363  1.00  0.00            
ATOM  25277  N1  MOL   362      22.672   40.22    6.13  1.00  0.00            
ATOM  25278  C6  MOL   362      21.607  39.914   6.985  1.00  0.00            
ATOM  25279  C7  MOL   362      21.892  39.869   8.425  1.00  0.00            
ATOM  25280  C8  MOL   362      23.967   40.31   6.586  1.00  0.00            
ATOM  25281  C9  MOL   362      24.225  40.236   8.002  1.00  0.00            
ATOM  25282  C10 MOL   362      20.793  39.678   9.329  1.00  0.00            
ATOM  25283  C11 MOL   362      23.203  39.979    8.91  1.00  0.00            
ATOM  25284  C12 MOL   362      25.558  40.347   8.548  1.00  0.00            
ATOM  25285  C13 MOL   362       21.09   39.63  10.688  1.00  0.00            
ATOM  25286  C14 MOL   362      22.417  39.772  11.123  1.00  0.00            
ATOM  25287  C15 MOL   362       23.48  39.952   10.26  1.00  0.00            
ATOM  25288  C16 MOL   362      24.807  40.205  10.717  1.00  0.00            
ATOM  25289  N2  MOL   362      25.801   40.28   9.851  1.00  0.00            
ATOM  25290  C17 MOL   362      22.618   39.88  12.518  1.00  0.00            
ATOM  25291  C18 MOL   362      24.994  40.175  12.121  1.00  0.00            
ATOM  25292  C19 MOL   362      26.235  40.311  12.681  1.00  0.00            
ATOM  25293  C20 MOL   362      26.431  40.273  14.036  1.00  0.00            
ATOM  25294  N3  MOL   362      21.561  39.669  13.397  1.00  0.00            
ATOM  25295  C21 MOL   362      21.798  39.633  14.728  1.00  0.00            
ATOM  25296  C22 MOL   362      23.911  40.105  12.976  1.00  0.00            
ATOM  25297  C23 MOL   362      24.082  40.132  14.352  1.00  0.00            
ATOM  25298  C24 MOL   362      25.359  40.069  14.911  1.00  0.00            
ATOM  25299  C25 MOL   362       23.06  39.918   15.21  1.00  0.00            
ATOM  25300  C26 MOL   362      25.554  40.043   16.38  1.00  0.00            
ATOM  25301  C27 MOL   362      23.241  39.829  16.703  1.00  0.00            
ATOM  25302  N4  MOL   362      24.495  39.945  17.196  1.00  0.00            
ATOM  25303  C28 MOL   362      24.747  39.856  18.682  1.00  0.00            
ATOM  25304  C29 MOL   362      24.381  38.482  19.381  1.00  0.00            
ATOM  25305  C30 MOL   362      24.158  40.968  19.477  1.00  0.00            
ATOM  25306  C31 MOL   362      24.546  40.992  20.993  1.00  0.00            
ATOM  25307  C32 MOL   362      24.899   38.51  20.795  1.00  0.00            
ATOM  25308  C33 MOL   362      24.211  39.617  21.587  1.00  0.00            
ATOM  25309  C34 MOL   362      23.055  39.759   1.725  1.00  0.00            
ATOM  25310  O2  MOL   362      24.889  40.422   5.833  1.00  0.00            
ATOM  25311  O3  MOL   362      20.422  39.837   6.582  1.00  0.00            
ATOM  25312  O4  MOL   362      26.709  39.956  16.714  1.00  0.00            
ATOM  25313  H1  MOL   362       23.15  37.719   2.319  1.00  0.00            
ATOM  25314  H2  MOL   362      21.545  38.366   2.483  1.00  0.00            
ATOM  25315  H3  MOL   362      24.131   39.86   1.686  1.00  0.00            
ATOM  25316  H4  MOL   362       24.04  38.605   4.284  1.00  0.00            
ATOM  25317  H5  MOL   362      22.638  39.597   0.659  1.00  0.00            
ATOM  25318  H6  MOL   362      22.463  37.946   4.607  1.00  0.00            
ATOM  25319  H7  MOL   362      21.397  40.092   4.414  1.00  0.00            
ATOM  25320  H8  MOL   362      21.425  41.074   2.486  1.00  0.00            
ATOM  25321  H9  MOL   362      24.048  41.447   3.967  1.00  0.00            
ATOM  25322  H10 MOL   362      22.685  41.967   1.678  1.00  0.00            
ATOM  25323  H11 MOL   362      22.503  42.263   4.138  1.00  0.00            
ATOM  25324  H12 MOL   362      26.446  40.465   7.947  1.00  0.00            
ATOM  25325  H13 MOL   362      19.816  39.449    9.01  1.00  0.00            
ATOM  25326  H14 MOL   362      20.264  39.544  11.416  1.00  0.00            
ATOM  25327  H15 MOL   362       27.02  40.665  12.089  1.00  0.00            
ATOM  25328  H16 MOL   362      27.431  40.429  14.394  1.00  0.00            
ATOM  25329  H17 MOL   362      21.002  39.389  15.342  1.00  0.00            
ATOM  25330  H18 MOL   362      24.788  37.681  18.806  1.00  0.00            
ATOM  25331  H19 MOL   362      25.782  39.983  18.872  1.00  0.00            
ATOM  25332  H20 MOL   362      23.354  38.439  19.268  1.00  0.00            
ATOM  25333  H21 MOL   362      24.308  41.969  19.004  1.00  0.00            
ATOM  25334  H22 MOL   362      23.008  40.777  19.426  1.00  0.00            
ATOM  25335  H23 MOL   362      25.984  38.692  20.767  1.00  0.00            
ATOM  25336  H24 MOL   362      24.749  37.548   21.32  1.00  0.00            
ATOM  25337  H25 MOL   362      25.522  41.316  20.972  1.00  0.00            
ATOM  25338  H26 MOL   362      23.152  39.456  21.639  1.00  0.00            
ATOM  25339  H27 MOL   362      23.956  41.727  21.514  1.00  0.00            
ATOM  25340  H28 MOL   362      24.579  39.539  22.577  1.00  0.00            
ATOM  26041  O1  MOL   373      26.826  49.849  17.449  1.00  0.00            
ATOM  26042  C1  MOL   373      27.105  49.168   2.419  1.00  0.00            
ATOM  26043  C2  MOL   373      27.464  48.994   3.913  1.00  0.00            
ATOM  26044  C3  MOL   373      26.993   50.26   4.665  1.00  0.00            
ATOM  26045  C4  MOL   373      27.569  51.641   4.092  1.00  0.00            
ATOM  26046  C5  MOL   373      27.046  51.788   2.673  1.00  0.00            
ATOM  26047  N1  MOL   373      27.184  50.168   6.173  1.00  0.00            
ATOM  26048  C6  MOL   373      26.113  50.283   6.987  1.00  0.00            
ATOM  26049  C7  MOL   373      26.345  50.351   8.462  1.00  0.00            
ATOM  26050  C8  MOL   373      28.439  50.048   6.596  1.00  0.00            
ATOM  26051  C9  MOL   373      28.688  50.097   8.065  1.00  0.00            
ATOM  26052  C10 MOL   373      25.283  50.504   9.365  1.00  0.00            
ATOM  26053  C11 MOL   373      27.641  50.247   8.943  1.00  0.00            
ATOM  26054  C12 MOL   373      29.977   50.03   8.598  1.00  0.00            
ATOM  26055  C13 MOL   373      25.549  50.443  10.716  1.00  0.00            
ATOM  26056  C14 MOL   373      26.803  50.213  11.231  1.00  0.00            
ATOM  26057  C15 MOL   373      27.874  50.165  10.344  1.00  0.00            
ATOM  26058  C16 MOL   373      29.184  50.006  10.826  1.00  0.00            
ATOM  26059  N2  MOL   373      30.185   49.99    9.92  1.00  0.00            
ATOM  26060  C17 MOL   373      27.037  50.101  12.624  1.00  0.00            
ATOM  26061  C18 MOL   373      29.443  49.905  12.226  1.00  0.00            
ATOM  26062  C19 MOL   373      30.777   49.82  12.749  1.00  0.00            
ATOM  26063  C20 MOL   373      30.953  49.766  14.101  1.00  0.00            
ATOM  26064  N3  MOL   373      26.012  50.201  13.515  1.00  0.00            
ATOM  26065  C21 MOL   373      26.314  50.098  14.816  1.00  0.00            
ATOM  26066  C22 MOL   373      28.378  49.951  13.036  1.00  0.00            
ATOM  26067  C23 MOL   373      28.581  49.866  14.435  1.00  0.00            
ATOM  26068  C24 MOL   373      29.889  49.848  14.936  1.00  0.00            
ATOM  26069  C25 MOL   373      27.594  49.931   15.32  1.00  0.00            
ATOM  26070  C26 MOL   373      30.165  49.934  16.378  1.00  0.00            
ATOM  26071  C27 MOL   373        27.8  49.905  16.792  1.00  0.00            
ATOM  26072  N4  MOL   373      29.132  49.903  17.233  1.00  0.00            
ATOM  26073  C28 MOL   373      29.407  49.787    18.7  1.00  0.00            
ATOM  26074  C29 MOL   373      28.912   48.43  19.307  1.00  0.00            
ATOM  26075  C30 MOL   373      28.771  50.966  19.483  1.00  0.00            
ATOM  26076  C31 MOL   373       29.19  50.818  20.969  1.00  0.00            
ATOM  26077  C32 MOL   373      29.218  48.336  20.864  1.00  0.00            
ATOM  26078  C33 MOL   373      28.674  49.488  21.593  1.00  0.00            
ATOM  26079  C34 MOL   373      27.419  50.508   1.828  1.00  0.00            
ATOM  26080  O2  MOL   373      29.438  49.878   5.926  1.00  0.00            
ATOM  26081  O3  MOL   373      24.986   50.53   6.568  1.00  0.00            
ATOM  26082  O4  MOL   373      31.294  50.059  16.835  1.00  0.00            
ATOM  26083  H1  MOL   373      27.561  48.394   1.869  1.00  0.00            
ATOM  26084  H2  MOL   373      26.098  48.934   2.332  1.00  0.00            
ATOM  26085  H3  MOL   373      28.525  50.666   1.605  1.00  0.00            
ATOM  26086  H4  MOL   373       28.56  48.844   4.041  1.00  0.00            
ATOM  26087  H5  MOL   373      27.018  50.481   0.801  1.00  0.00            
ATOM  26088  H6  MOL   373      26.915  48.157   4.423  1.00  0.00            
ATOM  26089  H7  MOL   373      25.908  50.375   4.478  1.00  0.00            
ATOM  26090  H8  MOL   373      25.877   51.84   2.738  1.00  0.00            
ATOM  26091  H9  MOL   373      28.691  51.639   4.241  1.00  0.00            
ATOM  26092  H10 MOL   373      27.404  52.682   2.206  1.00  0.00            
ATOM  26093  H11 MOL   373      27.157  52.461   4.712  1.00  0.00            
ATOM  26094  H12 MOL   373      30.837  50.004   7.893  1.00  0.00            
ATOM  26095  H13 MOL   373      24.265  50.829   9.064  1.00  0.00            
ATOM  26096  H14 MOL   373      24.708  50.455  11.376  1.00  0.00            
ATOM  26097  H15 MOL   373        31.6  49.755  12.011  1.00  0.00            
ATOM  26098  H16 MOL   373      32.012  49.612  14.563  1.00  0.00            
ATOM  26099  H17 MOL   373       25.48  50.147  15.553  1.00  0.00            
ATOM  26100  H18 MOL   373      29.391   47.66  18.774  1.00  0.00            
ATOM  26101  H19 MOL   373      30.453  49.714  18.924  1.00  0.00            
ATOM  26102  H20 MOL   373      27.844  48.309  19.099  1.00  0.00            
ATOM  26103  H21 MOL   373      29.156  51.959  19.191  1.00  0.00            
ATOM  26104  H22 MOL   373      27.641   51.08   19.36  1.00  0.00            
ATOM  26105  H23 MOL   373      30.301   48.29  21.055  1.00  0.00            
ATOM  26106  H24 MOL   373      28.692  47.392  21.197  1.00  0.00            
ATOM  26107  H25 MOL   373      30.273  50.985  21.126  1.00  0.00            
ATOM  26108  H26 MOL   373      27.592  49.362  21.449  1.00  0.00            
ATOM  26109  H27 MOL   373      28.794  51.669  21.512  1.00  0.00            
ATOM  26110  H28 MOL   373      29.023  49.369  22.638  1.00  0.00            
ATOM  26111  O1  MOL   374      22.442  46.333  17.452  1.00  0.00            
ATOM  26112  C1  MOL   374      22.642  45.349   2.339  1.00  0.00            
ATOM  26113  C2  MOL   374      22.865  45.434   3.805  1.00  0.00            
ATOM  26114  C3  MOL   374       22.52  46.738   4.506  1.00  0.00            
ATOM  26115  C4  MOL   374       22.99  48.007   3.752  1.00  0.00            
ATOM  26116  C5  MOL   374      22.775  47.855   2.189  1.00  0.00            
ATOM  26117  N1  MOL   374      22.768  46.592   5.996  1.00  0.00            
ATOM  26118  C6  MOL   374      21.706   46.69   6.861  1.00  0.00            
ATOM  26119  C7  MOL   374      21.988   46.56   8.359  1.00  0.00            
ATOM  26120  C8  MOL   374      24.068  46.667   6.469  1.00  0.00            
ATOM  26121  C9  MOL   374      24.251  46.806   7.993  1.00  0.00            
ATOM  26122  C10 MOL   374      20.917  46.305   9.209  1.00  0.00            
ATOM  26123  C11 MOL   374      23.226   46.69   8.853  1.00  0.00            
ATOM  26124  C12 MOL   374      25.542  46.842   8.515  1.00  0.00            
ATOM  26125  C13 MOL   374      21.076  46.322  10.602  1.00  0.00            
ATOM  26126  C14 MOL   374      22.369  46.591  11.135  1.00  0.00            
ATOM  26127  C15 MOL   374      23.426  46.719  10.237  1.00  0.00            
ATOM  26128  C16 MOL   374      24.758  46.825  10.659  1.00  0.00            
ATOM  26129  N2  MOL   374      25.841  46.866   9.805  1.00  0.00            
ATOM  26130  C17 MOL   374      22.577  46.604  12.488  1.00  0.00            
ATOM  26131  C18 MOL   374      24.995  46.798  12.052  1.00  0.00            
ATOM  26132  C19 MOL   374      26.292  46.804  12.551  1.00  0.00            
ATOM  26133  C20 MOL   374      26.525  46.805  13.914  1.00  0.00            
ATOM  26134  N3  MOL   374      21.581  46.484  13.395  1.00  0.00            
ATOM  26135  C21 MOL   374      21.848  46.519  14.732  1.00  0.00            
ATOM  26136  C22 MOL   374      23.912  46.714  12.927  1.00  0.00            
ATOM  26137  C23 MOL   374       24.19  46.705   14.33  1.00  0.00            
ATOM  26138  C24 MOL   374      25.493  46.695  14.803  1.00  0.00            
ATOM  26139  C25 MOL   374       23.16   46.58  15.208  1.00  0.00            
ATOM  26140  C26 MOL   374      25.742  46.625  16.295  1.00  0.00            
ATOM  26141  C27 MOL   374      23.429  46.347  16.702  1.00  0.00            
ATOM  26142  N4  MOL   374      24.702  46.353  17.136  1.00  0.00            
ATOM  26143  C28 MOL   374      24.984  46.185  18.589  1.00  0.00            
ATOM  26144  C29 MOL   374      24.368  44.907  19.237  1.00  0.00            
ATOM  26145  C30 MOL   374       24.64  47.454  19.402  1.00  0.00            
ATOM  26146  C31 MOL   374       25.08  47.245  20.912  1.00  0.00            
ATOM  26147  C32 MOL   374      24.831  44.754  20.686  1.00  0.00            
ATOM  26148  C33 MOL   374      24.351  45.981  21.483  1.00  0.00            
ATOM  26149  C34 MOL   374      23.249  46.542   1.609  1.00  0.00            
ATOM  26150  O2  MOL   374      25.022  46.732   5.726  1.00  0.00            
ATOM  26151  O3  MOL   374      20.551    46.8   6.442  1.00  0.00            
ATOM  26152  O4  MOL   374      26.887  46.841  16.714  1.00  0.00            
ATOM  26153  H1  MOL   374      23.125  44.403   1.946  1.00  0.00            
ATOM  26154  H2  MOL   374      21.535  45.291   2.126  1.00  0.00            
ATOM  26155  H3  MOL   374      24.375   46.52   1.565  1.00  0.00            
ATOM  26156  H4  MOL   374       23.86    45.1   3.988  1.00  0.00            
ATOM  26157  H5  MOL   374      22.909  46.491   0.553  1.00  0.00            
ATOM  26158  H6  MOL   374      22.159  44.627   4.233  1.00  0.00            
ATOM  26159  H7  MOL   374      21.445  46.854   4.397  1.00  0.00            
ATOM  26160  H8  MOL   374      21.712  47.933   2.053  1.00  0.00            
ATOM  26161  H9  MOL   374      24.042  48.184    3.84  1.00  0.00            
ATOM  26162  H10 MOL   374      23.231   48.71   1.696  1.00  0.00            
ATOM  26163  H11 MOL   374       22.49  48.868   4.115  1.00  0.00            
ATOM  26164  H12 MOL   374      26.482  46.943    7.91  1.00  0.00            
ATOM  26165  H13 MOL   374      19.948  46.169   8.759  1.00  0.00            
ATOM  26166  H14 MOL   374      20.222  46.145  11.227  1.00  0.00            
ATOM  26167  H15 MOL   374      27.147  46.991  11.866  1.00  0.00            
ATOM  26168  H16 MOL   374      27.536  46.743    14.3  1.00  0.00            
ATOM  26169  H17 MOL   374      20.985  46.313  15.455  1.00  0.00            
ATOM  26170  H18 MOL   374      24.505  44.048  18.694  1.00  0.00            
ATOM  26171  H19 MOL   374      26.082    46.1  18.732  1.00  0.00            
ATOM  26172  H20 MOL   374      23.313  45.123  19.338  1.00  0.00            
ATOM  26173  H21 MOL   374      25.137  48.309   19.02  1.00  0.00            
ATOM  26174  H22 MOL   374      23.599  47.607  19.262  1.00  0.00            
ATOM  26175  H23 MOL   374      25.949  44.746  20.667  1.00  0.00            
ATOM  26176  H24 MOL   374      24.415  43.889  21.078  1.00  0.00            
ATOM  26177  H25 MOL   374      26.169  47.102  20.928  1.00  0.00            
ATOM  26178  H26 MOL   374      23.244  46.085  21.418  1.00  0.00            
ATOM  26179  H27 MOL   374      24.859  48.158  21.507  1.00  0.00            
ATOM  26180  H28 MOL   374      24.606  45.741  22.575  1.00  0.00            
ATOM  26881  O1  MOL   385      35.309   3.062  17.835  1.00  0.00            
ATOM  26882  C1  MOL   385       35.55   1.904   2.722  1.00  0.00            
ATOM  26883  C2  MOL   385      35.786     1.9   4.266  1.00  0.00            
ATOM  26884  C3  MOL   385      35.381   3.204   4.908  1.00  0.00            
ATOM  26885  C4  MOL   385      35.929   4.469   4.246  1.00  0.00            
ATOM  26886  C5  MOL   385      35.721   4.514   2.668  1.00  0.00            
ATOM  26887  N1  MOL   385      35.523   3.143    6.35  1.00  0.00            
ATOM  26888  C6  MOL   385      34.486   3.249   7.222  1.00  0.00            
ATOM  26889  C7  MOL   385       34.75    3.17   8.667  1.00  0.00            
ATOM  26890  C8  MOL   385      36.826    2.99    6.87  1.00  0.00            
ATOM  26891  C9  MOL   385       37.13    2.87   8.232  1.00  0.00            
ATOM  26892  C10 MOL   385      33.731   3.372   9.641  1.00  0.00            
ATOM  26893  C11 MOL   385      36.054   2.891   9.149  1.00  0.00            
ATOM  26894  C12 MOL   385      38.432   2.763   8.732  1.00  0.00            
ATOM  26895  C13 MOL   385      34.039   3.258  11.045  1.00  0.00            
ATOM  26896  C14 MOL   385      35.382   3.146  11.437  1.00  0.00            
ATOM  26897  C15 MOL   385      36.392     2.9  10.505  1.00  0.00            
ATOM  26898  C16 MOL   385      37.689   2.795  10.934  1.00  0.00            
ATOM  26899  N2  MOL   385      38.693   2.652  10.068  1.00  0.00            
ATOM  26900  C17 MOL   385      35.621   3.227  12.761  1.00  0.00            
ATOM  26901  C18 MOL   385      37.946   2.747  12.331  1.00  0.00            
ATOM  26902  C19 MOL   385      39.228   2.515   12.86  1.00  0.00            
ATOM  26903  C20 MOL   385      39.486   2.494  14.241  1.00  0.00            
ATOM  26904  N3  MOL   385      34.617   3.281  13.692  1.00  0.00            
ATOM  26905  C21 MOL   385      34.845   3.355  15.025  1.00  0.00            
ATOM  26906  C22 MOL   385      36.928   2.963  13.254  1.00  0.00            
ATOM  26907  C23 MOL   385      37.143   2.872   14.65  1.00  0.00            
ATOM  26908  C24 MOL   385      38.419   2.596  15.148  1.00  0.00            
ATOM  26909  C25 MOL   385      36.116   3.099  15.549  1.00  0.00            
ATOM  26910  C26 MOL   385      38.574    2.62  16.665  1.00  0.00            
ATOM  26911  C27 MOL   385      36.248   3.024  17.035  1.00  0.00            
ATOM  26912  N4  MOL   385      37.541   2.886  17.505  1.00  0.00            
ATOM  26913  C28 MOL   385      37.837   2.741  18.964  1.00  0.00            
ATOM  26914  C29 MOL   385      37.088   1.505  19.546  1.00  0.00            
ATOM  26915  C30 MOL   385      37.496    3.99  19.824  1.00  0.00            
ATOM  26916  C31 MOL   385      37.852   3.809   21.33  1.00  0.00            
ATOM  26917  C32 MOL   385      37.531   1.262  21.026  1.00  0.00            
ATOM  26918  C33 MOL   385      37.124   2.482  21.834  1.00  0.00            
ATOM  26919  C34 MOL   385      36.147   3.125   2.103  1.00  0.00            
ATOM  26920  O2  MOL   385      37.809   2.956    6.18  1.00  0.00            
ATOM  26921  O3  MOL   385       33.36   3.378   6.767  1.00  0.00            
ATOM  26922  O4  MOL   385      39.665   2.375  17.093  1.00  0.00            
ATOM  26923  H1  MOL   385      35.916   0.966   2.324  1.00  0.00            
ATOM  26924  H2  MOL   385      34.458   2.087   2.554  1.00  0.00            
ATOM  26925  H3  MOL   385      37.238   3.073   2.099  1.00  0.00            
ATOM  26926  H4  MOL   385      36.858   1.776   4.467  1.00  0.00            
ATOM  26927  H5  MOL   385      35.868   3.043   1.001  1.00  0.00            
ATOM  26928  H6  MOL   385      35.299   1.042   4.703  1.00  0.00            
ATOM  26929  H7  MOL   385      34.335   3.207   4.702  1.00  0.00            
ATOM  26930  H8  MOL   385      34.646    4.68   2.482  1.00  0.00            
ATOM  26931  H9  MOL   385      36.973   4.637   4.498  1.00  0.00            
ATOM  26932  H10 MOL   385      36.271   5.236   2.175  1.00  0.00            
ATOM  26933  H11 MOL   385      35.444   5.342   4.673  1.00  0.00            
ATOM  26934  H12 MOL   385       39.21   2.542   8.015  1.00  0.00            
ATOM  26935  H13 MOL   385      32.765   3.597   9.274  1.00  0.00            
ATOM  26936  H14 MOL   385       33.22   3.339  11.741  1.00  0.00            
ATOM  26937  H15 MOL   385      40.076   2.369  12.167  1.00  0.00            
ATOM  26938  H16 MOL   385      40.473   2.323  14.703  1.00  0.00            
ATOM  26939  H17 MOL   385      33.932   3.389  15.674  1.00  0.00            
ATOM  26940  H18 MOL   385      37.407    0.65  18.926  1.00  0.00            
ATOM  26941  H19 MOL   385      38.945   2.612  19.118  1.00  0.00            
ATOM  26942  H20 MOL   385       36.01   1.662  19.532  1.00  0.00            
ATOM  26943  H21 MOL   385      37.957   4.838  19.427  1.00  0.00            
ATOM  26944  H22 MOL   385       36.44   4.184  19.838  1.00  0.00            
ATOM  26945  H23 MOL   385      38.602   0.902  21.144  1.00  0.00            
ATOM  26946  H24 MOL   385      37.037   0.386  21.317  1.00  0.00            
ATOM  26947  H25 MOL   385      38.923    3.65  21.316  1.00  0.00            
ATOM  26948  H26 MOL   385      36.067   2.539  21.818  1.00  0.00            
ATOM  26949  H27 MOL   385      37.601   4.735  21.905  1.00  0.00            
ATOM  26950  H28 MOL   385      37.436   2.281  22.842  1.00  0.00            
ATOM  26951  O1  MOL   386      31.483  53.151  17.642  1.00  0.00            
ATOM  26952  C1  MOL   386      31.388  52.026   2.549  1.00  0.00            
ATOM  26953  C2  MOL   386      31.559   52.12   4.118  1.00  0.00            
ATOM  26954  C3  MOL   386      31.129  53.471   4.656  1.00  0.00            
ATOM  26955  C4  MOL   386      31.705  54.677   3.765  1.00  0.00            
ATOM  26956  C5  MOL   386      31.172  54.549   2.333  1.00  0.00            
ATOM  26957  N1  MOL   386      31.373  53.581   6.134  1.00  0.00            
ATOM  26958  C6  MOL   386      30.341  53.496   6.998  1.00  0.00            
ATOM  26959  C7  MOL   386      30.613    53.4    8.48  1.00  0.00            
ATOM  26960  C8  MOL   386      32.672  53.632   6.532  1.00  0.00            
ATOM  26961  C9  MOL   386      32.968  53.695   7.999  1.00  0.00            
ATOM  26962  C10 MOL   386      29.593  53.251   9.479  1.00  0.00            
ATOM  26963  C11 MOL   386      31.956  53.527   8.941  1.00  0.00            
ATOM  26964  C12 MOL   386      34.238  53.728     8.5  1.00  0.00            
ATOM  26965  C13 MOL   386      29.842  53.166  10.854  1.00  0.00            
ATOM  26966  C14 MOL   386      31.206  53.248  11.256  1.00  0.00            
ATOM  26967  C15 MOL   386      32.215  53.412  10.319  1.00  0.00            
ATOM  26968  C16 MOL   386      33.544  53.483  10.732  1.00  0.00            
ATOM  26969  N2  MOL   386      34.534  53.627   9.819  1.00  0.00            
ATOM  26970  C17 MOL   386      31.483  53.143  12.642  1.00  0.00            
ATOM  26971  C18 MOL   386      33.822  53.431  12.126  1.00  0.00            
ATOM  26972  C19 MOL   386      35.146  53.666  12.557  1.00  0.00            
ATOM  26973  C20 MOL   386       35.41  53.738  13.912  1.00  0.00            
ATOM  26974  N3  MOL   386      30.536  53.028  13.621  1.00  0.00            
ATOM  26975  C21 MOL   386      30.848   53.09  14.921  1.00  0.00            
ATOM  26976  C22 MOL   386      32.828  53.311  13.079  1.00  0.00            
ATOM  26977  C23 MOL   386      33.104  53.435   14.46  1.00  0.00            
ATOM  26978  C24 MOL   386      34.398  53.584  14.891  1.00  0.00            
ATOM  26979  C25 MOL   386      32.084  53.346  15.384  1.00  0.00            
ATOM  26980  C26 MOL   386      34.777  53.474  16.386  1.00  0.00            
ATOM  26981  C27 MOL   386      32.412  53.312  16.836  1.00  0.00            
ATOM  26982  N4  MOL   386      33.685  53.488  17.236  1.00  0.00            
ATOM  26983  C28 MOL   386      33.887   53.34  18.775  1.00  0.00            
ATOM  26984  C29 MOL   386      33.443  51.989  19.417  1.00  0.00            
ATOM  26985  C30 MOL   386      33.328   54.53  19.584  1.00  0.00            
ATOM  26986  C31 MOL   386       33.52  54.493  21.072  1.00  0.00            
ATOM  26987  C32 MOL   386      33.716  51.995   20.97  1.00  0.00            
ATOM  26988  C33 MOL   386      33.018  53.157    21.6  1.00  0.00            
ATOM  26989  C34 MOL   386      31.762  53.297   1.743  1.00  0.00            
ATOM  26990  O2  MOL   386      33.603  53.591   5.725  1.00  0.00            
ATOM  26991  O3  MOL   386      29.178  53.584   6.643  1.00  0.00            
ATOM  26992  O4  MOL   386      35.935  53.507  16.731  1.00  0.00            
ATOM  26993  H1  MOL   386      32.025  51.185   2.228  1.00  0.00            
ATOM  26994  H2  MOL   386      30.366   51.68   2.273  1.00  0.00            
ATOM  26995  H3  MOL   386      32.815  53.404   1.738  1.00  0.00            
ATOM  26996  H4  MOL   386      32.607  52.044   4.306  1.00  0.00            
ATOM  26997  H5  MOL   386      31.489  53.154    0.72  1.00  0.00            
ATOM  26998  H6  MOL   386      30.973  51.425   4.732  1.00  0.00            
ATOM  26999  H7  MOL   386      30.016  53.592    4.46  1.00  0.00            
ATOM  27000  H8  MOL   386        30.1  54.613   2.369  1.00  0.00            
ATOM  27001  H9  MOL   386       32.78  54.772   3.761  1.00  0.00            
ATOM  27002  H10 MOL   386       31.39  55.464   1.713  1.00  0.00            
ATOM  27003  H11 MOL   386       31.32  55.633    4.17  1.00  0.00            
ATOM  27004  H12 MOL   386      35.065  53.783   7.831  1.00  0.00            
ATOM  27005  H13 MOL   386       28.57  53.201    9.15  1.00  0.00            
ATOM  27006  H14 MOL   386       29.08  53.047  11.596  1.00  0.00            
ATOM  27007  H15 MOL   386      35.858   53.84  11.831  1.00  0.00            
ATOM  27008  H16 MOL   386      36.469  54.037  14.168  1.00  0.00            
ATOM  27009  H17 MOL   386      29.988  52.929  15.617  1.00  0.00            
ATOM  27010  H18 MOL   386      33.917  51.134  18.879  1.00  0.00            
ATOM  27011  H19 MOL   386      34.995    53.4  19.028  1.00  0.00            
ATOM  27012  H20 MOL   386       32.38  51.722  19.322  1.00  0.00            
ATOM  27013  H21 MOL   386      33.674  55.411  19.077  1.00  0.00            
ATOM  27014  H22 MOL   386      32.229  54.549  19.526  1.00  0.00            
ATOM  27015  H23 MOL   386      34.735  51.969  21.125  1.00  0.00            
ATOM  27016  H24 MOL   386       33.32  51.038  21.342  1.00  0.00            
ATOM  27017  H25 MOL   386      34.546  54.677  21.329  1.00  0.00            
ATOM  27018  H26 MOL   386      31.977  53.017  21.406  1.00  0.00            
ATOM  27019  H27 MOL   386      32.962  55.273  21.619  1.00  0.00            
ATOM  27020  H28 MOL   386      33.158  53.228  22.632  1.00  0.00            
ATOM  27721  O1  MOL   397      35.398   9.555   17.73  1.00  0.00            
ATOM  27722  C1  MOL   397      35.297   8.414   2.813  1.00  0.00            
ATOM  27723  C2  MOL   397      35.872   8.449   4.232  1.00  0.00            
ATOM  27724  C3  MOL   397      35.346   9.741   4.956  1.00  0.00            
ATOM  27725  C4  MOL   397      35.691  11.018   4.094  1.00  0.00            
ATOM  27726  C5  MOL   397      35.317  10.975   2.651  1.00  0.00            
ATOM  27727  N1  MOL   397      35.658   9.824   6.441  1.00  0.00            
ATOM  27728  C6  MOL   397       34.55    9.96   7.288  1.00  0.00            
ATOM  27729  C7  MOL   397      34.874  10.081   8.746  1.00  0.00            
ATOM  27730  C8  MOL   397      36.942   9.776   6.838  1.00  0.00            
ATOM  27731  C9  MOL   397      37.221    9.81   8.328  1.00  0.00            
ATOM  27732  C10 MOL   397      33.823  10.206   9.667  1.00  0.00            
ATOM  27733  C11 MOL   397        36.2     9.9   9.191  1.00  0.00            
ATOM  27734  C12 MOL   397      38.491   9.645   8.817  1.00  0.00            
ATOM  27735  C13 MOL   397      34.059  10.128  10.998  1.00  0.00            
ATOM  27736  C14 MOL   397       35.37   9.909  11.447  1.00  0.00            
ATOM  27737  C15 MOL   397      36.444   9.851  10.545  1.00  0.00            
ATOM  27738  C16 MOL   397      37.747   9.719  11.001  1.00  0.00            
ATOM  27739  N2  MOL   397      38.728   9.644  10.157  1.00  0.00            
ATOM  27740  C17 MOL   397      35.576   9.839  12.842  1.00  0.00            
ATOM  27741  C18 MOL   397      37.894   9.614  12.389  1.00  0.00            
ATOM  27742  C19 MOL   397      39.204   9.371  12.869  1.00  0.00            
ATOM  27743  C20 MOL   397      39.419   9.191  14.217  1.00  0.00            
ATOM  27744  N3  MOL   397      34.518   9.808  13.708  1.00  0.00            
ATOM  27745  C21 MOL   397      34.711   9.664  15.044  1.00  0.00            
ATOM  27746  C22 MOL   397      36.864    9.68  13.337  1.00  0.00            
ATOM  27747  C23 MOL   397      37.082   9.577  14.684  1.00  0.00            
ATOM  27748  C24 MOL   397      38.341   9.277  15.167  1.00  0.00            
ATOM  27749  C25 MOL   397       36.02   9.622  15.569  1.00  0.00            
ATOM  27750  C26 MOL   397      38.609   9.142   16.64  1.00  0.00            
ATOM  27751  C27 MOL   397      36.345   9.541  17.029  1.00  0.00            
ATOM  27752  N4  MOL   397      37.634   9.445  17.487  1.00  0.00            
ATOM  27753  C28 MOL   397      37.835   9.238  18.919  1.00  0.00            
ATOM  27754  C29 MOL   397       37.19   7.875  19.425  1.00  0.00            
ATOM  27755  C30 MOL   397      37.486  10.365  19.851  1.00  0.00            
ATOM  27756  C31 MOL   397      38.026   9.973   21.27  1.00  0.00            
ATOM  27757  C32 MOL   397      37.605   7.463  20.842  1.00  0.00            
ATOM  27758  C33 MOL   397      37.386   8.673  21.795  1.00  0.00            
ATOM  27759  C34 MOL   397      35.756   9.646   1.997  1.00  0.00            
ATOM  27760  O2  MOL   397       37.85   9.743   6.016  1.00  0.00            
ATOM  27761  O3  MOL   397      33.392   9.936   6.872  1.00  0.00            
ATOM  27762  O4  MOL   397      39.731   8.858  17.043  1.00  0.00            
ATOM  27763  H1  MOL   397      35.335   7.464   2.288  1.00  0.00            
ATOM  27764  H2  MOL   397      34.191   8.601    2.85  1.00  0.00            
ATOM  27765  H3  MOL   397      36.811   9.518   1.906  1.00  0.00            
ATOM  27766  H4  MOL   397      36.942   8.457    4.19  1.00  0.00            
ATOM  27767  H5  MOL   397      35.328   9.709   1.025  1.00  0.00            
ATOM  27768  H6  MOL   397      35.621   7.619   4.775  1.00  0.00            
ATOM  27769  H7  MOL   397      34.278   9.597   4.925  1.00  0.00            
ATOM  27770  H8  MOL   397      34.283  11.038   2.685  1.00  0.00            
ATOM  27771  H9  MOL   397      36.741  11.079   4.158  1.00  0.00            
ATOM  27772  H10 MOL   397      35.784  11.836   2.082  1.00  0.00            
ATOM  27773  H11 MOL   397       35.39  11.919   4.565  1.00  0.00            
ATOM  27774  H12 MOL   397      39.366   9.546   8.153  1.00  0.00            
ATOM  27775  H13 MOL   397      32.785  10.245   9.347  1.00  0.00            
ATOM  27776  H14 MOL   397      33.356  10.383  11.737  1.00  0.00            
ATOM  27777  H15 MOL   397      40.034   9.401  12.188  1.00  0.00            
ATOM  27778  H16 MOL   397      40.436   9.029  14.583  1.00  0.00            
ATOM  27779  H17 MOL   397      33.817   9.654  15.606  1.00  0.00            
ATOM  27780  H18 MOL   397      37.398   7.039  18.719  1.00  0.00            
ATOM  27781  H19 MOL   397      38.932   9.105  19.054  1.00  0.00            
ATOM  27782  H20 MOL   397      36.046   7.881  19.432  1.00  0.00            
ATOM  27783  H21 MOL   397      37.826   11.32  19.461  1.00  0.00            
ATOM  27784  H22 MOL   397      36.407   10.43  19.985  1.00  0.00            
ATOM  27785  H23 MOL   397      38.712   7.228  20.819  1.00  0.00            
ATOM  27786  H24 MOL   397      37.026   6.561  21.067  1.00  0.00            
ATOM  27787  H25 MOL   397      39.157   9.904  21.222  1.00  0.00            
ATOM  27788  H26 MOL   397      36.264   8.792  21.808  1.00  0.00            
ATOM  27789  H27 MOL   397      37.755  10.755  21.955  1.00  0.00            
ATOM  27790  H28 MOL   397      37.678   8.465  22.788  1.00  0.00            
ATOM  27791  O1  MOL   398      31.047   6.185  17.651  1.00  0.00            
ATOM  27792  C1  MOL   398      31.572   5.296   2.533  1.00  0.00            
ATOM  27793  C2  MOL   398      31.995   5.315   4.051  1.00  0.00            
ATOM  27794  C3  MOL   398      31.194   6.441   4.763  1.00  0.00            
ATOM  27795  C4  MOL   398      31.586   7.698   4.015  1.00  0.00            
ATOM  27796  C5  MOL   398      31.086   7.785    2.57  1.00  0.00            
ATOM  27797  N1  MOL   398       31.32   6.402   6.282  1.00  0.00            
ATOM  27798  C6  MOL   398      30.189   6.369   7.035  1.00  0.00            
ATOM  27799  C7  MOL   398      30.456    6.39   8.582  1.00  0.00            
ATOM  27800  C8  MOL   398       32.59   6.627   6.768  1.00  0.00            
ATOM  27801  C9  MOL   398      32.814   6.673   8.217  1.00  0.00            
ATOM  27802  C10 MOL   398      29.431   6.068    9.46  1.00  0.00            
ATOM  27803  C11 MOL   398      31.758   6.456   9.095  1.00  0.00            
ATOM  27804  C12 MOL   398       34.12   6.678    8.69  1.00  0.00            
ATOM  27805  C13 MOL   398      29.651   6.028  10.804  1.00  0.00            
ATOM  27806  C14 MOL   398      30.883   6.132  11.367  1.00  0.00            
ATOM  27807  C15 MOL   398      31.948   6.347  10.475  1.00  0.00            
ATOM  27808  C16 MOL   398      33.317   6.464  10.874  1.00  0.00            
ATOM  27809  N2  MOL   398      34.361   6.574  10.004  1.00  0.00            
ATOM  27810  C17 MOL   398      31.165   6.104  12.742  1.00  0.00            
ATOM  27811  C18 MOL   398      33.554   6.454  12.247  1.00  0.00            
ATOM  27812  C19 MOL   398      34.854   6.729  12.724  1.00  0.00            
ATOM  27813  C20 MOL   398      35.025   6.606  14.063  1.00  0.00            
ATOM  27814  N3  MOL   398      30.135   6.076  13.591  1.00  0.00            
ATOM  27815  C21 MOL   398      30.437   6.154  14.903  1.00  0.00            
ATOM  27816  C22 MOL   398      32.514    6.24  13.131  1.00  0.00            
ATOM  27817  C23 MOL   398      32.732   6.155  14.494  1.00  0.00            
ATOM  27818  C24 MOL   398      34.033   6.337  15.022  1.00  0.00            
ATOM  27819  C25 MOL   398      31.717    6.15  15.394  1.00  0.00            
ATOM  27820  C26 MOL   398      34.285    6.28  16.497  1.00  0.00            
ATOM  27821  C27 MOL   398      31.953   6.113  16.868  1.00  0.00            
ATOM  27822  N4  MOL   398      33.225   6.219  17.306  1.00  0.00            
ATOM  27823  C28 MOL   398      33.426    6.21  18.771  1.00  0.00            
ATOM  27824  C29 MOL   398      33.048   4.839  19.418  1.00  0.00            
ATOM  27825  C30 MOL   398      32.805   7.405  19.652  1.00  0.00            
ATOM  27826  C31 MOL   398      33.262    7.27   21.07  1.00  0.00            
ATOM  27827  C32 MOL   398      33.299    4.68  20.964  1.00  0.00            
ATOM  27828  C33 MOL   398      32.772   5.908  21.691  1.00  0.00            
ATOM  27829  C34 MOL   398      31.721   6.678   1.798  1.00  0.00            
ATOM  27830  O2  MOL   398      33.612   6.489   6.164  1.00  0.00            
ATOM  27831  O3  MOL   398      29.058    6.35   6.569  1.00  0.00            
ATOM  27832  O4  MOL   398      35.431   6.434  16.925  1.00  0.00            
ATOM  27833  H1  MOL   398      32.072   4.517    1.99  1.00  0.00            
ATOM  27834  H2  MOL   398      30.494   5.104   2.434  1.00  0.00            
ATOM  27835  H3  MOL   398      32.766   6.909   1.589  1.00  0.00            
ATOM  27836  H4  MOL   398      33.038   5.463   4.205  1.00  0.00            
ATOM  27837  H5  MOL   398      31.167   6.625   0.868  1.00  0.00            
ATOM  27838  H6  MOL   398      31.649   4.393   4.566  1.00  0.00            
ATOM  27839  H7  MOL   398      30.164   6.294   4.548  1.00  0.00            
ATOM  27840  H8  MOL   398      30.003   7.644   2.459  1.00  0.00            
ATOM  27841  H9  MOL   398      32.652   7.805    4.17  1.00  0.00            
ATOM  27842  H10 MOL   398      31.299   8.743   2.121  1.00  0.00            
ATOM  27843  H11 MOL   398      31.114   8.531   4.554  1.00  0.00            
ATOM  27844  H12 MOL   398      35.007   6.777   8.145  1.00  0.00            
ATOM  27845  H13 MOL   398      28.394   5.969   9.072  1.00  0.00            
ATOM  27846  H14 MOL   398      28.779   5.714  11.362  1.00  0.00            
ATOM  27847  H15 MOL   398      35.656   6.908  12.118  1.00  0.00            
ATOM  27848  H16 MOL   398      36.068   6.603  14.441  1.00  0.00            
ATOM  27849  H17 MOL   398      29.547   6.037  15.513  1.00  0.00            
ATOM  27850  H18 MOL   398       33.47    4.08  18.816  1.00  0.00            
ATOM  27851  H19 MOL   398      34.464   6.287  18.976  1.00  0.00            
ATOM  27852  H20 MOL   398      31.923   4.735  19.299  1.00  0.00            
ATOM  27853  H21 MOL   398      33.115   8.443  19.264  1.00  0.00            
ATOM  27854  H22 MOL   398      31.714   7.416  19.623  1.00  0.00            
ATOM  27855  H23 MOL   398      34.356   4.517  21.223  1.00  0.00            
ATOM  27856  H24 MOL   398      32.834   3.858  21.509  1.00  0.00            
ATOM  27857  H25 MOL   398      34.388   7.391  21.081  1.00  0.00            
ATOM  27858  H26 MOL   398      31.686    5.91  21.652  1.00  0.00            
ATOM  27859  H27 MOL   398      32.927   8.131  21.669  1.00  0.00            
ATOM  27860  H28 MOL   398      33.073   5.894  22.714  1.00  0.00            
ATOM  28561  O1  MOL   409      35.192  16.204  17.662  1.00  0.00            
ATOM  28562  C1  MOL   409      35.569  15.231   2.577  1.00  0.00            
ATOM  28563  C2  MOL   409       36.03  15.357   4.077  1.00  0.00            
ATOM  28564  C3  MOL   409      35.265  16.513   4.784  1.00  0.00            
ATOM  28565  C4  MOL   409      35.546  17.884   4.085  1.00  0.00            
ATOM  28566  C5  MOL   409      35.158  17.768   2.638  1.00  0.00            
ATOM  28567  N1  MOL   409      35.489  16.599   6.299  1.00  0.00            
ATOM  28568  C6  MOL   409      34.407  16.586   7.124  1.00  0.00            
ATOM  28569  C7  MOL   409      34.665  16.674   8.618  1.00  0.00            
ATOM  28570  C8  MOL   409      36.729  16.565   6.747  1.00  0.00            
ATOM  28571  C9  MOL   409      37.033  16.416   8.192  1.00  0.00            
ATOM  28572  C10 MOL   409      33.588  16.724   9.485  1.00  0.00            
ATOM  28573  C11 MOL   409      35.993  16.556   9.079  1.00  0.00            
ATOM  28574  C12 MOL   409      38.349  16.277   8.666  1.00  0.00            
ATOM  28575  C13 MOL   409      33.835  16.863  10.799  1.00  0.00            
ATOM  28576  C14 MOL   409      35.168  16.752  11.297  1.00  0.00            
ATOM  28577  C15 MOL   409      36.253  16.501   10.41  1.00  0.00            
ATOM  28578  C16 MOL   409      37.575  16.371   10.87  1.00  0.00            
ATOM  28579  N2  MOL   409      38.596  16.189   10.01  1.00  0.00            
ATOM  28580  C17 MOL   409      35.399  16.742  12.713  1.00  0.00            
ATOM  28581  C18 MOL   409      37.775  16.361   12.25  1.00  0.00            
ATOM  28582  C19 MOL   409      39.062  16.195  12.762  1.00  0.00            
ATOM  28583  C20 MOL   409      39.229  16.136  14.108  1.00  0.00            
ATOM  28584  N3  MOL   409      34.338  16.908  13.553  1.00  0.00            
ATOM  28585  C21 MOL   409      34.556  16.723    14.9  1.00  0.00            
ATOM  28586  C22 MOL   409      36.684  16.493  13.136  1.00  0.00            
ATOM  28587  C23 MOL   409      36.939  16.384  14.509  1.00  0.00            
ATOM  28588  C24 MOL   409      38.157  16.134  14.964  1.00  0.00            
ATOM  28589  C25 MOL   409      35.855  16.474  15.417  1.00  0.00            
ATOM  28590  C26 MOL   409      38.384  16.014  16.445  1.00  0.00            
ATOM  28591  C27 MOL   409      36.097  16.295  16.844  1.00  0.00            
ATOM  28592  N4  MOL   409      37.379  16.132   17.33  1.00  0.00            
ATOM  28593  C28 MOL   409      37.697  16.026  18.761  1.00  0.00            
ATOM  28594  C29 MOL   409      37.137    14.8    19.5  1.00  0.00            
ATOM  28595  C30 MOL   409      37.324  17.308  19.563  1.00  0.00            
ATOM  28596  C31 MOL   409      37.696  17.217  21.027  1.00  0.00            
ATOM  28597  C32 MOL   409      37.461  14.742  21.029  1.00  0.00            
ATOM  28598  C33 MOL   409       37.09  16.021  21.753  1.00  0.00            
ATOM  28599  C34 MOL   409      35.785   16.57   1.901  1.00  0.00            
ATOM  28600  O2  MOL   409      37.703  16.688   6.077  1.00  0.00            
ATOM  28601  O3  MOL   409      33.276  16.555   6.753  1.00  0.00            
ATOM  28602  O4  MOL   409      39.566  15.928   16.82  1.00  0.00            
ATOM  28603  H1  MOL   409      36.047  14.452   1.925  1.00  0.00            
ATOM  28604  H2  MOL   409      34.503  14.989   2.571  1.00  0.00            
ATOM  28605  H3  MOL   409      36.908  16.837   1.792  1.00  0.00            
ATOM  28606  H4  MOL   409      37.128  15.545   4.072  1.00  0.00            
ATOM  28607  H5  MOL   409      35.427   16.48    0.91  1.00  0.00            
ATOM  28608  H6  MOL   409      35.831  14.337   4.605  1.00  0.00            
ATOM  28609  H7  MOL   409      34.181  16.375   4.621  1.00  0.00            
ATOM  28610  H8  MOL   409      34.043  17.747   2.596  1.00  0.00            
ATOM  28611  H9  MOL   409      36.582  18.089   4.115  1.00  0.00            
ATOM  28612  H10 MOL   409      35.376  18.714   2.048  1.00  0.00            
ATOM  28613  H11 MOL   409      35.029  18.717   4.644  1.00  0.00            
ATOM  28614  H12 MOL   409      39.135  16.136   7.961  1.00  0.00            
ATOM  28615  H13 MOL   409      32.564  16.857   9.108  1.00  0.00            
ATOM  28616  H14 MOL   409      33.029  17.013  11.428  1.00  0.00            
ATOM  28617  H15 MOL   409      39.901  16.181  12.092  1.00  0.00            
ATOM  28618  H16 MOL   409      40.315  16.094  14.447  1.00  0.00            
ATOM  28619  H17 MOL   409      33.705  16.817  15.519  1.00  0.00            
ATOM  28620  H18 MOL   409       37.59  13.868  19.014  1.00  0.00            
ATOM  28621  H19 MOL   409      38.762  15.958  18.857  1.00  0.00            
ATOM  28622  H20 MOL   409      36.026  14.666   19.31  1.00  0.00            
ATOM  28623  H21 MOL   409      37.842  18.113  19.007  1.00  0.00            
ATOM  28624  H22 MOL   409      36.223  17.587  19.404  1.00  0.00            
ATOM  28625  H23 MOL   409      38.529  14.618  21.102  1.00  0.00            
ATOM  28626  H24 MOL   409      37.091  13.805  21.443  1.00  0.00            
ATOM  28627  H25 MOL   409      38.725  17.168  21.202  1.00  0.00            
ATOM  28628  H26 MOL   409       35.98  16.089   21.68  1.00  0.00            
ATOM  28629  H27 MOL   409      37.367  18.053   21.62  1.00  0.00            
ATOM  28630  H28 MOL   409      37.356  16.024  22.789  1.00  0.00            
ATOM  28631  O1  MOL   410       30.98  12.494  17.468  1.00  0.00            
ATOM  28632  C1  MOL   410      31.501  12.363   2.356  1.00  0.00            
ATOM  28633  C2  MOL   410      31.791  12.132    3.87  1.00  0.00            
ATOM  28634  C3  MOL   410      31.208  13.271   4.727  1.00  0.00            
ATOM  28635  C4  MOL   410      31.673  14.643   4.187  1.00  0.00            
ATOM  28636  C5  MOL   410      31.294  14.826   2.697  1.00  0.00            
ATOM  28637  N1  MOL   410      31.391  13.128   6.172  1.00  0.00            
ATOM  28638  C6  MOL   410      30.326  13.076   6.984  1.00  0.00            
ATOM  28639  C7  MOL   410      30.592  12.989   8.407  1.00  0.00            
ATOM  28640  C8  MOL   410      32.651  13.111   6.607  1.00  0.00            
ATOM  28641  C9  MOL   410      32.867  13.291   8.016  1.00  0.00            
ATOM  28642  C10 MOL   410      29.551  12.925   9.342  1.00  0.00            
ATOM  28643  C11 MOL   410      31.867  13.137   8.937  1.00  0.00            
ATOM  28644  C12 MOL   410      34.123   13.47   8.545  1.00  0.00            
ATOM  28645  C13 MOL   410      29.715  12.795  10.725  1.00  0.00            
ATOM  28646  C14 MOL   410      31.002  12.962  11.231  1.00  0.00            
ATOM  28647  C15 MOL   410      32.046  13.166  10.346  1.00  0.00            
ATOM  28648  C16 MOL   410      33.376  13.331  10.802  1.00  0.00            
ATOM  28649  N2  MOL   410       34.36  13.446   9.899  1.00  0.00            
ATOM  28650  C17 MOL   410      31.268  12.868   12.62  1.00  0.00            
ATOM  28651  C18 MOL   410      33.588  13.227  12.195  1.00  0.00            
ATOM  28652  C19 MOL   410      34.908  13.228  12.687  1.00  0.00            
ATOM  28653  C20 MOL   410      35.162  13.216  14.073  1.00  0.00            
ATOM  28654  N3  MOL   410      30.205  12.715  13.385  1.00  0.00            
ATOM  28655  C21 MOL   410      30.438  12.626  14.738  1.00  0.00            
ATOM  28656  C22 MOL   410      32.576  13.059  13.093  1.00  0.00            
ATOM  28657  C23 MOL   410      32.795   12.92  14.451  1.00  0.00            
ATOM  28658  C24 MOL   410      34.058  12.995  14.942  1.00  0.00            
ATOM  28659  C25 MOL   410      31.733  12.744  15.259  1.00  0.00            
ATOM  28660  C26 MOL   410      34.293  13.005  16.432  1.00  0.00            
ATOM  28661  C27 MOL   410      31.948   12.65  16.705  1.00  0.00            
ATOM  28662  N4  MOL   410      33.182  12.811  17.226  1.00  0.00            
ATOM  28663  C28 MOL   410      33.316  12.897  18.694  1.00  0.00            
ATOM  28664  C29 MOL   410      32.987  11.625  19.508  1.00  0.00            
ATOM  28665  C30 MOL   410      32.657  14.189  19.287  1.00  0.00            
ATOM  28666  C31 MOL   410      33.173  14.274  20.743  1.00  0.00            
ATOM  28667  C32 MOL   410      33.267  11.714  21.058  1.00  0.00            
ATOM  28668  C33 MOL   410      32.735  13.064  21.569  1.00  0.00            
ATOM  28669  C34 MOL   410      31.915  13.725   1.903  1.00  0.00            
ATOM  28670  O2  MOL   410      33.624  13.126   5.966  1.00  0.00            
ATOM  28671  O3  MOL   410      29.169   13.08   6.613  1.00  0.00            
ATOM  28672  O4  MOL   410      35.412  13.144  16.862  1.00  0.00            
ATOM  28673  H1  MOL   410      32.109   11.58   1.869  1.00  0.00            
ATOM  28674  H2  MOL   410      30.431  12.314   2.292  1.00  0.00            
ATOM  28675  H3  MOL   410      33.023  13.645   1.963  1.00  0.00            
ATOM  28676  H4  MOL   410      32.805  11.832   4.095  1.00  0.00            
ATOM  28677  H5  MOL   410      31.561  13.882   0.896  1.00  0.00            
ATOM  28678  H6  MOL   410      31.276  11.184   4.216  1.00  0.00            
ATOM  28679  H7  MOL   410      30.082  13.203   4.526  1.00  0.00            
ATOM  28680  H8  MOL   410      30.173  14.781   2.549  1.00  0.00            
ATOM  28681  H9  MOL   410      32.743  14.896   4.391  1.00  0.00            
ATOM  28682  H10 MOL   410      31.727  15.809     2.4  1.00  0.00            
ATOM  28683  H11 MOL   410      31.163   15.49   4.729  1.00  0.00            
ATOM  28684  H12 MOL   410      35.046  13.595   8.049  1.00  0.00            
ATOM  28685  H13 MOL   410      28.513  13.054   8.993  1.00  0.00            
ATOM  28686  H14 MOL   410      28.823  12.664   11.35  1.00  0.00            
ATOM  28687  H15 MOL   410      35.744  13.507  12.089  1.00  0.00            
ATOM  28688  H16 MOL   410      36.174  13.432  14.457  1.00  0.00            
ATOM  28689  H17 MOL   410      29.578  12.398  15.338  1.00  0.00            
ATOM  28690  H18 MOL   410      33.477  10.851  19.001  1.00  0.00            
ATOM  28691  H19 MOL   410      34.402  13.033  18.951  1.00  0.00            
ATOM  28692  H20 MOL   410      31.907  11.469  19.384  1.00  0.00            
ATOM  28693  H21 MOL   410      33.101  15.062  18.764  1.00  0.00            
ATOM  28694  H22 MOL   410      31.604  14.203  19.234  1.00  0.00            
ATOM  28695  H23 MOL   410      34.298  11.839  21.391  1.00  0.00            
ATOM  28696  H24 MOL   410      32.945  10.767  21.548  1.00  0.00            
ATOM  28697  H25 MOL   410      34.248  14.464   20.77  1.00  0.00            
ATOM  28698  H26 MOL   410      31.597  13.101  21.615  1.00  0.00            
ATOM  28699  H27 MOL   410      32.787  15.144  21.278  1.00  0.00            
ATOM  28700  H28 MOL   410      33.114  13.158  22.596  1.00  0.00            
ATOM  29401  O1  MOL   421      35.318   23.54  17.533  1.00  0.00            
ATOM  29402  C1  MOL   421      35.027  22.325   2.332  1.00  0.00            
ATOM  29403  C2  MOL   421      35.352  22.261   3.877  1.00  0.00            
ATOM  29404  C3  MOL   421      35.049  23.721   4.503  1.00  0.00            
ATOM  29405  C4  MOL   421      35.692   24.92   3.701  1.00  0.00            
ATOM  29406  C5  MOL   421      35.384  24.853   2.188  1.00  0.00            
ATOM  29407  N1  MOL   421      35.287   23.66     6.0  1.00  0.00            
ATOM  29408  C6  MOL   421      34.244  23.761   6.821  1.00  0.00            
ATOM  29409  C7  MOL   421      34.521  23.855   8.316  1.00  0.00            
ATOM  29410  C8  MOL   421      36.555  23.557   6.434  1.00  0.00            
ATOM  29411  C9  MOL   421      36.798  23.463   7.895  1.00  0.00            
ATOM  29412  C10 MOL   421      33.511  24.024   9.242  1.00  0.00            
ATOM  29413  C11 MOL   421      35.746  23.489   8.775  1.00  0.00            
ATOM  29414  C12 MOL   421      38.073  23.192    8.39  1.00  0.00            
ATOM  29415  C13 MOL   421      33.759  23.902  10.596  1.00  0.00            
ATOM  29416  C14 MOL   421      34.986  23.557  11.095  1.00  0.00            
ATOM  29417  C15 MOL   421      36.028  23.392  10.136  1.00  0.00            
ATOM  29418  C16 MOL   421      37.313   23.15  10.607  1.00  0.00            
ATOM  29419  N2  MOL   421      38.341  23.207   9.747  1.00  0.00            
ATOM  29420  C17 MOL   421      35.238  23.423  12.485  1.00  0.00            
ATOM  29421  C18 MOL   421      37.601  23.021   11.95  1.00  0.00            
ATOM  29422  C19 MOL   421      38.844  22.784  12.486  1.00  0.00            
ATOM  29423  C20 MOL   421      39.166  22.748  13.803  1.00  0.00            
ATOM  29424  N3  MOL   421      34.223  23.496  13.416  1.00  0.00            
ATOM  29425  C21 MOL   421      34.581   23.46  14.804  1.00  0.00            
ATOM  29426  C22 MOL   421      36.568  23.197  12.912  1.00  0.00            
ATOM  29427  C23 MOL   421      36.855  23.147  14.306  1.00  0.00            
ATOM  29428  C24 MOL   421       38.12  22.967  14.759  1.00  0.00            
ATOM  29429  C25 MOL   421      35.871  23.361  15.231  1.00  0.00            
ATOM  29430  C26 MOL   421      38.473   22.85  16.231  1.00  0.00            
ATOM  29431  C27 MOL   421      36.188  23.302  16.717  1.00  0.00            
ATOM  29432  N4  MOL   421      37.438  23.095  17.097  1.00  0.00            
ATOM  29433  C28 MOL   421       37.82  23.062  18.516  1.00  0.00            
ATOM  29434  C29 MOL   421      37.326  21.791  19.242  1.00  0.00            
ATOM  29435  C30 MOL   421      37.499  24.393  19.268  1.00  0.00            
ATOM  29436  C31 MOL   421      37.894  24.335  20.766  1.00  0.00            
ATOM  29437  C32 MOL   421      37.757  21.817  20.714  1.00  0.00            
ATOM  29438  C33 MOL   421      37.226  23.126  21.358  1.00  0.00            
ATOM  29439  C34 MOL   421      35.753  23.485   1.575  1.00  0.00            
ATOM  29440  O2  MOL   421      37.507  23.535   5.655  1.00  0.00            
ATOM  29441  O3  MOL   421      33.107  23.809   6.505  1.00  0.00            
ATOM  29442  O4  MOL   421      39.677  22.714  16.552  1.00  0.00            
ATOM  29443  H1  MOL   421      35.348  21.483   1.762  1.00  0.00            
ATOM  29444  H2  MOL   421      33.925  22.366   2.217  1.00  0.00            
ATOM  29445  H3  MOL   421      36.873  23.365    1.54  1.00  0.00            
ATOM  29446  H4  MOL   421      36.415  22.027   4.014  1.00  0.00            
ATOM  29447  H5  MOL   421      35.255  23.477   0.601  1.00  0.00            
ATOM  29448  H6  MOL   421      34.698  21.599   4.421  1.00  0.00            
ATOM  29449  H7  MOL   421      34.032  23.889   4.329  1.00  0.00            
ATOM  29450  H8  MOL   421      34.383  25.155   1.898  1.00  0.00            
ATOM  29451  H9  MOL   421      36.765   25.03   3.909  1.00  0.00            
ATOM  29452  H10 MOL   421      35.947  25.627    1.69  1.00  0.00            
ATOM  29453  H11 MOL   421        35.2   25.73   4.223  1.00  0.00            
ATOM  29454  H12 MOL   421      38.948  23.148   7.732  1.00  0.00            
ATOM  29455  H13 MOL   421       32.49  24.328   8.986  1.00  0.00            
ATOM  29456  H14 MOL   421      32.927  24.078  11.213  1.00  0.00            
ATOM  29457  H15 MOL   421      39.587   22.51  11.837  1.00  0.00            
ATOM  29458  H16 MOL   421      40.112  22.483  14.118  1.00  0.00            
ATOM  29459  H17 MOL   421      33.787  23.621  15.509  1.00  0.00            
ATOM  29460  H18 MOL   421      37.616  20.887   18.72  1.00  0.00            
ATOM  29461  H19 MOL   421       38.87  23.112  18.609  1.00  0.00            
ATOM  29462  H20 MOL   421      36.211  21.745  19.193  1.00  0.00            
ATOM  29463  H21 MOL   421      37.923  25.326  18.832  1.00  0.00            
ATOM  29464  H22 MOL   421      36.423  24.572  19.281  1.00  0.00            
ATOM  29465  H23 MOL   421      38.881    21.8  20.731  1.00  0.00            
ATOM  29466  H24 MOL   421      37.301  20.921  21.203  1.00  0.00            
ATOM  29467  H25 MOL   421      39.008  24.388  20.992  1.00  0.00            
ATOM  29468  H26 MOL   421      36.155  23.192  21.301  1.00  0.00            
ATOM  29469  H27 MOL   421      37.552  25.238  21.319  1.00  0.00            
ATOM  29470  H28 MOL   421      37.512  23.209  22.437  1.00  0.00            
ATOM  29471  O1  MOL   422      30.961  19.548  17.546  1.00  0.00            
ATOM  29472  C1  MOL   422       30.62  18.946   2.577  1.00  0.00            
ATOM  29473  C2  MOL   422      31.156  18.827   4.037  1.00  0.00            
ATOM  29474  C3  MOL   422      30.791  20.169   4.752  1.00  0.00            
ATOM  29475  C4  MOL   422       31.37   21.38   4.002  1.00  0.00            
ATOM  29476  C5  MOL   422      30.889  21.428   2.563  1.00  0.00            
ATOM  29477  N1  MOL   422      31.133  20.106   6.218  1.00  0.00            
ATOM  29478  C6  MOL   422       30.09  19.839   7.047  1.00  0.00            
ATOM  29479  C7  MOL   422      30.293  19.794   8.566  1.00  0.00            
ATOM  29480  C8  MOL   422      32.404  20.176   6.609  1.00  0.00            
ATOM  29481  C9  MOL   422      32.635  20.144    8.12  1.00  0.00            
ATOM  29482  C10 MOL   422      29.307   19.44    9.49  1.00  0.00            
ATOM  29483  C11 MOL   422      31.598  20.009   9.055  1.00  0.00            
ATOM  29484  C12 MOL   422       33.89  20.518   8.617  1.00  0.00            
ATOM  29485  C13 MOL   422      29.572  19.511  10.815  1.00  0.00            
ATOM  29486  C14 MOL   422       30.84  19.778  11.319  1.00  0.00            
ATOM  29487  C15 MOL   422      31.894  20.012  10.416  1.00  0.00            
ATOM  29488  C16 MOL   422      33.233  20.232  10.809  1.00  0.00            
ATOM  29489  N2  MOL   422      34.184  20.555   9.927  1.00  0.00            
ATOM  29490  C17 MOL   422      31.084  19.764  12.701  1.00  0.00            
ATOM  29491  C18 MOL   422      33.475  20.205  12.161  1.00  0.00            
ATOM  29492  C19 MOL   422      34.772  20.305  12.656  1.00  0.00            
ATOM  29493  C20 MOL   422       35.01  20.235  14.012  1.00  0.00            
ATOM  29494  N3  MOL   422      30.026  19.551  13.459  1.00  0.00            
ATOM  29495  C21 MOL   422      30.377   19.48  14.821  1.00  0.00            
ATOM  29496  C22 MOL   422      32.385  19.991  13.119  1.00  0.00            
ATOM  29497  C23 MOL   422      32.662  19.949  14.462  1.00  0.00            
ATOM  29498  C24 MOL   422      33.969   20.01  14.891  1.00  0.00            
ATOM  29499  C25 MOL   422      31.685  19.659  15.339  1.00  0.00            
ATOM  29500  C26 MOL   422      34.249  19.902  16.354  1.00  0.00            
ATOM  29501  C27 MOL   422      31.927  19.568  16.769  1.00  0.00            
ATOM  29502  N4  MOL   422      33.218  19.674  17.193  1.00  0.00            
ATOM  29503  C28 MOL   422      33.496  19.784  18.638  1.00  0.00            
ATOM  29504  C29 MOL   422        33.0  18.607   19.51  1.00  0.00            
ATOM  29505  C30 MOL   422      33.071  21.145  19.228  1.00  0.00            
ATOM  29506  C31 MOL   422      33.283  21.296  20.743  1.00  0.00            
ATOM  29507  C32 MOL   422      33.524  18.731  20.971  1.00  0.00            
ATOM  29508  C33 MOL   422      32.892  19.991   21.58  1.00  0.00            
ATOM  29509  C34 MOL   422      31.337  20.123   1.815  1.00  0.00            
ATOM  29510  O2  MOL   422      33.396  20.364   5.901  1.00  0.00            
ATOM  29511  O3  MOL   422      29.016  19.506   6.651  1.00  0.00            
ATOM  29512  O4  MOL   422      35.417  20.029  16.753  1.00  0.00            
ATOM  29513  H1  MOL   422      30.836   18.02   2.142  1.00  0.00            
ATOM  29514  H2  MOL   422      29.531  18.959   2.529  1.00  0.00            
ATOM  29515  H3  MOL   422      32.389  20.098   1.884  1.00  0.00            
ATOM  29516  H4  MOL   422      32.205  18.827   4.022  1.00  0.00            
ATOM  29517  H5  MOL   422      31.002  20.204   0.789  1.00  0.00            
ATOM  29518  H6  MOL   422      30.777  18.031   4.616  1.00  0.00            
ATOM  29519  H7  MOL   422      29.715  20.274   4.533  1.00  0.00            
ATOM  29520  H8  MOL   422      29.842  21.383   2.402  1.00  0.00            
ATOM  29521  H9  MOL   422      32.478  21.251   4.055  1.00  0.00            
ATOM  29522  H10 MOL   422      31.279  22.275   2.046  1.00  0.00            
ATOM  29523  H11 MOL   422      30.985  22.241   4.436  1.00  0.00            
ATOM  29524  H12 MOL   422      34.731  20.898   8.002  1.00  0.00            
ATOM  29525  H13 MOL   422      28.343  19.113   9.157  1.00  0.00            
ATOM  29526  H14 MOL   422      28.722  19.269  11.504  1.00  0.00            
ATOM  29527  H15 MOL   422      35.649   20.48  11.991  1.00  0.00            
ATOM  29528  H16 MOL   422      36.054  20.257  14.321  1.00  0.00            
ATOM  29529  H17 MOL   422      29.603    19.3  15.554  1.00  0.00            
ATOM  29530  H18 MOL   422      33.276   17.66  19.041  1.00  0.00            
ATOM  29531  H19 MOL   422      34.577  19.691  18.738  1.00  0.00            
ATOM  29532  H20 MOL   422      31.984  18.697   19.62  1.00  0.00            
ATOM  29533  H21 MOL   422      33.625  21.952  18.666  1.00  0.00            
ATOM  29534  H22 MOL   422      32.038  21.105  18.963  1.00  0.00            
ATOM  29535  H23 MOL   422      34.683  18.699  20.967  1.00  0.00            
ATOM  29536  H24 MOL   422      33.185  17.858  21.506  1.00  0.00            
ATOM  29537  H25 MOL   422      34.324   21.58  20.858  1.00  0.00            
ATOM  29538  H26 MOL   422      31.799  19.806  21.646  1.00  0.00            
ATOM  29539  H27 MOL   422      32.666  22.098  21.061  1.00  0.00            
ATOM  29540  H28 MOL   422      33.239  20.107  22.589  1.00  0.00            
ATOM  30241  O1  MOL   433      35.136  30.294  17.354  1.00  0.00            
ATOM  30242  C1  MOL   433      34.968  28.896   2.295  1.00  0.00            
ATOM  30243  C2  MOL   433       35.48  28.918   3.739  1.00  0.00            
ATOM  30244  C3  MOL   433      35.075  30.242   4.439  1.00  0.00            
ATOM  30245  C4  MOL   433      35.543   31.52   3.783  1.00  0.00            
ATOM  30246  C5  MOL   433      35.134  31.454   2.338  1.00  0.00            
ATOM  30247  N1  MOL   433      35.346  30.196   5.917  1.00  0.00            
ATOM  30248  C6  MOL   433      34.284  30.382   6.736  1.00  0.00            
ATOM  30249  C7  MOL   433      34.622  30.333   8.236  1.00  0.00            
ATOM  30250  C8  MOL   433      36.622  29.963   6.379  1.00  0.00            
ATOM  30251  C9  MOL   433       36.89  29.907   7.843  1.00  0.00            
ATOM  30252  C10 MOL   433      33.571    30.4   9.132  1.00  0.00            
ATOM  30253  C11 MOL   433       35.86  30.092   8.739  1.00  0.00            
ATOM  30254  C12 MOL   433      38.201   29.78   8.334  1.00  0.00            
ATOM  30255  C13 MOL   433      33.778  30.219  10.509  1.00  0.00            
ATOM  30256  C14 MOL   433      35.075  30.141  11.045  1.00  0.00            
ATOM  30257  C15 MOL   433      36.151  29.965  10.104  1.00  0.00            
ATOM  30258  C16 MOL   433      37.446  29.722  10.538  1.00  0.00            
ATOM  30259  N2  MOL   433      38.448  29.634   9.689  1.00  0.00            
ATOM  30260  C17 MOL   433      35.275  29.998  12.433  1.00  0.00
[truncated: 131,141 more chars]
