# Supplementary material for: Approaching isotropic charge transport of n-type organic semiconductors with bulky substituents
Source: Commun Chem. 2021 Nov 11;4:155. doi: 10.1038/s42004-021-00583-2 (PMC9814529; doi:10.1038/s42004-021-00583-2)
Supplement: Supplementary file 6 — Supplementary Data 5 [file 42004_2021_583_MOESM6_ESM.txt]

REMARK    GENERATED BY TRJCONV
TITLE     Cy6_BQQDI_297k_B t= 100000.00000
REMARK    THIS IS A SIMULATION BOX
CRYST1   51.662   53.794  135.534  90.00  98.92  90.00 P 1           1
MODEL        1
ATOM      1  N1  MOL A   1       0.770   3.099   6.673  1.00  0.00            
ATOM      2  N2  MOL A   1       3.040   2.982  17.699  1.00  0.00            
ATOM      3  N3  MOL A   1       4.462   2.827  13.091  1.00  0.00            
ATOM      4  N4  MOL A   1      -0.740   3.193  11.197  1.00  0.00            
ATOM      5  C1  MOL A   1       0.697   4.120   4.301  1.00  0.00            
ATOM      6  C2  MOL A   1       0.463   2.928   5.217  1.00  0.00            
ATOM      7  C3  MOL A   1       1.126   1.712   4.550  1.00  0.00            
ATOM      8  C4  MOL A   1       2.064   3.201   7.006  1.00  0.00            
ATOM      9  C5  MOL A   1      -0.217   3.155   7.541  1.00  0.00            
ATOM     10  C6  MOL A   1       2.413   3.159   8.480  1.00  0.00            
ATOM     11  C7  MOL A   1       1.409   3.145   9.455  1.00  0.00            
ATOM     12  C8  MOL A   1       1.591   3.041  10.811  1.00  0.00            
ATOM     13  C9  MOL A   1       2.920   2.923  11.261  1.00  0.00            
ATOM     14  C10 MOL A   1       3.218   2.914  12.658  1.00  0.00            
ATOM     15  C11 MOL A   1       2.134   3.031  13.531  1.00  0.00            
ATOM     16  C12 MOL A   1       0.798   3.066  13.055  1.00  0.00            
ATOM     17  C13 MOL A   1       2.397   3.079  14.906  1.00  0.00            
ATOM     18  C14 MOL A   1      -0.226   3.160  14.003  1.00  0.00            
ATOM     19  C15 MOL A   1       0.528   3.128  11.694  1.00  0.00            
ATOM     20  C16 MOL A   1       0.509   1.470   3.111  1.00  0.00            
ATOM     21  C17 MOL A   1       1.406   3.082  15.808  1.00  0.00            
ATOM     22  C18 MOL A   1       1.751   3.137  17.266  1.00  0.00            
ATOM     23  C19 MOL A   1       0.416   2.706   2.256  1.00  0.00            
ATOM     24  C20 MOL A   1       4.064   2.959  16.783  1.00  0.00            
ATOM     25  C21 MOL A   1       3.333   2.959  19.184  1.00  0.00            
ATOM     26  C22 MOL A   1       0.093   3.123  15.346  1.00  0.00            
ATOM     27  C23 MOL A   1       3.701   2.992  15.334  1.00  0.00            
ATOM     28  C24 MOL A   1       4.672   2.854  14.405  1.00  0.00            
ATOM     29  C25 MOL A   1       2.812   4.189  19.963  1.00  0.00            
ATOM     30  C26 MOL A   1       2.741   1.726  19.883  1.00  0.00            
ATOM     31  C27 MOL A   1       3.348   4.225  21.392  1.00  0.00            
ATOM     32  C28 MOL A   1       2.824   2.940  22.067  1.00  0.00            
ATOM     33  C29 MOL A   1       3.266   1.631  21.285  1.00  0.00            
ATOM     34  C30 MOL A   1       3.914   2.895  10.294  1.00  0.00            
ATOM     35  C31 MOL A   1      -0.137   3.908   3.004  1.00  0.00            
ATOM     36  C32 MOL A   1       3.711   3.016   8.907  1.00  0.00            
ATOM     37  C33 MOL A   1       0.100   3.186   8.963  1.00  0.00            
ATOM     38  C34 MOL A   1      -0.929   3.256   9.874  1.00  0.00            
ATOM     39  O1  MOL A   1       0.835   3.170  17.998  1.00  0.00            
ATOM     40  O2  MOL A   1       2.989   3.317   6.218  1.00  0.00            
ATOM     41  O3  MOL A   1      -1.404   3.354   7.217  1.00  0.00            
ATOM     42  O4  MOL A   1       5.240   2.794  17.061  1.00  0.00            
ATOM     43  H1  MOL A   1       1.029   0.601   2.632  1.00  0.00            
ATOM     44  H2  MOL A   1      -0.519   1.162   3.139  1.00  0.00            
ATOM     45  H3  MOL A   1       1.419   2.981   1.879  1.00  0.00            
ATOM     46  H4  MOL A   1       2.227   1.854   4.499  1.00  0.00            
ATOM     47  H5  MOL A   1      -0.163   2.352   1.352  1.00  0.00            
ATOM     48  H6  MOL A   1       0.848   0.766   5.091  1.00  0.00            
ATOM     49  H7  MOL A   1      -0.612   2.665   5.168  1.00  0.00            
ATOM     50  H8  MOL A   1      -1.209   3.753   3.344  1.00  0.00            
ATOM     51  H9  MOL A   1       1.753   4.345   4.162  1.00  0.00            
ATOM     52  H10 MOL A   1       0.013   4.865   2.439  1.00  0.00            
ATOM     53  H11 MOL A   1       0.320   5.050   4.811  1.00  0.00            
ATOM     54  H12 MOL A   1       4.521   2.757   8.187  1.00  0.00            
ATOM     55  H13 MOL A   1      -1.900   3.216   9.612  1.00  0.00            
ATOM     56  H14 MOL A   1       4.918   2.787  10.594  1.00  0.00            
ATOM     57  H15 MOL A   1      -1.287   3.306  13.750  1.00  0.00            
ATOM     58  H16 MOL A   1       5.665   2.690  14.714  1.00  0.00            
ATOM     59  H17 MOL A   1      -0.710   3.201  16.088  1.00  0.00            
ATOM     60  H18 MOL A   1       3.061   0.888  19.287  1.00  0.00            
ATOM     61  H19 MOL A   1       4.367   2.913  19.307  1.00  0.00            
ATOM     62  H20 MOL A   1       1.691   1.563  19.924  1.00  0.00            
ATOM     63  H21 MOL A   1       3.164   5.151  19.560  1.00  0.00            
ATOM     64  H22 MOL A   1       1.762   4.315  20.086  1.00  0.00            
ATOM     65  H23 MOL A   1       4.347   1.471  21.345  1.00  0.00            
ATOM     66  H24 MOL A   1       2.880   0.766  21.736  1.00  0.00            
ATOM     67  H25 MOL A   1       4.429   4.174  21.461  1.00  0.00            
ATOM     68  H26 MOL A   1       1.786   2.914  22.334  1.00  0.00            
ATOM     69  H27 MOL A   1       2.981   5.088  21.965  1.00  0.00            
ATOM     70  H28 MOL A   1       3.395   2.880  23.016  1.00  0.00            
ATOM     71  N1  MOL B   2      -3.723  -0.185   6.705  1.00  0.00            
ATOM     72  N2  MOL B   2      -1.713  -0.352  17.722  1.00  0.00            
ATOM     73  N3  MOL B   2      -0.038  -0.167  13.255  1.00  0.00            
ATOM     74  N4  MOL B   2      -5.255  -0.275  11.242  1.00  0.00            
ATOM     75  C1  MOL B   2      -3.848   1.071   4.359  1.00  0.00            
ATOM     76  C2  MOL B   2      -4.081  -0.281   5.234  1.00  0.00            
ATOM     77  C3  MOL B   2      -3.415  -1.459   4.570  1.00  0.00            
ATOM     78  C4  MOL B   2      -2.467   0.044   7.077  1.00  0.00            
ATOM     79  C5  MOL B   2      -4.790  -0.096   7.578  1.00  0.00            
ATOM     80  C6  MOL B   2      -2.175   0.032   8.556  1.00  0.00            
ATOM     81  C7  MOL B   2      -3.162  -0.053   9.434  1.00  0.00            
ATOM     82  C8  MOL B   2      -2.888  -0.127  10.845  1.00  0.00            
ATOM     83  C9  MOL B   2      -1.585  -0.166  11.281  1.00  0.00            
ATOM     84  C10 MOL B   2      -1.306  -0.286  12.692  1.00  0.00            
ATOM     85  C11 MOL B   2      -2.446  -0.204  13.548  1.00  0.00            
ATOM     86  C12 MOL B   2      -3.737  -0.304  13.070  1.00  0.00            
ATOM     87  C13 MOL B   2      -2.205  -0.252  14.930  1.00  0.00            
ATOM     88  C14 MOL B   2      -4.763  -0.525  13.957  1.00  0.00            
ATOM     89  C15 MOL B   2      -4.007  -0.203  11.702  1.00  0.00            
ATOM     90  C16 MOL B   2      -3.875  -1.614   3.083  1.00  0.00            
ATOM     91  C17 MOL B   2      -3.260  -0.396  15.839  1.00  0.00            
ATOM     92  C18 MOL B   2      -3.004  -0.494  17.297  1.00  0.00            
ATOM     93  C19 MOL B   2      -3.573  -0.358   2.244  1.00  0.00            
ATOM     94  C20 MOL B   2      -0.643  -0.240  16.879  1.00  0.00            
ATOM     95  C21 MOL B   2      -1.364  -0.411  19.222  1.00  0.00            
ATOM     96  C22 MOL B   2      -4.534  -0.465  15.347  1.00  0.00            
ATOM     97  C23 MOL B   2      -0.898  -0.244  15.420  1.00  0.00            
ATOM     98  C24 MOL B   2       0.174  -0.099  14.573  1.00  0.00            
ATOM     99  C25 MOL B   2      -1.817   0.878  19.884  1.00  0.00            
ATOM    100  C26 MOL B   2      -1.785  -1.724  20.000  1.00  0.00            
ATOM    101  C27 MOL B   2      -1.346   0.891  21.330  1.00  0.00            
ATOM    102  C28 MOL B   2      -1.837  -0.382  22.130  1.00  0.00            
ATOM    103  C29 MOL B   2      -1.283  -1.642  21.457  1.00  0.00            
ATOM    104  C30 MOL B   2      -0.520  -0.017  10.397  1.00  0.00            
ATOM    105  C31 MOL B   2      -4.214   0.863   2.880  1.00  0.00            
ATOM    106  C32 MOL B   2      -0.863   0.090   9.032  1.00  0.00            
ATOM    107  C33 MOL B   2      -4.471  -0.088   9.013  1.00  0.00            
ATOM    108  C34 MOL B   2      -5.504  -0.231   9.895  1.00  0.00            
ATOM    109  O1  MOL B   2      -3.921  -0.512  18.098  1.00  0.00            
ATOM    110  O2  MOL B   2      -1.590   0.203   6.210  1.00  0.00            
ATOM    111  O3  MOL B   2      -5.969  -0.065   7.242  1.00  0.00            
ATOM    112  O4  MOL B   2       0.496  -0.089  17.278  1.00  0.00            
ATOM    113  H1  MOL B   2      -3.212  -2.435   2.801  1.00  0.00            
ATOM    114  H2  MOL B   2      -4.942  -1.863   2.915  1.00  0.00            
ATOM    115  H3  MOL B   2      -2.513  -0.227   2.270  1.00  0.00            
ATOM    116  H4  MOL B   2      -2.319  -1.330   4.518  1.00  0.00            
ATOM    117  H5  MOL B   2      -3.903  -0.415   1.220  1.00  0.00            
ATOM    118  H6  MOL B   2      -3.686  -2.305   5.243  1.00  0.00            
ATOM    119  H7  MOL B   2      -5.164  -0.473   5.120  1.00  0.00            
ATOM    120  H8  MOL B   2      -5.263   0.610   2.970  1.00  0.00            
ATOM    121  H9  MOL B   2      -2.772   1.289   4.491  1.00  0.00            
ATOM    122  H10 MOL B   2      -4.135   1.761   2.265  1.00  0.00            
ATOM    123  H11 MOL B   2      -4.379   1.909   4.802  1.00  0.00            
ATOM    124  H12 MOL B   2       0.008   0.079   8.402  1.00  0.00            
ATOM    125  H13 MOL B   2      -6.537  -0.265   9.591  1.00  0.00            
ATOM    126  H14 MOL B   2       0.510  -0.136  10.794  1.00  0.00            
ATOM    127  H15 MOL B   2      -5.835  -0.585  13.697  1.00  0.00            
ATOM    128  H16 MOL B   2       1.148   0.079  14.983  1.00  0.00            
ATOM    129  H17 MOL B   2      -5.359  -0.650  16.064  1.00  0.00            
ATOM    130  H18 MOL B   2      -1.313  -2.574  19.500  1.00  0.00            
ATOM    131  H19 MOL B   2      -0.270  -0.500  19.460  1.00  0.00            
ATOM    132  H20 MOL B   2      -2.854  -1.832  19.921  1.00  0.00            
ATOM    133  H21 MOL B   2      -1.485   1.828  19.478  1.00  0.00            
ATOM    134  H22 MOL B   2      -2.854   0.946  20.018  1.00  0.00            
ATOM    135  H23 MOL B   2      -0.217  -1.741  21.473  1.00  0.00            
ATOM    136  H24 MOL B   2      -1.713  -2.469  22.030  1.00  0.00            
ATOM    137  H25 MOL B   2      -0.198   1.061  21.479  1.00  0.00            
ATOM    138  H26 MOL B   2      -2.905  -0.354  22.078  1.00  0.00            
ATOM    139  H27 MOL B   2      -2.070   1.690  21.868  1.00  0.00            
ATOM    140  H28 MOL B   2      -1.503  -0.260  23.168  1.00  0.00            
ATOM    141  N1  MOL C   3      -2.608   2.986  28.995  1.00  0.00            
ATOM    142  N2  MOL C   3      -0.481   2.699  40.080  1.00  0.00            
ATOM    143  N3  MOL C   3       1.027   2.396  35.444  1.00  0.00            
ATOM    144  N4  MOL C   3      -3.964   3.664  33.613  1.00  0.00            
ATOM    145  C1  MOL C   3      -2.724   4.148  26.797  1.00  0.00            
ATOM    146  C2  MOL C   3      -3.030   2.856  27.582  1.00  0.00            
ATOM    147  C3  MOL C   3      -2.484   1.583  26.817  1.00  0.00            
ATOM    148  C4  MOL C   3      -1.317   2.861  29.437  1.00  0.00            
ATOM    149  C5  MOL C   3      -3.645   3.147  29.883  1.00  0.00            
ATOM    150  C6  MOL C   3      -1.006   2.808  30.895  1.00  0.00            
ATOM    151  C7  MOL C   3      -1.994   2.972  31.792  1.00  0.00            
ATOM    152  C8  MOL C   3      -1.718   3.005  33.155  1.00  0.00            
ATOM    153  C9  MOL C   3      -0.424   2.829  33.647  1.00  0.00            
ATOM    154  C10 MOL C   3      -0.226   2.690  35.045  1.00  0.00            
ATOM    155  C11 MOL C   3      -1.275   2.920  35.893  1.00  0.00            
ATOM    156  C12 MOL C   3      -2.555   3.146  35.423  1.00  0.00            
ATOM    157  C13 MOL C   3      -0.998   2.805  37.258  1.00  0.00            
ATOM    158  C14 MOL C   3      -3.552   3.448  36.361  1.00  0.00            
ATOM    159  C15 MOL C   3      -2.762   3.263  34.033  1.00  0.00            
ATOM    160  C16 MOL C   3      -3.021   1.592  25.363  1.00  0.00            
ATOM    161  C17 MOL C   3      -2.042   2.986  38.166  1.00  0.00            
ATOM    162  C18 MOL C   3      -1.780   2.888  39.654  1.00  0.00            
ATOM    163  C19 MOL C   3      -2.471   2.806  24.617  1.00  0.00            
ATOM    164  C20 MOL C   3       0.565   2.552  39.225  1.00  0.00            
ATOM    165  C21 MOL C   3      -0.172   2.753  41.558  1.00  0.00            
ATOM    166  C22 MOL C   3      -3.328   3.344  37.717  1.00  0.00            
ATOM    167  C23 MOL C   3       0.285   2.557  37.750  1.00  0.00            
ATOM    168  C24 MOL C   3       1.302   2.313  36.786  1.00  0.00            
ATOM    169  C25 MOL C   3      -0.692   4.088  42.254  1.00  0.00            
ATOM    170  C26 MOL C   3      -0.447   1.349  42.187  1.00  0.00            
ATOM    171  C27 MOL C   3      -0.288   4.050  43.767  1.00  0.00            
ATOM    172  C28 MOL C   3      -0.812   2.722  44.412  1.00  0.00            
ATOM    173  C29 MOL C   3      -0.259   1.355  43.758  1.00  0.00            
ATOM    174  C30 MOL C   3       0.618   2.695  32.745  1.00  0.00            
ATOM    175  C31 MOL C   3      -3.098   4.094  25.264  1.00  0.00            
ATOM    176  C32 MOL C   3       0.349   2.754  31.369  1.00  0.00            
ATOM    177  C33 MOL C   3      -3.317   3.132  31.313  1.00  0.00            
ATOM    178  C34 MOL C   3      -4.183   3.615  32.281  1.00  0.00            
ATOM    179  O1  MOL C   3      -2.677   2.892  40.411  1.00  0.00            
ATOM    180  O2  MOL C   3      -0.413   2.710  28.673  1.00  0.00            
ATOM    181  O3  MOL C   3      -4.780   3.404  29.493  1.00  0.00            
ATOM    182  O4  MOL C   3       1.760   2.462  39.554  1.00  0.00            
ATOM    183  H1  MOL C   3      -2.662   0.648  24.776  1.00  0.00            
ATOM    184  H2  MOL C   3      -4.127   1.623  25.417  1.00  0.00            
ATOM    185  H3  MOL C   3      -1.425   2.627  24.562  1.00  0.00            
ATOM    186  H4  MOL C   3      -1.412   1.720  26.610  1.00  0.00            
ATOM    187  H5  MOL C   3      -2.685   2.733  23.553  1.00  0.00            
ATOM    188  H6  MOL C   3      -2.581   0.602  27.308  1.00  0.00            
ATOM    189  H7  MOL C   3      -4.113   2.705  27.527  1.00  0.00            
ATOM    190  H8  MOL C   3      -4.166   4.163  25.100  1.00  0.00            
ATOM    191  H9  MOL C   3      -1.668   4.365  26.972  1.00  0.00            
ATOM    192  H10 MOL C   3      -2.628   4.941  24.854  1.00  0.00            
ATOM    193  H11 MOL C   3      -3.260   5.019  27.258  1.00  0.00            
ATOM    194  H12 MOL C   3       1.174   2.726  30.688  1.00  0.00            
ATOM    195  H13 MOL C   3      -5.108   4.042  32.050  1.00  0.00            
ATOM    196  H14 MOL C   3       1.644   2.393  33.060  1.00  0.00            
ATOM    197  H15 MOL C   3      -4.564   3.740  36.051  1.00  0.00            
ATOM    198  H16 MOL C   3       2.381   2.106  37.156  1.00  0.00            
ATOM    199  H17 MOL C   3      -4.159   3.421  38.410  1.00  0.00            
ATOM    200  H18 MOL C   3      -0.048   0.525  41.648  1.00  0.00            
ATOM    201  H19 MOL C   3       0.909   2.836  41.746  1.00  0.00            
ATOM    202  H20 MOL C   3      -1.559   1.121  42.108  1.00  0.00            
ATOM    203  H21 MOL C   3      -0.212   4.940  41.750  1.00  0.00            
ATOM    204  H22 MOL C   3      -1.715   4.320  42.080  1.00  0.00            
ATOM    205  H23 MOL C   3       0.852   1.361  43.926  1.00  0.00            
ATOM    206  H24 MOL C   3      -0.707   0.403  44.164  1.00  0.00            
ATOM    207  H25 MOL C   3       0.790   4.099  43.918  1.00  0.00            
ATOM    208  H26 MOL C   3      -1.927   2.738  44.436  1.00  0.00            
ATOM    209  H27 MOL C   3      -0.803   4.891  44.236  1.00  0.00            
ATOM    210  H28 MOL C   3      -0.506   2.709  45.456  1.00  0.00            
ATOM    211  N1  MOL D   4      -6.920  -0.371  29.070  1.00  0.00            
ATOM    212  N2  MOL D   4      -4.665  -0.607  39.982  1.00  0.00            
ATOM    213  N3  MOL D   4      -3.116  -0.157  35.467  1.00  0.00            
ATOM    214  N4  MOL D   4      -8.351  -0.457  33.686  1.00  0.00            
ATOM    215  C1  MOL D   4      -7.179   0.942  26.778  1.00  0.00            
ATOM    216  C2  MOL D   4      -7.279  -0.409  27.586  1.00  0.00            
ATOM    217  C3  MOL D   4      -6.549  -1.573  26.818  1.00  0.00            
ATOM    218  C4  MOL D   4      -5.602  -0.278  29.426  1.00  0.00            
ATOM    219  C5  MOL D   4      -7.950  -0.422  29.953  1.00  0.00            
ATOM    220  C6  MOL D   4      -5.262  -0.269  30.852  1.00  0.00            
ATOM    221  C7  MOL D   4      -6.296  -0.395  31.799  1.00  0.00            
ATOM    222  C8  MOL D   4      -6.002  -0.308  33.173  1.00  0.00            
ATOM    223  C9  MOL D   4      -4.704  -0.143  33.627  1.00  0.00            
ATOM    224  C10 MOL D   4      -4.415  -0.287  34.997  1.00  0.00            
ATOM    225  C11 MOL D   4      -5.455  -0.358  35.896  1.00  0.00            
ATOM    226  C12 MOL D   4      -6.776  -0.514  35.495  1.00  0.00            
ATOM    227  C13 MOL D   4      -5.204  -0.470  37.279  1.00  0.00            
ATOM    228  C14 MOL D   4      -7.812  -0.585  36.429  1.00  0.00            
ATOM    229  C15 MOL D   4      -7.070  -0.397  34.119  1.00  0.00            
ATOM    230  C16 MOL D   4      -7.165  -1.719  25.437  1.00  0.00            
ATOM    231  C17 MOL D   4      -6.251  -0.763  38.167  1.00  0.00            
ATOM    232  C18 MOL D   4      -5.949  -0.792  39.598  1.00  0.00            
ATOM    233  C19 MOL D   4      -6.851  -0.452  24.622  1.00  0.00            
ATOM    234  C20 MOL D   4      -3.584  -0.420  39.140  1.00  0.00            
ATOM    235  C21 MOL D   4      -4.388  -0.372  41.398  1.00  0.00            
ATOM    236  C22 MOL D   4      -7.559  -0.738  37.768  1.00  0.00            
ATOM    237  C23 MOL D   4      -3.884  -0.301  37.723  1.00  0.00            
ATOM    238  C24 MOL D   4      -2.893  -0.168  36.779  1.00  0.00            
ATOM    239  C25 MOL D   4      -5.006   0.934  41.993  1.00  0.00            
ATOM    240  C26 MOL D   4      -4.728  -1.569  42.354  1.00  0.00            
ATOM    241  C27 MOL D   4      -4.471   1.177  43.444  1.00  0.00            
ATOM    242  C28 MOL D   4      -4.822   0.046  44.365  1.00  0.00            
ATOM    243  C29 MOL D   4      -4.242  -1.194  43.759  1.00  0.00            
ATOM    244  C30 MOL D   4      -3.710   0.045  32.696  1.00  0.00            
ATOM    245  C31 MOL D   4      -7.625   0.733  25.344  1.00  0.00            
ATOM    246  C32 MOL D   4      -4.018   0.018  31.346  1.00  0.00            
ATOM    247  C33 MOL D   4      -7.586  -0.346  31.376  1.00  0.00            
ATOM    248  C34 MOL D   4      -8.538  -0.417  32.348  1.00  0.00            
ATOM    249  O1  MOL D   4      -6.908  -0.905  40.382  1.00  0.00            
ATOM    250  O2  MOL D   4      -4.741  -0.059  28.597  1.00  0.00            
ATOM    251  O3  MOL D   4      -9.117  -0.463  29.539  1.00  0.00            
ATOM    252  O4  MOL D   4      -2.414  -0.376  39.493  1.00  0.00            
ATOM    253  H1  MOL D   4      -6.761  -2.648  24.898  1.00  0.00            
ATOM    254  H2  MOL D   4      -8.284  -1.768  25.563  1.00  0.00            
ATOM    255  H3  MOL D   4      -5.798  -0.279  24.619  1.00  0.00            
ATOM    256  H4  MOL D   4      -5.561  -1.312  26.739  1.00  0.00            
ATOM    257  H5  MOL D   4      -7.163  -0.570  23.577  1.00  0.00            
ATOM    258  H6  MOL D   4      -6.728  -2.440  27.422  1.00  0.00            
ATOM    259  H7  MOL D   4      -8.350  -0.631  27.397  1.00  0.00            
ATOM    260  H8  MOL D   4      -8.626   0.364  25.345  1.00  0.00            
ATOM    261  H9  MOL D   4      -6.103   1.099  26.788  1.00  0.00            
ATOM    262  H10 MOL D   4      -7.622   1.634  24.677  1.00  0.00            
ATOM    263  H11 MOL D   4      -7.652   1.797  27.208  1.00  0.00            
ATOM    264  H12 MOL D   4      -3.112   0.072  30.657  1.00  0.00            
ATOM    265  H13 MOL D   4      -9.583  -0.403  32.109  1.00  0.00            
ATOM    266  H14 MOL D   4      -2.672   0.283  32.985  1.00  0.00            
ATOM    267  H15 MOL D   4      -8.867  -0.501  36.141  1.00  0.00            
ATOM    268  H16 MOL D   4      -1.863  -0.071  37.009  1.00  0.00            
ATOM    269  H17 MOL D   4      -8.418  -0.788  38.523  1.00  0.00            
ATOM    270  H18 MOL D   4      -4.338  -2.530  41.971  1.00  0.00            
ATOM    271  H19 MOL D   4      -3.310  -0.310  41.519  1.00  0.00            
ATOM    272  H20 MOL D   4      -5.818  -1.717  42.366  1.00  0.00            
ATOM    273  H21 MOL D   4      -4.766   1.855  41.378  1.00  0.00            
ATOM    274  H22 MOL D   4      -6.080   0.823  41.948  1.00  0.00            
ATOM    275  H23 MOL D   4      -3.156  -0.948  43.641  1.00  0.00            
ATOM    276  H24 MOL D   4      -4.392  -2.117  44.332  1.00  0.00            
ATOM    277  H25 MOL D   4      -3.417   1.303  43.367  1.00  0.00            
ATOM    278  H26 MOL D   4      -5.928  -0.122  44.586  1.00  0.00            
ATOM    279  H27 MOL D   4      -4.923   2.116  43.880  1.00  0.00            
ATOM    280  H28 MOL D   4      -4.384   0.150  45.333  1.00  0.00            
ATOM    281  N1  MOL E   5      -5.757   3.088  51.474  1.00  0.00            
ATOM    282  N2  MOL E   5      -3.636   2.914  62.555  1.00  0.00            
ATOM    283  N3  MOL E   5      -2.042   2.868  58.002  1.00  0.00            
ATOM    284  N4  MOL E   5      -7.267   3.076  56.028  1.00  0.00            
ATOM    285  C1  MOL E   5      -5.686   4.405  49.184  1.00  0.00            
ATOM    286  C2  MOL E   5      -6.088   3.167  50.044  1.00  0.00            
ATOM    287  C3  MOL E   5      -5.746   1.871  49.268  1.00  0.00            
ATOM    288  C4  MOL E   5      -4.431   3.085  51.871  1.00  0.00            
ATOM    289  C5  MOL E   5      -6.766   2.952  52.336  1.00  0.00            
ATOM    290  C6  MOL E   5      -4.113   2.956  53.330  1.00  0.00            
ATOM    291  C7  MOL E   5      -5.085   2.870  54.248  1.00  0.00            
ATOM    292  C8  MOL E   5      -4.859   2.889  55.621  1.00  0.00            
ATOM    293  C9  MOL E   5      -3.529   2.887  56.141  1.00  0.00            
ATOM    294  C10 MOL E   5      -3.308   2.896  57.542  1.00  0.00            
ATOM    295  C11 MOL E   5      -4.414   2.859  58.384  1.00  0.00            
ATOM    296  C12 MOL E   5      -5.702   2.880  57.926  1.00  0.00            
ATOM    297  C13 MOL E   5      -4.178   2.865  59.747  1.00  0.00            
ATOM    298  C14 MOL E   5      -6.752   2.890  58.819  1.00  0.00            
ATOM    299  C15 MOL E   5      -5.983   2.952  56.524  1.00  0.00            
ATOM    300  C16 MOL E   5      -6.294   1.809  47.762  1.00  0.00            
ATOM    301  C17 MOL E   5      -5.260   2.822  60.647  1.00  0.00            
ATOM    302  C18 MOL E   5      -4.957   2.926  62.111  1.00  0.00            
ATOM    303  C19 MOL E   5      -5.713   3.020  47.023  1.00  0.00            
ATOM    304  C20 MOL E   5      -2.580   2.945  61.704  1.00  0.00            
ATOM    305  C21 MOL E   5      -3.342   2.849  64.029  1.00  0.00            
ATOM    306  C22 MOL E   5      -6.601   2.838  60.146  1.00  0.00            
ATOM    307  C23 MOL E   5      -2.891   2.941  60.249  1.00  0.00            
ATOM    308  C24 MOL E   5      -1.808   2.943  59.358  1.00  0.00            
ATOM    309  C25 MOL E   5      -3.873   4.107  64.744  1.00  0.00            
ATOM    310  C26 MOL E   5      -3.876   1.585  64.751  1.00  0.00            
ATOM    311  C27 MOL E   5      -3.332   4.174  66.190  1.00  0.00            
ATOM    312  C28 MOL E   5      -3.773   2.978  66.963  1.00  0.00            
ATOM    313  C29 MOL E   5      -3.427   1.674  66.263  1.00  0.00            
ATOM    314  C30 MOL E   5      -2.511   2.807  55.176  1.00  0.00            
ATOM    315  C31 MOL E   5      -6.038   4.386  47.705  1.00  0.00            
ATOM    316  C32 MOL E   5      -2.780   2.933  53.779  1.00  0.00            
ATOM    317  C33 MOL E   5      -6.370   2.843  53.823  1.00  0.00            
ATOM    318  C34 MOL E   5      -7.406   2.960  54.700  1.00  0.00            
ATOM    319  O1  MOL E   5      -5.906   2.905  62.822  1.00  0.00            
ATOM    320  O2  MOL E   5      -3.580   3.130  51.015  1.00  0.00            
ATOM    321  O3  MOL E   5      -7.929   2.948  52.074  1.00  0.00            
ATOM    322  O4  MOL E   5      -1.411   2.895  62.066  1.00  0.00            
ATOM    323  H1  MOL E   5      -5.918   0.893  47.335  1.00  0.00            
ATOM    324  H2  MOL E   5      -7.336   1.925  47.646  1.00  0.00            
ATOM    325  H3  MOL E   5      -4.627   2.928  47.080  1.00  0.00            
ATOM    326  H4  MOL E   5      -4.694   1.755  49.246  1.00  0.00            
ATOM    327  H5  MOL E   5      -5.986   3.110  45.944  1.00  0.00            
ATOM    328  H6  MOL E   5      -6.179   1.087  49.844  1.00  0.00            
ATOM    329  H7  MOL E   5      -7.203   3.220  49.894  1.00  0.00            
ATOM    330  H8  MOL E   5      -7.081   4.602  47.720  1.00  0.00            
ATOM    331  H9  MOL E   5      -4.658   4.603  49.167  1.00  0.00            
ATOM    332  H10 MOL E   5      -5.548   5.253  47.241  1.00  0.00            
ATOM    333  H11 MOL E   5      -6.140   5.306  49.579  1.00  0.00            
ATOM    334  H12 MOL E   5      -1.991   2.898  53.097  1.00  0.00            
ATOM    335  H13 MOL E   5      -8.454   3.079  54.363  1.00  0.00            
ATOM    336  H14 MOL E   5      -1.455   2.689  55.583  1.00  0.00            
ATOM    337  H15 MOL E   5      -7.786   2.771  58.489  1.00  0.00            
ATOM    338  H16 MOL E   5      -0.749   2.876  59.760  1.00  0.00            
ATOM    339  H17 MOL E   5      -7.442   2.931  60.792  1.00  0.00            
ATOM    340  H18 MOL E   5      -3.453   0.732  64.333  1.00  0.00            
ATOM    341  H19 MOL E   5      -2.273   2.941  64.186  1.00  0.00            
ATOM    342  H20 MOL E   5      -4.925   1.492  64.610  1.00  0.00            
ATOM    343  H21 MOL E   5      -3.581   4.992  64.128  1.00  0.00            
ATOM    344  H22 MOL E   5      -4.955   4.088  64.780  1.00  0.00            
ATOM    345  H23 MOL E   5      -2.318   1.574  66.307  1.00  0.00            
ATOM    346  H24 MOL E   5      -3.875   0.852  66.855  1.00  0.00            
ATOM    347  H25 MOL E   5      -2.275   4.108  66.143  1.00  0.00            
ATOM    348  H26 MOL E   5      -4.871   2.919  67.200  1.00  0.00            
ATOM    349  H27 MOL E   5      -3.666   5.069  66.686  1.00  0.00            
ATOM    350  H28 MOL E   5      -3.189   2.899  67.862  1.00  0.00            
ATOM    351  N1  MOL F   6     -10.134  -0.345  51.585  1.00  0.00            
ATOM    352  N2  MOL F   6      -8.076  -0.572  62.637  1.00  0.00            
ATOM    353  N3  MOL F   6      -6.478  -0.696  58.077  1.00  0.00            
ATOM    354  N4  MOL F   6     -11.713  -0.886  56.157  1.00  0.00            
ATOM    355  C1  MOL F   6     -10.196   0.867  49.392  1.00  0.00            
ATOM    356  C2  MOL F   6     -10.451  -0.390  50.099  1.00  0.00            
ATOM    357  C3  MOL F   6      -9.834  -1.590  49.359  1.00  0.00            
ATOM    358  C4  MOL F   6      -8.809  -0.272  52.040  1.00  0.00            
ATOM    359  C5  MOL F   6     -11.172  -0.477  52.470  1.00  0.00            
ATOM    360  C6  MOL F   6      -8.534  -0.405  53.479  1.00  0.00            
ATOM    361  C7  MOL F   6      -9.545  -0.577  54.366  1.00  0.00            
ATOM    362  C8  MOL F   6      -9.295  -0.627  55.738  1.00  0.00            
ATOM    363  C9  MOL F   6      -8.023  -0.613  56.247  1.00  0.00            
ATOM    364  C10 MOL F   6      -7.762  -0.722  57.634  1.00  0.00            
ATOM    365  C11 MOL F   6      -8.874  -0.779  58.474  1.00  0.00            
ATOM    366  C12 MOL F   6     -10.193  -0.785  58.037  1.00  0.00            
ATOM    367  C13 MOL F   6      -8.635  -0.735  59.838  1.00  0.00            
ATOM    368  C14 MOL F   6     -11.252  -0.810  58.990  1.00  0.00            
ATOM    369  C15 MOL F   6     -10.438  -0.828  56.645  1.00  0.00            
ATOM    370  C16 MOL F   6     -10.388  -1.630  47.891  1.00  0.00            
ATOM    371  C17 MOL F   6      -9.641  -0.738  60.786  1.00  0.00            
ATOM    372  C18 MOL F   6      -9.350  -0.670  62.236  1.00  0.00            
ATOM    373  C19 MOL F   6     -10.087  -0.290  47.253  1.00  0.00            
ATOM    374  C20 MOL F   6      -7.061  -0.369  61.732  1.00  0.00            
ATOM    375  C21 MOL F   6      -7.816  -0.465  64.125  1.00  0.00            
ATOM    376  C22 MOL F   6     -10.934  -0.816  60.377  1.00  0.00            
ATOM    377  C23 MOL F   6      -7.303  -0.623  60.314  1.00  0.00            
ATOM    378  C24 MOL F   6      -6.275  -0.637  59.398  1.00  0.00            
ATOM    379  C25 MOL F   6      -8.197   0.851  64.769  1.00  0.00            
ATOM    380  C26 MOL F   6      -8.334  -1.677  64.929  1.00  0.00            
ATOM    381  C27 MOL F   6      -7.715   0.984  66.245  1.00  0.00            
ATOM    382  C28 MOL F   6      -8.123  -0.305  67.081  1.00  0.00            
ATOM    383  C29 MOL F   6      -7.844  -1.695  66.418  1.00  0.00            
ATOM    384  C30 MOL F   6      -6.947  -0.441  55.371  1.00  0.00            
ATOM    385  C31 MOL F   6     -10.698   0.874  47.962  1.00  0.00            
ATOM    386  C32 MOL F   6      -7.203  -0.394  54.001  1.00  0.00            
ATOM    387  C33 MOL F   6     -10.880  -0.584  53.923  1.00  0.00            
ATOM    388  C34 MOL F   6     -11.932  -0.726  54.849  1.00  0.00            
ATOM    389  O1  MOL F   6     -10.259  -0.749  63.053  1.00  0.00            
ATOM    390  O2  MOL F   6      -7.897  -0.098  51.250  1.00  0.00            
ATOM    391  O3  MOL F   6     -12.293  -0.606  52.101  1.00  0.00            
ATOM    392  O4  MOL F   6      -5.988  -0.127  62.102  1.00  0.00            
ATOM    393  H1  MOL F   6      -9.892  -2.447  47.343  1.00  0.00            
ATOM    394  H2  MOL F   6     -11.474  -1.846  47.871  1.00  0.00            
ATOM    395  H3  MOL F   6      -9.016  -0.219  47.198  1.00  0.00            
ATOM    396  H4  MOL F   6      -8.777  -1.403  49.395  1.00  0.00            
ATOM    397  H5  MOL F   6     -10.504  -0.311  46.221  1.00  0.00            
ATOM    398  H6  MOL F   6     -10.095  -2.506  49.886  1.00  0.00            
ATOM    399  H7  MOL F   6     -11.568  -0.607  49.914  1.00  0.00            
ATOM    400  H8  MOL F   6     -11.795   0.630  47.927  1.00  0.00            
ATOM    401  H9  MOL F   6      -9.111   1.172  49.331  1.00  0.00            
ATOM    402  H10 MOL F   6     -10.534   1.790  47.488  1.00  0.00            
ATOM    403  H11 MOL F   6     -10.680   1.691  49.930  1.00  0.00            
ATOM    404  H12 MOL F   6      -6.340  -0.291  53.321  1.00  0.00            
ATOM    405  H13 MOL F   6     -12.993  -0.811  54.568  1.00  0.00            
ATOM    406  H14 MOL F   6      -5.947  -0.099  55.769  1.00  0.00            
ATOM    407  H15 MOL F   6     -12.280  -0.753  58.572  1.00  0.00            
ATOM    408  H16 MOL F   6      -5.264  -0.563  59.722  1.00  0.00            
ATOM    409  H17 MOL F   6     -11.702  -0.855  61.092  1.00  0.00            
ATOM    410  H18 MOL F   6      -8.093  -2.593  64.461  1.00  0.00            
ATOM    411  H19 MOL F   6      -6.704  -0.568  64.235  1.00  0.00            
ATOM    412  H20 MOL F   6      -9.464  -1.712  64.957  1.00  0.00            
ATOM    413  H21 MOL F   6      -7.825   1.679  64.154  1.00  0.00            
ATOM    414  H22 MOL F   6      -9.225   0.889  64.710  1.00  0.00            
ATOM    415  H23 MOL F   6      -6.769  -1.840  66.349  1.00  0.00            
ATOM    416  H24 MOL F   6      -8.288  -2.515  66.964  1.00  0.00            
ATOM    417  H25 MOL F   6      -6.622   1.037  66.420  1.00  0.00            
ATOM    418  H26 MOL F   6      -9.221  -0.352  67.244  1.00  0.00            
ATOM    419  H27 MOL F   6      -8.169   1.936  66.607  1.00  0.00            
ATOM    420  H28 MOL F   6      -7.660  -0.286  68.074  1.00  0.00            
ATOM    421  N1  MOL G   7      -9.282   2.947  73.854  1.00  0.00            
ATOM    422  N2  MOL G   7      -7.207   2.626  84.940  1.00  0.00            
ATOM    423  N3  MOL G   7      -5.608   2.404  80.338  1.00  0.00            
ATOM    424  N4  MOL G   7     -10.718   3.552  78.537  1.00  0.00            
ATOM    425  C1  MOL G   7      -9.234   4.432  71.943  1.00  0.00            
ATOM    426  C2  MOL G   7      -9.558   3.053  72.415  1.00  0.00            
ATOM    427  C3  MOL G   7      -9.104   1.900  71.443  1.00  0.00            
ATOM    428  C4  MOL G   7      -7.986   2.786  74.277  1.00  0.00            
ATOM    429  C5  MOL G   7     -10.303   3.166  74.729  1.00  0.00            
ATOM    430  C6  MOL G   7      -7.670   2.819  75.762  1.00  0.00            
ATOM    431  C7  MOL G   7      -8.708   3.010  76.716  1.00  0.00            
ATOM    432  C8  MOL G   7      -8.437   2.936  78.050  1.00  0.00            
ATOM    433  C9  MOL G   7      -7.122   2.640  78.500  1.00  0.00            
ATOM    434  C10 MOL G   7      -6.844   2.674  79.856  1.00  0.00            
ATOM    435  C11 MOL G   7      -7.922   2.885  80.733  1.00  0.00            
ATOM    436  C12 MOL G   7      -9.199   3.199  80.263  1.00  0.00            
ATOM    437  C13 MOL G   7      -7.697   2.749  82.118  1.00  0.00            
ATOM    438  C14 MOL G   7     -10.198   3.228  81.194  1.00  0.00            
ATOM    439  C15 MOL G   7      -9.466   3.243  78.918  1.00  0.00            
ATOM    440  C16 MOL G   7      -9.585   2.225  69.999  1.00  0.00            
ATOM    441  C17 MOL G   7      -8.719   2.883  83.033  1.00  0.00            
ATOM    442  C18 MOL G   7      -8.480   2.884  84.521  1.00  0.00            
ATOM    443  C19 MOL G   7      -9.206   3.671  69.491  1.00  0.00            
ATOM    444  C20 MOL G   7      -6.138   2.442  84.082  1.00  0.00            
ATOM    445  C21 MOL G   7      -6.911   2.596  86.355  1.00  0.00            
ATOM    446  C22 MOL G   7      -9.975   3.092  82.582  1.00  0.00            
ATOM    447  C23 MOL G   7      -6.453   2.562  82.621  1.00  0.00            
ATOM    448  C24 MOL G   7      -5.391   2.409  81.691  1.00  0.00            
ATOM    449  C25 MOL G   7      -7.246   3.920  87.170  1.00  0.00            
ATOM    450  C26 MOL G   7      -7.363   1.292  87.043  1.00  0.00            
ATOM    451  C27 MOL G   7      -7.001   3.830  88.654  1.00  0.00            
ATOM    452  C28 MOL G   7      -7.523   2.544  89.320  1.00  0.00            
ATOM    453  C29 MOL G   7      -6.934   1.308  88.565  1.00  0.00            
ATOM    454  C30 MOL G   7      -6.116   2.407  77.573  1.00  0.00            
ATOM    455  C31 MOL G   7      -9.693   4.698  70.495  1.00  0.00            
ATOM    456  C32 MOL G   7      -6.392   2.456  76.188  1.00  0.00            
ATOM    457  C33 MOL G   7      -9.985   3.195  76.255  1.00  0.00            
ATOM    458  C34 MOL G   7     -10.992   3.432  77.205  1.00  0.00            
ATOM    459  O1  MOL G   7      -9.401   2.974  85.275  1.00  0.00            
ATOM    460  O2  MOL G   7      -7.130   2.489  73.457  1.00  0.00            
ATOM    461  O3  MOL G   7     -11.441   3.351  74.376  1.00  0.00            
ATOM    462  O4  MOL G   7      -5.053   2.085  84.453  1.00  0.00            
ATOM    463  H1  MOL G   7      -9.248   1.421  69.326  1.00  0.00            
ATOM    464  H2  MOL G   7     -10.695   2.268  70.012  1.00  0.00            
ATOM    465  H3  MOL G   7      -8.119   3.783  69.439  1.00  0.00            
ATOM    466  H4  MOL G   7      -8.000   1.825  71.414  1.00  0.00            
ATOM    467  H5  MOL G   7      -9.541   3.759  68.456  1.00  0.00            
ATOM    468  H6  MOL G   7      -9.603   0.960  71.813  1.00  0.00            
ATOM    469  H7  MOL G   7     -10.653   3.029  72.252  1.00  0.00            
ATOM    470  H8  MOL G   7     -10.798   4.770  70.430  1.00  0.00            
ATOM    471  H9  MOL G   7      -8.219   4.719  72.025  1.00  0.00            
ATOM    472  H10 MOL G   7      -9.305   5.640  70.229  1.00  0.00            
ATOM    473  H11 MOL G   7      -9.707   5.035  72.710  1.00  0.00            
ATOM    474  H12 MOL G   7      -5.611   2.115  75.505  1.00  0.00            
ATOM    475  H13 MOL G   7     -11.974   3.782  76.951  1.00  0.00            
ATOM    476  H14 MOL G   7      -5.101   2.188  77.958  1.00  0.00            
ATOM    477  H15 MOL G   7     -11.250   3.328  80.949  1.00  0.00            
ATOM    478  H16 MOL G   7      -4.425   2.081  81.973  1.00  0.00            
ATOM    479  H17 MOL G   7     -10.815   3.266  83.256  1.00  0.00            
ATOM    480  H18 MOL G   7      -6.875   0.387  86.696  1.00  0.00            
ATOM    481  H19 MOL G   7      -5.851   2.725  86.448  1.00  0.00            
ATOM    482  H20 MOL G   7      -8.425   1.134  86.979  1.00  0.00            
ATOM    483  H21 MOL G   7      -6.711   4.768  86.739  1.00  0.00            
ATOM    484  H22 MOL G   7      -8.359   4.165  87.031  1.00  0.00            
ATOM    485  H23 MOL G   7      -5.857   1.356  88.637  1.00  0.00            
ATOM    486  H24 MOL G   7      -7.195   0.373  89.053  1.00  0.00            
ATOM    487  H25 MOL G   7      -5.872   3.739  88.668  1.00  0.00            
ATOM    488  H26 MOL G   7      -8.582   2.485  89.372  1.00  0.00            
ATOM    489  H27 MOL G   7      -7.186   4.754  89.192  1.00  0.00            
ATOM    490  H28 MOL G   7      -7.179   2.479  90.344  1.00  0.00            
ATOM    491  N1  MOL H   8     -13.565  -0.134  74.146  1.00  0.00            
ATOM    492  N2  MOL H   8     -11.324  -0.686  85.174  1.00  0.00            
ATOM    493  N3  MOL H   8      -9.924  -0.094  80.631  1.00  0.00            
ATOM    494  N4  MOL H   8     -15.088  -0.465  78.736  1.00  0.00            
ATOM    495  C1  MOL H   8     -13.324   1.368  72.044  1.00  0.00            
ATOM    496  C2  MOL H   8     -13.843   0.069  72.722  1.00  0.00            
ATOM    497  C3  MOL H   8     -13.452  -1.129  71.862  1.00  0.00            
ATOM    498  C4  MOL H   8     -12.226  -0.158  74.559  1.00  0.00            
ATOM    499  C5  MOL H   8     -14.625  -0.181  75.013  1.00  0.00            
ATOM    500  C6  MOL H   8     -11.987  -0.103  76.042  1.00  0.00            
ATOM    501  C7  MOL H   8     -13.049  -0.191  76.960  1.00  0.00            
ATOM    502  C8  MOL H   8     -12.777  -0.132  78.351  1.00  0.00            
ATOM    503  C9  MOL H   8     -11.430   0.008  78.793  1.00  0.00            
ATOM    504  C10 MOL H   8     -11.171  -0.063  80.162  1.00  0.00            
ATOM    505  C11 MOL H   8     -12.257  -0.181  81.078  1.00  0.00            
ATOM    506  C12 MOL H   8     -13.581  -0.394  80.623  1.00  0.00            
ATOM    507  C13 MOL H   8     -11.929  -0.311  82.466  1.00  0.00            
ATOM    508  C14 MOL H   8     -14.534  -0.729  81.567  1.00  0.00            
ATOM    509  C15 MOL H   8     -13.840  -0.350  79.267  1.00  0.00            
ATOM    510  C16 MOL H   8     -14.028  -1.060  70.414  1.00  0.00            
ATOM    511  C17 MOL H   8     -12.920  -0.573  83.383  1.00  0.00            
ATOM    512  C18 MOL H   8     -12.635  -0.713  84.808  1.00  0.00            
ATOM    513  C19 MOL H   8     -13.585   0.273  69.765  1.00  0.00            
ATOM    514  C20 MOL H   8     -10.310  -0.387  84.298  1.00  0.00            
ATOM    515  C21 MOL H   8     -10.936  -0.984  86.606  1.00  0.00            
ATOM    516  C22 MOL H   8     -14.233  -0.745  82.912  1.00  0.00            
ATOM    517  C23 MOL H   8     -10.656  -0.134  82.884  1.00  0.00            
ATOM    518  C24 MOL H   8      -9.651  -0.052  81.922  1.00  0.00            
ATOM    519  C25 MOL H   8     -11.242   0.282  87.541  1.00  0.00            
ATOM    520  C26 MOL H   8     -11.518  -2.299  87.275  1.00  0.00            
ATOM    521  C27 MOL H   8     -10.778   0.169  89.001  1.00  0.00            
ATOM    522  C28 MOL H   8     -11.403  -1.162  89.604  1.00  0.00            
ATOM    523  C29 MOL H   8     -11.040  -2.399  88.736  1.00  0.00            
ATOM    524  C30 MOL H   8     -10.428   0.134  77.834  1.00  0.00            
ATOM    525  C31 MOL H   8     -14.033   1.436  70.635  1.00  0.00            
ATOM    526  C32 MOL H   8     -10.672   0.068  76.463  1.00  0.00            
ATOM    527  C33 MOL H   8     -14.280  -0.355  76.473  1.00  0.00            
ATOM    528  C34 MOL H   8     -15.293  -0.470  77.395  1.00  0.00            
ATOM    529  O1  MOL H   8     -13.559  -0.791  85.561  1.00  0.00            
ATOM    530  O2  MOL H   8     -11.298  -0.172  73.840  1.00  0.00            
ATOM    531  O3  MOL H   8     -15.797  -0.190  74.697  1.00  0.00            
ATOM    532  O4  MOL H   8      -9.124  -0.404  84.581  1.00  0.00            
ATOM    533  H1  MOL H   8     -13.577  -1.930  69.975  1.00  0.00            
ATOM    534  H2  MOL H   8     -15.104  -1.060  70.394  1.00  0.00            
ATOM    535  H3  MOL H   8     -12.515   0.312  69.530  1.00  0.00            
ATOM    536  H4  MOL H   8     -12.375  -1.193  71.819  1.00  0.00            
ATOM    537  H5  MOL H   8     -14.016   0.353  68.708  1.00  0.00            
ATOM    538  H6  MOL H   8     -13.803  -2.012  72.357  1.00  0.00            
ATOM    539  H7  MOL H   8     -14.918   0.167  72.667  1.00  0.00            
ATOM    540  H8  MOL H   8     -15.114   1.513  70.731  1.00  0.00            
ATOM    541  H9  MOL H   8     -12.237   1.404  72.036  1.00  0.00            
ATOM    542  H10 MOL H   8     -13.756   2.267  70.127  1.00  0.00            
ATOM    543  H11 MOL H   8     -13.694   2.283  72.542  1.00  0.00            
ATOM    544  H12 MOL H   8      -9.873   0.118  75.720  1.00  0.00            
ATOM    545  H13 MOL H   8     -16.322  -0.671  77.008  1.00  0.00            
ATOM    546  H14 MOL H   8      -9.354   0.210  78.140  1.00  0.00            
ATOM    547  H15 MOL H   8     -15.522  -1.074  81.267  1.00  0.00            
ATOM    548  H16 MOL H   8      -8.613   0.120  82.261  1.00  0.00            
ATOM    549  H17 MOL H   8     -15.041  -1.010  83.577  1.00  0.00            
ATOM    550  H18 MOL H   8     -11.303  -3.261  86.767  1.00  0.00            
ATOM    551  H19 MOL H   8      -9.844  -1.035  86.691  1.00  0.00            
ATOM    552  H20 MOL H   8     -12.591  -2.309  87.277  1.00  0.00            
ATOM    553  H21 MOL H   8     -10.720   1.126  87.155  1.00  0.00            
ATOM    554  H22 MOL H   8     -12.284   0.624  87.661  1.00  0.00            
ATOM    555  H23 MOL H   8      -9.926  -2.617  88.708  1.00  0.00            
ATOM    556  H24 MOL H   8     -11.517  -3.236  89.202  1.00  0.00            
ATOM    557  H25 MOL H   8      -9.666   0.167  89.123  1.00  0.00            
ATOM    558  H26 MOL H   8     -12.445  -0.999  89.839  1.00  0.00            
ATOM    559  H27 MOL H   8     -11.106   1.075  89.521  1.00  0.00            
ATOM    560  H28 MOL H   8     -10.796  -1.280  90.558  1.00  0.00            
ATOM    561  N1  MOL I   9     -12.870   2.627  95.848  1.00  0.00            
ATOM    562  N2  MOL I   9     -11.119   3.746 106.979  1.00  0.00            
ATOM    563  N3  MOL I   9      -9.514   2.915 102.459  1.00  0.00            
ATOM    564  N4  MOL I   9     -14.631   3.094 100.423  1.00  0.00            
ATOM    565  C1  MOL I   9     -12.818   3.622  93.461  1.00  0.00            
ATOM    566  C2  MOL I   9     -13.083   2.389  94.390  1.00  0.00            
ATOM    567  C3  MOL I   9     -12.357   1.169  93.765  1.00  0.00            
ATOM    568  C4  MOL I   9     -11.690   3.022  96.367  1.00  0.00            
ATOM    569  C5  MOL I   9     -13.931   2.759  96.636  1.00  0.00            
ATOM    570  C6  MOL I   9     -11.409   2.902  97.797  1.00  0.00            
ATOM    571  C7  MOL I   9     -12.481   2.948  98.681  1.00  0.00            
ATOM    572  C8  MOL I   9     -12.239   2.974 100.073  1.00  0.00            
ATOM    573  C9  MOL I   9     -10.960   2.966 100.581  1.00  0.00            
ATOM    574  C10 MOL I   9     -10.751   3.020 101.910  1.00  0.00            
ATOM    575  C11 MOL I   9     -11.814   3.248 102.789  1.00  0.00            
ATOM    576  C12 MOL I   9     -13.157   3.255 102.314  1.00  0.00            
ATOM    577  C13 MOL I   9     -11.608   3.366 104.200  1.00  0.00            
ATOM    578  C14 MOL I   9     -14.165   3.419 103.228  1.00  0.00            
ATOM    579  C15 MOL I   9     -13.398   3.165 100.904  1.00  0.00            
ATOM    580  C16 MOL I   9     -12.940   0.891  92.374  1.00  0.00            
ATOM    581  C17 MOL I   9     -12.688   3.606 105.044  1.00  0.00            
ATOM    582  C18 MOL I   9     -12.379   3.706 106.556  1.00  0.00            
ATOM    583  C19 MOL I   9     -12.719   2.141  91.539  1.00  0.00            
ATOM    584  C20 MOL I   9     -10.064   3.570 106.126  1.00  0.00            
ATOM    585  C21 MOL I   9     -10.753   4.076 108.389  1.00  0.00            
ATOM    586  C22 MOL I   9     -13.964   3.508 104.602  1.00  0.00            
ATOM    587  C23 MOL I   9     -10.305   3.346 104.704  1.00  0.00            
ATOM    588  C24 MOL I   9      -9.292   3.111 103.772  1.00  0.00            
ATOM    589  C25 MOL I   9     -11.362   5.410 108.915  1.00  0.00            
ATOM    590  C26 MOL I   9     -11.118   2.872 109.268  1.00  0.00            
ATOM    591  C27 MOL I   9     -10.942   5.683 110.370  1.00  0.00            
ATOM    592  C28 MOL I   9     -11.211   4.473 111.275  1.00  0.00            
ATOM    593  C29 MOL I   9     -10.690   3.139 110.700  1.00  0.00            
ATOM    594  C30 MOL I   9      -9.879   2.931  99.692  1.00  0.00            
ATOM    595  C31 MOL I   9     -13.309   3.431  92.080  1.00  0.00            
ATOM    596  C32 MOL I   9     -10.177   2.923  98.335  1.00  0.00            
ATOM    597  C33 MOL I   9     -13.724   2.962  98.130  1.00  0.00            
ATOM    598  C34 MOL I   9     -14.762   3.032  99.044  1.00  0.00            
ATOM    599  O1  MOL I   9     -13.310   3.716 107.323  1.00  0.00            
ATOM    600  O2  MOL I   9     -10.723   3.364  95.685  1.00  0.00            
ATOM    601  O3  MOL I   9     -15.045   2.730  96.182  1.00  0.00            
ATOM    602  O4  MOL I   9      -8.893   3.637 106.561  1.00  0.00            
ATOM    603  H1  MOL I   9     -12.356   0.045  92.007  1.00  0.00            
ATOM    604  H2  MOL I   9     -14.017   0.644  92.428  1.00  0.00            
ATOM    605  H3  MOL I   9     -11.662   2.234  91.481  1.00  0.00            
ATOM    606  H4  MOL I   9     -11.390   1.472  93.702  1.00  0.00            
ATOM    607  H5  MOL I   9     -13.048   2.032  90.480  1.00  0.00            
ATOM    608  H6  MOL I   9     -12.467   0.347  94.403  1.00  0.00            
ATOM    609  H7  MOL I   9     -14.119   2.071  94.154  1.00  0.00            
ATOM    610  H8  MOL I   9     -14.403   3.227  92.205  1.00  0.00            
ATOM    611  H9  MOL I   9     -11.750   3.835  93.450  1.00  0.00            
ATOM    612  H10 MOL I   9     -13.160   4.335  91.473  1.00  0.00            
ATOM    613  H11 MOL I   9     -13.373   4.518  93.888  1.00  0.00            
ATOM    614  H12 MOL I   9      -9.356   2.772  97.627  1.00  0.00            
ATOM    615  H13 MOL I   9     -15.802   3.088  98.687  1.00  0.00            
ATOM    616  H14 MOL I   9      -8.846   2.869 100.122  1.00  0.00            
ATOM    617  H15 MOL I   9     -15.123   3.502 102.832  1.00  0.00            
ATOM    618  H16 MOL I   9      -8.269   2.898 104.132  1.00  0.00            
ATOM    619  H17 MOL I   9     -14.766   3.742 105.198  1.00  0.00            
ATOM    620  H18 MOL I   9     -10.678   2.009 108.884  1.00  0.00            
ATOM    621  H19 MOL I   9      -9.650   4.287 108.562  1.00  0.00            
ATOM    622  H20 MOL I   9     -12.147   2.646 109.248  1.00  0.00            
ATOM    623  H21 MOL I   9     -11.157   6.246 108.282  1.00  0.00            
ATOM    624  H22 MOL I   9     -12.452   5.369 108.872  1.00  0.00            
ATOM    625  H23 MOL I   9      -9.578   3.010 110.816  1.00  0.00            
ATOM    626  H24 MOL I   9     -11.077   2.317 111.397  1.00  0.00            
ATOM    627  H25 MOL I   9      -9.873   5.917 110.441  1.00  0.00            
ATOM    628  H26 MOL I   9     -12.293   4.363 111.396  1.00  0.00            
ATOM    629  H27 MOL I   9     -11.470   6.578 110.819  1.00  0.00            
ATOM    630  H28 MOL I   9     -10.707   4.726 112.222  1.00  0.00            
ATOM    631  N1  MOL J  10     -16.759  -0.627  96.051  1.00  0.00            
ATOM    632  N2  MOL J  10     -15.244   0.436 107.091  1.00  0.00            
ATOM    633  N3  MOL J  10     -13.437   0.118 102.570  1.00  0.00            
ATOM    634  N4  MOL J  10     -18.404  -0.831 100.461  1.00  0.00            
ATOM    635  C1  MOL J  10     -16.646   0.266  93.728  1.00  0.00            
ATOM    636  C2  MOL J  10     -16.923  -0.974  94.600  1.00  0.00            
ATOM    637  C3  MOL J  10     -16.248  -2.264  94.066  1.00  0.00            
ATOM    638  C4  MOL J  10     -15.517  -0.521  96.489  1.00  0.00            
ATOM    639  C5  MOL J  10     -17.844  -0.828  96.855  1.00  0.00            
ATOM    640  C6  MOL J  10     -15.291  -0.507  97.921  1.00  0.00            
ATOM    641  C7  MOL J  10     -16.295  -0.541  98.786  1.00  0.00            
ATOM    642  C8  MOL J  10     -16.092  -0.423 100.147  1.00  0.00            
ATOM    643  C9  MOL J  10     -14.823  -0.264 100.658  1.00  0.00            
ATOM    644  C10 MOL J  10     -14.673  -0.130 102.039  1.00  0.00            
ATOM    645  C11 MOL J  10     -15.769  -0.204 102.891  1.00  0.00            
ATOM    646  C12 MOL J  10     -17.033  -0.526 102.393  1.00  0.00            
ATOM    647  C13 MOL J  10     -15.629   0.007 104.217  1.00  0.00            
ATOM    648  C14 MOL J  10     -18.125  -0.705 103.269  1.00  0.00            
ATOM    649  C15 MOL J  10     -17.176  -0.575 100.968  1.00  0.00            
ATOM    650  C16 MOL J  10     -16.710  -2.584  92.704  1.00  0.00            
ATOM    651  C17 MOL J  10     -16.721  -0.095 105.121  1.00  0.00            
ATOM    652  C18 MOL J  10     -16.484   0.193 106.612  1.00  0.00            
ATOM    653  C19 MOL J  10     -16.439  -1.330  91.802  1.00  0.00            
ATOM    654  C20 MOL J  10     -14.204   0.449 106.196  1.00  0.00            
ATOM    655  C21 MOL J  10     -14.927   0.467 108.579  1.00  0.00            
ATOM    656  C22 MOL J  10     -17.973  -0.437 104.607  1.00  0.00            
ATOM    657  C23 MOL J  10     -14.411   0.300 104.772  1.00  0.00            
ATOM    658  C24 MOL J  10     -13.339   0.357 103.867  1.00  0.00            
ATOM    659  C25 MOL J  10     -15.438   1.818 109.174  1.00  0.00            
ATOM    660  C26 MOL J  10     -15.511  -0.720 109.476  1.00  0.00            
ATOM    661  C27 MOL J  10     -15.022   1.933 110.619  1.00  0.00            
ATOM    662  C28 MOL J  10     -15.489   0.789 111.540  1.00  0.00            
ATOM    663  C29 MOL J  10     -15.069  -0.635 110.965  1.00  0.00            
ATOM    664  C30 MOL J  10     -13.739  -0.304  99.782  1.00  0.00            
ATOM    665  C31 MOL J  10     -17.078  -0.027  92.262  1.00  0.00            
ATOM    666  C32 MOL J  10     -13.962  -0.417  98.393  1.00  0.00            
ATOM    667  C33 MOL J  10     -17.613  -0.746  98.294  1.00  0.00            
ATOM    668  C34 MOL J  10     -18.655  -0.929  99.147  1.00  0.00            
ATOM    669  O1  MOL J  10     -17.440   0.196 107.355  1.00  0.00            
ATOM    670  O2  MOL J  10     -14.601  -0.458  95.737  1.00  0.00            
ATOM    671  O3  MOL J  10     -18.984  -1.156  96.492  1.00  0.00            
ATOM    672  O4  MOL J  10     -13.046   0.487 106.663  1.00  0.00            
ATOM    673  H1  MOL J  10     -16.190  -3.409  92.297  1.00  0.00            
ATOM    674  H2  MOL J  10     -17.797  -2.819  92.832  1.00  0.00            
ATOM    675  H3  MOL J  10     -15.322  -1.178  91.824  1.00  0.00            
ATOM    676  H4  MOL J  10     -15.175  -2.152  94.036  1.00  0.00            
ATOM    677  H5  MOL J  10     -16.904  -1.486  90.788  1.00  0.00            
ATOM    678  H6  MOL J  10     -16.450  -3.112  94.721  1.00  0.00            
ATOM    679  H7  MOL J  10     -18.015  -1.264  94.371  1.00  0.00            
ATOM    680  H8  MOL J  10     -18.122  -0.091  92.174  1.00  0.00            
ATOM    681  H9  MOL J  10     -15.647   0.559  93.803  1.00  0.00            
ATOM    682  H10 MOL J  10     -16.749   0.727  91.549  1.00  0.00            
ATOM    683  H11 MOL J  10     -17.272   1.075  94.085  1.00  0.00            
ATOM    684  H12 MOL J  10     -13.163  -0.152  97.694  1.00  0.00            
ATOM    685  H13 MOL J  10     -19.654  -1.103  98.869  1.00  0.00            
ATOM    686  H14 MOL J  10     -12.726  -0.052 100.152  1.00  0.00            
ATOM    687  H15 MOL J  10     -19.066  -0.863 102.804  1.00  0.00            
ATOM    688  H16 MOL J  10     -12.334   0.631 104.260  1.00  0.00            
ATOM    689  H17 MOL J  10     -18.828  -0.590 105.266  1.00  0.00            
ATOM    690  H18 MOL J  10     -15.262  -1.694 109.133  1.00  0.00            
ATOM    691  H19 MOL J  10     -13.850   0.481 108.751  1.00  0.00            
ATOM    692  H20 MOL J  10     -16.588  -0.483 109.459  1.00  0.00            
ATOM    693  H21 MOL J  10     -14.963   2.629 108.678  1.00  0.00            
ATOM    694  H22 MOL J  10     -16.537   1.874 109.027  1.00  0.00            
ATOM    695  H23 MOL J  10     -13.969  -0.802 111.086  1.00  0.00            
ATOM    696  H24 MOL J  10     -15.633  -1.442 111.473  1.00  0.00            
ATOM    697  H25 MOL J  10     -13.951   1.937 110.605  1.00  0.00            
ATOM    698  H26 MOL J  10     -16.626   0.922 111.599  1.00  0.00            
ATOM    699  H27 MOL J  10     -15.445   2.867 111.042  1.00  0.00            
ATOM    700  H28 MOL J  10     -15.165   0.940 112.535  1.00  0.00            
ATOM    701  N1  MOL K  11     -16.719   3.428 118.242  1.00  0.00            
ATOM    702  N2  MOL K  11     -14.214   2.879 129.272  1.00  0.00            
ATOM    703  N3  MOL K  11     -12.816   2.852 124.667  1.00  0.00            
ATOM    704  N4  MOL K  11     -17.976   3.576 122.831  1.00  0.00            
ATOM    705  C1  MOL K  11     -16.424   4.636 115.924  1.00  0.00            
ATOM    706  C2  MOL K  11     -17.039   3.440 116.728  1.00  0.00            
ATOM    707  C3  MOL K  11     -16.751   2.071 116.055  1.00  0.00            
ATOM    708  C4  MOL K  11     -15.410   3.278 118.644  1.00  0.00            
ATOM    709  C5  MOL K  11     -17.733   3.570 119.180  1.00  0.00            
ATOM    710  C6  MOL K  11     -14.999   3.354 120.094  1.00  0.00            
ATOM    711  C7  MOL K  11     -15.973   3.320 121.046  1.00  0.00            
ATOM    712  C8  MOL K  11     -15.674   3.383 122.419  1.00  0.00            
ATOM    713  C9  MOL K  11     -14.321   3.231 122.813  1.00  0.00            
ATOM    714  C10 MOL K  11     -14.064   3.044 124.218  1.00  0.00            
ATOM    715  C11 MOL K  11     -15.145   3.100 125.147  1.00  0.00            
ATOM    716  C12 MOL K  11     -16.458   3.296 124.685  1.00  0.00            
ATOM    717  C13 MOL K  11     -14.877   2.985 126.505  1.00  0.00            
ATOM    718  C14 MOL K  11     -17.517   3.378 125.579  1.00  0.00            
ATOM    719  C15 MOL K  11     -16.718   3.444 123.284  1.00  0.00            
ATOM    720  C16 MOL K  11     -17.113   2.178 114.547  1.00  0.00            
ATOM    721  C17 MOL K  11     -15.904   3.023 127.424  1.00  0.00            
ATOM    722  C18 MOL K  11     -15.559   2.968 128.917  1.00  0.00            
ATOM    723  C19 MOL K  11     -16.378   3.332 113.823  1.00  0.00            
ATOM    724  C20 MOL K  11     -13.192   2.878 128.409  1.00  0.00            
ATOM    725  C21 MOL K  11     -13.950   2.633 130.739  1.00  0.00            
ATOM    726  C22 MOL K  11     -17.215   3.172 126.946  1.00  0.00            
ATOM    727  C23 MOL K  11     -13.569   2.822 126.959  1.00  0.00            
ATOM    728  C24 MOL K  11     -12.553   2.748 126.003  1.00  0.00            
ATOM    729  C25 MOL K  11     -14.147   3.868 131.613  1.00  0.00            
ATOM    730  C26 MOL K  11     -14.622   1.292 131.245  1.00  0.00            
ATOM    731  C27 MOL K  11     -13.853   3.618 133.111  1.00  0.00            
ATOM    732  C28 MOL K  11     -14.647   2.377 133.573  1.00  0.00            
ATOM    733  C29 MOL K  11     -14.339   1.081 132.753  1.00  0.00            
ATOM    734  C30 MOL K  11     -13.328   3.238 121.810  1.00  0.00            
ATOM    735  C31 MOL K  11     -16.759   4.674 114.442  1.00  0.00            
ATOM    736  C32 MOL K  11     -13.634   3.397 120.467  1.00  0.00            
ATOM    737  C33 MOL K  11     -17.324   3.427 120.556  1.00  0.00            
ATOM    738  C34 MOL K  11     -18.343   3.585 121.517  1.00  0.00            
ATOM    739  O1  MOL K  11     -16.432   3.050 129.723  1.00  0.00            
ATOM    740  O2  MOL K  11     -14.529   3.226 117.776  1.00  0.00            
ATOM    741  O3  MOL K  11     -18.866   3.933 118.935  1.00  0.00            
ATOM    742  O4  MOL K  11     -12.070   2.682 128.785  1.00  0.00            
ATOM    743  H1  MOL K  11     -16.929   1.281 114.001  1.00  0.00            
ATOM    744  H2  MOL K  11     -18.165   2.292 114.425  1.00  0.00            
ATOM    745  H3  MOL K  11     -15.311   3.292 113.850  1.00  0.00            
ATOM    746  H4  MOL K  11     -15.680   1.903 116.118  1.00  0.00            
ATOM    747  H5  MOL K  11     -16.659   3.322 112.705  1.00  0.00            
ATOM    748  H6  MOL K  11     -17.202   1.282 116.635  1.00  0.00            
ATOM    749  H7  MOL K  11     -18.068   3.603 116.630  1.00  0.00            
ATOM    750  H8  MOL K  11     -17.878   4.813 114.457  1.00  0.00            
ATOM    751  H9  MOL K  11     -15.277   4.612 115.932  1.00  0.00            
ATOM    752  H10 MOL K  11     -16.232   5.539 114.055  1.00  0.00            
ATOM    753  H11 MOL K  11     -16.587   5.553 116.408  1.00  0.00            
ATOM    754  H12 MOL K  11     -12.823   3.380 119.747  1.00  0.00            
ATOM    755  H13 MOL K  11     -19.406   3.681 121.205  1.00  0.00            
ATOM    756  H14 MOL K  11     -12.267   3.108 122.090  1.00  0.00            
ATOM    757  H15 MOL K  11     -18.573   3.476 125.217  1.00  0.00            
ATOM    758  H16 MOL K  11     -11.491   2.530 126.242  1.00  0.00            
ATOM    759  H17 MOL K  11     -18.047   3.231 127.630  1.00  0.00            
ATOM    760  H18 MOL K  11     -14.243   0.439 130.654  1.00  0.00            
ATOM    761  H19 MOL K  11     -12.911   2.301 130.826  1.00  0.00            
ATOM    762  H20 MOL K  11     -15.688   1.290 131.243  1.00  0.00            
ATOM    763  H21 MOL K  11     -13.503   4.753 131.303  1.00  0.00            
ATOM    764  H22 MOL K  11     -15.177   4.204 131.533  1.00  0.00            
ATOM    765  H23 MOL K  11     -13.343   0.635 132.892  1.00  0.00            
ATOM    766  H24 MOL K  11     -15.014   0.322 133.024  1.00  0.00            
ATOM    767  H25 MOL K  11     -12.772   3.474 133.219  1.00  0.00            
ATOM    768  H26 MOL K  11     -15.726   2.513 133.385  1.00  0.00            
ATOM    769  H27 MOL K  11     -14.303   4.513 133.613  1.00  0.00            
ATOM    770  H28 MOL K  11     -14.351   2.197 134.588  1.00  0.00            
ATOM    771  N1  MOL L  12     -21.078  -0.189 117.862  1.00  0.00            
ATOM    772  N2  MOL L  12     -19.038  -0.308 129.015  1.00  0.00            
ATOM    773  N3  MOL L  12     -17.521   0.245 124.383  1.00  0.00            
ATOM    774  N4  MOL L  12     -22.596  -0.503 122.467  1.00  0.00            
ATOM    775  C1  MOL L  12     -21.032   1.040 115.582  1.00  0.00            
ATOM    776  C2  MOL L  12     -21.438  -0.213 116.401  1.00  0.00            
ATOM    777  C3  MOL L  12     -21.040  -1.563 115.711  1.00  0.00            
ATOM    778  C4  MOL L  12     -19.778   0.056 118.299  1.00  0.00            
ATOM    779  C5  MOL L  12     -22.140  -0.228 118.732  1.00  0.00            
ATOM    780  C6  MOL L  12     -19.455   0.056 119.763  1.00  0.00            
ATOM    781  C7  MOL L  12     -20.495  -0.100 120.670  1.00  0.00            
ATOM    782  C8  MOL L  12     -20.267  -0.137 122.010  1.00  0.00            
ATOM    783  C9  MOL L  12     -18.962   0.001 122.524  1.00  0.00            
ATOM    784  C10 MOL L  12     -18.707  -0.018 123.870  1.00  0.00            
ATOM    785  C11 MOL L  12     -19.748  -0.251 124.740  1.00  0.00            
ATOM    786  C12 MOL L  12     -21.051  -0.318 124.283  1.00  0.00            
ATOM    787  C13 MOL L  12     -19.563  -0.256 126.141  1.00  0.00            
ATOM    788  C14 MOL L  12     -22.089  -0.506 125.191  1.00  0.00            
ATOM    789  C15 MOL L  12     -21.306  -0.346 122.918  1.00  0.00            
ATOM    790  C16 MOL L  12     -21.467  -1.579 114.188  1.00  0.00            
ATOM    791  C17 MOL L  12     -20.592  -0.373 127.082  1.00  0.00            
ATOM    792  C18 MOL L  12     -20.340  -0.219 128.559  1.00  0.00            
ATOM    793  C19 MOL L  12     -20.877  -0.305 113.417  1.00  0.00            
ATOM    794  C20 MOL L  12     -18.001  -0.214 128.098  1.00  0.00            
ATOM    795  C21 MOL L  12     -18.785  -0.445 130.477  1.00  0.00            
ATOM    796  C22 MOL L  12     -21.907  -0.533 126.589  1.00  0.00            
ATOM    797  C23 MOL L  12     -18.308  -0.080 126.648  1.00  0.00            
ATOM    798  C24 MOL L  12     -17.327   0.210 125.729  1.00  0.00            
ATOM    799  C25 MOL L  12     -18.887   0.838 131.335  1.00  0.00            
ATOM    800  C26 MOL L  12     -19.460  -1.672 131.157  1.00  0.00            
ATOM    801  C27 MOL L  12     -18.366   0.610 132.804  1.00  0.00            
ATOM    802  C28 MOL L  12     -18.965  -0.605 133.475  1.00  0.00            
ATOM    803  C29 MOL L  12     -18.944  -1.904 132.561  1.00  0.00            
ATOM    804  C30 MOL L  12     -17.886   0.191 121.604  1.00  0.00            
ATOM    805  C31 MOL L  12     -21.525   0.921 114.061  1.00  0.00            
ATOM    806  C32 MOL L  12     -18.140   0.236 120.225  1.00  0.00            
ATOM    807  C33 MOL L  12     -21.799  -0.218 120.168  1.00  0.00            
ATOM    808  C34 MOL L  12     -22.831  -0.433 121.103  1.00  0.00            
ATOM    809  O1  MOL L  12     -21.279  -0.130 129.359  1.00  0.00            
ATOM    810  O2  MOL L  12     -18.878   0.064 117.515  1.00  0.00            
ATOM    811  O3  MOL L  12     -23.325  -0.351 118.324  1.00  0.00            
ATOM    812  O4  MOL L  12     -16.894  -0.490 128.453  1.00  0.00            
ATOM    813  H1  MOL L  12     -21.149  -2.530 113.696  1.00  0.00            
ATOM    814  H2  MOL L  12     -22.543  -1.551 114.273  1.00  0.00            
ATOM    815  H3  MOL L  12     -19.816  -0.298 113.450  1.00  0.00            
ATOM    816  H4  MOL L  12     -20.005  -1.769 115.888  1.00  0.00            
ATOM    817  H5  MOL L  12     -21.274  -0.428 112.399  1.00  0.00            
ATOM    818  H6  MOL L  12     -21.640  -2.300 116.209  1.00  0.00            
ATOM    819  H7  MOL L  12     -22.476  -0.188 116.352  1.00  0.00            
ATOM    820  H8  MOL L  12     -22.580   0.716 114.076  1.00  0.00            
ATOM    821  H9  MOL L  12     -19.974   1.131 115.568  1.00  0.00            
ATOM    822  H10 MOL L  12     -21.195   1.719 113.393  1.00  0.00            
ATOM    823  H11 MOL L  12     -21.427   1.940 116.044  1.00  0.00            
ATOM    824  H12 MOL L  12     -17.295   0.414 119.597  1.00  0.00            
ATOM    825  H13 MOL L  12     -23.860  -0.545 120.829  1.00  0.00            
ATOM    826  H14 MOL L  12     -16.883   0.364 121.956  1.00  0.00            
ATOM    827  H15 MOL L  12     -23.074  -0.621 124.769  1.00  0.00            
ATOM    828  H16 MOL L  12     -16.299   0.381 126.034  1.00  0.00            
ATOM    829  H17 MOL L  12     -22.737  -0.414 127.259  1.00  0.00            
ATOM    830  H18 MOL L  12     -19.186  -2.591 130.589  1.00  0.00            
ATOM    831  H19 MOL L  12     -17.798  -0.747 130.524  1.00  0.00            
ATOM    832  H20 MOL L  12     -20.578  -1.539 131.161  1.00  0.00            
ATOM    833  H21 MOL L  12     -18.259   1.677 130.926  1.00  0.00            
ATOM    834  H22 MOL L  12     -19.943   1.134 131.400  1.00  0.00            
ATOM    835  H23 MOL L  12     -17.903  -2.315 132.574  1.00  0.00            
ATOM    836  H24 MOL L  12     -19.559  -2.684 133.095  1.00  0.00            
ATOM    837  H25 MOL L  12     -17.273   0.362 132.688  1.00  0.00            
ATOM    838  H26 MOL L  12     -19.980  -0.412 133.602  1.00  0.00            
ATOM    839  H27 MOL L  12     -18.512   1.399 133.479  1.00  0.00            
ATOM    840  H28 MOL L  12     -18.538  -0.688 134.471  1.00  0.00            
ATOM    841  N1  MOL M  13       0.862   9.568   6.100  1.00  0.00            
ATOM    842  N2  MOL M  13       2.682   9.782  17.154  1.00  0.00            
ATOM    843  N3  MOL M  13       4.331   9.518  12.589  1.00  0.00            
ATOM    844  N4  MOL M  13      -0.772  10.218  10.635  1.00  0.00            
ATOM    845  C1  MOL M  13       0.920  10.656   3.915  1.00  0.00            
ATOM    846  C2  MOL M  13       0.489   9.418   4.652  1.00  0.00            
ATOM    847  C3  MOL M  13       0.946   8.127   3.921  1.00  0.00            
ATOM    848  C4  MOL M  13       2.133   9.472   6.525  1.00  0.00            
ATOM    849  C5  MOL M  13      -0.129   9.896   7.002  1.00  0.00            
ATOM    850  C6  MOL M  13       2.395   9.523   7.994  1.00  0.00            
ATOM    851  C7  MOL M  13       1.361   9.657   8.905  1.00  0.00            
ATOM    852  C8  MOL M  13       1.611   9.781  10.316  1.00  0.00            
ATOM    853  C9  MOL M  13       2.885   9.633  10.785  1.00  0.00            
ATOM    854  C10 MOL M  13       3.101   9.643  12.136  1.00  0.00            
ATOM    855  C11 MOL M  13       1.960   9.777  12.994  1.00  0.00            
ATOM    856  C12 MOL M  13       0.668   9.954  12.490  1.00  0.00            
ATOM    857  C13 MOL M  13       2.199   9.751  14.346  1.00  0.00            
ATOM    858  C14 MOL M  13      -0.433  10.183  13.385  1.00  0.00            
ATOM    859  C15 MOL M  13       0.516   9.986  11.123  1.00  0.00            
ATOM    860  C16 MOL M  13       0.453   8.178   2.453  1.00  0.00            
ATOM    861  C17 MOL M  13       1.140   9.886  15.269  1.00  0.00            
ATOM    862  C18 MOL M  13       1.418   9.869  16.730  1.00  0.00            
ATOM    863  C19 MOL M  13       1.118   9.393   1.732  1.00  0.00            
ATOM    864  C20 MOL M  13       3.702   9.547  16.310  1.00  0.00            
ATOM    865  C21 MOL M  13       3.014   9.750  18.624  1.00  0.00            
ATOM    866  C22 MOL M  13      -0.143  10.173  14.748  1.00  0.00            
ATOM    867  C23 MOL M  13       3.488   9.591  14.853  1.00  0.00            
ATOM    868  C24 MOL M  13       4.543   9.438  13.940  1.00  0.00            
ATOM    869  C25 MOL M  13       2.663  11.077  19.366  1.00  0.00            
ATOM    870  C26 MOL M  13       2.486   8.473  19.294  1.00  0.00            
ATOM    871  C27 MOL M  13       3.306  10.886  20.789  1.00  0.00            
ATOM    872  C28 MOL M  13       2.781   9.620  21.604  1.00  0.00            
ATOM    873  C29 MOL M  13       2.923   8.258  20.759  1.00  0.00            
ATOM    874  C30 MOL M  13       3.937   9.363   9.883  1.00  0.00            
ATOM    875  C31 MOL M  13       0.549  10.668   2.399  1.00  0.00            
ATOM    876  C32 MOL M  13       3.679   9.341   8.482  1.00  0.00            
ATOM    877  C33 MOL M  13       0.105   9.833   8.445  1.00  0.00            
ATOM    878  C34 MOL M  13      -0.916  10.239   9.314  1.00  0.00            
ATOM    879  O1  MOL M  13       0.506   9.959  17.591  1.00  0.00            
ATOM    880  O2  MOL M  13       3.026   9.325   5.741  1.00  0.00            
ATOM    881  O3  MOL M  13      -1.245  10.188   6.550  1.00  0.00            
ATOM    882  O4  MOL M  13       4.846   9.275  16.665  1.00  0.00            
ATOM    883  H1  MOL M  13       0.831   7.330   1.876  1.00  0.00            
ATOM    884  H2  MOL M  13      -0.648   8.150   2.338  1.00  0.00            
ATOM    885  H3  MOL M  13       2.158   9.259   1.828  1.00  0.00            
ATOM    886  H4  MOL M  13       2.031   8.036   3.891  1.00  0.00            
ATOM    887  H5  MOL M  13       0.784   9.375   0.709  1.00  0.00            
ATOM    888  H6  MOL M  13       0.430   7.225   4.318  1.00  0.00            
ATOM    889  H7  MOL M  13      -0.592   9.487   4.505  1.00  0.00            
ATOM    890  H8  MOL M  13      -0.534  10.845   2.244  1.00  0.00            
ATOM    891  H9  MOL M  13       1.995  10.680   3.857  1.00  0.00            
ATOM    892  H10 MOL M  13       0.985  11.558   2.031  1.00  0.00            
ATOM    893  H11 MOL M  13       0.627  11.548   4.506  1.00  0.00            
ATOM    894  H12 MOL M  13       4.460   9.331   7.755  1.00  0.00            
ATOM    895  H13 MOL M  13      -1.956  10.540   9.040  1.00  0.00            
ATOM    896  H14 MOL M  13       4.948   9.356  10.300  1.00  0.00            
ATOM    897  H15 MOL M  13      -1.431  10.410  13.050  1.00  0.00            
ATOM    898  H16 MOL M  13       5.602   9.158  14.217  1.00  0.00            
ATOM    899  H17 MOL M  13      -0.965  10.431  15.546  1.00  0.00            
ATOM    900  H18 MOL M  13       2.828   7.571  18.765  1.00  0.00            
ATOM    901  H19 MOL M  13       4.149   9.733  18.730  1.00  0.00            
ATOM    902  H20 MOL M  13       1.409   8.466  19.226  1.00  0.00            
ATOM    903  H21 MOL M  13       3.154  11.913  18.829  1.00  0.00            
ATOM    904  H22 MOL M  13       1.555  11.233  19.384  1.00  0.00            
ATOM    905  H23 MOL M  13       3.964   7.943  20.723  1.00  0.00            
ATOM    906  H24 MOL M  13       2.301   7.461  21.152  1.00  0.00            
ATOM    907  H25 MOL M  13       4.397  10.842  20.577  1.00  0.00            
ATOM    908  H26 MOL M  13       1.760   9.968  21.670  1.00  0.00            
ATOM    909  H27 MOL M  13       3.232  11.829  21.362  1.00  0.00            
ATOM    910  H28 MOL M  13       3.257   9.594  22.618  1.00  0.00            
ATOM    911  N1  MOL N  14      -3.461   6.939   6.803  1.00  0.00            
ATOM    912  N2  MOL N  14      -1.615   6.582  17.759  1.00  0.00            
ATOM    913  N3  MOL N  14       0.096   6.683  13.241  1.00  0.00            
ATOM    914  N4  MOL N  14      -5.098   6.485  11.313  1.00  0.00            
ATOM    915  C1  MOL N  14      -3.184   8.126   4.627  1.00  0.00            
ATOM    916  C2  MOL N  14      -3.799   6.940   5.363  1.00  0.00            
ATOM    917  C3  MOL N  14      -3.494   5.593   4.730  1.00  0.00            
ATOM    918  C4  MOL N  14      -2.134   6.893   7.144  1.00  0.00            
ATOM    919  C5  MOL N  14      -4.538   6.897   7.616  1.00  0.00            
ATOM    920  C6  MOL N  14      -1.902   6.717   8.645  1.00  0.00            
ATOM    921  C7  MOL N  14      -2.975   6.623   9.536  1.00  0.00            
ATOM    922  C8  MOL N  14      -2.741   6.602  10.873  1.00  0.00            
ATOM    923  C9  MOL N  14      -1.413   6.620  11.345  1.00  0.00            
ATOM    924  C10 MOL N  14      -1.173   6.634  12.739  1.00  0.00            
ATOM    925  C11 MOL N  14      -2.298   6.609  13.596  1.00  0.00            
ATOM    926  C12 MOL N  14      -3.610   6.582  13.110  1.00  0.00            
ATOM    927  C13 MOL N  14      -2.102   6.540  15.000  1.00  0.00            
ATOM    928  C14 MOL N  14      -4.680   6.465  14.019  1.00  0.00            
ATOM    929  C15 MOL N  14      -3.841   6.565  11.771  1.00  0.00            
ATOM    930  C16 MOL N  14      -3.897   5.558   3.245  1.00  0.00            
ATOM    931  C17 MOL N  14      -3.153   6.533  15.945  1.00  0.00            
ATOM    932  C18 MOL N  14      -2.901   6.552  17.383  1.00  0.00            
ATOM    933  C19 MOL N  14      -3.383   6.816   2.490  1.00  0.00            
ATOM    934  C20 MOL N  14      -0.590   6.685  16.893  1.00  0.00            
ATOM    935  C21 MOL N  14      -1.379   6.555  19.206  1.00  0.00            
ATOM    936  C22 MOL N  14      -4.421   6.502  15.375  1.00  0.00            
ATOM    937  C23 MOL N  14      -0.821   6.593  15.432  1.00  0.00            
ATOM    938  C24 MOL N  14       0.281   6.659  14.547  1.00  0.00            
ATOM    939  C25 MOL N  14      -1.904   7.694  20.001  1.00  0.00            
ATOM    940  C26 MOL N  14      -1.647   5.200  19.881  1.00  0.00            
ATOM    941  C27 MOL N  14      -1.221   7.685  21.399  1.00  0.00            
ATOM    942  C28 MOL N  14      -1.560   6.343  22.132  1.00  0.00            
ATOM    943  C29 MOL N  14      -1.097   5.157  21.376  1.00  0.00            
ATOM    944  C30 MOL N  14      -0.301   6.659  10.428  1.00  0.00            
ATOM    945  C31 MOL N  14      -3.809   8.144   3.202  1.00  0.00            
ATOM    946  C32 MOL N  14      -0.585   6.829   9.108  1.00  0.00            
ATOM    947  C33 MOL N  14      -4.240   6.718   9.062  1.00  0.00            
ATOM    948  C34 MOL N  14      -5.279   6.556   9.975  1.00  0.00            
ATOM    949  O1  MOL N  14      -3.875   6.701  18.101  1.00  0.00            
ATOM    950  O2  MOL N  14      -1.155   6.811   6.413  1.00  0.00            
ATOM    951  O3  MOL N  14      -5.704   6.944   7.247  1.00  0.00            
ATOM    952  O4  MOL N  14       0.554   6.863  17.285  1.00  0.00            
ATOM    953  H1  MOL N  14      -3.749   4.614   2.701  1.00  0.00            
ATOM    954  H2  MOL N  14      -4.981   5.710   3.212  1.00  0.00            
ATOM    955  H3  MOL N  14      -2.302   6.775   2.336  1.00  0.00            
ATOM    956  H4  MOL N  14      -2.441   5.458   4.740  1.00  0.00            
ATOM    957  H5  MOL N  14      -3.872   6.936   1.473  1.00  0.00            
ATOM    958  H6  MOL N  14      -3.934   4.827   5.342  1.00  0.00            
ATOM    959  H7  MOL N  14      -4.916   6.977   5.195  1.00  0.00            
ATOM    960  H8  MOL N  14      -4.890   8.178   3.218  1.00  0.00            
ATOM    961  H9  MOL N  14      -2.130   8.160   4.389  1.00  0.00            
ATOM    962  H10 MOL N  14      -3.477   8.922   2.465  1.00  0.00            
ATOM    963  H11 MOL N  14      -3.499   9.074   5.111  1.00  0.00            
ATOM    964  H12 MOL N  14       0.206   7.095   8.398  1.00  0.00            
ATOM    965  H13 MOL N  14      -6.332   6.382   9.664  1.00  0.00            
ATOM    966  H14 MOL N  14       0.678   6.449  10.776  1.00  0.00            
ATOM    967  H15 MOL N  14      -5.713   6.289  13.633  1.00  0.00            
ATOM    968  H16 MOL N  14       1.272   6.786  14.896  1.00  0.00            
ATOM    969  H17 MOL N  14      -5.241   6.369  16.088  1.00  0.00            
ATOM    970  H18 MOL N  14      -1.138   4.424  19.295  1.00  0.00            
ATOM    971  H19 MOL N  14      -0.304   6.583  19.292  1.00  0.00            
ATOM    972  H20 MOL N  14      -2.652   4.889  19.861  1.00  0.00            
ATOM    973  H21 MOL N  14      -1.769   8.619  19.561  1.00  0.00            
ATOM    974  H22 MOL N  14      -3.010   7.646  20.121  1.00  0.00            
ATOM    975  H23 MOL N  14      -0.054   5.145  21.311  1.00  0.00            
ATOM    976  H24 MOL N  14      -1.265   4.186  21.898  1.00  0.00            
ATOM    977  H25 MOL N  14      -0.120   7.793  21.428  1.00  0.00            
ATOM    978  H26 MOL N  14      -2.660   6.316  22.256  1.00  0.00            
ATOM    979  H27 MOL N  14      -1.607   8.550  21.974  1.00  0.00            
ATOM    980  H28 MOL N  14      -1.141   6.319  23.116  1.00  0.00            
ATOM    981  N1  MOL O  15      -2.679   9.925  28.854  1.00  0.00            
ATOM    982  N2  MOL O  15      -0.583   9.410  39.916  1.00  0.00            
ATOM    983  N3  MOL O  15       1.018   9.281  35.349  1.00  0.00            
ATOM    984  N4  MOL O  15      -4.160  10.234  33.450  1.00  0.00            
ATOM    985  C1  MOL O  15      -2.660  10.926  26.435  1.00  0.00            
ATOM    986  C2  MOL O  15      -2.984   9.764  27.383  1.00  0.00            
ATOM    987  C3  MOL O  15      -2.461   8.503  26.673  1.00  0.00            
ATOM    988  C4  MOL O  15      -1.424   9.834  29.229  1.00  0.00            
ATOM    989  C5  MOL O  15      -3.719  10.067  29.747  1.00  0.00            
ATOM    990  C6  MOL O  15      -1.033   9.866  30.707  1.00  0.00            
ATOM    991  C7  MOL O  15      -2.039   9.988  31.594  1.00  0.00            
ATOM    992  C8  MOL O  15      -1.776   9.932  32.977  1.00  0.00            
ATOM    993  C9  MOL O  15      -0.508   9.582  33.514  1.00  0.00            
ATOM    994  C10 MOL O  15      -0.213   9.557  34.874  1.00  0.00            
ATOM    995  C11 MOL O  15      -1.316   9.679  35.713  1.00  0.00            
ATOM    996  C12 MOL O  15      -2.605   9.940  35.239  1.00  0.00            
ATOM    997  C13 MOL O  15      -1.073   9.647  37.098  1.00  0.00            
ATOM    998  C14 MOL O  15      -3.633  10.032  36.166  1.00  0.00            
ATOM    999  C15 MOL O  15      -2.867  10.099  33.893  1.00  0.00            
ATOM   1000  C16 MOL O  15      -2.887   8.298  25.225  1.00  0.00            
ATOM   1001  C17 MOL O  15      -2.102   9.765  38.026  1.00  0.00            
ATOM   1002  C18 MOL O  15      -1.832   9.640  39.482  1.00  0.00            
ATOM   1003  C19 MOL O  15      -2.587   9.540  24.371  1.00  0.00            
ATOM   1004  C20 MOL O  15       0.461   9.317  39.085  1.00  0.00            
ATOM   1005  C21 MOL O  15      -0.319   9.351  41.345  1.00  0.00            
ATOM   1006  C22 MOL O  15      -3.391   9.959  37.546  1.00  0.00            
ATOM   1007  C23 MOL O  15       0.203   9.341  37.648  1.00  0.00            
ATOM   1008  C24 MOL O  15       1.264   9.216  36.695  1.00  0.00            
ATOM   1009  C25 MOL O  15      -0.469  10.694  42.104  1.00  0.00            
ATOM   1010  C26 MOL O  15      -0.930   8.235  42.200  1.00  0.00            
ATOM   1011  C27 MOL O  15       0.128  10.650  43.551  1.00  0.00            
ATOM   1012  C28 MOL O  15      -0.448   9.401  44.421  1.00  0.00            
ATOM   1013  C29 MOL O  15      -0.240   8.110  43.580  1.00  0.00            
ATOM   1014  C30 MOL O  15       0.535   9.498  32.514  1.00  0.00            
ATOM   1015  C31 MOL O  15      -3.313  10.755  25.032  1.00  0.00            
ATOM   1016  C32 MOL O  15       0.266   9.635  31.131  1.00  0.00            
ATOM   1017  C33 MOL O  15      -3.336  10.043  31.159  1.00  0.00            
ATOM   1018  C34 MOL O  15      -4.383  10.168  32.111  1.00  0.00            
ATOM   1019  O1  MOL O  15      -2.774   9.717  40.281  1.00  0.00            
ATOM   1020  O2  MOL O  15      -0.582   9.830  28.377  1.00  0.00            
ATOM   1021  O3  MOL O  15      -4.889  10.076  29.417  1.00  0.00            
ATOM   1022  O4  MOL O  15       1.631   9.107  39.395  1.00  0.00            
ATOM   1023  H1  MOL O  15      -2.511   7.418  24.749  1.00  0.00            
ATOM   1024  H2  MOL O  15      -3.998   8.195  25.306  1.00  0.00            
ATOM   1025  H3  MOL O  15      -1.480   9.790  24.398  1.00  0.00            
ATOM   1026  H4  MOL O  15      -1.335   8.482  26.525  1.00  0.00            
ATOM   1027  H5  MOL O  15      -2.928   9.385  23.388  1.00  0.00            
ATOM   1028  H6  MOL O  15      -2.695   7.599  27.237  1.00  0.00            
ATOM   1029  H7  MOL O  15      -4.077   9.706  27.405  1.00  0.00            
ATOM   1030  H8  MOL O  15      -4.334  10.509  25.096  1.00  0.00            
ATOM   1031  H9  MOL O  15      -1.556  11.031  26.444  1.00  0.00            
ATOM   1032  H10 MOL O  15      -3.157  11.740  24.516  1.00  0.00            
ATOM   1033  H11 MOL O  15      -2.979  11.875  26.899  1.00  0.00            
ATOM   1034  H12 MOL O  15       1.056   9.526  30.346  1.00  0.00            
ATOM   1035  H13 MOL O  15      -5.430  10.378  31.779  1.00  0.00            
ATOM   1036  H14 MOL O  15       1.543   9.419  32.884  1.00  0.00            
ATOM   1037  H15 MOL O  15      -4.666  10.229  35.767  1.00  0.00            
ATOM   1038  H16 MOL O  15       2.288   9.069  37.014  1.00  0.00            
ATOM   1039  H17 MOL O  15      -4.185  10.194  38.293  1.00  0.00            
ATOM   1040  H18 MOL O  15      -0.679   7.303  41.736  1.00  0.00            
ATOM   1041  H19 MOL O  15       0.705   9.140  41.426  1.00  0.00            
ATOM   1042  H20 MOL O  15      -2.034   8.349  42.227  1.00  0.00            
ATOM   1043  H21 MOL O  15      -0.053  11.468  41.521  1.00  0.00            
ATOM   1044  H22 MOL O  15      -1.517  10.980  42.181  1.00  0.00            
ATOM   1045  H23 MOL O  15       0.834   8.124  43.519  1.00  0.00            
ATOM   1046  H24 MOL O  15      -0.587   7.302  44.141  1.00  0.00            
ATOM   1047  H25 MOL O  15       1.248  10.631  43.553  1.00  0.00            
ATOM   1048  H26 MOL O  15      -1.460   9.613  44.701  1.00  0.00            
ATOM   1049  H27 MOL O  15      -0.083  11.576  44.078  1.00  0.00            
ATOM   1050  H28 MOL O  15       0.160   9.274  45.328  1.00  0.00            
ATOM   1051  N1  MOL P  16      -6.940   6.542  29.160  1.00  0.00            
ATOM   1052  N2  MOL P  16      -4.683   6.258  40.107  1.00  0.00            
ATOM   1053  N3  MOL P  16      -3.172   6.629  35.633  1.00  0.00            
ATOM   1054  N4  MOL P  16      -8.323   6.256  33.722  1.00  0.00            
ATOM   1055  C1  MOL P  16      -6.948   7.639  26.829  1.00  0.00            
ATOM   1056  C2  MOL P  16      -7.312   6.398  27.681  1.00  0.00            
ATOM   1057  C3  MOL P  16      -6.794   5.115  27.088  1.00  0.00            
ATOM   1058  C4  MOL P  16      -5.651   6.802  29.501  1.00  0.00            
ATOM   1059  C5  MOL P  16      -7.923   6.307  30.049  1.00  0.00            
ATOM   1060  C6  MOL P  16      -5.302   6.606  30.928  1.00  0.00            
ATOM   1061  C7  MOL P  16      -6.284   6.463  31.891  1.00  0.00            
ATOM   1062  C8  MOL P  16      -5.981   6.503  33.267  1.00  0.00            
ATOM   1063  C9  MOL P  16      -4.667   6.632  33.736  1.00  0.00            
ATOM   1064  C10 MOL P  16      -4.446   6.643  35.169  1.00  0.00            
ATOM   1065  C11 MOL P  16      -5.527   6.489  36.019  1.00  0.00            
ATOM   1066  C12 MOL P  16      -6.863   6.345  35.545  1.00  0.00            
ATOM   1067  C13 MOL P  16      -5.318   6.374  37.379  1.00  0.00            
ATOM   1068  C14 MOL P  16      -7.860   6.083  36.433  1.00  0.00            
ATOM   1069  C15 MOL P  16      -7.075   6.442  34.179  1.00  0.00            
ATOM   1070  C16 MOL P  16      -7.083   4.925  25.566  1.00  0.00            
ATOM   1071  C17 MOL P  16      -6.275   6.226  38.306  1.00  0.00            
ATOM   1072  C18 MOL P  16      -6.018   6.172  39.750  1.00  0.00            
ATOM   1073  C19 MOL P  16      -6.765   6.259  24.778  1.00  0.00            
ATOM   1074  C20 MOL P  16      -3.644   6.376  39.258  1.00  0.00            
ATOM   1075  C21 MOL P  16      -4.381   6.414  41.548  1.00  0.00            
ATOM   1076  C22 MOL P  16      -7.579   5.999  37.781  1.00  0.00            
ATOM   1077  C23 MOL P  16      -4.028   6.480  37.811  1.00  0.00            
ATOM   1078  C24 MOL P  16      -3.004   6.622  36.939  1.00  0.00            
ATOM   1079  C25 MOL P  16      -4.976   7.592  42.241  1.00  0.00            
ATOM   1080  C26 MOL P  16      -4.597   5.143  42.336  1.00  0.00            
ATOM   1081  C27 MOL P  16      -4.597   7.735  43.777  1.00  0.00            
ATOM   1082  C28 MOL P  16      -4.666   6.385  44.604  1.00  0.00            
ATOM   1083  C29 MOL P  16      -4.044   5.272  43.777  1.00  0.00            
ATOM   1084  C30 MOL P  16      -3.655   6.687  32.741  1.00  0.00            
ATOM   1085  C31 MOL P  16      -7.489   7.443  25.395  1.00  0.00            
ATOM   1086  C32 MOL P  16      -3.980   6.666  31.365  1.00  0.00            
ATOM   1087  C33 MOL P  16      -7.579   6.289  31.453  1.00  0.00            
ATOM   1088  C34 MOL P  16      -8.550   6.218  32.398  1.00  0.00            
ATOM   1089  O1  MOL P  16      -6.968   6.037  40.529  1.00  0.00            
ATOM   1090  O2  MOL P  16      -4.727   6.921  28.697  1.00  0.00            
ATOM   1091  O3  MOL P  16      -9.056   6.108  29.720  1.00  0.00            
ATOM   1092  O4  MOL P  16      -2.500   6.337  39.679  1.00  0.00            
ATOM   1093  H1  MOL P  16      -6.591   4.047  25.124  1.00  0.00            
ATOM   1094  H2  MOL P  16      -8.164   4.768  25.533  1.00  0.00            
ATOM   1095  H3  MOL P  16      -5.719   6.457  24.894  1.00  0.00            
ATOM   1096  H4  MOL P  16      -5.630   5.093  27.131  1.00  0.00            
ATOM   1097  H5  MOL P  16      -7.017   6.220  23.729  1.00  0.00            
ATOM   1098  H6  MOL P  16      -7.192   4.251  27.669  1.00  0.00            
ATOM   1099  H7  MOL P  16      -8.450   6.389  27.649  1.00  0.00            
ATOM   1100  H8  MOL P  16      -8.553   7.218  25.237  1.00  0.00            
ATOM   1101  H9  MOL P  16      -5.829   7.818  26.796  1.00  0.00            
ATOM   1102  H10 MOL P  16      -7.276   8.395  24.915  1.00  0.00            
ATOM   1103  H11 MOL P  16      -7.466   8.522  27.212  1.00  0.00            
ATOM   1104  H12 MOL P  16      -3.122   6.888  30.736  1.00  0.00            
ATOM   1105  H13 MOL P  16      -9.624   6.413  32.201  1.00  0.00            
ATOM   1106  H14 MOL P  16      -2.649   6.827  33.064  1.00  0.00            
ATOM   1107  H15 MOL P  16      -8.817   5.863  36.120  1.00  0.00            
ATOM   1108  H16 MOL P  16      -2.051   6.747  37.420  1.00  0.00            
ATOM   1109  H17 MOL P  16      -8.376   5.908  38.520  1.00  0.00            
ATOM   1110  H18 MOL P  16      -4.092   4.292  41.814  1.00  0.00            
ATOM   1111  H19 MOL P  16      -3.286   6.586  41.676  1.00  0.00            
ATOM   1112  H20 MOL P  16      -5.687   4.873  42.430  1.00  0.00            
ATOM   1113  H21 MOL P  16      -4.733   8.594  41.698  1.00  0.00            
ATOM   1114  H22 MOL P  16      -6.108   7.603  42.215  1.00  0.00            
ATOM   1115  H23 MOL P  16      -2.992   5.608  43.651  1.00  0.00            
ATOM   1116  H24 MOL P  16      -4.036   4.279  44.251  1.00  0.00            
ATOM   1117  H25 MOL P  16      -3.610   8.159  43.897  1.00  0.00            
ATOM   1118  H26 MOL P  16      -5.750   6.100  44.728  1.00  0.00            
ATOM   1119  H27 MOL P  16      -5.260   8.529  44.228  1.00  0.00            
ATOM   1120  H28 MOL P  16      -4.278   6.484  45.635  1.00  0.00            
ATOM   1121  N1  MOL Q  17      -5.943   9.714  51.571  1.00  0.00            
ATOM   1122  N2  MOL Q  17      -3.580   9.639  62.605  1.00  0.00            
ATOM   1123  N3  MOL Q  17      -2.135   9.329  58.005  1.00  0.00            
ATOM   1124  N4  MOL Q  17      -7.289  10.013  56.211  1.00  0.00            
ATOM   1125  C1  MOL Q  17      -5.546  11.308  49.525  1.00  0.00            
ATOM   1126  C2  MOL Q  17      -6.260   9.983  50.089  1.00  0.00            
ATOM   1127  C3  MOL Q  17      -6.144   8.744  49.159  1.00  0.00            
ATOM   1128  C4  MOL Q  17      -4.627   9.458  51.908  1.00  0.00            
ATOM   1129  C5  MOL Q  17      -6.950   9.855  52.454  1.00  0.00            
ATOM   1130  C6  MOL Q  17      -4.275   9.524  53.373  1.00  0.00            
ATOM   1131  C7  MOL Q  17      -5.304   9.683  54.340  1.00  0.00            
ATOM   1132  C8  MOL Q  17      -5.009   9.708  55.743  1.00  0.00            
ATOM   1133  C9  MOL Q  17      -3.675   9.491  56.199  1.00  0.00            
ATOM   1134  C10 MOL Q  17      -3.378   9.543  57.545  1.00  0.00            
ATOM   1135  C11 MOL Q  17      -4.453   9.676  58.454  1.00  0.00            
ATOM   1136  C12 MOL Q  17      -5.775   9.833  58.025  1.00  0.00            
ATOM   1137  C13 MOL Q  17      -4.133   9.696  59.838  1.00  0.00            
ATOM   1138  C14 MOL Q  17      -6.745  10.131  58.999  1.00  0.00            
ATOM   1139  C15 MOL Q  17      -6.029   9.841  56.651  1.00  0.00            
ATOM   1140  C16 MOL Q  17      -6.394   9.018  47.708  1.00  0.00            
ATOM   1141  C17 MOL Q  17      -5.122   9.799  60.784  1.00  0.00            
ATOM   1142  C18 MOL Q  17      -4.891   9.740  62.209  1.00  0.00            
ATOM   1143  C19 MOL Q  17      -5.518  10.293  47.308  1.00  0.00            
ATOM   1144  C20 MOL Q  17      -2.560   9.491  61.740  1.00  0.00            
ATOM   1145  C21 MOL Q  17      -3.259   9.731  63.999  1.00  0.00            
ATOM   1146  C22 MOL Q  17      -6.421  10.029  60.359  1.00  0.00            
ATOM   1147  C23 MOL Q  17      -2.861   9.540  60.287  1.00  0.00            
ATOM   1148  C24 MOL Q  17      -1.916   9.340  59.303  1.00  0.00            
ATOM   1149  C25 MOL Q  17      -3.800  10.977  64.829  1.00  0.00            
ATOM   1150  C26 MOL Q  17      -3.504   8.456  64.780  1.00  0.00            
ATOM   1151  C27 MOL Q  17      -3.128  11.045  66.210  1.00  0.00            
ATOM   1152  C28 MOL Q  17      -3.349   9.737  66.980  1.00  0.00            
ATOM   1153  C29 MOL Q  17      -2.936   8.432  66.246  1.00  0.00            
ATOM   1154  C30 MOL Q  17      -2.707   9.302  55.243  1.00  0.00            
ATOM   1155  C31 MOL Q  17      -5.968  11.474  48.095  1.00  0.00            
ATOM   1156  C32 MOL Q  17      -2.968   9.224  53.865  1.00  0.00            
ATOM   1157  C33 MOL Q  17      -6.552   9.890  53.913  1.00  0.00            
ATOM   1158  C34 MOL Q  17      -7.549   9.996  54.862  1.00  0.00            
ATOM   1159  O1  MOL Q  17      -5.856   9.819  62.914  1.00  0.00            
ATOM   1160  O2  MOL Q  17      -3.791   9.373  51.008  1.00  0.00            
ATOM   1161  O3  MOL Q  17      -8.140   9.910  52.206  1.00  0.00            
ATOM   1162  O4  MOL Q  17      -1.392   9.369  62.055  1.00  0.00            
ATOM   1163  H1  MOL Q  17      -6.151   8.156  47.004  1.00  0.00            
ATOM   1164  H2  MOL Q  17      -7.489   9.206  47.594  1.00  0.00            
ATOM   1165  H3  MOL Q  17      -4.442  10.049  47.277  1.00  0.00            
ATOM   1166  H4  MOL Q  17      -5.169   8.281  49.311  1.00  0.00            
ATOM   1167  H5  MOL Q  17      -5.771  10.512  46.310  1.00  0.00            
ATOM   1168  H6  MOL Q  17      -6.908   8.000  49.481  1.00  0.00            
ATOM   1169  H7  MOL Q  17      -7.257  10.191  50.000  1.00  0.00            
ATOM   1170  H8  MOL Q  17      -7.061  11.638  47.867  1.00  0.00            
ATOM   1171  H9  MOL Q  17      -4.438  11.262  49.586  1.00  0.00            
ATOM   1172  H10 MOL Q  17      -5.514  12.273  47.569  1.00  0.00            
ATOM   1173  H11 MOL Q  17      -5.924  12.082  50.220  1.00  0.00            
ATOM   1174  H12 MOL Q  17      -2.107   9.217  53.219  1.00  0.00            
ATOM   1175  H13 MOL Q  17      -8.618  10.139  54.538  1.00  0.00            
ATOM   1176  H14 MOL Q  17      -1.679   9.235  55.562  1.00  0.00            
ATOM   1177  H15 MOL Q  17      -7.758  10.361  58.701  1.00  0.00            
ATOM   1178  H16 MOL Q  17      -0.873   9.383  59.583  1.00  0.00            
ATOM   1179  H17 MOL Q  17      -7.205  10.284  61.101  1.00  0.00            
ATOM   1180  H18 MOL Q  17      -3.215   7.514  64.280  1.00  0.00            
ATOM   1181  H19 MOL Q  17      -2.175   9.930  63.970  1.00  0.00            
ATOM   1182  H20 MOL Q  17      -4.503   8.330  64.853  1.00  0.00            
ATOM   1183  H21 MOL Q  17      -3.691  11.964  64.315  1.00  0.00            
ATOM   1184  H22 MOL Q  17      -4.889  10.847  64.958  1.00  0.00            
ATOM   1185  H23 MOL Q  17      -1.797   8.463  66.110  1.00  0.00            
ATOM   1186  H24 MOL Q  17      -3.107   7.546  66.862  1.00  0.00            
ATOM   1187  H25 MOL Q  17      -2.131  11.215  66.096  1.00  0.00            
ATOM   1188  H26 MOL Q  17      -4.471   9.707  67.235  1.00  0.00            
ATOM   1189  H27 MOL Q  17      -3.520  11.848  66.840  1.00  0.00            
ATOM   1190  H28 MOL Q  17      -2.877   9.821  67.967  1.00  0.00            
ATOM   1191  N1  MOL R  18     -10.280   6.196  51.535  1.00  0.00            
ATOM   1192  N2  MOL R  18      -7.931   6.321  62.571  1.00  0.00            
ATOM   1193  N3  MOL R  18      -6.506   6.412  57.919  1.00  0.00            
ATOM   1194  N4  MOL R  18     -11.738   5.795  56.134  1.00  0.00            
ATOM   1195  C1  MOL R  18     -10.202   7.488  49.324  1.00  0.00            
ATOM   1196  C2  MOL R  18     -10.636   6.164  50.033  1.00  0.00            
ATOM   1197  C3  MOL R  18     -10.202   4.901  49.318  1.00  0.00            
ATOM   1198  C4  MOL R  18      -8.951   6.248  51.925  1.00  0.00            
ATOM   1199  C5  MOL R  18     -11.308   6.085  52.437  1.00  0.00            
ATOM   1200  C6  MOL R  18      -8.579   6.241  53.344  1.00  0.00            
ATOM   1201  C7  MOL R  18      -9.569   6.157  54.305  1.00  0.00            
ATOM   1202  C8  MOL R  18      -9.309   6.033  55.704  1.00  0.00            
ATOM   1203  C9  MOL R  18      -8.021   6.130  56.127  1.00  0.00            
ATOM   1204  C10 MOL R  18      -7.747   6.221  57.525  1.00  0.00            
ATOM   1205  C11 MOL R  18      -8.809   6.057  58.411  1.00  0.00            
ATOM   1206  C12 MOL R  18     -10.143   5.945  57.927  1.00  0.00            
ATOM   1207  C13 MOL R  18      -8.524   6.114  59.783  1.00  0.00            
ATOM   1208  C14 MOL R  18     -11.111   5.766  58.871  1.00  0.00            
ATOM   1209  C15 MOL R  18     -10.438   5.920  56.570  1.00  0.00            
ATOM   1210  C16 MOL R  18     -10.515   4.889  47.837  1.00  0.00            
ATOM   1211  C17 MOL R  18      -9.590   5.984  60.731  1.00  0.00            
ATOM   1212  C18 MOL R  18      -9.263   6.218  62.203  1.00  0.00            
ATOM   1213  C19 MOL R  18     -10.068   6.197  47.123  1.00  0.00            
ATOM   1214  C20 MOL R  18      -6.862   6.411  61.667  1.00  0.00            
ATOM   1215  C21 MOL R  18      -7.538   6.375  63.978  1.00  0.00            
ATOM   1216  C22 MOL R  18     -10.921   5.826  60.247  1.00  0.00            
ATOM   1217  C23 MOL R  18      -7.191   6.304  60.230  1.00  0.00            
ATOM   1218  C24 MOL R  18      -6.225   6.400  59.239  1.00  0.00            
ATOM   1219  C25 MOL R  18      -7.982   7.680  64.679  1.00  0.00            
ATOM   1220  C26 MOL R  18      -8.093   5.134  64.701  1.00  0.00            
ATOM   1221  C27 MOL R  18      -7.572   7.663  66.157  1.00  0.00            
ATOM   1222  C28 MOL R  18      -8.036   6.373  66.908  1.00  0.00            
ATOM   1223  C29 MOL R  18      -7.599   5.124  66.183  1.00  0.00            
ATOM   1224  C30 MOL R  18      -6.992   6.223  55.243  1.00  0.00            
ATOM   1225  C31 MOL R  18     -10.534   7.545  47.784  1.00  0.00            
ATOM   1226  C32 MOL R  18      -7.271   6.301  53.859  1.00  0.00            
ATOM   1227  C33 MOL R  18     -10.907   6.055  53.870  1.00  0.00            
ATOM   1228  C34 MOL R  18     -11.892   5.884  54.796  1.00  0.00            
ATOM   1229  O1  MOL R  18     -10.167   6.319  63.000  1.00  0.00            
ATOM   1230  O2  MOL R  18      -8.000   6.258  51.134  1.00  0.00            
ATOM   1231  O3  MOL R  18     -12.546   6.088  52.095  1.00  0.00            
ATOM   1232  O4  MOL R  18      -5.665   6.499  61.899  1.00  0.00            
ATOM   1233  H1  MOL R  18     -10.131   4.025  47.341  1.00  0.00            
ATOM   1234  H2  MOL R  18     -11.599   4.781  47.693  1.00  0.00            
ATOM   1235  H3  MOL R  18      -8.992   6.178  47.162  1.00  0.00            
ATOM   1236  H4  MOL R  18      -9.099   4.808  49.399  1.00  0.00            
ATOM   1237  H5  MOL R  18     -10.385   6.241  46.065  1.00  0.00            
ATOM   1238  H6  MOL R  18     -10.663   4.070  49.859  1.00  0.00            
ATOM   1239  H7  MOL R  18     -11.749   6.119  49.840  1.00  0.00            
ATOM   1240  H8  MOL R  18     -11.563   7.737  47.778  1.00  0.00            
ATOM   1241  H9  MOL R  18      -9.133   7.515  49.363  1.00  0.00            
ATOM   1242  H10 MOL R  18     -10.036   8.462  47.364  1.00  0.00            
ATOM   1243  H11 MOL R  18     -10.549   8.465  49.774  1.00  0.00            
ATOM   1244  H12 MOL R  18      -6.449   6.380  53.141  1.00  0.00            
ATOM   1245  H13 MOL R  18     -12.921   5.952  54.495  1.00  0.00            
ATOM   1246  H14 MOL R  18      -6.022   6.402  55.566  1.00  0.00            
ATOM   1247  H15 MOL R  18     -12.095   5.598  58.572  1.00  0.00            
ATOM   1248  H16 MOL R  18      -5.187   6.731  59.466  1.00  0.00            
ATOM   1249  H17 MOL R  18     -11.758   5.675  60.898  1.00  0.00            
ATOM   1250  H18 MOL R  18      -7.843   4.197  64.223  1.00  0.00            
ATOM   1251  H19 MOL R  18      -6.487   6.404  64.036  1.00  0.00            
ATOM   1252  H20 MOL R  18      -9.126   5.141  64.660  1.00  0.00            
ATOM   1253  H21 MOL R  18      -7.540   8.545  64.272  1.00  0.00            
ATOM   1254  H22 MOL R  18      -9.076   7.853  64.645  1.00  0.00            
ATOM   1255  H23 MOL R  18      -6.497   5.032  66.121  1.00  0.00            
ATOM   1256  H24 MOL R  18      -7.971   4.277  66.688  1.00  0.00            
ATOM   1257  H25 MOL R  18      -6.450   7.729  66.166  1.00  0.00            
ATOM   1258  H26 MOL R  18      -9.085   6.373  67.040  1.00  0.00            
ATOM   1259  H27 MOL R  18      -7.911   8.591  66.668  1.00  0.00            
ATOM   1260  H28 MOL R  18      -7.537   6.317  67.893  1.00  0.00            
ATOM   1261  N1  MOL S  19      -9.035   9.627  74.003  1.00  0.00            
ATOM   1262  N2  MOL S  19      -6.993   9.465  85.096  1.00  0.00            
ATOM   1263  N3  MOL S  19      -5.377   9.500  80.490  1.00  0.00            
ATOM   1264  N4  MOL S  19     -10.598  10.012  78.486  1.00  0.00            
ATOM   1265  C1  MOL S  19      -8.808  11.001  71.783  1.00  0.00            
ATOM   1266  C2  MOL S  19      -9.298   9.692  72.541  1.00  0.00            
ATOM   1267  C3  MOL S  19      -8.893   8.350  71.825  1.00  0.00            
ATOM   1268  C4  MOL S  19      -7.784   9.547  74.475  1.00  0.00            
ATOM   1269  C5  MOL S  19     -10.074   9.706  74.900  1.00  0.00            
ATOM   1270  C6  MOL S  19      -7.500   9.576  75.949  1.00  0.00            
ATOM   1271  C7  MOL S  19      -8.494   9.581  76.841  1.00  0.00            
ATOM   1272  C8  MOL S  19      -8.232   9.563  78.173  1.00  0.00            
ATOM   1273  C9  MOL S  19      -6.946   9.445  78.696  1.00  0.00            
ATOM   1274  C10 MOL S  19      -6.659   9.513  80.039  1.00  0.00            
ATOM   1275  C11 MOL S  19      -7.715   9.638  80.912  1.00  0.00            
ATOM   1276  C12 MOL S  19      -9.016   9.805  80.405  1.00  0.00            
ATOM   1277  C13 MOL S  19      -7.507   9.578  82.305  1.00  0.00            
ATOM   1278  C14 MOL S  19     -10.025   9.970  81.345  1.00  0.00            
ATOM   1279  C15 MOL S  19      -9.312   9.760  78.992  1.00  0.00            
ATOM   1280  C16 MOL S  19      -9.148   8.412  70.281  1.00  0.00            
ATOM   1281  C17 MOL S  19      -8.574   9.644  83.198  1.00  0.00            
ATOM   1282  C18 MOL S  19      -8.277   9.595  84.656  1.00  0.00            
ATOM   1283  C19 MOL S  19      -8.795   9.702  69.582  1.00  0.00            
ATOM   1284  C20 MOL S  19      -5.923   9.490  84.219  1.00  0.00            
ATOM   1285  C21 MOL S  19      -6.720   9.258  86.537  1.00  0.00            
ATOM   1286  C22 MOL S  19      -9.875   9.805  82.683  1.00  0.00            
ATOM   1287  C23 MOL S  19      -6.197   9.493  82.724  1.00  0.00            
ATOM   1288  C24 MOL S  19      -5.152   9.523  81.812  1.00  0.00            
ATOM   1289  C25 MOL S  19      -7.024  10.482  87.490  1.00  0.00            
ATOM   1290  C26 MOL S  19      -7.254   7.939  87.126  1.00  0.00            
ATOM   1291  C27 MOL S  19      -6.654  10.223  88.953  1.00  0.00            
ATOM   1292  C28 MOL S  19      -7.321   8.979  89.529  1.00  0.00            
ATOM   1293  C29 MOL S  19      -6.729   7.804  88.551  1.00  0.00            
ATOM   1294  C30 MOL S  19      -5.889   9.328  77.793  1.00  0.00            
ATOM   1295  C31 MOL S  19      -9.268  10.959  70.301  1.00  0.00            
ATOM   1296  C32 MOL S  19      -6.185   9.439  76.407  1.00  0.00            
ATOM   1297  C33 MOL S  19      -9.776   9.664  76.312  1.00  0.00            
ATOM   1298  C34 MOL S  19     -10.834   9.802  77.170  1.00  0.00            
ATOM   1299  O1  MOL S  19      -9.192   9.621  85.481  1.00  0.00            
ATOM   1300  O2  MOL S  19      -6.885   9.276  73.674  1.00  0.00            
ATOM   1301  O3  MOL S  19     -11.218   9.875  74.506  1.00  0.00            
ATOM   1302  O4  MOL S  19      -4.760   9.557  84.525  1.00  0.00            
ATOM   1303  H1  MOL S  19      -8.431   7.691  69.795  1.00  0.00            
ATOM   1304  H2  MOL S  19     -10.112   8.100  69.985  1.00  0.00            
ATOM   1305  H3  MOL S  19      -7.692   9.779  69.488  1.00  0.00            
ATOM   1306  H4  MOL S  19      -7.834   8.319  71.863  1.00  0.00            
ATOM   1307  H5  MOL S  19      -9.148   9.592  68.613  1.00  0.00            
ATOM   1308  H6  MOL S  19      -9.379   7.437  72.223  1.00  0.00            
ATOM   1309  H7  MOL S  19     -10.379   9.669  72.431  1.00  0.00            
ATOM   1310  H8  MOL S  19     -10.332  10.918  70.248  1.00  0.00            
ATOM   1311  H9  MOL S  19      -7.718  11.094  71.885  1.00  0.00            
ATOM   1312  H10 MOL S  19      -8.990  11.808  69.640  1.00  0.00            
ATOM   1313  H11 MOL S  19      -9.243  11.872  72.261  1.00  0.00            
ATOM   1314  H12 MOL S  19      -5.398   9.105  75.731  1.00  0.00            
ATOM   1315  H13 MOL S  19     -11.879   9.794  76.859  1.00  0.00            
ATOM   1316  H14 MOL S  19      -4.820   9.140  78.029  1.00  0.00            
ATOM   1317  H15 MOL S  19     -10.973  10.172  81.014  1.00  0.00            
ATOM   1318  H16 MOL S  19      -4.095   9.457  82.091  1.00  0.00            
ATOM   1319  H17 MOL S  19     -10.761   9.827  83.424  1.00  0.00            
ATOM   1320  H18 MOL S  19      -6.897   7.132  86.547  1.00  0.00            
ATOM   1321  H19 MOL S  19      -5.652   9.155  86.592  1.00  0.00            
ATOM   1322  H20 MOL S  19      -8.338   7.903  87.189  1.00  0.00            
ATOM   1323  H21 MOL S  19      -6.452  11.343  87.338  1.00  0.00            
ATOM   1324  H22 MOL S  19      -8.046  10.722  87.578  1.00  0.00            
ATOM   1325  H23 MOL S  19      -5.666   7.815  88.493  1.00  0.00            
ATOM   1326  H24 MOL S  19      -7.083   6.823  89.001  1.00  0.00            
ATOM   1327  H25 MOL S  19      -5.557   9.989  89.008  1.00  0.00            
ATOM   1328  H26 MOL S  19      -8.395   9.199  89.415  1.00  0.00            
ATOM   1329  H27 MOL S  19      -6.716  11.096  89.687  1.00  0.00            
ATOM   1330  H28 MOL S  19      -7.041   8.894  90.589  1.00  0.00            
ATOM   1331  N1  MOL T  20     -13.485   6.602  74.089  1.00  0.00            
ATOM   1332  N2  MOL T  20     -11.440   6.397  85.218  1.00  0.00            
ATOM   1333  N3  MOL T  20      -9.913   6.546  80.645  1.00  0.00            
ATOM   1334  N4  MOL T  20     -15.101   6.327  78.677  1.00  0.00            
ATOM   1335  C1  MOL T  20     -13.173   7.805  71.824  1.00  0.00            
ATOM   1336  C2  MOL T  20     -13.772   6.630  72.660  1.00  0.00            
ATOM   1337  C3  MOL T  20     -13.562   5.318  71.854  1.00  0.00            
ATOM   1338  C4  MOL T  20     -12.196   6.562  74.487  1.00  0.00            
ATOM   1339  C5  MOL T  20     -14.537   6.569  74.954  1.00  0.00            
ATOM   1340  C6  MOL T  20     -12.006   6.619  75.973  1.00  0.00            
ATOM   1341  C7  MOL T  20     -13.036   6.607  76.947  1.00  0.00            
ATOM   1342  C8  MOL T  20     -12.735   6.509  78.328  1.00  0.00            
ATOM   1343  C9  MOL T  20     -11.406   6.456  78.734  1.00  0.00            
ATOM   1344  C10 MOL T  20     -11.144   6.434  80.121  1.00  0.00            
ATOM   1345  C11 MOL T  20     -12.266   6.400  81.038  1.00  0.00            
ATOM   1346  C12 MOL T  20     -13.598   6.389  80.560  1.00  0.00            
ATOM   1347  C13 MOL T  20     -12.014   6.434  82.415  1.00  0.00            
ATOM   1348  C14 MOL T  20     -14.637   6.336  81.465  1.00  0.00            
ATOM   1349  C15 MOL T  20     -13.829   6.377  79.191  1.00  0.00            
ATOM   1350  C16 MOL T  20     -13.979   5.392  70.403  1.00  0.00            
ATOM   1351  C17 MOL T  20     -13.070   6.340  83.329  1.00  0.00            
ATOM   1352  C18 MOL T  20     -12.762   6.392  84.785  1.00  0.00            
ATOM   1353  C19 MOL T  20     -13.252   6.564  69.670  1.00  0.00            
ATOM   1354  C20 MOL T  20     -10.363   6.399  84.295  1.00  0.00            
ATOM   1355  C21 MOL T  20     -10.961   6.185  86.640  1.00  0.00            
ATOM   1356  C22 MOL T  20     -14.381   6.355  82.860  1.00  0.00            
ATOM   1357  C23 MOL T  20     -10.722   6.549  82.853  1.00  0.00            
ATOM   1358  C24 MOL T  20      -9.656   6.642  81.961  1.00  0.00            
ATOM   1359  C25 MOL T  20     -11.226   7.402  87.525  1.00  0.00            
ATOM   1360  C26 MOL T  20     -11.492   4.844  87.147  1.00  0.00            
ATOM   1361  C27 MOL T  20     -10.822   7.063  88.980  1.00  0.00            
ATOM   1362  C28 MOL T  20     -11.575   5.706  89.474  1.00  0.00            
ATOM   1363  C29 MOL T  20     -11.181   4.527  88.624  1.00  0.00            
ATOM   1364  C30 MOL T  20     -10.397   6.482  77.756  1.00  0.00            
ATOM   1365  C31 MOL T  20     -13.572   7.875  70.313  1.00  0.00            
ATOM   1366  C32 MOL T  20     -10.644   6.524  76.427  1.00  0.00            
ATOM   1367  C33 MOL T  20     -14.296   6.556  76.414  1.00  0.00            
ATOM   1368  C34 MOL T  20     -15.343   6.338  77.309  1.00  0.00            
ATOM   1369  O1  MOL T  20     -13.717   6.420  85.556  1.00  0.00            
ATOM   1370  O2  MOL T  20     -11.258   6.542  73.744  1.00  0.00            
ATOM   1371  O3  MOL T  20     -15.727   6.633  74.587  1.00  0.00            
ATOM   1372  O4  MOL T  20      -9.251   6.274  84.599  1.00  0.00            
ATOM   1373  H1  MOL T  20     -13.771   4.425  70.022  1.00  0.00            
ATOM   1374  H2  MOL T  20     -15.023   5.511  70.271  1.00  0.00            
ATOM   1375  H3  MOL T  20     -12.159   6.425  69.658  1.00  0.00            
ATOM   1376  H4  MOL T  20     -12.498   5.091  71.887  1.00  0.00            
ATOM   1377  H5  MOL T  20     -13.576   6.589  68.640  1.00  0.00            
ATOM   1378  H6  MOL T  20     -14.112   4.524  72.329  1.00  0.00            
ATOM   1379  H7  MOL T  20     -14.781   6.871  72.479  1.00  0.00            
ATOM   1380  H8  MOL T  20     -14.650   8.124  70.186  1.00  0.00            
ATOM   1381  H9  MOL T  20     -12.090   7.697  71.754  1.00  0.00            
ATOM   1382  H10 MOL T  20     -12.966   8.654  69.855  1.00  0.00            
ATOM   1383  H11 MOL T  20     -13.482   8.764  72.299  1.00  0.00            
ATOM   1384  H12 MOL T  20      -9.857   6.674  75.683  1.00  0.00            
ATOM   1385  H13 MOL T  20     -16.308   6.288  76.964  1.00  0.00            
ATOM   1386  H14 MOL T  20      -9.354   6.491  78.063  1.00  0.00            
ATOM   1387  H15 MOL T  20     -15.678   6.278  81.122  1.00  0.00            
ATOM   1388  H16 MOL T  20      -8.614   6.678  82.283  1.00  0.00            
ATOM   1389  H17 MOL T  20     -15.234   6.413  83.571  1.00  0.00            
ATOM   1390  H18 MOL T  20     -11.132   4.003  86.488  1.00  0.00            
ATOM   1391  H19 MOL T  20      -9.857   6.125  86.748  1.00  0.00            
ATOM   1392  H20 MOL T  20     -12.601   4.796  87.009  1.00  0.00            
ATOM   1393  H21 MOL T  20     -10.598   8.215  87.168  1.00  0.00            
ATOM   1394  H22 MOL T  20     -12.264   7.723  87.520  1.00  0.00            
ATOM   1395  H23 MOL T  20     -10.138   4.221  88.831  1.00  0.00            
ATOM   1396  H24 MOL T  20     -11.783   3.629  88.905  1.00  0.00            
ATOM   1397  H25 MOL T  20      -9.739   6.801  89.027  1.00  0.00            
ATOM   1398  H26 MOL T  20     -12.635   5.863  89.484  1.00  0.00            
ATOM   1399  H27 MOL T  20     -11.074   7.899  89.678  1.00  0.00            
ATOM   1400  H28 MOL T  20     -11.342   5.529  90.536  1.00  0.00            
ATOM   1401  N1  MOL U  21     -13.054   9.298  95.933  1.00  0.00            
ATOM   1402  N2  MOL U  21     -11.105  10.626 106.939  1.00  0.00            
ATOM   1403  N3  MOL U  21      -9.473   9.928 102.431  1.00  0.00            
ATOM   1404  N4  MOL U  21     -14.620  10.139 100.353  1.00  0.00            
ATOM   1405  C1  MOL U  21     -12.922  10.224  93.554  1.00  0.00            
ATOM   1406  C2  MOL U  21     -13.322   9.037  94.478  1.00  0.00            
ATOM   1407  C3  MOL U  21     -12.649   7.750  93.949  1.00  0.00            
ATOM   1408  C4  MOL U  21     -11.747   9.353  96.339  1.00  0.00            
ATOM   1409  C5  MOL U  21     -14.115   9.398  96.818  1.00  0.00            
ATOM   1410  C6  MOL U  21     -11.457   9.397  97.792  1.00  0.00            
ATOM   1411  C7  MOL U  21     -12.522   9.601  98.735  1.00  0.00            
ATOM   1412  C8  MOL U  21     -12.270   9.881 100.092  1.00  0.00            
ATOM   1413  C9  MOL U  21     -10.983   9.784 100.581  1.00  0.00            
ATOM   1414  C10 MOL U  21     -10.707  10.030 101.946  1.00  0.00            
ATOM   1415  C11 MOL U  21     -11.816  10.281 102.784  1.00  0.00            
ATOM   1416  C12 MOL U  21     -13.119  10.268 102.272  1.00  0.00            
ATOM   1417  C13 MOL U  21     -11.609  10.454 104.138  1.00  0.00            
ATOM   1418  C14 MOL U  21     -14.186  10.438 103.154  1.00  0.00            
ATOM   1419  C15 MOL U  21     -13.351  10.090 100.924  1.00  0.00            
ATOM   1420  C16 MOL U  21     -13.077   7.479  92.490  1.00  0.00            
ATOM   1421  C17 MOL U  21     -12.662  10.572 105.036  1.00  0.00            
ATOM   1422  C18 MOL U  21     -12.404  10.616 106.521  1.00  0.00            
ATOM   1423  C19 MOL U  21     -12.799   8.630  91.557  1.00  0.00            
ATOM   1424  C20 MOL U  21     -10.008  10.411 106.088  1.00  0.00            
ATOM   1425  C21 MOL U  21     -10.754  10.861 108.359  1.00  0.00            
ATOM   1426  C22 MOL U  21     -13.927  10.544 104.530  1.00  0.00            
ATOM   1427  C23 MOL U  21     -10.346  10.315 104.650  1.00  0.00            
ATOM   1428  C24 MOL U  21      -9.330   9.978 103.778  1.00  0.00            
ATOM   1429  C25 MOL U  21     -11.431  12.097 109.046  1.00  0.00            
ATOM   1430  C26 MOL U  21     -11.030   9.569 109.235  1.00  0.00            
ATOM   1431  C27 MOL U  21     -10.860  12.370 110.508  1.00  0.00            
ATOM   1432  C28 MOL U  21     -11.195  11.076 111.363  1.00  0.00            
ATOM   1433  C29 MOL U  21     -10.658   9.775 110.735  1.00  0.00            
ATOM   1434  C30 MOL U  21      -9.899   9.547  99.657  1.00  0.00            
ATOM   1435  C31 MOL U  21     -13.364   9.985  92.092  1.00  0.00            
ATOM   1436  C32 MOL U  21     -10.117   9.397  98.260  1.00  0.00            
ATOM   1437  C33 MOL U  21     -13.809   9.614  98.218  1.00  0.00            
ATOM   1438  C34 MOL U  21     -14.816   9.870  99.047  1.00  0.00            
ATOM   1439  O1  MOL U  21     -13.388  10.647 107.189  1.00  0.00            
ATOM   1440  O2  MOL U  21     -10.791   9.338  95.614  1.00  0.00            
ATOM   1441  O3  MOL U  21     -15.274   9.341  96.511  1.00  0.00            
ATOM   1442  O4  MOL U  21      -8.878  10.307 106.445  1.00  0.00            
ATOM   1443  H1  MOL U  21     -12.499   6.582  92.187  1.00  0.00            
ATOM   1444  H2  MOL U  21     -14.152   7.262  92.514  1.00  0.00            
ATOM   1445  H3  MOL U  21     -11.716   8.699  91.428  1.00  0.00            
ATOM   1446  H4  MOL U  21     -11.560   7.748  94.042  1.00  0.00            
ATOM   1447  H5  MOL U  21     -13.244   8.455  90.637  1.00  0.00            
ATOM   1448  H6  MOL U  21     -12.844   6.968  94.611  1.00  0.00            
ATOM   1449  H7  MOL U  21     -14.380   8.796  94.426  1.00  0.00            
ATOM   1450  H8  MOL U  21     -14.466   9.934  92.143  1.00  0.00            
ATOM   1451  H9  MOL U  21     -11.931  10.493  93.601  1.00  0.00            
ATOM   1452  H10 MOL U  21     -13.054  10.891  91.530  1.00  0.00            
ATOM   1453  H11 MOL U  21     -13.553  11.039  93.886  1.00  0.00            
ATOM   1454  H12 MOL U  21      -9.314   9.259  97.548  1.00  0.00            
ATOM   1455  H13 MOL U  21     -15.836  10.091  98.672  1.00  0.00            
ATOM   1456  H14 MOL U  21      -8.861   9.636 100.027  1.00  0.00            
ATOM   1457  H15 MOL U  21     -15.188  10.392 102.757  1.00  0.00            
ATOM   1458  H16 MOL U  21      -8.341   9.695 104.090  1.00  0.00            
ATOM   1459  H17 MOL U  21     -14.845  10.598 105.138  1.00  0.00            
ATOM   1460  H18 MOL U  21     -10.496   8.697 108.846  1.00  0.00            
ATOM   1461  H19 MOL U  21      -9.694  11.072 108.515  1.00  0.00            
ATOM   1462  H20 MOL U  21     -12.065   9.260 109.194  1.00  0.00            
ATOM   1463  H21 MOL U  21     -11.405  12.971 108.443  1.00  0.00            
ATOM   1464  H22 MOL U  21     -12.456  11.927 109.109  1.00  0.00            
ATOM   1465  H23 MOL U  21      -9.579   9.834 110.859  1.00  0.00            
ATOM   1466  H24 MOL U  21     -10.967   8.984 111.422  1.00  0.00            
ATOM   1467  H25 MOL U  21      -9.766  12.601 110.558  1.00  0.00            
ATOM   1468  H26 MOL U  21     -12.275  10.964 111.550  1.00  0.00            
ATOM   1469  H27 MOL U  21     -11.453  13.148 110.877  1.00  0.00            
ATOM   1470  H28 MOL U  21     -10.798  11.242 112.379  1.00  0.00            
ATOM   1471  N1  MOL V  22     -17.192   5.778  95.957  1.00  0.00            
ATOM   1472  N2  MOL V  22     -15.153   6.995 106.962  1.00  0.00            
ATOM   1473  N3  MOL V  22     -13.589   6.916 102.426  1.00  0.00            
ATOM   1474  N4  MOL V  22     -18.771   5.980 100.551  1.00  0.00            
ATOM   1475  C1  MOL V  22     -17.146   6.849  93.607  1.00  0.00            
ATOM   1476  C2  MOL V  22     -17.507   5.611  94.482  1.00  0.00            
ATOM   1477  C3  MOL V  22     -16.841   4.361  93.916  1.00  0.00            
ATOM   1478  C4  MOL V  22     -15.891   5.915  96.330  1.00  0.00            
ATOM   1479  C5  MOL V  22     -18.258   5.769  96.811  1.00  0.00            
ATOM   1480  C6  MOL V  22     -15.601   6.170  97.842  1.00  0.00            
ATOM   1481  C7  MOL V  22     -16.653   6.214  98.745  1.00  0.00            
ATOM   1482  C8  MOL V  22     -16.421   6.247 100.152  1.00  0.00            
ATOM   1483  C9  MOL V  22     -15.100   6.455 100.604  1.00  0.00            
ATOM   1484  C10 MOL V  22     -14.823   6.583 101.942  1.00  0.00            
ATOM   1485  C11 MOL V  22     -15.910   6.365 102.824  1.00  0.00            
ATOM   1486  C12 MOL V  22     -17.227   6.108 102.381  1.00  0.00            
ATOM   1487  C13 MOL V  22     -15.699   6.601 104.202  1.00  0.00            
ATOM   1488  C14 MOL V  22     -18.237   6.062 103.317  1.00  0.00            
ATOM   1489  C15 MOL V  22     -17.508   6.091 100.989  1.00  0.00            
ATOM   1490  C16 MOL V  22     -17.376   4.155  92.457  1.00  0.00            
ATOM   1491  C17 MOL V  22     -16.678   6.491 105.102  1.00  0.00            
ATOM   1492  C18 MOL V  22     -16.399   6.711 106.566  1.00  0.00            
ATOM   1493  C19 MOL V  22     -16.901   5.297  91.594  1.00  0.00            
ATOM   1494  C20 MOL V  22     -14.143   7.136 106.085  1.00  0.00            
ATOM   1495  C21 MOL V  22     -14.977   7.404 108.323  1.00  0.00            
ATOM   1496  C22 MOL V  22     -17.971   6.250 104.689  1.00  0.00            
ATOM   1497  C23 MOL V  22     -14.450   6.930 104.672  1.00  0.00            
ATOM   1498  C24 MOL V  22     -13.430   7.082 103.741  1.00  0.00            
ATOM   1499  C25 MOL V  22     -15.753   8.697 108.670  1.00  0.00            
ATOM   1500  C26 MOL V  22     -15.258   6.182 109.265  1.00  0.00            
ATOM   1501  C27 MOL V  22     -15.365   9.008 110.194  1.00  0.00            
ATOM   1502  C28 MOL V  22     -15.649   7.836 111.144  1.00  0.00            
ATOM   1503  C29 MOL V  22     -14.841   6.650 110.602  1.00  0.00            
ATOM   1504  C30 MOL V  22     -14.046   6.503  99.634  1.00  0.00            
ATOM   1505  C31 MOL V  22     -17.464   6.625  92.203  1.00  0.00            
ATOM   1506  C32 MOL V  22     -14.317   6.381  98.325  1.00  0.00            
ATOM   1507  C33 MOL V  22     -17.938   6.033  98.255  1.00  0.00            
ATOM   1508  C34 MOL V  22     -18.980   5.907  99.216  1.00  0.00            
ATOM   1509  O1  MOL V  22     -17.329   6.638 107.324  1.00  0.00            
ATOM   1510  O2  MOL V  22     -14.927   5.807  95.605  1.00  0.00            
ATOM   1511  O3  MOL V  22     -19.434   5.599  96.487  1.00  0.00            
ATOM   1512  O4  MOL V  22     -13.005   7.402 106.442  1.00  0.00            
ATOM   1513  H1  MOL V  22     -17.042   3.189  92.117  1.00  0.00            
ATOM   1514  H2  MOL V  22     -18.464   4.202  92.483  1.00  0.00            
ATOM   1515  H3  MOL V  22     -15.814   5.354  91.575  1.00  0.00            
ATOM   1516  H4  MOL V  22     -15.764   4.490  93.861  1.00  0.00            
ATOM   1517  H5  MOL V  22     -17.205   5.218  90.536  1.00  0.00            
ATOM   1518  H6  MOL V  22     -17.084   3.519  94.533  1.00  0.00            
ATOM   1519  H7  MOL V  22     -18.616   5.547  94.387  1.00  0.00            
ATOM   1520  H8  MOL V  22     -18.556   6.700  92.046  1.00  0.00            
ATOM   1521  H9  MOL V  22     -16.074   6.984  93.764  1.00  0.00            
ATOM   1522  H10 MOL V  22     -17.137   7.474  91.547  1.00  0.00            
ATOM   1523  H11 MOL V  22     -17.725   7.679  93.893  1.00  0.00            
ATOM   1524  H12 MOL V  22     -13.452   6.359  97.599  1.00  0.00            
ATOM   1525  H13 MOL V  22     -20.046   5.818  98.994  1.00  0.00            
ATOM   1526  H14 MOL V  22     -12.968   6.605  99.903  1.00  0.00            
ATOM   1527  H15 MOL V  22     -19.307   5.978 103.055  1.00  0.00            
ATOM   1528  H16 MOL V  22     -12.475   7.346 104.136  1.00  0.00            
ATOM   1529  H17 MOL V  22     -18.783   6.457 105.372  1.00  0.00            
ATOM   1530  H18 MOL V  22     -14.714   5.243 108.973  1.00  0.00            
ATOM   1531  H19 MOL V  22     -13.899   7.594 108.542  1.00  0.00            
ATOM   1532  H20 MOL V  22     -16.361   5.999 109.335  1.00  0.00            
ATOM   1533  H21 MOL V  22     -15.277   9.421 108.127  1.00  0.00            
ATOM   1534  H22 MOL V  22     -16.794   8.724 108.499  1.00  0.00            
ATOM   1535  H23 MOL V  22     -13.818   6.854 110.463  1.00  0.00            
ATOM   1536  H24 MOL V  22     -15.076   5.848 111.380  1.00  0.00            
ATOM   1537  H25 MOL V  22     -14.301   9.216 110.120  1.00  0.00            
ATOM   1538  H26 MOL V  22     -16.709   7.666 111.314  1.00  0.00            
ATOM   1539  H27 MOL V  22     -15.867   9.846 110.574  1.00  0.00            
ATOM   1540  H28 MOL V  22     -15.254   8.151 112.110  1.00  0.00            
ATOM   1541  N1  MOL W  23     -16.746  10.577 117.771  1.00  0.00            
ATOM   1542  N2  MOL W  23     -14.661   9.783 128.716  1.00  0.00            
ATOM   1543  N3  MOL W  23     -13.166   9.837 124.150  1.00  0.00            
ATOM   1544  N4  MOL W  23     -18.300  10.168 122.258  1.00  0.00            
ATOM   1545  C1  MOL W  23     -16.441  11.836 115.588  1.00  0.00            
ATOM   1546  C2  MOL W  23     -17.023  10.667 116.323  1.00  0.00            
ATOM   1547  C3  MOL W  23     -16.742   9.355 115.503  1.00  0.00            
ATOM   1548  C4  MOL W  23     -15.430  10.418 118.162  1.00  0.00            
ATOM   1549  C5  MOL W  23     -17.800  10.382 118.614  1.00  0.00            
ATOM   1550  C6  MOL W  23     -15.157  10.148 119.616  1.00  0.00            
ATOM   1551  C7  MOL W  23     -16.193  10.156 120.545  1.00  0.00            
ATOM   1552  C8  MOL W  23     -15.971  10.058 121.914  1.00  0.00            
ATOM   1553  C9  MOL W  23     -14.653   9.902 122.370  1.00  0.00            
ATOM   1554  C10 MOL W  23     -14.419   9.894 123.705  1.00  0.00            
ATOM   1555  C11 MOL W  23     -15.512   9.933 124.644  1.00  0.00            
ATOM   1556  C12 MOL W  23     -16.840  10.057 124.142  1.00  0.00            
ATOM   1557  C13 MOL W  23     -15.253   9.909 126.016  1.00  0.00            
ATOM   1558  C14 MOL W  23     -17.810  10.227 125.137  1.00  0.00            
ATOM   1559  C15 MOL W  23     -17.066  10.102 122.767  1.00  0.00            
ATOM   1560  C16 MOL W  23     -17.354   9.363 114.062  1.00  0.00            
ATOM   1561  C17 MOL W  23     -16.285   9.887 126.915  1.00  0.00            
ATOM   1562  C18 MOL W  23     -15.952   9.969 128.380  1.00  0.00            
ATOM   1563  C19 MOL W  23     -16.712  10.600 113.251  1.00  0.00            
ATOM   1564  C20 MOL W  23     -13.659   9.719 127.841  1.00  0.00            
ATOM   1565  C21 MOL W  23     -14.411   9.615 130.206  1.00  0.00            
ATOM   1566  C22 MOL W  23     -17.562  10.085 126.469  1.00  0.00            
ATOM   1567  C23 MOL W  23     -13.997   9.828 126.394  1.00  0.00            
ATOM   1568  C24 MOL W  23     -12.969   9.847 125.480  1.00  0.00            
ATOM   1569  C25 MOL W  23     -14.404  10.917 131.026  1.00  0.00            
ATOM   1570  C26 MOL W  23     -15.201   8.519 130.957  1.00  0.00            
ATOM   1571  C27 MOL W  23     -13.995  10.753 132.509  1.00  0.00            
ATOM   1572  C28 MOL W  23     -14.728   9.572 133.170  1.00  0.00            
ATOM   1573  C29 MOL W  23     -14.704   8.288 132.364  1.00  0.00            
ATOM   1574  C30 MOL W  23     -13.591   9.789 121.435  1.00  0.00            
ATOM   1575  C31 MOL W  23     -16.942  11.838 114.077  1.00  0.00            
ATOM   1576  C32 MOL W  23     -13.829   9.902 120.015  1.00  0.00            
ATOM   1577  C33 MOL W  23     -17.461  10.299 120.054  1.00  0.00            
ATOM   1578  C34 MOL W  23     -18.511  10.225 120.940  1.00  0.00            
ATOM   1579  O1  MOL W  23     -16.836  10.230 129.135  1.00  0.00            
ATOM   1580  O2  MOL W  23     -14.503  10.540 117.408  1.00  0.00            
ATOM   1581  O3  MOL W  23     -19.003  10.355 118.293  1.00  0.00            
ATOM   1582  O4  MOL W  23     -12.493   9.632 128.248  1.00  0.00            
ATOM   1583  H1  MOL W  23     -17.223   8.420 113.549  1.00  0.00            
ATOM   1584  H2  MOL W  23     -18.431   9.608 114.164  1.00  0.00            
ATOM   1585  H3  MOL W  23     -15.639  10.527 113.111  1.00  0.00            
ATOM   1586  H4  MOL W  23     -15.653   9.274 115.324  1.00  0.00            
ATOM   1587  H5  MOL W  23     -17.087  10.587 112.286  1.00  0.00            
ATOM   1588  H6  MOL W  23     -17.192   8.442 115.999  1.00  0.00            
ATOM   1589  H7  MOL W  23     -18.120  10.809 116.171  1.00  0.00            
ATOM   1590  H8  MOL W  23     -18.038  12.026 114.060  1.00  0.00            
ATOM   1591  H9  MOL W  23     -15.329  11.780 115.584  1.00  0.00            
ATOM   1592  H10 MOL W  23     -16.476  12.767 113.556  1.00  0.00            
ATOM   1593  H11 MOL W  23     -16.742  12.842 116.053  1.00  0.00            
ATOM   1594  H12 MOL W  23     -12.945   9.877 119.385  1.00  0.00            
ATOM   1595  H13 MOL W  23     -19.525  10.242 120.592  1.00  0.00            
ATOM   1596  H14 MOL W  23     -12.554   9.561 121.660  1.00  0.00            
ATOM   1597  H15 MOL W  23     -18.821  10.542 124.884  1.00  0.00            
ATOM   1598  H16 MOL W  23     -11.905   9.765 125.707  1.00  0.00            
ATOM   1599  H17 MOL W  23     -18.406  10.118 127.119  1.00  0.00            
ATOM   1600  H18 MOL W  23     -15.387   7.653 130.343  1.00  0.00            
ATOM   1601  H19 MOL W  23     -13.380   9.261 130.393  1.00  0.00            
ATOM   1602  H20 MOL W  23     -16.253   9.018 131.032  1.00  0.00            
ATOM   1603  H21 MOL W  23     -13.716  11.549 130.487  1.00  0.00            
ATOM   1604  H22 MOL W  23     -15.388  11.400 130.898  1.00  0.00            
ATOM   1605  H23 MOL W  23     -13.663   7.904 132.356  1.00  0.00            
ATOM   1606  H24 MOL W  23     -15.368   7.540 132.868  1.00  0.00            
ATOM   1607  H25 MOL W  23     -12.873  10.621 132.451  1.00  0.00            
ATOM   1608  H26 MOL W  23     -15.758   9.841 133.369  1.00  0.00            
ATOM   1609  H27 MOL W  23     -14.198  11.685 133.126  1.00  0.00            
ATOM   1610  H28 MOL W  23     -14.251   9.419 134.151  1.00  0.00            
ATOM   1611  N1  MOL X  24     -21.033   6.551 117.755  1.00  0.00            
ATOM   1612  N2  MOL X  24     -19.097   6.324 128.832  1.00  0.00            
ATOM   1613  N3  MOL X  24     -17.503   6.810 124.267  1.00  0.00            
ATOM   1614  N4  MOL X  24     -22.651   6.210 122.246  1.00  0.00            
ATOM   1615  C1  MOL X  24     -20.999   7.847 115.454  1.00  0.00            
ATOM   1616  C2  MOL X  24     -21.241   6.526 116.295  1.00  0.00            
ATOM   1617  C3  MOL X  24     -20.488   5.417 115.582  1.00  0.00            
ATOM   1618  C4  MOL X  24     -19.810   6.935 118.178  1.00  0.00            
ATOM   1619  C5  MOL X  24     -22.073   6.364 118.574  1.00  0.00            
ATOM   1620  C6  MOL X  24     -19.469   6.781 119.619  1.00  0.00            
ATOM   1621  C7  MOL X  24     -20.529   6.584 120.544  1.00  0.00            
ATOM   1622  C8  MOL X  24     -20.274   6.497 121.889  1.00  0.00            
ATOM   1623  C9  MOL X  24     -18.954   6.621 122.406  1.00  0.00            
ATOM   1624  C10 MOL X  24     -18.719   6.697 123.772  1.00  0.00            
ATOM   1625  C11 MOL X  24     -19.863   6.564 124.613  1.00  0.00            
ATOM   1626  C12 MOL X  24     -21.151   6.295 124.123  1.00  0.00            
ATOM   1627  C13 MOL X  24     -19.612   6.456 125.978  1.00  0.00            
ATOM   1628  C14 MOL X  24     -22.189   6.116 125.062  1.00  0.00            
ATOM   1629  C15 MOL X  24     -21.399   6.319 122.742  1.00  0.00            
ATOM   1630  C16 MOL X  24     -21.033   5.180 114.158  1.00  0.00            
ATOM   1631  C17 MOL X  24     -20.634   6.265 126.898  1.00  0.00            
ATOM   1632  C18 MOL X  24     -20.401   6.100 128.403  1.00  0.00            
ATOM   1633  C19 MOL X  24     -20.934   6.454 113.320  1.00  0.00            
ATOM   1634  C20 MOL X  24     -18.105   6.706 127.972  1.00  0.00            
ATOM   1635  C21 MOL X  24     -18.790   6.250 130.180  1.00  0.00            
ATOM   1636  C22 MOL X  24     -21.930   6.174 126.396  1.00  0.00            
ATOM   1637  C23 MOL X  24     -18.321   6.614 126.491  1.00  0.00            
ATOM   1638  C24 MOL X  24     -17.257   6.810 125.586  1.00  0.00            
ATOM   1639  C25 MOL X  24     -19.047   7.494 131.068  1.00  0.00            
ATOM   1640  C26 MOL X  24     -19.254   4.884 130.831  1.00  0.00            
ATOM   1641  C27 MOL X  24     -18.642   7.327 132.572  1.00  0.00            
ATOM   1642  C28 MOL X  24     -18.998   5.890 133.118  1.00  0.00            
ATOM   1643  C29 MOL X  24     -18.482   4.716 132.227  1.00  0.00            
ATOM   1644  C30 MOL X  24     -17.864   6.776 121.474  1.00  0.00            
ATOM   1645  C31 MOL X  24     -21.529   7.636 114.003  1.00  0.00            
ATOM   1646  C32 MOL X  24     -18.165   6.893 120.093  1.00  0.00            
ATOM   1647  C33 MOL X  24     -21.794   6.342 120.043  1.00  0.00            
ATOM   1648  C34 MOL X  24     -22.821   6.155 120.894  1.00  0.00            
ATOM   1649  O1  MOL X  24     -21.319   5.870 129.134  1.00  0.00            
ATOM   1650  O2  MOL X  24     -18.889   7.265 117.437  1.00  0.00            
ATOM   1651  O3  MOL X  24     -23.249   6.063 118.291  1.00  0.00            
ATOM   1652  O4  MOL X  24     -16.948   6.943 128.313  1.00  0.00            
ATOM   1653  H1  MOL X  24     -20.488   4.300 113.757  1.00  0.00            
ATOM   1654  H2  MOL X  24     -22.109   4.970 114.326  1.00  0.00            
ATOM   1655  H3  MOL X  24     -19.885   6.614 112.999  1.00  0.00            
ATOM   1656  H4  MOL X  24     -19.448   5.740 115.650  1.00  0.00            
ATOM   1657  H5  MOL X  24     -21.436   6.308 112.321  1.00  0.00            
ATOM   1658  H6  MOL X  24     -20.572   4.502 116.153  1.00  0.00            
ATOM   1659  H7  MOL X  24     -22.309   6.432 116.078  1.00  0.00            
ATOM   1660  H8  MOL X  24     -22.599   7.577 114.002  1.00  0.00            
ATOM   1661  H9  MOL X  24     -19.967   8.160 115.321  1.00  0.00            
ATOM   1662  H10 MOL X  24     -21.298   8.524 113.454  1.00  0.00            
ATOM   1663  H11 MOL X  24     -21.468   8.729 115.945  1.00  0.00            
ATOM   1664  H12 MOL X  24     -17.356   7.296 119.488  1.00  0.00            
ATOM   1665  H13 MOL X  24     -23.847   5.978 120.633  1.00  0.00            
ATOM   1666  H14 MOL X  24     -16.850   6.833 121.919  1.00  0.00            
ATOM   1667  H15 MOL X  24     -23.242   6.045 124.690  1.00  0.00            
ATOM   1668  H16 MOL X  24     -16.233   6.975 125.908  1.00  0.00            
ATOM   1669  H17 MOL X  24     -22.752   6.057 127.104  1.00  0.00            
ATOM   1670  H18 MOL X  24     -18.883   4.138 130.127  1.00  0.00            
ATOM   1671  H19 MOL X  24     -17.753   6.103 130.217  1.00  0.00            
ATOM   1672  H20 MOL X  24     -20.344   4.878 131.099  1.00  0.00            
ATOM   1673  H21 MOL X  24     -18.470   8.271 130.594  1.00  0.00            
ATOM   1674  H22 MOL X  24     -20.078   7.654 130.978  1.00  0.00            
ATOM   1675  H23 MOL X  24     -17.398   4.792 132.134  1.00  0.00            
ATOM   1676  H24 MOL X  24     -18.794   3.818 132.650  1.00  0.00            
ATOM   1677  H25 MOL X  24     -17.639   7.565 132.587  1.00  0.00            
ATOM   1678  H26 MOL X  24     -20.040   5.774 133.198  1.00  0.00            
ATOM   1679  H27 MOL X  24     -19.148   8.071 133.188  1.00  0.00            
ATOM   1680  H28 MOL X  24     -18.653   5.794 134.116  1.00  0.00            
ATOM   1681  N1  MOL Y  25       0.724  16.389   6.276  1.00  0.00            
ATOM   1682  N2  MOL Y  25       2.938  16.604  17.349  1.00  0.00            
ATOM   1683  N3  MOL Y  25       4.601  16.245  12.708  1.00  0.00            
ATOM   1684  N4  MOL Y  25      -0.655  17.064  10.816  1.00  0.00            
ATOM   1685  C1  MOL Y  25       0.797  17.757   4.179  1.00  0.00            
ATOM   1686  C2  MOL Y  25       0.375  16.427   4.832  1.00  0.00            
ATOM   1687  C3  MOL Y  25       0.624  15.145   3.968  1.00  0.00            
ATOM   1688  C4  MOL Y  25       2.015  16.108   6.617  1.00  0.00            
ATOM   1689  C5  MOL Y  25      -0.258  16.599   7.171  1.00  0.00            
ATOM   1690  C6  MOL Y  25       2.347  16.120   8.066  1.00  0.00            
ATOM   1691  C7  MOL Y  25       1.370  16.404   9.015  1.00  0.00            
ATOM   1692  C8  MOL Y  25       1.617  16.476  10.409  1.00  0.00            
ATOM   1693  C9  MOL Y  25       2.954  16.354  10.880  1.00  0.00            
ATOM   1694  C10 MOL Y  25       3.333  16.391  12.240  1.00  0.00            
ATOM   1695  C11 MOL Y  25       2.212  16.617  13.142  1.00  0.00            
ATOM   1696  C12 MOL Y  25       0.869  16.822  12.678  1.00  0.00            
ATOM   1697  C13 MOL Y  25       2.448  16.571  14.490  1.00  0.00            
ATOM   1698  C14 MOL Y  25      -0.166  17.017  13.597  1.00  0.00            
ATOM   1699  C15 MOL Y  25       0.582  16.809  11.287  1.00  0.00            
ATOM   1700  C16 MOL Y  25       0.181  15.402   2.446  1.00  0.00            
ATOM   1701  C17 MOL Y  25       1.392  16.735  15.422  1.00  0.00            
ATOM   1702  C18 MOL Y  25       1.637  16.741  16.928  1.00  0.00            
ATOM   1703  C19 MOL Y  25       0.903  16.662   1.902  1.00  0.00            
ATOM   1704  C20 MOL Y  25       3.953  16.390  16.412  1.00  0.00            
ATOM   1705  C21 MOL Y  25       3.171  16.484  18.825  1.00  0.00            
ATOM   1706  C22 MOL Y  25       0.053  16.894  14.979  1.00  0.00            
ATOM   1707  C23 MOL Y  25       3.727  16.430  14.971  1.00  0.00            
ATOM   1708  C24 MOL Y  25       4.749  16.325  14.086  1.00  0.00            
ATOM   1709  C25 MOL Y  25       2.767  17.733  19.610  1.00  0.00            
ATOM   1710  C26 MOL Y  25       2.780  15.170  19.503  1.00  0.00            
ATOM   1711  C27 MOL Y  25       3.205  17.698  21.022  1.00  0.00            
ATOM   1712  C28 MOL Y  25       2.625  16.468  21.714  1.00  0.00            
ATOM   1713  C29 MOL Y  25       3.059  15.135  21.022  1.00  0.00            
ATOM   1714  C30 MOL Y  25       3.940  16.239   9.892  1.00  0.00            
ATOM   1715  C31 MOL Y  25       0.503  17.910   2.668  1.00  0.00            
ATOM   1716  C32 MOL Y  25       3.666  16.012   8.482  1.00  0.00            
ATOM   1717  C33 MOL Y  25       0.066  16.624   8.613  1.00  0.00            
ATOM   1718  C34 MOL Y  25      -0.908  16.903   9.533  1.00  0.00            
ATOM   1719  O1  MOL Y  25       0.737  16.847  17.712  1.00  0.00            
ATOM   1720  O2  MOL Y  25       2.874  16.007   5.813  1.00  0.00            
ATOM   1721  O3  MOL Y  25      -1.424  16.751   6.928  1.00  0.00            
ATOM   1722  O4  MOL Y  25       5.024  16.034  16.910  1.00  0.00            
ATOM   1723  H1  MOL Y  25       0.528  14.574   1.953  1.00  0.00            
ATOM   1724  H2  MOL Y  25      -0.912  15.465   2.460  1.00  0.00            
ATOM   1725  H3  MOL Y  25       1.913  16.491   1.819  1.00  0.00            
ATOM   1726  H4  MOL Y  25       1.657  14.755   4.067  1.00  0.00            
ATOM   1727  H5  MOL Y  25       0.620  16.768   0.871  1.00  0.00            
ATOM   1728  H6  MOL Y  25       0.028  14.359   4.396  1.00  0.00            
ATOM   1729  H7  MOL Y  25      -0.675  16.407   4.846  1.00  0.00            
ATOM   1730  H8  MOL Y  25      -0.620  17.979   2.588  1.00  0.00            
ATOM   1731  H9  MOL Y  25       1.864  17.771   4.398  1.00  0.00            
ATOM   1732  H10 MOL Y  25       0.997  18.797   2.200  1.00  0.00            
ATOM   1733  H11 MOL Y  25       0.312  18.592   4.683  1.00  0.00            
ATOM   1734  H12 MOL Y  25       4.496  15.788   7.764  1.00  0.00            
ATOM   1735  H13 MOL Y  25      -1.929  17.014   9.264  1.00  0.00            
ATOM   1736  H14 MOL Y  25       4.991  16.334  10.185  1.00  0.00            
ATOM   1737  H15 MOL Y  25      -1.205  17.066  13.254  1.00  0.00            
ATOM   1738  H16 MOL Y  25       5.776  16.162  14.467  1.00  0.00            
ATOM   1739  H17 MOL Y  25      -0.731  17.122  15.672  1.00  0.00            
ATOM   1740  H18 MOL Y  25       3.232  14.276  19.022  1.00  0.00            
ATOM   1741  H19 MOL Y  25       4.217  16.435  18.918  1.00  0.00            
ATOM   1742  H20 MOL Y  25       1.660  15.127  19.338  1.00  0.00            
ATOM   1743  H21 MOL Y  25       3.059  18.729  19.197  1.00  0.00            
ATOM   1744  H22 MOL Y  25       1.690  17.737  19.577  1.00  0.00            
ATOM   1745  H23 MOL Y  25       4.178  15.035  21.065  1.00  0.00            
ATOM   1746  H24 MOL Y  25       2.603  14.142  21.380  1.00  0.00            
ATOM   1747  H25 MOL Y  25       4.313  17.621  20.943  1.00  0.00            
ATOM   1748  H26 MOL Y  25       1.510  16.583  21.775  1.00  0.00            
ATOM   1749  H27 MOL Y  25       2.969  18.608  21.582  1.00  0.00            
ATOM   1750  H28 MOL Y  25       2.888  16.523  22.775  1.00  0.00            
ATOM   1751  N1  MOL Z  26      -3.747  13.201   6.341  1.00  0.00            
ATOM   1752  N2  MOL Z  26      -1.503  13.498  17.407  1.00  0.00            
ATOM   1753  N3  MOL Z  26       0.104  13.442  12.833  1.00  0.00            
ATOM   1754  N4  MOL Z  26      -5.120  13.166  10.961  1.00  0.00            
ATOM   1755  C1  MOL Z  26      -3.674  14.657   4.150  1.00  0.00            
ATOM   1756  C2  MOL Z  26      -4.045  13.344   4.888  1.00  0.00            
ATOM   1757  C3  MOL Z  26      -3.622  12.151   4.084  1.00  0.00            
ATOM   1758  C4  MOL Z  26      -2.407  13.232   6.717  1.00  0.00            
ATOM   1759  C5  MOL Z  26      -4.770  13.241   7.225  1.00  0.00            
ATOM   1760  C6  MOL Z  26      -2.019  13.294   8.165  1.00  0.00            
ATOM   1761  C7  MOL Z  26      -3.079  13.200   9.110  1.00  0.00            
ATOM   1762  C8  MOL Z  26      -2.757  13.257  10.499  1.00  0.00            
ATOM   1763  C9  MOL Z  26      -1.425  13.400  10.935  1.00  0.00            
ATOM   1764  C10 MOL Z  26      -1.143  13.439  12.356  1.00  0.00            
ATOM   1765  C11 MOL Z  26      -2.231  13.389  13.232  1.00  0.00            
ATOM   1766  C12 MOL Z  26      -3.503  13.215  12.781  1.00  0.00            
ATOM   1767  C13 MOL Z  26      -1.985  13.361  14.624  1.00  0.00            
ATOM   1768  C14 MOL Z  26      -4.537  13.220  13.762  1.00  0.00            
ATOM   1769  C15 MOL Z  26      -3.815  13.214  11.401  1.00  0.00            
ATOM   1770  C16 MOL Z  26      -4.074  12.269   2.586  1.00  0.00            
ATOM   1771  C17 MOL Z  26      -3.015  13.340  15.570  1.00  0.00            
ATOM   1772  C18 MOL Z  26      -2.791  13.471  17.048  1.00  0.00            
ATOM   1773  C19 MOL Z  26      -3.666  13.598   1.929  1.00  0.00            
ATOM   1774  C20 MOL Z  26      -0.505  13.541  16.529  1.00  0.00            
ATOM   1775  C21 MOL Z  26      -1.139  13.425  18.868  1.00  0.00            
ATOM   1776  C22 MOL Z  26      -4.306  13.243  15.108  1.00  0.00            
ATOM   1777  C23 MOL Z  26      -0.722  13.538  15.099  1.00  0.00            
ATOM   1778  C24 MOL Z  26       0.294  13.592  14.176  1.00  0.00            
ATOM   1779  C25 MOL Z  26      -1.346  14.796  19.605  1.00  0.00            
ATOM   1780  C26 MOL Z  26      -1.875  12.262  19.756  1.00  0.00            
ATOM   1781  C27 MOL Z  26      -0.739  14.792  21.017  1.00  0.00            
ATOM   1782  C28 MOL Z  26      -1.278  13.594  21.838  1.00  0.00            
ATOM   1783  C29 MOL Z  26      -1.140  12.245  21.073  1.00  0.00            
ATOM   1784  C30 MOL Z  26      -0.431  13.514   9.982  1.00  0.00            
ATOM   1785  C31 MOL Z  26      -4.154  14.796   2.718  1.00  0.00            
ATOM   1786  C32 MOL Z  26      -0.719  13.448   8.609  1.00  0.00            
ATOM   1787  C33 MOL Z  26      -4.435  13.224   8.669  1.00  0.00            
ATOM   1788  C34 MOL Z  26      -5.430  13.232   9.640  1.00  0.00            
ATOM   1789  O1  MOL Z  26      -3.696  13.485  17.834  1.00  0.00            
ATOM   1790  O2  MOL Z  26      -1.532  13.329   5.868  1.00  0.00            
ATOM   1791  O3  MOL Z  26      -5.979  13.302   6.983  1.00  0.00            
ATOM   1792  O4  MOL Z  26       0.631  13.533  16.870  1.00  0.00            
ATOM   1793  H1  MOL Z  26      -3.761  11.468   2.003  1.00  0.00            
ATOM   1794  H2  MOL Z  26      -5.134  12.210   2.620  1.00  0.00            
ATOM   1795  H3  MOL Z  26      -2.551  13.703   1.757  1.00  0.00            
ATOM   1796  H4  MOL Z  26      -2.544  12.005   4.143  1.00  0.00            
ATOM   1797  H5  MOL Z  26      -4.141  13.722   0.984  1.00  0.00            
ATOM   1798  H6  MOL Z  26      -3.973  11.184   4.428  1.00  0.00            
ATOM   1799  H7  MOL Z  26      -5.095  13.244   4.776  1.00  0.00            
ATOM   1800  H8  MOL Z  26      -5.196  15.040   2.569  1.00  0.00            
ATOM   1801  H9  MOL Z  26      -2.601  14.740   4.135  1.00  0.00            
ATOM   1802  H10 MOL Z  26      -3.671  15.599   2.194  1.00  0.00            
ATOM   1803  H11 MOL Z  26      -4.049  15.453   4.776  1.00  0.00            
ATOM   1804  H12 MOL Z  26       0.144  13.555   7.925  1.00  0.00            
ATOM   1805  H13 MOL Z  26      -6.400  13.164   9.363  1.00  0.00            
ATOM   1806  H14 MOL Z  26       0.645  13.651  10.235  1.00  0.00            
ATOM   1807  H15 MOL Z  26      -5.600  13.134  13.402  1.00  0.00            
ATOM   1808  H16 MOL Z  26       1.349  13.622  14.466  1.00  0.00            
ATOM   1809  H17 MOL Z  26      -5.125  13.301  15.796  1.00  0.00            
ATOM   1810  H18 MOL Z  26      -1.571  11.401  19.208  1.00  0.00            
ATOM   1811  H19 MOL Z  26      -0.083  13.214  18.886  1.00  0.00            
ATOM   1812  H20 MOL Z  26      -2.930  12.407  19.966  1.00  0.00            
ATOM   1813  H21 MOL Z  26      -1.061  15.704  19.008  1.00  0.00            
ATOM   1814  H22 MOL Z  26      -2.456  14.962  19.662  1.00  0.00            
ATOM   1815  H23 MOL Z  26      -0.077  11.799  21.063  1.00  0.00            
ATOM   1816  H24 MOL Z  26      -1.696  11.593  21.702  1.00  0.00            
ATOM   1817  H25 MOL Z  26       0.328  14.687  20.933  1.00  0.00            
ATOM   1818  H26 MOL Z  26      -2.358  13.732  22.063  1.00  0.00            
ATOM   1819  H27 MOL Z  26      -1.077  15.695  21.526  1.00  0.00            
ATOM   1820  H28 MOL Z  26      -0.903  13.450  22.857  1.00  0.00            
ATOM   1821  N1  MOL a  27      -2.570  16.405  28.690  1.00  0.00            
ATOM   1822  N2  MOL a  27      -0.624  16.237  39.733  1.00  0.00            
ATOM   1823  N3  MOL a  27       0.947  16.447  35.172  1.00  0.00            
ATOM   1824  N4  MOL a  27      -4.234  16.666  33.179  1.00  0.00            
ATOM   1825  C1  MOL a  27      -2.460  17.493  26.311  1.00  0.00            
ATOM   1826  C2  MOL a  27      -2.781  16.275  27.217  1.00  0.00            
ATOM   1827  C3  MOL a  27      -2.375  14.953  26.553  1.00  0.00            
ATOM   1828  C4  MOL a  27      -1.296  16.362  29.114  1.00  0.00            
ATOM   1829  C5  MOL a  27      -3.597  16.505  29.493  1.00  0.00            
ATOM   1830  C6  MOL a  27      -0.987  16.364  30.556  1.00  0.00            
ATOM   1831  C7  MOL a  27      -2.027  16.454  31.460  1.00  0.00            
ATOM   1832  C8  MOL a  27      -1.854  16.414  32.816  1.00  0.00            
ATOM   1833  C9  MOL a  27      -0.549  16.425  33.332  1.00  0.00            
ATOM   1834  C10 MOL a  27      -0.298  16.432  34.710  1.00  0.00            
ATOM   1835  C11 MOL a  27      -1.408  16.452  35.577  1.00  0.00            
ATOM   1836  C12 MOL a  27      -2.700  16.520  35.066  1.00  0.00            
ATOM   1837  C13 MOL a  27      -1.184  16.382  36.952  1.00  0.00            
ATOM   1838  C14 MOL a  27      -3.784  16.525  35.976  1.00  0.00            
ATOM   1839  C15 MOL a  27      -2.960  16.517  33.675  1.00  0.00            
ATOM   1840  C16 MOL a  27      -2.893  14.835  25.062  1.00  0.00            
ATOM   1841  C17 MOL a  27      -2.276  16.379  37.856  1.00  0.00            
ATOM   1842  C18 MOL a  27      -1.916  16.314  39.307  1.00  0.00            
ATOM   1843  C19 MOL a  27      -2.533  16.080  24.226  1.00  0.00            
ATOM   1844  C20 MOL a  27       0.463  16.446  38.904  1.00  0.00            
ATOM   1845  C21 MOL a  27      -0.311  16.159  41.194  1.00  0.00            
ATOM   1846  C22 MOL a  27      -3.567  16.431  37.391  1.00  0.00            
ATOM   1847  C23 MOL a  27       0.130  16.408  37.438  1.00  0.00            
ATOM   1848  C24 MOL a  27       1.112  16.513  36.495  1.00  0.00            
ATOM   1849  C25 MOL a  27      -0.473  17.482  41.876  1.00  0.00            
ATOM   1850  C26 MOL a  27      -1.006  14.903  41.899  1.00  0.00            
ATOM   1851  C27 MOL a  27      -0.105  17.368  43.321  1.00  0.00            
ATOM   1852  C28 MOL a  27      -0.914  16.220  44.002  1.00  0.00            
ATOM   1853  C29 MOL a  27      -0.657  14.821  43.386  1.00  0.00            
ATOM   1854  C30 MOL a  27       0.540  16.469  32.438  1.00  0.00            
ATOM   1855  C31 MOL a  27      -3.069  17.326  24.927  1.00  0.00            
ATOM   1856  C32 MOL a  27       0.328  16.438  31.054  1.00  0.00            
ATOM   1857  C33 MOL a  27      -3.302  16.619  30.926  1.00  0.00            
ATOM   1858  C34 MOL a  27      -4.348  16.791  31.820  1.00  0.00            
ATOM   1859  O1  MOL a  27      -2.825  16.295  40.063  1.00  0.00            
ATOM   1860  O2  MOL a  27      -0.353  16.511  28.372  1.00  0.00            
ATOM   1861  O3  MOL a  27      -4.744  16.540  29.102  1.00  0.00            
ATOM   1862  O4  MOL a  27       1.592  16.624  39.304  1.00  0.00            
ATOM   1863  H1  MOL a  27      -2.400  13.931  24.593  1.00  0.00            
ATOM   1864  H2  MOL a  27      -3.998  14.657  24.973  1.00  0.00            
ATOM   1865  H3  MOL a  27      -1.451  16.270  24.282  1.00  0.00            
ATOM   1866  H4  MOL a  27      -1.326  15.007  26.563  1.00  0.00            
ATOM   1867  H5  MOL a  27      -2.869  15.976  23.224  1.00  0.00            
ATOM   1868  H6  MOL a  27      -2.538  14.042  27.041  1.00  0.00            
ATOM   1869  H7  MOL a  27      -3.834  16.085  27.127  1.00  0.00            
ATOM   1870  H8  MOL a  27      -4.159  17.329  25.076  1.00  0.00            
ATOM   1871  H9  MOL a  27      -1.386  17.770  26.447  1.00  0.00            
ATOM   1872  H10 MOL a  27      -2.762  18.241  24.331  1.00  0.00            
ATOM   1873  H11 MOL a  27      -2.817  18.432  26.790  1.00  0.00            
ATOM   1874  H12 MOL a  27       1.242  16.476  30.360  1.00  0.00            
ATOM   1875  H13 MOL a  27      -5.344  16.940  31.409  1.00  0.00            
ATOM   1876  H14 MOL a  27       1.571  16.552  32.858  1.00  0.00            
ATOM   1877  H15 MOL a  27      -4.830  16.643  35.735  1.00  0.00            
ATOM   1878  H16 MOL a  27       2.168  16.563  36.889  1.00  0.00            
ATOM   1879  H17 MOL a  27      -4.432  16.502  38.056  1.00  0.00            
ATOM   1880  H18 MOL a  27      -0.775  13.891  41.441  1.00  0.00            
ATOM   1881  H19 MOL a  27       0.789  16.035  41.350  1.00  0.00            
ATOM   1882  H20 MOL a  27      -2.093  14.992  41.811  1.00  0.00            
ATOM   1883  H21 MOL a  27       0.059  18.332  41.333  1.00  0.00            
ATOM   1884  H22 MOL a  27      -1.575  17.642  41.839  1.00  0.00            
ATOM   1885  H23 MOL a  27       0.342  14.386  43.516  1.00  0.00            
ATOM   1886  H24 MOL a  27      -1.237  14.117  43.942  1.00  0.00            
ATOM   1887  H25 MOL a  27       0.995  17.316  43.340  1.00  0.00            
ATOM   1888  H26 MOL a  27      -1.987  16.508  43.988  1.00  0.00            
ATOM   1889  H27 MOL a  27      -0.297  18.276  43.904  1.00  0.00            
ATOM   1890  H28 MOL a  27      -0.554  16.078  45.066  1.00  0.00            
ATOM   1891  N1  MOL b  28      -6.710  13.361  29.028  1.00  0.00            
ATOM   1892  N2  MOL b  28      -4.896  12.900  40.031  1.00  0.00            
ATOM   1893  N3  MOL b  28      -3.235  13.438  35.495  1.00  0.00            
ATOM   1894  N4  MOL b  28      -8.329  13.311  33.580  1.00  0.00            
ATOM   1895  C1  MOL b  28      -6.574  14.388  26.658  1.00  0.00            
ATOM   1896  C2  MOL b  28      -7.039  13.212  27.545  1.00  0.00            
ATOM   1897  C3  MOL b  28      -6.540  11.831  27.032  1.00  0.00            
ATOM   1898  C4  MOL b  28      -5.442  13.382  29.442  1.00  0.00            
ATOM   1899  C5  MOL b  28      -7.806  13.233  29.857  1.00  0.00            
ATOM   1900  C6  MOL b  28      -5.181  13.340  30.908  1.00  0.00            
ATOM   1901  C7  MOL b  28      -6.230  13.343  31.802  1.00  0.00            
ATOM   1902  C8  MOL b  28      -5.981  13.303  33.190  1.00  0.00            
ATOM   1903  C9  MOL b  28      -4.669  13.370  33.634  1.00  0.00            
ATOM   1904  C10 MOL b  28      -4.505  13.318  35.018  1.00  0.00            
ATOM   1905  C11 MOL b  28      -5.635  13.160  35.895  1.00  0.00            
ATOM   1906  C12 MOL b  28      -6.941  13.075  35.407  1.00  0.00            
ATOM   1907  C13 MOL b  28      -5.453  13.055  37.262  1.00  0.00            
ATOM   1908  C14 MOL b  28      -8.060  12.872  36.317  1.00  0.00            
ATOM   1909  C15 MOL b  28      -7.098  13.266  34.046  1.00  0.00            
ATOM   1910  C16 MOL b  28      -7.147  11.619  25.620  1.00  0.00            
ATOM   1911  C17 MOL b  28      -6.506  12.889  38.161  1.00  0.00            
ATOM   1912  C18 MOL b  28      -6.152  12.915  39.631  1.00  0.00            
ATOM   1913  C19 MOL b  28      -6.985  12.846  24.622  1.00  0.00            
ATOM   1914  C20 MOL b  28      -3.845  12.928  39.188  1.00  0.00            
ATOM   1915  C21 MOL b  28      -4.634  12.919  41.554  1.00  0.00            
ATOM   1916  C22 MOL b  28      -7.812  12.749  37.691  1.00  0.00            
ATOM   1917  C23 MOL b  28      -4.139  13.163  37.748  1.00  0.00            
ATOM   1918  C24 MOL b  28      -3.121  13.392  36.847  1.00  0.00            
ATOM   1919  C25 MOL b  28      -5.266  14.030  42.341  1.00  0.00            
ATOM   1920  C26 MOL b  28      -4.965  11.523  42.095  1.00  0.00            
ATOM   1921  C27 MOL b  28      -4.930  13.921  43.877  1.00  0.00            
ATOM   1922  C28 MOL b  28      -5.380  12.498  44.313  1.00  0.00            
ATOM   1923  C29 MOL b  28      -4.622  11.402  43.541  1.00  0.00            
ATOM   1924  C30 MOL b  28      -3.601  13.556  32.751  1.00  0.00            
ATOM   1925  C31 MOL b  28      -7.228  14.239  25.266  1.00  0.00            
ATOM   1926  C32 MOL b  28      -3.882  13.480  31.378  1.00  0.00            
ATOM   1927  C33 MOL b  28      -7.519  13.176  31.276  1.00  0.00            
ATOM   1928  C34 MOL b  28      -8.541  13.156  32.224  1.00  0.00            
ATOM   1929  O1  MOL b  28      -7.126  13.037  40.340  1.00  0.00            
ATOM   1930  O2  MOL b  28      -4.468  13.484  28.730  1.00  0.00            
ATOM   1931  O3  MOL b  28      -8.950  13.174  29.536  1.00  0.00            
ATOM   1932  O4  MOL b  28      -2.726  12.979  39.523  1.00  0.00            
ATOM   1933  H1  MOL b  28      -6.810  10.760  25.154  1.00  0.00            
ATOM   1934  H2  MOL b  28      -8.249  11.486  25.767  1.00  0.00            
ATOM   1935  H3  MOL b  28      -6.002  12.857  24.279  1.00  0.00            
ATOM   1936  H4  MOL b  28      -5.480  11.805  27.021  1.00  0.00            
ATOM   1937  H5  MOL b  28      -7.597  12.695  23.694  1.00  0.00            
ATOM   1938  H6  MOL b  28      -6.894  11.124  27.756  1.00  0.00            
ATOM   1939  H7  MOL b  28      -8.151  12.988  27.420  1.00  0.00            
ATOM   1940  H8  MOL b  28      -8.243  14.621  25.271  1.00  0.00            
ATOM   1941  H9  MOL b  28      -5.488  14.489  26.651  1.00  0.00            
ATOM   1942  H10 MOL b  28      -6.767  14.951  24.594  1.00  0.00            
ATOM   1943  H11 MOL b  28      -6.751  15.381  27.168  1.00  0.00            
ATOM   1944  H12 MOL b  28      -3.089  13.576  30.651  1.00  0.00            
ATOM   1945  H13 MOL b  28      -9.546  13.075  31.948  1.00  0.00            
ATOM   1946  H14 MOL b  28      -2.600  13.726  33.029  1.00  0.00            
ATOM   1947  H15 MOL b  28      -9.081  12.944  35.947  1.00  0.00            
ATOM   1948  H16 MOL b  28      -2.101  13.272  37.180  1.00  0.00            
ATOM   1949  H17 MOL b  28      -8.656  12.647  38.400  1.00  0.00            
ATOM   1950  H18 MOL b  28      -4.334  10.874  41.607  1.00  0.00            
ATOM   1951  H19 MOL b  28      -3.586  12.995  41.630  1.00  0.00            
ATOM   1952  H20 MOL b  28      -6.054  11.321  41.809  1.00  0.00            
ATOM   1953  H21 MOL b  28      -4.883  15.017  42.064  1.00  0.00            
ATOM   1954  H22 MOL b  28      -6.362  14.081  42.234  1.00  0.00            
ATOM   1955  H23 MOL b  28      -3.573  11.316  43.693  1.00  0.00            
ATOM   1956  H24 MOL b  28      -5.048  10.443  43.865  1.00  0.00            
ATOM   1957  H25 MOL b  28      -3.890  14.096  43.982  1.00  0.00            
ATOM   1958  H26 MOL b  28      -6.437  12.560  44.161  1.00  0.00            
ATOM   1959  H27 MOL b  28      -5.476  14.659  44.414  1.00  0.00            
ATOM   1960  H28 MOL b  28      -5.181  12.406  45.363  1.00  0.00            
ATOM   1961  N1  MOL c  29      -5.861  16.569  51.393  1.00  0.00            
ATOM   1962  N2  MOL c  29      -3.691  16.560  62.398  1.00  0.00            
ATOM   1963  N3  MOL c  29      -2.251  15.887  57.830  1.00  0.00            
ATOM   1964  N4  MOL c  29      -7.361  16.716  56.003  1.00  0.00            
ATOM   1965  C1  MOL c  29      -5.484  17.763  49.223  1.00  0.00            
ATOM   1966  C2  MOL c  29      -6.104  16.579  49.921  1.00  0.00            
ATOM   1967  C3  MOL c  29      -5.810  15.229  49.191  1.00  0.00            
ATOM   1968  C4  MOL c  29      -4.580  16.297  51.829  1.00  0.00            
ATOM   1969  C5  MOL c  29      -6.878  16.785  52.259  1.00  0.00            
ATOM   1970  C6  MOL c  29      -4.274  16.337  53.280  1.00  0.00            
ATOM   1971  C7  MOL c  29      -5.283  16.555  54.155  1.00  0.00            
ATOM   1972  C8  MOL c  29      -5.054  16.584  55.546  1.00  0.00            
ATOM   1973  C9  MOL c  29      -3.724  16.337  56.035  1.00  0.00            
ATOM   1974  C10 MOL c  29      -3.512  16.174  57.362  1.00  0.00            
ATOM   1975  C11 MOL c  29      -4.548  16.419  58.257  1.00  0.00            
ATOM   1976  C12 MOL c  29      -5.871  16.720  57.803  1.00  0.00            
ATOM   1977  C13 MOL c  29      -4.270  16.346  59.618  1.00  0.00            
ATOM   1978  C14 MOL c  29      -6.916  16.925  58.756  1.00  0.00            
ATOM   1979  C15 MOL c  29      -6.130  16.641  56.449  1.00  0.00            
ATOM   1980  C16 MOL c  29      -6.280  15.249  47.695  1.00  0.00            
ATOM   1981  C17 MOL c  29      -5.283  16.631  60.572  1.00  0.00            
ATOM   1982  C18 MOL c  29      -4.991  16.652  62.037  1.00  0.00            
ATOM   1983  C19 MOL c  29      -5.586  16.411  47.053  1.00  0.00            
ATOM   1984  C20 MOL c  29      -2.664  16.267  61.548  1.00  0.00            
ATOM   1985  C21 MOL c  29      -3.431  16.677  63.859  1.00  0.00            
ATOM   1986  C22 MOL c  29      -6.605  16.912  60.151  1.00  0.00            
ATOM   1987  C23 MOL c  29      -2.998  16.110  60.091  1.00  0.00            
ATOM   1988  C24 MOL c  29      -2.050  15.806  59.137  1.00  0.00            
ATOM   1989  C25 MOL c  29      -3.963  18.042  64.539  1.00  0.00            
ATOM   1990  C26 MOL c  29      -3.843  15.424  64.676  1.00  0.00            
ATOM   1991  C27 MOL c  29      -3.599  18.003  66.073  1.00  0.00            
ATOM   1992  C28 MOL c  29      -4.283  16.809  66.756  1.00  0.00            
ATOM   1993  C29 MOL c  29      -3.653  15.525  66.172  1.00  0.00            
ATOM   1994  C30 MOL c  29      -2.750  16.210  55.095  1.00  0.00            
ATOM   1995  C31 MOL c  29      -5.969  17.748  47.725  1.00  0.00            
ATOM   1996  C32 MOL c  29      -2.975  16.330  53.745  1.00  0.00            
ATOM   1997  C33 MOL c  29      -6.600  16.690  53.691  1.00  0.00            
ATOM   1998  C34 MOL c  29      -7.602  16.757  54.648  1.00  0.00            
ATOM   1999  O1  MOL c  29      -5.874  16.700  62.909  1.00  0.00            
ATOM   2000  O2  MOL c  29      -3.699  16.070  51.073  1.00  0.00            
ATOM   2001  O3  MOL c  29      -7.979  17.087  51.875  1.00  0.00            
ATOM   2002  O4  MOL c  29      -1.551  16.056  61.934  1.00  0.00            
ATOM   2003  H1  MOL c  29      -6.010  14.296  47.179  1.00  0.00            
ATOM   2004  H2  MOL c  29      -7.356  15.354  47.559  1.00  0.00            
ATOM   2005  H3  MOL c  29      -4.497  16.433  47.224  1.00  0.00            
ATOM   2006  H4  MOL c  29      -4.782  14.966  49.256  1.00  0.00            
ATOM   2007  H5  MOL c  29      -5.962  16.501  46.084  1.00  0.00            
ATOM   2008  H6  MOL c  29      -6.396  14.393  49.593  1.00  0.00            
ATOM   2009  H7  MOL c  29      -7.145  16.804  49.777  1.00  0.00            
ATOM   2010  H8  MOL c  29      -7.054  17.858  47.681  1.00  0.00            
ATOM   2011  H9  MOL c  29      -4.394  17.649  49.254  1.00  0.00            
ATOM   2012  H10 MOL c  29      -5.395  18.601  47.329  1.00  0.00            
ATOM   2013  H11 MOL c  29      -5.778  18.634  49.820  1.00  0.00            
ATOM   2014  H12 MOL c  29      -2.207  16.337  53.022  1.00  0.00            
ATOM   2015  H13 MOL c  29      -8.599  16.794  54.367  1.00  0.00            
ATOM   2016  H14 MOL c  29      -1.725  16.156  55.383  1.00  0.00            
ATOM   2017  H15 MOL c  29      -7.941  17.002  58.405  1.00  0.00            
ATOM   2018  H16 MOL c  29      -1.102  15.367  59.417  1.00  0.00            
ATOM   2019  H17 MOL c  29      -7.433  16.842  60.801  1.00  0.00            
ATOM   2020  H18 MOL c  29      -3.240  14.601  64.149  1.00  0.00            
ATOM   2021  H19 MOL c  29      -2.391  16.616  63.992  1.00  0.00            
ATOM   2022  H20 MOL c  29      -4.853  15.141  64.477  1.00  0.00            
ATOM   2023  H21 MOL c  29      -3.674  18.969  64.081  1.00  0.00            
ATOM   2024  H22 MOL c  29      -5.039  18.038  64.544  1.00  0.00            
ATOM   2025  H23 MOL c  29      -2.611  15.460  66.431  1.00  0.00            
ATOM   2026  H24 MOL c  29      -4.192  14.695  66.676  1.00  0.00            
ATOM   2027  H25 MOL c  29      -2.492  17.931  66.262  1.00  0.00            
ATOM   2028  H26 MOL c  29      -5.375  16.742  66.437  1.00  0.00            
ATOM   2029  H27 MOL c  29      -3.870  18.940  66.469  1.00  0.00            
ATOM   2030  H28 MOL c  29      -4.286  16.884  67.770  1.00  0.00            
ATOM   2031  N1  MOL d  30     -10.113  13.020  51.613  1.00  0.00            
ATOM   2032  N2  MOL d  30      -8.021  13.229  62.589  1.00  0.00            
ATOM   2033  N3  MOL d  30      -6.523  13.591  57.993  1.00  0.00            
ATOM   2034  N4  MOL d  30     -11.639  12.658  56.142  1.00  0.00            
ATOM   2035  C1  MOL d  30      -9.852  14.329  49.463  1.00  0.00            
ATOM   2036  C2  MOL d  30     -10.382  13.004  50.150  1.00  0.00            
ATOM   2037  C3  MOL d  30      -9.946  11.687  49.478  1.00  0.00            
ATOM   2038  C4  MOL d  30      -8.834  13.130  52.046  1.00  0.00            
ATOM   2039  C5  MOL d  30     -11.175  12.855  52.451  1.00  0.00            
ATOM   2040  C6  MOL d  30      -8.539  13.207  53.476  1.00  0.00            
ATOM   2041  C7  MOL d  30      -9.599  13.162  54.374  1.00  0.00            
ATOM   2042  C8  MOL d  30      -9.336  13.183  55.771  1.00  0.00            
ATOM   2043  C9  MOL d  30      -7.999  13.342  56.192  1.00  0.00            
ATOM   2044  C10 MOL d  30      -7.784  13.390  57.576  1.00  0.00            
ATOM   2045  C11 MOL d  30      -8.809  13.164  58.457  1.00  0.00            
ATOM   2046  C12 MOL d  30     -10.092  12.874  57.997  1.00  0.00            
ATOM   2047  C13 MOL d  30      -8.538  13.271  59.814  1.00  0.00            
ATOM   2048  C14 MOL d  30     -11.128  12.626  58.954  1.00  0.00            
ATOM   2049  C15 MOL d  30     -10.396  12.930  56.633  1.00  0.00            
ATOM   2050  C16 MOL d  30     -10.246  11.671  47.957  1.00  0.00            
ATOM   2051  C17 MOL d  30      -9.577  13.121  60.696  1.00  0.00            
ATOM   2052  C18 MOL d  30      -9.318  13.066  62.213  1.00  0.00            
ATOM   2053  C19 MOL d  30      -9.695  12.988  47.266  1.00  0.00            
ATOM   2054  C20 MOL d  30      -6.984  13.407  61.709  1.00  0.00            
ATOM   2055  C21 MOL d  30      -7.690  13.222  64.093  1.00  0.00            
ATOM   2056  C22 MOL d  30     -10.812  12.697  60.263  1.00  0.00            
ATOM   2057  C23 MOL d  30      -7.265  13.477  60.275  1.00  0.00            
ATOM   2058  C24 MOL d  30      -6.284  13.580  59.345  1.00  0.00            
ATOM   2059  C25 MOL d  30      -8.166  14.513  64.746  1.00  0.00            
ATOM   2060  C26 MOL d  30      -8.124  12.067  64.946  1.00  0.00            
ATOM   2061  C27 MOL d  30      -7.765  14.557  66.217  1.00  0.00            
ATOM   2062  C28 MOL d  30      -8.240  13.394  67.045  1.00  0.00            
ATOM   2063  C29 MOL d  30      -7.582  12.107  66.401  1.00  0.00            
ATOM   2064  C30 MOL d  30      -6.975  13.575  55.262  1.00  0.00            
ATOM   2065  C31 MOL d  30     -10.252  14.192  47.967  1.00  0.00            
ATOM   2066  C32 MOL d  30      -7.220  13.517  53.919  1.00  0.00            
ATOM   2067  C33 MOL d  30     -10.856  12.856  53.889  1.00  0.00            
ATOM   2068  C34 MOL d  30     -11.835  12.600  54.841  1.00  0.00            
ATOM   2069  O1  MOL d  30     -10.174  12.774  62.972  1.00  0.00            
ATOM   2070  O2  MOL d  30      -7.892  13.158  51.282  1.00  0.00            
ATOM   2071  O3  MOL d  30     -12.285  12.727  52.087  1.00  0.00            
ATOM   2072  O4  MOL d  30      -5.803  13.475  62.060  1.00  0.00            
ATOM   2073  H1  MOL d  30      -9.874  10.769  47.499  1.00  0.00            
ATOM   2074  H2  MOL d  30     -11.253  11.655  47.811  1.00  0.00            
ATOM   2075  H3  MOL d  30      -8.597  13.017  47.360  1.00  0.00            
ATOM   2076  H4  MOL d  30      -8.861  11.533  49.545  1.00  0.00            
ATOM   2077  H5  MOL d  30     -10.052  13.004  46.226  1.00  0.00            
ATOM   2078  H6  MOL d  30     -10.421  10.810  49.871  1.00  0.00            
ATOM   2079  H7  MOL d  30     -11.516  13.155  50.062  1.00  0.00            
ATOM   2080  H8  MOL d  30     -11.382  14.257  47.863  1.00  0.00            
ATOM   2081  H9  MOL d  30      -8.799  14.500  49.602  1.00  0.00            
ATOM   2082  H10 MOL d  30      -9.884  15.144  47.518  1.00  0.00            
ATOM   2083  H11 MOL d  30     -10.374  15.237  49.836  1.00  0.00            
ATOM   2084  H12 MOL d  30      -6.314  13.632  53.270  1.00  0.00            
ATOM   2085  H13 MOL d  30     -12.777  12.383  54.453  1.00  0.00            
ATOM   2086  H14 MOL d  30      -5.899  13.647  55.610  1.00  0.00            
ATOM   2087  H15 MOL d  30     -12.155  12.433  58.665  1.00  0.00            
ATOM   2088  H16 MOL d  30      -5.251  13.776  59.479  1.00  0.00            
ATOM   2089  H17 MOL d  30     -11.702  12.545  60.891  1.00  0.00            
ATOM   2090  H18 MOL d  30      -7.827  11.109  64.447  1.00  0.00            
ATOM   2091  H19 MOL d  30      -6.593  13.232  64.169  1.00  0.00            
ATOM   2092  H20 MOL d  30      -9.191  11.963  64.928  1.00  0.00            
ATOM   2093  H21 MOL d  30      -7.579  15.385  64.283  1.00  0.00            
ATOM   2094  H22 MOL d  30      -9.207  14.688  64.459  1.00  0.00            
ATOM   2095  H23 MOL d  30      -6.476  12.139  66.475  1.00  0.00            
ATOM   2096  H24 MOL d  30      -7.966  11.266  67.045  1.00  0.00            
ATOM   2097  H25 MOL d  30      -6.674  14.594  66.257  1.00  0.00            
ATOM   2098  H26 MOL d  30      -9.366  13.434  67.033  1.00  0.00            
ATOM   2099  H27 MOL d  30      -8.264  15.487  66.578  1.00  0.00            
ATOM   2100  H28 MOL d  30      -7.809  13.645  68.030  1.00  0.00            
ATOM   2101  N1  MOL e  31      -9.058  16.422  73.951  1.00  0.00            
ATOM   2102  N2  MOL e  31      -7.054  16.259  85.052  1.00  0.00            
ATOM   2103  N3  MOL e  31      -5.602  16.122  80.462  1.00  0.00            
ATOM   2104  N4  MOL e  31     -10.688  16.539  78.481  1.00  0.00            
ATOM   2105  C1  MOL e  31      -8.799  17.921  71.831  1.00  0.00            
ATOM   2106  C2  MOL e  31      -9.313  16.575  72.473  1.00  0.00            
ATOM   2107  C3  MOL e  31      -8.879  15.287  71.664  1.00  0.00            
ATOM   2108  C4  MOL e  31      -7.770  16.296  74.384  1.00  0.00            
ATOM   2109  C5  MOL e  31     -10.108  16.472  74.751  1.00  0.00            
ATOM   2110  C6  MOL e  31      -7.480  16.246  75.817  1.00  0.00            
ATOM   2111  C7  MOL e  31      -8.529  16.411  76.727  1.00  0.00            
ATOM   2112  C8  MOL e  31      -8.298  16.422  78.096  1.00  0.00            
ATOM   2113  C9  MOL e  31      -7.027  16.283  78.597  1.00  0.00            
ATOM   2114  C10 MOL e  31      -6.836  16.277  79.995  1.00  0.00            
ATOM   2115  C11 MOL e  31      -7.936  16.346  80.884  1.00  0.00            
ATOM   2116  C12 MOL e  31      -9.232  16.287  80.418  1.00  0.00            
ATOM   2117  C13 MOL e  31      -7.711  16.243  82.261  1.00  0.00            
ATOM   2118  C14 MOL e  31     -10.245  16.254  81.359  1.00  0.00            
ATOM   2119  C15 MOL e  31      -9.377  16.445  79.023  1.00  0.00            
ATOM   2120  C16 MOL e  31      -9.158  15.493  70.204  1.00  0.00            
ATOM   2121  C17 MOL e  31      -8.708  16.268  83.183  1.00  0.00            
ATOM   2122  C18 MOL e  31      -8.374  16.286  84.668  1.00  0.00            
ATOM   2123  C19 MOL e  31      -8.580  16.839  69.632  1.00  0.00            
ATOM   2124  C20 MOL e  31      -6.053  16.203  84.142  1.00  0.00            
ATOM   2125  C21 MOL e  31      -6.665  16.119  86.501  1.00  0.00            
ATOM   2126  C22 MOL e  31     -10.071  16.263  82.765  1.00  0.00            
ATOM   2127  C23 MOL e  31      -6.400  16.171  82.696  1.00  0.00            
ATOM   2128  C24 MOL e  31      -5.370  16.059  81.781  1.00  0.00            
ATOM   2129  C25 MOL e  31      -6.822  17.409  87.331  1.00  0.00            
ATOM   2130  C26 MOL e  31      -7.311  14.873  87.125  1.00  0.00            
ATOM   2131  C27 MOL e  31      -6.489  17.182  88.788  1.00  0.00            
ATOM   2132  C28 MOL e  31      -7.281  16.107  89.371  1.00  0.00            
ATOM   2133  C29 MOL e  31      -6.942  14.779  88.667  1.00  0.00            
ATOM   2134  C30 MOL e  31      -5.947  16.194  77.698  1.00  0.00            
ATOM   2135  C31 MOL e  31      -9.166  18.023  70.352  1.00  0.00            
ATOM   2136  C32 MOL e  31      -6.136  16.221  76.335  1.00  0.00            
ATOM   2137  C33 MOL e  31      -9.807  16.460  76.207  1.00  0.00            
ATOM   2138  C34 MOL e  31     -10.855  16.570  77.160  1.00  0.00            
ATOM   2139  O1  MOL e  31      -9.303  16.327  85.450  1.00  0.00            
ATOM   2140  O2  MOL e  31      -6.828  16.276  73.648  1.00  0.00            
ATOM   2141  O3  MOL e  31     -11.281  16.627  74.448  1.00  0.00            
ATOM   2142  O4  MOL e  31      -4.894  16.186  84.476  1.00  0.00            
ATOM   2143  H1  MOL e  31      -8.676  14.647  69.659  1.00  0.00            
ATOM   2144  H2  MOL e  31     -10.250  15.497  70.098  1.00  0.00            
ATOM   2145  H3  MOL e  31      -7.471  16.772  69.730  1.00  0.00            
ATOM   2146  H4  MOL e  31      -7.836  14.988  71.783  1.00  0.00            
ATOM   2147  H5  MOL e  31      -8.807  16.812  68.554  1.00  0.00            
ATOM   2148  H6  MOL e  31      -9.523  14.512  71.961  1.00  0.00            
ATOM   2149  H7  MOL e  31     -10.337  16.574  72.284  1.00  0.00            
ATOM   2150  H8  MOL e  31     -10.283  18.102  70.128  1.00  0.00            
ATOM   2151  H9  MOL e  31      -7.747  17.983  71.967  1.00  0.00            
ATOM   2152  H10 MOL e  31      -8.816  19.028  70.002  1.00  0.00            
ATOM   2153  H11 MOL e  31      -9.309  18.723  72.393  1.00  0.00            
ATOM   2154  H12 MOL e  31      -5.253  16.234  75.660  1.00  0.00            
ATOM   2155  H13 MOL e  31     -11.871  16.502  76.797  1.00  0.00            
ATOM   2156  H14 MOL e  31      -4.914  16.172  78.095  1.00  0.00            
ATOM   2157  H15 MOL e  31     -11.283  16.137  81.049  1.00  0.00            
ATOM   2158  H16 MOL e  31      -4.343  16.035  82.170  1.00  0.00            
ATOM   2159  H17 MOL e  31     -10.923  16.311  83.470  1.00  0.00            
ATOM   2160  H18 MOL e  31      -6.887  13.961  86.695  1.00  0.00            
ATOM   2161  H19 MOL e  31      -5.632  15.876  86.534  1.00  0.00            
ATOM   2162  H20 MOL e  31      -8.401  14.787  87.121  1.00  0.00            
ATOM   2163  H21 MOL e  31      -6.276  18.275  86.915  1.00  0.00            
ATOM   2164  H22 MOL e  31      -7.857  17.673  87.213  1.00  0.00            
ATOM   2165  H23 MOL e  31      -5.892  14.463  88.829  1.00  0.00            
ATOM   2166  H24 MOL e  31      -7.598  14.016  89.065  1.00  0.00            
ATOM   2167  H25 MOL e  31      -5.370  17.029  88.905  1.00  0.00            
ATOM   2168  H26 MOL e  31      -8.304  16.378  89.343  1.00  0.00            
ATOM   2169  H27 MOL e  31      -6.735  18.107  89.251  1.00  0.00            
ATOM   2170  H28 MOL e  31      -7.041  16.098  90.451  1.00  0.00            
ATOM   2171  N1  MOL f  32     -13.700  13.270  73.968  1.00  0.00            
ATOM   2172  N2  MOL f  32     -11.415  12.583  84.970  1.00  0.00            
ATOM   2173  N3  MOL f  32      -9.981  13.173  80.386  1.00  0.00            
ATOM   2174  N4  MOL f  32     -15.287  12.999  78.597  1.00  0.00            
ATOM   2175  C1  MOL f  32     -13.745  14.600  71.826  1.00  0.00            
ATOM   2176  C2  MOL f  32     -14.009  13.231  72.541  1.00  0.00            
ATOM   2177  C3  MOL f  32     -13.443  11.977  71.792  1.00  0.00            
ATOM   2178  C4  MOL f  32     -12.405  13.374  74.363  1.00  0.00            
ATOM   2179  C5  MOL f  32     -14.725  13.128  74.867  1.00  0.00            
ATOM   2180  C6  MOL f  32     -12.065  13.318  75.812  1.00  0.00            
ATOM   2181  C7  MOL f  32     -13.073  13.271  76.751  1.00  0.00            
ATOM   2182  C8  MOL f  32     -12.872  13.233  78.135  1.00  0.00            
ATOM   2183  C9  MOL f  32     -11.536  13.244  78.606  1.00  0.00            
ATOM   2184  C10 MOL f  32     -11.269  13.204  79.955  1.00  0.00            
ATOM   2185  C11 MOL f  32     -12.310  13.123  80.854  1.00  0.00            
ATOM   2186  C12 MOL f  32     -13.684  13.066  80.403  1.00  0.00            
ATOM   2187  C13 MOL f  32     -12.063  13.023  82.265  1.00  0.00            
ATOM   2188  C14 MOL f  32     -14.726  12.985  81.350  1.00  0.00            
ATOM   2189  C15 MOL f  32     -13.963  13.128  79.027  1.00  0.00            
ATOM   2190  C16 MOL f  32     -13.808  11.962  70.332  1.00  0.00            
ATOM   2191  C17 MOL f  32     -13.119  12.912  83.152  1.00  0.00            
ATOM   2192  C18 MOL f  32     -12.760  12.822  84.625  1.00  0.00            
ATOM   2193  C19 MOL f  32     -13.301  13.305  69.682  1.00  0.00            
ATOM   2194  C20 MOL f  32     -10.372  12.619  84.107  1.00  0.00            
ATOM   2195  C21 MOL f  32     -11.125  12.278  86.403  1.00  0.00            
ATOM   2196  C22 MOL f  32     -14.429  12.944  82.732  1.00  0.00            
ATOM   2197  C23 MOL f  32     -10.759  12.862  82.687  1.00  0.00            
ATOM   2198  C24 MOL f  32      -9.795  13.051  81.730  1.00  0.00            
ATOM   2199  C25 MOL f  32     -11.226  13.559  87.254  1.00  0.00            
ATOM   2200  C26 MOL f  32     -11.713  11.030  87.049  1.00  0.00            
ATOM   2201  C27 MOL f  32     -10.833  13.334  88.716  1.00  0.00            
ATOM   2202  C28 MOL f  32     -11.417  12.036  89.346  1.00  0.00            
ATOM   2203  C29 MOL f  32     -11.275  10.798  88.537  1.00  0.00            
ATOM   2204  C30 MOL f  32     -10.503  13.237  77.665  1.00  0.00            
ATOM   2205  C31 MOL f  32     -14.077  14.519  70.317  1.00  0.00            
ATOM   2206  C32 MOL f  32     -10.718  13.359  76.277  1.00  0.00            
ATOM   2207  C33 MOL f  32     -14.387  13.113  76.317  1.00  0.00            
ATOM   2208  C34 MOL f  32     -15.424  13.032  77.279  1.00  0.00            
ATOM   2209  O1  MOL f  32     -13.627  12.787  85.453  1.00  0.00            
ATOM   2210  O2  MOL f  32     -11.433  13.620  73.620  1.00  0.00            
ATOM   2211  O3  MOL f  32     -15.927  12.958  74.565  1.00  0.00            
ATOM   2212  O4  MOL f  32      -9.224  12.506  84.457  1.00  0.00            
ATOM   2213  H1  MOL f  32     -13.475  11.141  69.757  1.00  0.00            
ATOM   2214  H2  MOL f  32     -14.884  11.943  70.296  1.00  0.00            
ATOM   2215  H3  MOL f  32     -12.196  13.294  69.873  1.00  0.00            
ATOM   2216  H4  MOL f  32     -12.356  11.816  71.991  1.00  0.00            
ATOM   2217  H5  MOL f  32     -13.580  13.205  68.691  1.00  0.00            
ATOM   2218  H6  MOL f  32     -13.908  11.081  72.292  1.00  0.00            
ATOM   2219  H7  MOL f  32     -15.114  13.129  72.351  1.00  0.00            
ATOM   2220  H8  MOL f  32     -15.180  14.419  70.213  1.00  0.00            
ATOM   2221  H9  MOL f  32     -12.656  14.875  72.060  1.00  0.00            
ATOM   2222  H10 MOL f  32     -13.883  15.390  69.760  1.00  0.00            
ATOM   2223  H11 MOL f  32     -14.408  15.347  72.215  1.00  0.00            
ATOM   2224  H12 MOL f  32      -9.887  13.391  75.639  1.00  0.00            
ATOM   2225  H13 MOL f  32     -16.469  12.829  77.044  1.00  0.00            
ATOM   2226  H14 MOL f  32      -9.478  13.303  77.946  1.00  0.00            
ATOM   2227  H15 MOL f  32     -15.790  13.032  81.040  1.00  0.00            
ATOM   2228  H16 MOL f  32      -8.810  13.006  82.076  1.00  0.00            
ATOM   2229  H17 MOL f  32     -15.285  12.864  83.438  1.00  0.00            
ATOM   2230  H18 MOL f  32     -11.487  10.138  86.495  1.00  0.00            
ATOM   2231  H19 MOL f  32     -10.035  12.079  86.547  1.00  0.00            
ATOM   2232  H20 MOL f  32     -12.818  11.134  86.971  1.00  0.00            
ATOM   2233  H21 MOL f  32     -10.611  14.301  86.735  1.00  0.00            
ATOM   2234  H22 MOL f  32     -12.214  13.992  87.155  1.00  0.00            
ATOM   2235  H23 MOL f  32     -10.270  10.402  88.600  1.00  0.00            
ATOM   2236  H24 MOL f  32     -11.871   9.961  88.955  1.00  0.00            
ATOM   2237  H25 MOL f  32      -9.769  13.230  88.667  1.00  0.00            
ATOM   2238  H26 MOL f  32     -12.602  12.172  89.319  1.00  0.00            
ATOM   2239  H27 MOL f  32     -11.001  14.232  89.268  1.00  0.00            
ATOM   2240  H28 MOL f  32     -11.131  11.903  90.361  1.00  0.00            
ATOM   2241  N1  MOL g  33     -12.980  16.502  95.940  1.00  0.00            
ATOM   2242  N2  MOL g  33     -10.796  17.085 106.897  1.00  0.00            
ATOM   2243  N3  MOL g  33      -9.388  16.474 102.401  1.00  0.00            
ATOM   2244  N4  MOL g  33     -14.583  16.932 100.492  1.00  0.00            
ATOM   2245  C1  MOL g  33     -12.696  17.506  93.645  1.00  0.00            
ATOM   2246  C2  MOL g  33     -13.248  16.313  94.444  1.00  0.00            
ATOM   2247  C3  MOL g  33     -12.914  14.944  93.854  1.00  0.00            
ATOM   2248  C4  MOL g  33     -11.719  16.368  96.321  1.00  0.00            
ATOM   2249  C5  MOL g  33     -14.041  16.652  96.773  1.00  0.00            
ATOM   2250  C6  MOL g  33     -11.440  16.484  97.851  1.00  0.00            
ATOM   2251  C7  MOL g  33     -12.498  16.624  98.682  1.00  0.00            
ATOM   2252  C8  MOL g  33     -12.240  16.644 100.065  1.00  0.00            
ATOM   2253  C9  MOL g  33     -10.931  16.528 100.518  1.00  0.00            
ATOM   2254  C10 MOL g  33     -10.645  16.560 101.880  1.00  0.00            
ATOM   2255  C11 MOL g  33     -11.724  16.751 102.768  1.00  0.00            
ATOM   2256  C12 MOL g  33     -13.027  16.887 102.303  1.00  0.00            
ATOM   2257  C13 MOL g  33     -11.501  16.827 104.173  1.00  0.00            
ATOM   2258  C14 MOL g  33     -14.055  17.072 103.233  1.00  0.00            
ATOM   2259  C15 MOL g  33     -13.281  16.798 100.933  1.00  0.00            
ATOM   2260  C16 MOL g  33     -13.114  14.839  92.371  1.00  0.00            
ATOM   2261  C17 MOL g  33     -12.498  17.011 105.080  1.00  0.00            
ATOM   2262  C18 MOL g  33     -12.119  16.987 106.507  1.00  0.00            
ATOM   2263  C19 MOL g  33     -12.405  15.953  91.675  1.00  0.00            
ATOM   2264  C20 MOL g  33      -9.775  17.100 106.058  1.00  0.00            
ATOM   2265  C21 MOL g  33     -10.557  17.261 108.403  1.00  0.00            
ATOM   2266  C22 MOL g  33     -13.804  17.135 104.617  1.00  0.00            
ATOM   2267  C23 MOL g  33     -10.187  16.825 104.668  1.00  0.00            
ATOM   2268  C24 MOL g  33      -9.187  16.468 103.739  1.00  0.00            
ATOM   2269  C25 MOL g  33     -11.183  18.587 108.988  1.00  0.00            
ATOM   2270  C26 MOL g  33     -10.737  15.986 109.227  1.00  0.00            
ATOM   2271  C27 MOL g  33     -10.785  18.723 110.490  1.00  0.00            
ATOM   2272  C28 MOL g  33     -11.138  17.509 111.270  1.00  0.00            
ATOM   2273  C29 MOL g  33     -10.323  16.251 110.664  1.00  0.00            
ATOM   2274  C30 MOL g  33      -9.847  16.365  99.599  1.00  0.00            
ATOM   2275  C31 MOL g  33     -12.993  17.323  92.146  1.00  0.00            
ATOM   2276  C32 MOL g  33     -10.124  16.406  98.265  1.00  0.00            
ATOM   2277  C33 MOL g  33     -13.743  16.761  98.197  1.00  0.00            
ATOM   2278  C34 MOL g  33     -14.758  16.907  99.133  1.00  0.00            
ATOM   2279  O1  MOL g  33     -12.987  16.923 107.354  1.00  0.00            
ATOM   2280  O2  MOL g  33     -10.842  16.180  95.550  1.00  0.00            
ATOM   2281  O3  MOL g  33     -15.209  16.614  96.431  1.00  0.00            
ATOM   2282  O4  MOL g  33      -8.610  17.280 106.317  1.00  0.00            
ATOM   2283  H1  MOL g  33     -12.754  13.921  92.007  1.00  0.00            
ATOM   2284  H2  MOL g  33     -14.219  14.930  92.157  1.00  0.00            
ATOM   2285  H3  MOL g  33     -11.353  15.892  91.931  1.00  0.00            
ATOM   2286  H4  MOL g  33     -11.833  14.735  93.992  1.00  0.00            
ATOM   2287  H5  MOL g  33     -12.472  15.883  90.593  1.00  0.00            
ATOM   2288  H6  MOL g  33     -13.493  14.169  94.356  1.00  0.00            
ATOM   2289  H7  MOL g  33     -14.341  16.373  94.325  1.00  0.00            
ATOM   2290  H8  MOL g  33     -14.024  17.452  91.943  1.00  0.00            
ATOM   2291  H9  MOL g  33     -11.632  17.669  93.774  1.00  0.00            
ATOM   2292  H10 MOL g  33     -12.490  18.126  91.598  1.00  0.00            
ATOM   2293  H11 MOL g  33     -13.283  18.348  93.968  1.00  0.00            
ATOM   2294  H12 MOL g  33      -9.294  16.444  97.564  1.00  0.00            
ATOM   2295  H13 MOL g  33     -15.783  17.126  98.888  1.00  0.00            
ATOM   2296  H14 MOL g  33      -8.827  16.240  99.909  1.00  0.00            
ATOM   2297  H15 MOL g  33     -15.058  17.253 102.884  1.00  0.00            
ATOM   2298  H16 MOL g  33      -8.185  16.240 104.034  1.00  0.00            
ATOM   2299  H17 MOL g  33     -14.620  17.309 105.286  1.00  0.00            
ATOM   2300  H18 MOL g  33     -10.081  15.184 108.836  1.00  0.00            
ATOM   2301  H19 MOL g  33      -9.518  17.453 108.475  1.00  0.00            
ATOM   2302  H20 MOL g  33     -11.784  15.556 109.213  1.00  0.00            
ATOM   2303  H21 MOL g  33     -10.816  19.370 108.376  1.00  0.00            
ATOM   2304  H22 MOL g  33     -12.237  18.599 108.994  1.00  0.00            
ATOM   2305  H23 MOL g  33      -9.220  16.427 110.874  1.00  0.00            
ATOM   2306  H24 MOL g  33     -10.478  15.426 111.346  1.00  0.00            
ATOM   2307  H25 MOL g  33      -9.713  18.880 110.424  1.00  0.00            
ATOM   2308  H26 MOL g  33     -12.241  17.466 111.325  1.00  0.00            
ATOM   2309  H27 MOL g  33     -11.216  19.593 110.967  1.00  0.00            
ATOM   2310  H28 MOL g  33     -10.776  17.643 112.254  1.00  0.00            
ATOM   2311  N1  MOL h  34     -17.228  12.558  95.794  1.00  0.00            
ATOM   2312  N2  MOL h  34     -15.221  13.793 106.802  1.00  0.00            
ATOM   2313  N3  MOL h  34     -13.669  13.680 102.217  1.00  0.00            
ATOM   2314  N4  MOL h  34     -18.844  12.864 100.358  1.00  0.00            
ATOM   2315  C1  MOL h  34     -17.511  13.898  93.647  1.00  0.00            
ATOM   2316  C2  MOL h  34     -17.578  12.486  94.314  1.00  0.00            
ATOM   2317  C3  MOL h  34     -16.852  11.355  93.445  1.00  0.00            
ATOM   2318  C4  MOL h  34     -15.923  12.713  96.273  1.00  0.00            
ATOM   2319  C5  MOL h  34     -18.276  12.771  96.657  1.00  0.00            
ATOM   2320  C6  MOL h  34     -15.672  12.984  97.747  1.00  0.00            
ATOM   2321  C7  MOL h  34     -16.728  12.988  98.661  1.00  0.00            
ATOM   2322  C8  MOL h  34     -16.553  13.254  99.973  1.00  0.00            
ATOM   2323  C9  MOL h  34     -15.207  13.429 100.428  1.00  0.00            
ATOM   2324  C10 MOL h  34     -14.926  13.521 101.802  1.00  0.00            
ATOM   2325  C11 MOL h  34     -16.017  13.378 102.705  1.00  0.00            
ATOM   2326  C12 MOL h  34     -17.303  13.192 102.236  1.00  0.00            
ATOM   2327  C13 MOL h  34     -15.764  13.432 104.039  1.00  0.00            
ATOM   2328  C14 MOL h  34     -18.289  12.920 103.146  1.00  0.00            
ATOM   2329  C15 MOL h  34     -17.625  13.105 100.832  1.00  0.00            
ATOM   2330  C16 MOL h  34     -17.348  11.353  91.978  1.00  0.00            
ATOM   2331  C17 MOL h  34     -16.759  13.311 104.991  1.00  0.00            
ATOM   2332  C18 MOL h  34     -16.518  13.585 106.402  1.00  0.00            
ATOM   2333  C19 MOL h  34     -17.268  12.799  91.315  1.00  0.00            
ATOM   2334  C20 MOL h  34     -14.123  13.728 105.959  1.00  0.00            
ATOM   2335  C21 MOL h  34     -14.924  14.044 108.213  1.00  0.00            
ATOM   2336  C22 MOL h  34     -17.961  12.832 104.485  1.00  0.00            
ATOM   2337  C23 MOL h  34     -14.449  13.598 104.531  1.00  0.00            
ATOM   2338  C24 MOL h  34     -13.456  13.707 103.582  1.00  0.00            
ATOM   2339  C25 MOL h  34     -15.575  15.403 108.663  1.00  0.00            
ATOM   2340  C26 MOL h  34     -15.370  12.910 109.225  1.00  0.00            
ATOM   2341  C27 MOL h  34     -15.096  15.718 110.106  1.00  0.00            
ATOM   2342  C28 MOL h  34     -15.580  14.637 111.109  1.00  0.00            
ATOM   2343  C29 MOL h  34     -14.940  13.328 110.702  1.00  0.00            
ATOM   2344  C30 MOL h  34     -14.174  13.550  99.519  1.00  0.00            
ATOM   2345  C31 MOL h  34     -18.033  13.797  92.229  1.00  0.00            
ATOM   2346  C32 MOL h  34     -14.402  13.303  98.147  1.00  0.00            
ATOM   2347  C33 MOL h  34     -18.020  12.733  98.139  1.00  0.00            
ATOM   2348  C34 MOL h  34     -19.067  12.757  99.033  1.00  0.00            
ATOM   2349  O1  MOL h  34     -17.473  13.482 107.144  1.00  0.00            
ATOM   2350  O2  MOL h  34     -15.022  12.806  95.475  1.00  0.00            
ATOM   2351  O3  MOL h  34     -19.333  13.098  96.230  1.00  0.00            
ATOM   2352  O4  MOL h  34     -12.993  13.929 106.296  1.00  0.00            
ATOM   2353  H1  MOL h  34     -16.733  10.547  91.436  1.00  0.00            
ATOM   2354  H2  MOL h  34     -18.403  11.106  91.927  1.00  0.00            
ATOM   2355  H3  MOL h  34     -16.239  13.046  91.228  1.00  0.00            
ATOM   2356  H4  MOL h  34     -15.775  11.386  93.465  1.00  0.00            
ATOM   2357  H5  MOL h  34     -17.742  12.685  90.288  1.00  0.00            
ATOM   2358  H6  MOL h  34     -17.065  10.399  93.899  1.00  0.00            
ATOM   2359  H7  MOL h  34     -18.638  12.215  94.267  1.00  0.00            
ATOM   2360  H8  MOL h  34     -19.038  13.533  92.279  1.00  0.00            
ATOM   2361  H9  MOL h  34     -16.482  14.280  93.603  1.00  0.00            
ATOM   2362  H10 MOL h  34     -18.080  14.770  91.774  1.00  0.00            
ATOM   2363  H11 MOL h  34     -18.156  14.533  94.239  1.00  0.00            
ATOM   2364  H12 MOL h  34     -13.679  13.455  97.359  1.00  0.00            
ATOM   2365  H13 MOL h  34     -20.084  12.613  98.760  1.00  0.00            
ATOM   2366  H14 MOL h  34     -13.169  13.703  99.800  1.00  0.00            
ATOM   2367  H15 MOL h  34     -19.314  12.526 102.894  1.00  0.00            
ATOM   2368  H16 MOL h  34     -12.425  13.914 103.857  1.00  0.00            
ATOM   2369  H17 MOL h  34     -18.673  12.457 105.199  1.00  0.00            
ATOM   2370  H18 MOL h  34     -14.797  11.960 109.008  1.00  0.00            
ATOM   2371  H19 MOL h  34     -13.902  14.195 108.514  1.00  0.00            
ATOM   2372  H20 MOL h  34     -16.489  12.631 109.278  1.00  0.00            
ATOM   2373  H21 MOL h  34     -15.262  16.205 108.015  1.00  0.00            
ATOM   2374  H22 MOL h  34     -16.639  15.256 108.716  1.00  0.00            
ATOM   2375  H23 MOL h  34     -13.888  13.449 110.737  1.00  0.00            
ATOM   2376  H24 MOL h  34     -15.078  12.449 111.314  1.00  0.00            
ATOM   2377  H25 MOL h  34     -14.069  15.795 110.143  1.00  0.00            
ATOM   2378  H26 MOL h  34     -16.720  14.511 111.071  1.00  0.00            
ATOM   2379  H27 MOL h  34     -15.548  16.690 110.397  1.00  0.00            
ATOM   2380  H28 MOL h  34     -15.383  14.788 112.136  1.00  0.00            
ATOM   2381  N1  MOL i  35     -16.692  17.289 117.828  1.00  0.00            
ATOM   2382  N2  MOL i  35     -14.539  16.438 128.901  1.00  0.00            
ATOM   2383  N3  MOL i  35     -13.103  16.198 124.304  1.00  0.00            
ATOM   2384  N4  MOL i  35     -18.226  17.024 122.398  1.00  0.00            
ATOM   2385  C1  MOL i  35     -16.438  18.633 115.705  1.00  0.00            
ATOM   2386  C2  MOL i  35     -17.051  17.377 116.367  1.00  0.00            
ATOM   2387  C3  MOL i  35     -16.786  16.101 115.576  1.00  0.00            
ATOM   2388  C4  MOL i  35     -15.408  17.198 118.230  1.00  0.00            
ATOM   2389  C5  MOL i  35     -17.760  17.188 118.711  1.00  0.00            
ATOM   2390  C6  MOL i  35     -15.109  16.986 119.691  1.00  0.00            
ATOM   2391  C7  MOL i  35     -16.143  16.966 120.610  1.00  0.00            
ATOM   2392  C8  MOL i  35     -15.895  16.819 121.978  1.00  0.00            
ATOM   2393  C9  MOL i  35     -14.545  16.571 122.393  1.00  0.00            
ATOM   2394  C10 MOL i  35     -14.334  16.329 123.788  1.00  0.00            
ATOM   2395  C11 MOL i  35     -15.376  16.599 124.714  1.00  0.00            
ATOM   2396  C12 MOL i  35     -16.701  16.781 124.255  1.00  0.00            
ATOM   2397  C13 MOL i  35     -15.156  16.672 126.108  1.00  0.00            
ATOM   2398  C14 MOL i  35     -17.798  16.962 125.217  1.00  0.00            
ATOM   2399  C15 MOL i  35     -16.972  16.865 122.894  1.00  0.00            
ATOM   2400  C16 MOL i  35     -17.180  16.252 114.087  1.00  0.00            
ATOM   2401  C17 MOL i  35     -16.235  16.733 127.045  1.00  0.00            
ATOM   2402  C18 MOL i  35     -15.860  16.592 128.518  1.00  0.00            
ATOM   2403  C19 MOL i  35     -16.546  17.494 113.353  1.00  0.00            
ATOM   2404  C20 MOL i  35     -13.536  16.358 127.994  1.00  0.00            
ATOM   2405  C21 MOL i  35     -14.264  16.205 130.336  1.00  0.00            
ATOM   2406  C22 MOL i  35     -17.523  16.889 126.587  1.00  0.00            
ATOM   2407  C23 MOL i  35     -13.892  16.395 126.553  1.00  0.00            
ATOM   2408  C24 MOL i  35     -12.876  16.206 125.603  1.00  0.00            
ATOM   2409  C25 MOL i  35     -14.709  17.437 131.190  1.00  0.00            
ATOM   2410  C26 MOL i  35     -14.806  14.977 131.032  1.00  0.00            
ATOM   2411  C27 MOL i  35     -14.354  17.378 132.678  1.00  0.00            
ATOM   2412  C28 MOL i  35     -14.978  16.088 133.280  1.00  0.00            
ATOM   2413  C29 MOL i  35     -14.500  14.867 132.544  1.00  0.00            
ATOM   2414  C30 MOL i  35     -13.559  16.604 121.456  1.00  0.00            
ATOM   2415  C31 MOL i  35     -16.852  18.778 114.198  1.00  0.00            
ATOM   2416  C32 MOL i  35     -13.846  16.752 120.160  1.00  0.00            
ATOM   2417  C33 MOL i  35     -17.434  17.056 120.141  1.00  0.00            
ATOM   2418  C34 MOL i  35     -18.502  17.022 121.068  1.00  0.00            
ATOM   2419  O1  MOL i  35     -16.741  16.648 129.353  1.00  0.00            
ATOM   2420  O2  MOL i  35     -14.549  17.213 117.393  1.00  0.00            
ATOM   2421  O3  MOL i  35     -18.871  17.342 118.320  1.00  0.00            
ATOM   2422  O4  MOL i  35     -12.314  16.262 128.379  1.00  0.00            
ATOM   2423  H1  MOL i  35     -16.961  15.364 113.497  1.00  0.00            
ATOM   2424  H2  MOL i  35     -18.256  16.388 114.021  1.00  0.00            
ATOM   2425  H3  MOL i  35     -15.483  17.357 113.254  1.00  0.00            
ATOM   2426  H4  MOL i  35     -15.722  15.863 115.597  1.00  0.00            
ATOM   2427  H5  MOL i  35     -17.016  17.507 112.384  1.00  0.00            
ATOM   2428  H6  MOL i  35     -17.278  15.196 116.055  1.00  0.00            
ATOM   2429  H7  MOL i  35     -18.141  17.566 116.258  1.00  0.00            
ATOM   2430  H8  MOL i  35     -17.893  19.125 114.229  1.00  0.00            
ATOM   2431  H9  MOL i  35     -15.369  18.499 115.558  1.00  0.00            
ATOM   2432  H10 MOL i  35     -16.406  19.692 113.745  1.00  0.00            
ATOM   2433  H11 MOL i  35     -16.519  19.549 116.335  1.00  0.00            
ATOM   2434  H12 MOL i  35     -13.021  16.916 119.471  1.00  0.00            
ATOM   2435  H13 MOL i  35     -19.597  17.042 120.809  1.00  0.00            
ATOM   2436  H14 MOL i  35     -12.538  16.549 121.698  1.00  0.00            
ATOM   2437  H15 MOL i  35     -18.802  17.176 124.830  1.00  0.00            
ATOM   2438  H16 MOL i  35     -11.860  15.892 125.977  1.00  0.00            
ATOM   2439  H17 MOL i  35     -18.317  16.959 127.283  1.00  0.00            
ATOM   2440  H18 MOL i  35     -14.598  14.031 130.410  1.00  0.00            
ATOM   2441  H19 MOL i  35     -13.164  16.265 130.525  1.00  0.00            
ATOM   2442  H20 MOL i  35     -15.941  15.015 130.974  1.00  0.00            
ATOM   2443  H21 MOL i  35     -14.332  18.403 130.796  1.00  0.00            
ATOM   2444  H22 MOL i  35     -15.752  17.550 131.168  1.00  0.00            
ATOM   2445  H23 MOL i  35     -13.404  14.814 132.643  1.00  0.00            
ATOM   2446  H24 MOL i  35     -14.782  13.956 133.045  1.00  0.00            
ATOM   2447  H25 MOL i  35     -13.268  17.275 132.794  1.00  0.00            
ATOM   2448  H26 MOL i  35     -16.032  16.166 133.245  1.00  0.00            
ATOM   2449  H27 MOL i  35     -14.600  18.293 133.188  1.00  0.00            
ATOM   2450  H28 MOL i  35     -14.698  15.863 134.260  1.00  0.00            
ATOM   2451  N1  MOL j  36     -21.083  13.395 117.649  1.00  0.00            
ATOM   2452  N2  MOL j  36     -19.185  13.312 128.781  1.00  0.00            
ATOM   2453  N3  MOL j  36     -17.484  13.394 124.188  1.00  0.00            
ATOM   2454  N4  MOL j  36     -22.701  12.898 122.157  1.00  0.00            
ATOM   2455  C1  MOL j  36     -21.081  14.617 115.300  1.00  0.00            
ATOM   2456  C2  MOL j  36     -21.402  13.340 116.143  1.00  0.00            
ATOM   2457  C3  MOL j  36     -20.904  12.106 115.382  1.00  0.00            
ATOM   2458  C4  MOL j  36     -19.805  13.631 118.068  1.00  0.00            
ATOM   2459  C5  MOL j  36     -22.091  13.263 118.532  1.00  0.00            
ATOM   2460  C6  MOL j  36     -19.527  13.561 119.556  1.00  0.00            
ATOM   2461  C7  MOL j  36     -20.531  13.307 120.453  1.00  0.00            
ATOM   2462  C8  MOL j  36     -20.335  13.200 121.827  1.00  0.00            
ATOM   2463  C9  MOL j  36     -19.000  13.344 122.314  1.00  0.00            
ATOM   2464  C10 MOL j  36     -18.800  13.239 123.701  1.00  0.00            
ATOM   2465  C11 MOL j  36     -19.871  13.019 124.552  1.00  0.00            
ATOM   2466  C12 MOL j  36     -21.167  12.888 124.069  1.00  0.00            
ATOM   2467  C13 MOL j  36     -19.645  13.093 125.914  1.00  0.00            
ATOM   2468  C14 MOL j  36     -22.204  12.683 124.990  1.00  0.00            
ATOM   2469  C15 MOL j  36     -21.408  12.977 122.677  1.00  0.00            
ATOM   2470  C16 MOL j  36     -21.478  11.951 114.025  1.00  0.00            
ATOM   2471  C17 MOL j  36     -20.630  12.963 126.825  1.00  0.00            
ATOM   2472  C18 MOL j  36     -20.420  13.040 128.331  1.00  0.00            
ATOM   2473  C19 MOL j  36     -21.041  13.130 113.110  1.00  0.00            
ATOM   2474  C20 MOL j  36     -18.167  13.497 127.954  1.00  0.00            
ATOM   2475  C21 MOL j  36     -18.925  13.349 130.256  1.00  0.00            
ATOM   2476  C22 MOL j  36     -21.939  12.679 126.362  1.00  0.00            
ATOM   2477  C23 MOL j  36     -18.395  13.375 126.481  1.00  0.00            
ATOM   2478  C24 MOL j  36     -17.336  13.480 125.543  1.00  0.00            
ATOM   2479  C25 MOL j  36     -19.476  14.592 130.974  1.00  0.00            
ATOM   2480  C26 MOL j  36     -19.180  11.985 130.985  1.00  0.00            
ATOM   2481  C27 MOL j  36     -19.146  14.586 132.420  1.00  0.00            
ATOM   2482  C28 MOL j  36     -19.646  13.360 133.120  1.00  0.00            
ATOM   2483  C29 MOL j  36     -19.007  12.059 132.504  1.00  0.00            
ATOM   2484  C30 MOL j  36     -17.961  13.627 121.434  1.00  0.00            
ATOM   2485  C31 MOL j  36     -21.446  14.491 113.779  1.00  0.00            
ATOM   2486  C32 MOL j  36     -18.197  13.689 120.045  1.00  0.00            
ATOM   2487  C33 MOL j  36     -21.809  13.203 119.970  1.00  0.00            
ATOM   2488  C34 MOL j  36     -22.843  12.906 120.785  1.00  0.00            
ATOM   2489  O1  MOL j  36     -21.360  12.891 129.081  1.00  0.00            
ATOM   2490  O2  MOL j  36     -18.872  13.807 117.270  1.00  0.00            
ATOM   2491  O3  MOL j  36     -23.193  13.160 118.164  1.00  0.00            
ATOM   2492  O4  MOL j  36     -17.046  13.681 128.355  1.00  0.00            
ATOM   2493  H1  MOL j  36     -21.085  10.984 113.682  1.00  0.00            
ATOM   2494  H2  MOL j  36     -22.537  11.914 114.177  1.00  0.00            
ATOM   2495  H3  MOL j  36     -19.959  13.163 112.779  1.00  0.00            
ATOM   2496  H4  MOL j  36     -19.864  12.043 115.339  1.00  0.00            
ATOM   2497  H5  MOL j  36     -21.736  13.043 112.327  1.00  0.00            
ATOM   2498  H6  MOL j  36     -21.262  11.251 115.880  1.00  0.00            
ATOM   2499  H7  MOL j  36     -22.508  13.302 116.026  1.00  0.00            
ATOM   2500  H8  MOL j  36     -22.513  14.608 113.696  1.00  0.00            
ATOM   2501  H9  MOL j  36     -20.072  14.799 115.479  1.00  0.00            
ATOM   2502  H10 MOL j  36     -20.984  15.340 113.207  1.00  0.00            
ATOM   2503  H11 MOL j  36     -21.494  15.472 115.783  1.00  0.00            
ATOM   2504  H12 MOL j  36     -17.352  13.776 119.367  1.00  0.00            
ATOM   2505  H13 MOL j  36     -23.922  12.686 120.466  1.00  0.00            
ATOM   2506  H14 MOL j  36     -16.932  13.742 121.824  1.00  0.00            
ATOM   2507  H15 MOL j  36     -23.223  12.747 124.612  1.00  0.00            
ATOM   2508  H16 MOL j  36     -16.292  13.614 125.870  1.00  0.00            
ATOM   2509  H17 MOL j  36     -22.764  12.700 127.047  1.00  0.00            
ATOM   2510  H18 MOL j  36     -18.464  11.254 130.614  1.00  0.00            
ATOM   2511  H19 MOL j  36     -17.899  13.515 130.350  1.00  0.00            
ATOM   2512  H20 MOL j  36     -20.186  11.549 130.820  1.00  0.00            
ATOM   2513  H21 MOL j  36     -19.120  15.329 130.383  1.00  0.00            
ATOM   2514  H22 MOL j  36     -20.528  14.695 130.849  1.00  0.00            
ATOM   2515  H23 MOL j  36     -17.919  12.050 132.681  1.00  0.00            
ATOM   2516  H24 MOL j  36     -19.420  11.156 132.937  1.00  0.00            
ATOM   2517  H25 MOL j  36     -18.134  14.690 132.520  1.00  0.00            
ATOM   2518  H26 MOL j  36     -20.737  13.206 132.936  1.00  0.00            
ATOM   2519  H27 MOL j  36     -19.585  15.458 132.923  1.00  0.00            
ATOM   2520  H28 MOL j  36     -19.514  13.473 134.228  1.00  0.00            
ATOM   2521  N1  MOL k  37       0.738  23.056   6.250  1.00  0.00            
ATOM   2522  N2  MOL k  37       2.858  23.264  17.204  1.00  0.00            
ATOM   2523  N3  MOL k  37       4.245  22.827  12.648  1.00  0.00            
ATOM   2524  N4  MOL k  37      -0.806  23.631  10.762  1.00  0.00            
ATOM   2525  C1  MOL k  37       0.822  24.387   3.973  1.00  0.00            
ATOM   2526  C2  MOL k  37       0.476  23.120   4.780  1.00  0.00            
ATOM   2527  C3  MOL k  37       0.954  21.818   4.063  1.00  0.00            
ATOM   2528  C4  MOL k  37       2.028  22.963   6.650  1.00  0.00            
ATOM   2529  C5  MOL k  37      -0.259  23.226   7.131  1.00  0.00            
ATOM   2530  C6  MOL k  37       2.295  23.012   8.072  1.00  0.00            
ATOM   2531  C7  MOL k  37       1.258  23.105   8.983  1.00  0.00            
ATOM   2532  C8  MOL k  37       1.488  23.173  10.327  1.00  0.00            
ATOM   2533  C9  MOL k  37       2.850  23.054  10.787  1.00  0.00            
ATOM   2534  C10 MOL k  37       3.055  23.043  12.179  1.00  0.00            
ATOM   2535  C11 MOL k  37       1.974  23.265  13.085  1.00  0.00            
ATOM   2536  C12 MOL k  37       0.653  23.454  12.586  1.00  0.00            
ATOM   2537  C13 MOL k  37       2.258  23.293  14.436  1.00  0.00            
ATOM   2538  C14 MOL k  37      -0.391  23.641  13.508  1.00  0.00            
ATOM   2539  C15 MOL k  37       0.436  23.475  11.210  1.00  0.00            
ATOM   2540  C16 MOL k  37       0.551  21.808   2.623  1.00  0.00            
ATOM   2541  C17 MOL k  37       1.249  23.544  15.331  1.00  0.00            
ATOM   2542  C18 MOL k  37       1.550  23.359  16.787  1.00  0.00            
ATOM   2543  C19 MOL k  37       0.870  23.016   1.765  1.00  0.00            
ATOM   2544  C20 MOL k  37       3.829  23.047  16.301  1.00  0.00            
ATOM   2545  C21 MOL k  37       3.283  23.281  18.664  1.00  0.00            
ATOM   2546  C22 MOL k  37      -0.095  23.735  14.892  1.00  0.00            
ATOM   2547  C23 MOL k  37       3.521  22.991  14.887  1.00  0.00            
ATOM   2548  C24 MOL k  37       4.519  22.748  13.967  1.00  0.00            
ATOM   2549  C25 MOL k  37       2.816  24.581  19.399  1.00  0.00            
ATOM   2550  C26 MOL k  37       2.847  21.971  19.382  1.00  0.00            
ATOM   2551  C27 MOL k  37       3.227  24.554  20.888  1.00  0.00            
ATOM   2552  C28 MOL k  37       2.699  23.256  21.572  1.00  0.00            
ATOM   2553  C29 MOL k  37       3.252  22.021  20.859  1.00  0.00            
ATOM   2554  C30 MOL k  37       3.898  23.013   9.890  1.00  0.00            
ATOM   2555  C31 MOL k  37       0.250  24.296   2.472  1.00  0.00            
ATOM   2556  C32 MOL k  37       3.628  22.971   8.506  1.00  0.00            
ATOM   2557  C33 MOL k  37       0.034  23.309   8.539  1.00  0.00            
ATOM   2558  C34 MOL k  37      -1.001  23.520   9.427  1.00  0.00            
ATOM   2559  O1  MOL k  37       0.661  23.396  17.610  1.00  0.00            
ATOM   2560  O2  MOL k  37       2.955  22.931   5.843  1.00  0.00            
ATOM   2561  O3  MOL k  37      -1.389  23.432   6.798  1.00  0.00            
ATOM   2562  O4  MOL k  37       4.984  23.029  16.580  1.00  0.00            
ATOM   2563  H1  MOL k  37       0.897  20.910   2.140  1.00  0.00            
ATOM   2564  H2  MOL k  37      -0.508  21.704   2.614  1.00  0.00            
ATOM   2565  H3  MOL k  37       1.942  23.112   1.735  1.00  0.00            
ATOM   2566  H4  MOL k  37       2.032  21.800   4.058  1.00  0.00            
ATOM   2567  H5  MOL k  37       0.485  22.872   0.740  1.00  0.00            
ATOM   2568  H6  MOL k  37       0.647  20.952   4.527  1.00  0.00            
ATOM   2569  H7  MOL k  37      -0.581  23.161   4.747  1.00  0.00            
ATOM   2570  H8  MOL k  37      -0.878  24.264   2.483  1.00  0.00            
ATOM   2571  H9  MOL k  37       1.892  24.419   4.020  1.00  0.00            
ATOM   2572  H10 MOL k  37       0.489  25.243   1.918  1.00  0.00            
ATOM   2573  H11 MOL k  37       0.425  25.181   4.562  1.00  0.00            
ATOM   2574  H12 MOL k  37       4.405  22.827   7.782  1.00  0.00            
ATOM   2575  H13 MOL k  37      -1.969  23.763   9.122  1.00  0.00            
ATOM   2576  H14 MOL k  37       4.883  22.870  10.267  1.00  0.00            
ATOM   2577  H15 MOL k  37      -1.420  23.868  13.157  1.00  0.00            
ATOM   2578  H16 MOL k  37       5.630  22.504  14.237  1.00  0.00            
ATOM   2579  H17 MOL k  37      -0.867  23.857  15.687  1.00  0.00            
ATOM   2580  H18 MOL k  37       3.386  21.092  18.962  1.00  0.00            
ATOM   2581  H19 MOL k  37       4.361  23.306  18.728  1.00  0.00            
ATOM   2582  H20 MOL k  37       1.741  21.854  19.367  1.00  0.00            
ATOM   2583  H21 MOL k  37       3.250  25.442  18.927  1.00  0.00            
ATOM   2584  H22 MOL k  37       1.760  24.717  19.175  1.00  0.00            
ATOM   2585  H23 MOL k  37       4.322  22.009  20.837  1.00  0.00            
ATOM   2586  H24 MOL k  37       2.952  21.124  21.419  1.00  0.00            
ATOM   2587  H25 MOL k  37       4.296  24.502  21.023  1.00  0.00            
ATOM   2588  H26 MOL k  37       1.591  23.190  21.465  1.00  0.00            
ATOM   2589  H27 MOL k  37       2.856  25.458  21.374  1.00  0.00            
ATOM   2590  H28 MOL k  37       2.872  23.212  22.630  1.00  0.00            
ATOM   2591  N1  MOL l  38      -3.421  19.848   6.734  1.00  0.00            
ATOM   2592  N2  MOL l  38      -1.247  20.164  17.781  1.00  0.00            
ATOM   2593  N3  MOL l  38       0.218  20.373  13.245  1.00  0.00            
ATOM   2594  N4  MOL l  38      -4.846  19.737  11.345  1.00  0.00            
ATOM   2595  C1  MOL l  38      -3.524  21.068   4.471  1.00  0.00            
ATOM   2596  C2  MOL l  38      -3.766  19.790   5.262  1.00  0.00            
ATOM   2597  C3  MOL l  38      -3.148  18.619   4.514  1.00  0.00            
ATOM   2598  C4  MOL l  38      -2.161  20.093   7.140  1.00  0.00            
ATOM   2599  C5  MOL l  38      -4.441  19.688   7.661  1.00  0.00            
ATOM   2600  C6  MOL l  38      -1.776  20.053   8.565  1.00  0.00            
ATOM   2601  C7  MOL l  38      -2.771  19.875   9.569  1.00  0.00            
ATOM   2602  C8  MOL l  38      -2.519  19.933  10.906  1.00  0.00            
ATOM   2603  C9  MOL l  38      -1.199  20.108  11.316  1.00  0.00            
ATOM   2604  C10 MOL l  38      -1.000  20.075  12.715  1.00  0.00            
ATOM   2605  C11 MOL l  38      -2.077  19.955  13.614  1.00  0.00            
ATOM   2606  C12 MOL l  38      -3.410  19.855  13.197  1.00  0.00            
ATOM   2607  C13 MOL l  38      -1.815  20.148  15.009  1.00  0.00            
ATOM   2608  C14 MOL l  38      -4.426  19.880  14.098  1.00  0.00            
ATOM   2609  C15 MOL l  38      -3.588  19.841  11.819  1.00  0.00            
ATOM   2610  C16 MOL l  38      -3.613  18.536   3.048  1.00  0.00            
ATOM   2611  C17 MOL l  38      -2.834  20.039  15.888  1.00  0.00            
ATOM   2612  C18 MOL l  38      -2.553  20.122  17.340  1.00  0.00            
ATOM   2613  C19 MOL l  38      -3.172  19.826   2.342  1.00  0.00            
ATOM   2614  C20 MOL l  38      -0.174  20.222  16.913  1.00  0.00            
ATOM   2615  C21 MOL l  38      -0.978  19.985  19.264  1.00  0.00            
ATOM   2616  C22 MOL l  38      -4.136  19.997  15.468  1.00  0.00            
ATOM   2617  C23 MOL l  38      -0.470  20.198  15.459  1.00  0.00            
ATOM   2618  C24 MOL l  38       0.494  20.389  14.541  1.00  0.00            
ATOM   2619  C25 MOL l  38      -1.392  21.263  19.938  1.00  0.00            
ATOM   2620  C26 MOL l  38      -1.470  18.691  19.990  1.00  0.00            
ATOM   2621  C27 MOL l  38      -0.830  21.279  21.414  1.00  0.00            
ATOM   2622  C28 MOL l  38      -1.236  20.025  22.199  1.00  0.00            
ATOM   2623  C29 MOL l  38      -0.814  18.787  21.447  1.00  0.00            
ATOM   2624  C30 MOL l  38      -0.162  20.192  10.353  1.00  0.00            
ATOM   2625  C31 MOL l  38      -3.785  21.067   3.005  1.00  0.00            
ATOM   2626  C32 MOL l  38      -0.452  20.140   9.015  1.00  0.00            
ATOM   2627  C33 MOL l  38      -4.033  19.798   9.099  1.00  0.00            
ATOM   2628  C34 MOL l  38      -5.084  19.736  10.053  1.00  0.00            
ATOM   2629  O1  MOL l  38      -3.454  20.185  18.158  1.00  0.00            
ATOM   2630  O2  MOL l  38      -1.279  20.267   6.355  1.00  0.00            
ATOM   2631  O3  MOL l  38      -5.617  19.779   7.344  1.00  0.00            
ATOM   2632  O4  MOL l  38       0.952  20.423  17.349  1.00  0.00            
ATOM   2633  H1  MOL l  38      -3.147  17.655   2.440  1.00  0.00            
ATOM   2634  H2  MOL l  38      -4.677  18.404   2.985  1.00  0.00            
ATOM   2635  H3  MOL l  38      -2.105  19.985   2.325  1.00  0.00            
ATOM   2636  H4  MOL l  38      -2.006  18.578   4.617  1.00  0.00            
ATOM   2637  H5  MOL l  38      -3.511  19.808   1.250  1.00  0.00            
ATOM   2638  H6  MOL l  38      -3.452  17.711   5.048  1.00  0.00            
ATOM   2639  H7  MOL l  38      -4.828  19.567   5.166  1.00  0.00            
ATOM   2640  H8  MOL l  38      -4.872  21.039   2.725  1.00  0.00            
ATOM   2641  H9  MOL l  38      -2.533  21.418   4.570  1.00  0.00            
ATOM   2642  H10 MOL l  38      -3.380  21.919   2.499  1.00  0.00            
ATOM   2643  H11 MOL l  38      -4.116  21.904   4.875  1.00  0.00            
ATOM   2644  H12 MOL l  38       0.303  20.142   8.251  1.00  0.00            
ATOM   2645  H13 MOL l  38      -6.134  19.695   9.764  1.00  0.00            
ATOM   2646  H14 MOL l  38       0.805  20.285  10.760  1.00  0.00            
ATOM   2647  H15 MOL l  38      -5.414  19.949  13.668  1.00  0.00            
ATOM   2648  H16 MOL l  38       1.478  20.601  14.910  1.00  0.00            
ATOM   2649  H17 MOL l  38      -4.980  20.050  16.131  1.00  0.00            
ATOM   2650  H18 MOL l  38      -1.040  17.861  19.381  1.00  0.00            
ATOM   2651  H19 MOL l  38       0.140  19.995  19.395  1.00  0.00            
ATOM   2652  H20 MOL l  38      -2.561  18.537  20.064  1.00  0.00            
ATOM   2653  H21 MOL l  38      -0.947  21.998  19.309  1.00  0.00            
ATOM   2654  H22 MOL l  38      -2.470  21.481  19.906  1.00  0.00            
ATOM   2655  H23 MOL l  38       0.301  18.721  21.304  1.00  0.00            
ATOM   2656  H24 MOL l  38      -1.208  17.993  22.065  1.00  0.00            
ATOM   2657  H25 MOL l  38       0.293  21.243  21.368  1.00  0.00            
ATOM   2658  H26 MOL l  38      -2.337  19.974  22.287  1.00  0.00            
ATOM   2659  H27 MOL l  38      -1.051  22.233  21.933  1.00  0.00            
ATOM   2660  H28 MOL l  38      -0.816  20.112  23.194  1.00  0.00            
ATOM   2661  N1  MOL m  39      -2.495  23.358  28.717  1.00  0.00            
ATOM   2662  N2  MOL m  39      -0.607  23.143  39.742  1.00  0.00            
ATOM   2663  N3  MOL m  39       0.989  22.994  35.257  1.00  0.00            
ATOM   2664  N4  MOL m  39      -4.098  23.495  33.215  1.00  0.00            
ATOM   2665  C1  MOL m  39      -2.408  24.479  26.494  1.00  0.00            
ATOM   2666  C2  MOL m  39      -2.801  23.215  27.263  1.00  0.00            
ATOM   2667  C3  MOL m  39      -2.321  21.919  26.475  1.00  0.00            
ATOM   2668  C4  MOL m  39      -1.226  23.250  29.138  1.00  0.00            
ATOM   2669  C5  MOL m  39      -3.626  23.258  29.557  1.00  0.00            
ATOM   2670  C6  MOL m  39      -0.968  23.149  30.562  1.00  0.00            
ATOM   2671  C7  MOL m  39      -2.006  23.293  31.444  1.00  0.00            
ATOM   2672  C8  MOL m  39      -1.782  23.242  32.813  1.00  0.00            
ATOM   2673  C9  MOL m  39      -0.485  23.066  33.319  1.00  0.00            
ATOM   2674  C10 MOL m  39      -0.241  23.062  34.721  1.00  0.00            
ATOM   2675  C11 MOL m  39      -1.342  23.130  35.584  1.00  0.00            
ATOM   2676  C12 MOL m  39      -2.639  23.297  35.088  1.00  0.00            
ATOM   2677  C13 MOL m  39      -1.149  23.110  36.985  1.00  0.00            
ATOM   2678  C14 MOL m  39      -3.715  23.339  35.943  1.00  0.00            
ATOM   2679  C15 MOL m  39      -2.870  23.300  33.679  1.00  0.00            
ATOM   2680  C16 MOL m  39      -2.891  21.762  25.055  1.00  0.00            
ATOM   2681  C17 MOL m  39      -2.196  23.064  37.860  1.00  0.00            
ATOM   2682  C18 MOL m  39      -1.925  23.085  39.302  1.00  0.00            
ATOM   2683  C19 MOL m  39      -2.509  23.071  24.338  1.00  0.00            
ATOM   2684  C20 MOL m  39       0.456  23.051  38.894  1.00  0.00            
ATOM   2685  C21 MOL m  39      -0.277  23.168  41.260  1.00  0.00            
ATOM   2686  C22 MOL m  39      -3.468  23.165  37.332  1.00  0.00            
ATOM   2687  C23 MOL m  39       0.093  23.066  37.481  1.00  0.00            
ATOM   2688  C24 MOL m  39       1.159  22.959  36.571  1.00  0.00            
ATOM   2689  C25 MOL m  39      -0.908  24.381  41.970  1.00  0.00            
ATOM   2690  C26 MOL m  39      -0.715  21.890  41.960  1.00  0.00            
ATOM   2691  C27 MOL m  39      -0.399  24.480  43.391  1.00  0.00            
ATOM   2692  C28 MOL m  39      -0.722  23.212  44.232  1.00  0.00            
ATOM   2693  C29 MOL m  39      -0.342  21.910  43.451  1.00  0.00            
ATOM   2694  C30 MOL m  39       0.587  23.003  32.397  1.00  0.00            
ATOM   2695  C31 MOL m  39      -2.952  24.416  25.078  1.00  0.00            
ATOM   2696  C32 MOL m  39       0.328  23.002  31.021  1.00  0.00            
ATOM   2697  C33 MOL m  39      -3.333  23.295  30.999  1.00  0.00            
ATOM   2698  C34 MOL m  39      -4.340  23.478  31.910  1.00  0.00            
ATOM   2699  O1  MOL m  39      -2.831  23.044  40.084  1.00  0.00            
ATOM   2700  O2  MOL m  39      -0.298  23.286  28.303  1.00  0.00            
ATOM   2701  O3  MOL m  39      -4.747  23.157  29.140  1.00  0.00            
ATOM   2702  O4  MOL m  39       1.648  23.142  39.206  1.00  0.00            
ATOM   2703  H1  MOL m  39      -2.331  20.905  24.688  1.00  0.00            
ATOM   2704  H2  MOL m  39      -3.937  21.517  24.987  1.00  0.00            
ATOM   2705  H3  MOL m  39      -1.431  23.092  24.319  1.00  0.00            
ATOM   2706  H4  MOL m  39      -1.243  21.910  26.470  1.00  0.00            
ATOM   2707  H5  MOL m  39      -2.874  22.981  23.265  1.00  0.00            
ATOM   2708  H6  MOL m  39      -2.611  20.998  26.949  1.00  0.00            
ATOM   2709  H7  MOL m  39      -3.870  23.173  27.082  1.00  0.00            
ATOM   2710  H8  MOL m  39      -4.056  24.636  25.079  1.00  0.00            
ATOM   2711  H9  MOL m  39      -1.292  24.563  26.439  1.00  0.00            
ATOM   2712  H10 MOL m  39      -2.520  25.212  24.474  1.00  0.00            
ATOM   2713  H11 MOL m  39      -2.775  25.412  26.951  1.00  0.00            
ATOM   2714  H12 MOL m  39       1.185  22.936  30.370  1.00  0.00            
ATOM   2715  H13 MOL m  39      -5.437  23.550  31.638  1.00  0.00            
ATOM   2716  H14 MOL m  39       1.568  22.900  32.704  1.00  0.00            
ATOM   2717  H15 MOL m  39      -4.688  23.404  35.546  1.00  0.00            
ATOM   2718  H16 MOL m  39       2.217  22.961  36.875  1.00  0.00            
ATOM   2719  H17 MOL m  39      -4.376  23.193  37.972  1.00  0.00            
ATOM   2720  H18 MOL m  39      -0.340  21.039  41.481  1.00  0.00            
ATOM   2721  H19 MOL m  39       0.765  23.301  41.371  1.00  0.00            
ATOM   2722  H20 MOL m  39      -1.868  21.871  41.853  1.00  0.00            
ATOM   2723  H21 MOL m  39      -0.577  25.352  41.453  1.00  0.00            
ATOM   2724  H22 MOL m  39      -2.030  24.198  41.891  1.00  0.00            
ATOM   2725  H23 MOL m  39       0.778  21.841  43.417  1.00  0.00            
ATOM   2726  H24 MOL m  39      -0.783  21.036  43.968  1.00  0.00            
ATOM   2727  H25 MOL m  39       0.691  24.679  43.276  1.00  0.00            
ATOM   2728  H26 MOL m  39      -1.816  23.117  44.403  1.00  0.00            
ATOM   2729  H27 MOL m  39      -0.724  25.430  43.895  1.00  0.00            
ATOM   2730  H28 MOL m  39      -0.152  23.232  45.147  1.00  0.00            
ATOM   2731  N1  MOL n  40      -6.756  19.687  28.830  1.00  0.00            
ATOM   2732  N2  MOL n  40      -4.711  19.751  39.953  1.00  0.00            
ATOM   2733  N3  MOL n  40      -3.049  20.072  35.378  1.00  0.00            
ATOM   2734  N4  MOL n  40      -8.184  19.679  33.406  1.00  0.00            
ATOM   2735  C1  MOL n  40      -6.926  20.968  26.701  1.00  0.00            
ATOM   2736  C2  MOL n  40      -7.093  19.603  27.419  1.00  0.00            
ATOM   2737  C3  MOL n  40      -6.597  18.326  26.648  1.00  0.00            
ATOM   2738  C4  MOL n  40      -5.470  19.869  29.224  1.00  0.00            
ATOM   2739  C5  MOL n  40      -7.748  19.572  29.809  1.00  0.00            
ATOM   2740  C6  MOL n  40      -5.119  19.932  30.675  1.00  0.00            
ATOM   2741  C7  MOL n  40      -6.129  19.841  31.613  1.00  0.00            
ATOM   2742  C8  MOL n  40      -5.867  19.854  33.054  1.00  0.00            
ATOM   2743  C9  MOL n  40      -4.528  19.861  33.509  1.00  0.00            
ATOM   2744  C10 MOL n  40      -4.311  19.874  34.936  1.00  0.00            
ATOM   2745  C11 MOL n  40      -5.370  19.882  35.826  1.00  0.00            
ATOM   2746  C12 MOL n  40      -6.701  19.747  35.310  1.00  0.00            
ATOM   2747  C13 MOL n  40      -5.142  19.824  37.167  1.00  0.00            
ATOM   2748  C14 MOL n  40      -7.806  19.702  36.159  1.00  0.00            
ATOM   2749  C15 MOL n  40      -6.933  19.842  33.916  1.00  0.00            
ATOM   2750  C16 MOL n  40      -7.084  18.349  25.165  1.00  0.00            
ATOM   2751  C17 MOL n  40      -6.237  19.727  38.038  1.00  0.00            
ATOM   2752  C18 MOL n  40      -6.011  19.621  39.463  1.00  0.00            
ATOM   2753  C19 MOL n  40      -6.690  19.676  24.558  1.00  0.00            
ATOM   2754  C20 MOL n  40      -3.641  19.813  39.131  1.00  0.00            
ATOM   2755  C21 MOL n  40      -4.486  19.792  41.475  1.00  0.00            
ATOM   2756  C22 MOL n  40      -7.540  19.689  37.525  1.00  0.00            
ATOM   2757  C23 MOL n  40      -3.875  19.872  37.671  1.00  0.00            
ATOM   2758  C24 MOL n  40      -2.845  20.047  36.762  1.00  0.00            
ATOM   2759  C25 MOL n  40      -5.086  21.021  42.197  1.00  0.00            
ATOM   2760  C26 MOL n  40      -4.736  18.442  42.257  1.00  0.00            
ATOM   2761  C27 MOL n  40      -4.622  21.010  43.673  1.00  0.00            
ATOM   2762  C28 MOL n  40      -5.088  19.750  44.404  1.00  0.00            
ATOM   2763  C29 MOL n  40      -4.459  18.556  43.797  1.00  0.00            
ATOM   2764  C30 MOL n  40      -3.528  20.040  32.511  1.00  0.00            
ATOM   2765  C31 MOL n  40      -7.372  20.914  25.229  1.00  0.00            
ATOM   2766  C32 MOL n  40      -3.814  19.995  31.160  1.00  0.00            
ATOM   2767  C33 MOL n  40      -7.357  19.620  31.230  1.00  0.00            
ATOM   2768  C34 MOL n  40      -8.338  19.523  32.125  1.00  0.00            
ATOM   2769  O1  MOL n  40      -6.898  19.516  40.267  1.00  0.00            
ATOM   2770  O2  MOL n  40      -4.516  19.857  28.416  1.00  0.00            
ATOM   2771  O3  MOL n  40      -8.947  19.480  29.521  1.00  0.00            
ATOM   2772  O4  MOL n  40      -2.534  19.819  39.501  1.00  0.00            
ATOM   2773  H1  MOL n  40      -6.715  17.544  24.609  1.00  0.00            
ATOM   2774  H2  MOL n  40      -8.077  18.143  25.037  1.00  0.00            
ATOM   2775  H3  MOL n  40      -5.603  19.738  24.568  1.00  0.00            
ATOM   2776  H4  MOL n  40      -5.563  18.177  26.678  1.00  0.00            
ATOM   2777  H5  MOL n  40      -7.013  19.631  23.546  1.00  0.00            
ATOM   2778  H6  MOL n  40      -7.015  17.442  27.129  1.00  0.00            
ATOM   2779  H7  MOL n  40      -8.222  19.365  27.354  1.00  0.00            
ATOM   2780  H8  MOL n  40      -8.402  20.688  25.067  1.00  0.00            
ATOM   2781  H9  MOL n  40      -5.908  21.371  26.765  1.00  0.00            
ATOM   2782  H10 MOL n  40      -7.281  21.802  24.632  1.00  0.00            
ATOM   2783  H11 MOL n  40      -7.461  21.742  27.183  1.00  0.00            
ATOM   2784  H12 MOL n  40      -2.916  20.036  30.489  1.00  0.00            
ATOM   2785  H13 MOL n  40      -9.478  19.336  31.959  1.00  0.00            
ATOM   2786  H14 MOL n  40      -2.530  20.242  32.944  1.00  0.00            
ATOM   2787  H15 MOL n  40      -8.791  19.478  35.747  1.00  0.00            
ATOM   2788  H16 MOL n  40      -1.847  20.134  37.127  1.00  0.00            
ATOM   2789  H17 MOL n  40      -8.367  19.580  38.233  1.00  0.00            
ATOM   2790  H18 MOL n  40      -3.999  17.686  41.930  1.00  0.00            
ATOM   2791  H19 MOL n  40      -3.458  19.979  41.683  1.00  0.00            
ATOM   2792  H20 MOL n  40      -5.782  18.063  42.140  1.00  0.00            
ATOM   2793  H21 MOL n  40      -4.739  21.937  41.713  1.00  0.00            
ATOM   2794  H22 MOL n  40      -6.137  20.953  41.998  1.00  0.00            
ATOM   2795  H23 MOL n  40      -3.391  18.581  44.059  1.00  0.00            
ATOM   2796  H24 MOL n  40      -4.963  17.705  44.251  1.00  0.00            
ATOM   2797  H25 MOL n  40      -3.631  21.290  43.923  1.00  0.00            
ATOM   2798  H26 MOL n  40      -6.152  19.754  44.441  1.00  0.00            
ATOM   2799  H27 MOL n  40      -5.166  21.865  44.017  1.00  0.00            
ATOM   2800  H28 MOL n  40      -4.799  19.761  45.474  1.00  0.00            
ATOM   2801  N1  MOL o  41      -6.288  22.940  51.347  1.00  0.00            
ATOM   2802  N2  MOL o  41      -4.200  23.233  62.399  1.00  0.00            
ATOM   2803  N3  MOL o  41      -2.614  22.652  57.908  1.00  0.00            
ATOM   2804  N4  MOL o  41      -7.727  23.509  55.905  1.00  0.00            
ATOM   2805  C1  MOL o  41      -6.324  24.298  49.241  1.00  0.00            
ATOM   2806  C2  MOL o  41      -6.455  22.936  49.871  1.00  0.00            
ATOM   2807  C3  MOL o  41      -5.939  21.693  49.125  1.00  0.00            
ATOM   2808  C4  MOL o  41      -4.957  22.831  51.698  1.00  0.00            
ATOM   2809  C5  MOL o  41      -7.343  23.177  52.160  1.00  0.00            
ATOM   2810  C6  MOL o  41      -4.628  22.990  53.169  1.00  0.00            
ATOM   2811  C7  MOL o  41      -5.664  23.138  54.108  1.00  0.00            
ATOM   2812  C8  MOL o  41      -5.404  23.113  55.476  1.00  0.00            
ATOM   2813  C9  MOL o  41      -4.126  22.858  55.958  1.00  0.00            
ATOM   2814  C10 MOL o  41      -3.861  22.779  57.358  1.00  0.00            
ATOM   2815  C11 MOL o  41      -4.962  23.004  58.202  1.00  0.00            
ATOM   2816  C12 MOL o  41      -6.272  23.286  57.765  1.00  0.00            
ATOM   2817  C13 MOL o  41      -4.735  23.102  59.589  1.00  0.00            
ATOM   2818  C14 MOL o  41      -7.323  23.447  58.710  1.00  0.00            
ATOM   2819  C15 MOL o  41      -6.451  23.283  56.398  1.00  0.00            
ATOM   2820  C16 MOL o  41      -6.381  21.723  47.652  1.00  0.00            
ATOM   2821  C17 MOL o  41      -5.740  23.406  60.488  1.00  0.00            
ATOM   2822  C18 MOL o  41      -5.453  23.429  61.950  1.00  0.00            
ATOM   2823  C19 MOL o  41      -6.111  23.158  47.028  1.00  0.00            
ATOM   2824  C20 MOL o  41      -3.163  22.932  61.551  1.00  0.00            
ATOM   2825  C21 MOL o  41      -3.728  23.344  63.836  1.00  0.00            
ATOM   2826  C22 MOL o  41      -7.052  23.464  60.086  1.00  0.00            
ATOM   2827  C23 MOL o  41      -3.462  22.923  60.085  1.00  0.00            
ATOM   2828  C24 MOL o  41      -2.403  22.707  59.204  1.00  0.00            
ATOM   2829  C25 MOL o  41      -4.254  24.602  64.593  1.00  0.00            
ATOM   2830  C26 MOL o  41      -4.126  22.040  64.634  1.00  0.00            
ATOM   2831  C27 MOL o  41      -3.850  24.624  65.988  1.00  0.00            
ATOM   2832  C28 MOL o  41      -4.380  23.356  66.799  1.00  0.00            
ATOM   2833  C29 MOL o  41      -3.763  22.065  66.110  1.00  0.00            
ATOM   2834  C30 MOL o  41      -3.059  22.837  55.065  1.00  0.00            
ATOM   2835  C31 MOL o  41      -6.848  24.244  47.763  1.00  0.00            
ATOM   2836  C32 MOL o  41      -3.299  22.894  53.690  1.00  0.00            
ATOM   2837  C33 MOL o  41      -6.997  23.164  53.627  1.00  0.00            
ATOM   2838  C34 MOL o  41      -7.952  23.392  54.581  1.00  0.00            
ATOM   2839  O1  MOL o  41      -6.390  23.587  62.725  1.00  0.00            
ATOM   2840  O2  MOL o  41      -4.043  22.709  50.962  1.00  0.00            
ATOM   2841  O3  MOL o  41      -8.511  23.251  51.838  1.00  0.00            
ATOM   2842  O4  MOL o  41      -2.029  22.628  61.927  1.00  0.00            
ATOM   2843  H1  MOL o  41      -5.914  20.834  47.122  1.00  0.00            
ATOM   2844  H2  MOL o  41      -7.500  21.579  47.605  1.00  0.00            
ATOM   2845  H3  MOL o  41      -5.017  23.340  47.223  1.00  0.00            
ATOM   2846  H4  MOL o  41      -4.903  21.799  49.121  1.00  0.00            
ATOM   2847  H5  MOL o  41      -6.265  23.025  45.948  1.00  0.00            
ATOM   2848  H6  MOL o  41      -6.351  20.783  49.587  1.00  0.00            
ATOM   2849  H7  MOL o  41      -7.561  22.794  49.623  1.00  0.00            
ATOM   2850  H8  MOL o  41      -7.908  24.035  47.863  1.00  0.00            
ATOM   2851  H9  MOL o  41      -5.270  24.607  49.324  1.00  0.00            
ATOM   2852  H10 MOL o  41      -6.755  25.231  47.246  1.00  0.00            
ATOM   2853  H11 MOL o  41      -6.874  25.069  49.766  1.00  0.00            
ATOM   2854  H12 MOL o  41      -2.495  22.711  53.031  1.00  0.00            
ATOM   2855  H13 MOL o  41      -9.007  23.459  54.263  1.00  0.00            
ATOM   2856  H14 MOL o  41      -1.986  22.621  55.333  1.00  0.00            
ATOM   2857  H15 MOL o  41      -8.320  23.672  58.302  1.00  0.00            
ATOM   2858  H16 MOL o  41      -1.368  22.601  59.563  1.00  0.00            
ATOM   2859  H17 MOL o  41      -7.787  23.616  60.835  1.00  0.00            
ATOM   2860  H18 MOL o  41      -3.622  21.264  64.105  1.00  0.00            
ATOM   2861  H19 MOL o  41      -2.572  23.382  63.906  1.00  0.00            
ATOM   2862  H20 MOL o  41      -5.174  21.795  64.612  1.00  0.00            
ATOM   2863  H21 MOL o  41      -3.849  25.452  64.088  1.00  0.00            
ATOM   2864  H22 MOL o  41      -5.335  24.684  64.513  1.00  0.00            
ATOM   2865  H23 MOL o  41      -2.680  21.913  66.191  1.00  0.00            
ATOM   2866  H24 MOL o  41      -4.165  21.199  66.550  1.00  0.00            
ATOM   2867  H25 MOL o  41      -2.762  24.522  66.028  1.00  0.00            
ATOM   2868  H26 MOL o  41      -5.527  23.295  66.757  1.00  0.00            
ATOM   2869  H27 MOL o  41      -3.960  25.634  66.402  1.00  0.00            
ATOM   2870  H28 MOL o  41      -4.079  23.408  67.829  1.00  0.00            
ATOM   2871  N1  MOL p  42     -10.268  19.797  51.527  1.00  0.00            
ATOM   2872  N2  MOL p  42      -8.321  20.054  62.615  1.00  0.00            
ATOM   2873  N3  MOL p  42      -6.756  19.979  58.053  1.00  0.00            
ATOM   2874  N4  MOL p  42     -11.931  19.544  56.030  1.00  0.00            
ATOM   2875  C1  MOL p  42     -10.417  21.091  49.186  1.00  0.00            
ATOM   2876  C2  MOL p  42     -10.588  19.744  50.039  1.00  0.00            
ATOM   2877  C3  MOL p  42      -9.900  18.470  49.355  1.00  0.00            
ATOM   2878  C4  MOL p  42      -8.988  19.918  51.951  1.00  0.00            
ATOM   2879  C5  MOL p  42     -11.377  19.777  52.357  1.00  0.00            
ATOM   2880  C6  MOL p  42      -8.712  19.905  53.437  1.00  0.00            
ATOM   2881  C7  MOL p  42      -9.766  19.771  54.317  1.00  0.00            
ATOM   2882  C8  MOL p  42      -9.541  19.708  55.667  1.00  0.00            
ATOM   2883  C9  MOL p  42      -8.246  19.976  56.193  1.00  0.00            
ATOM   2884  C10 MOL p  42      -8.023  19.922  57.579  1.00  0.00            
ATOM   2885  C11 MOL p  42      -9.115  19.755  58.411  1.00  0.00            
ATOM   2886  C12 MOL p  42     -10.425  19.634  57.920  1.00  0.00            
ATOM   2887  C13 MOL p  42      -8.847  19.841  59.831  1.00  0.00            
ATOM   2888  C14 MOL p  42     -11.468  19.553  58.888  1.00  0.00            
ATOM   2889  C15 MOL p  42     -10.637  19.652  56.508  1.00  0.00            
ATOM   2890  C16 MOL p  42     -10.481  18.383  47.914  1.00  0.00            
ATOM   2891  C17 MOL p  42      -9.856  19.811  60.724  1.00  0.00            
ATOM   2892  C18 MOL p  42      -9.613  19.896  62.218  1.00  0.00            
ATOM   2893  C19 MOL p  42      -9.912  19.549  47.032  1.00  0.00            
ATOM   2894  C20 MOL p  42      -7.308  19.986  61.708  1.00  0.00            
ATOM   2895  C21 MOL p  42      -7.877  19.983  64.027  1.00  0.00            
ATOM   2896  C22 MOL p  42     -11.154  19.650  60.275  1.00  0.00            
ATOM   2897  C23 MOL p  42      -7.549  19.927  60.297  1.00  0.00            
ATOM   2898  C24 MOL p  42      -6.570  20.006  59.363  1.00  0.00            
ATOM   2899  C25 MOL p  42      -8.393  21.204  64.783  1.00  0.00            
ATOM   2900  C26 MOL p  42      -8.328  18.570  64.669  1.00  0.00            
ATOM   2901  C27 MOL p  42      -8.067  21.126  66.277  1.00  0.00            
ATOM   2902  C28 MOL p  42      -8.473  19.821  66.978  1.00  0.00            
ATOM   2903  C29 MOL p  42      -8.056  18.500  66.167  1.00  0.00            
ATOM   2904  C30 MOL p  42      -7.202  20.028  55.283  1.00  0.00            
ATOM   2905  C31 MOL p  42     -10.546  20.842  47.640  1.00  0.00            
ATOM   2906  C32 MOL p  42      -7.396  20.063  53.912  1.00  0.00            
ATOM   2907  C33 MOL p  42     -11.062  19.629  53.820  1.00  0.00            
ATOM   2908  C34 MOL p  42     -12.112  19.431  54.720  1.00  0.00            
ATOM   2909  O1  MOL p  42     -10.540  19.843  62.959  1.00  0.00            
ATOM   2910  O2  MOL p  42      -8.071  20.003  51.182  1.00  0.00            
ATOM   2911  O3  MOL p  42     -12.566  19.766  51.966  1.00  0.00            
ATOM   2912  O4  MOL p  42      -6.104  20.059  62.017  1.00  0.00            
ATOM   2913  H1  MOL p  42     -10.130  17.403  47.539  1.00  0.00            
ATOM   2914  H2  MOL p  42     -11.542  18.383  47.923  1.00  0.00            
ATOM   2915  H3  MOL p  42      -8.828  19.676  47.146  1.00  0.00            
ATOM   2916  H4  MOL p  42      -8.802  18.538  49.356  1.00  0.00            
ATOM   2917  H5  MOL p  42     -10.173  19.514  45.962  1.00  0.00            
ATOM   2918  H6  MOL p  42     -10.262  17.595  49.889  1.00  0.00            
ATOM   2919  H7  MOL p  42     -11.634  19.564  49.944  1.00  0.00            
ATOM   2920  H8  MOL p  42     -11.585  20.871  47.408  1.00  0.00            
ATOM   2921  H9  MOL p  42      -9.435  21.598  49.342  1.00  0.00            
ATOM   2922  H10 MOL p  42     -10.172  21.726  47.171  1.00  0.00            
ATOM   2923  H11 MOL p  42     -11.263  21.836  49.397  1.00  0.00            
ATOM   2924  H12 MOL p  42      -6.555  20.148  53.235  1.00  0.00            
ATOM   2925  H13 MOL p  42     -13.161  19.396  54.392  1.00  0.00            
ATOM   2926  H14 MOL p  42      -6.205  20.149  55.656  1.00  0.00            
ATOM   2927  H15 MOL p  42     -12.506  19.474  58.548  1.00  0.00            
ATOM   2928  H16 MOL p  42      -5.509  20.204  59.622  1.00  0.00            
ATOM   2929  H17 MOL p  42     -12.023  19.576  60.913  1.00  0.00            
ATOM   2930  H18 MOL p  42      -7.844  17.767  64.098  1.00  0.00            
ATOM   2931  H19 MOL p  42      -6.827  20.057  64.140  1.00  0.00            
ATOM   2932  H20 MOL p  42      -9.390  18.493  64.555  1.00  0.00            
ATOM   2933  H21 MOL p  42      -8.005  22.117  64.370  1.00  0.00            
ATOM   2934  H22 MOL p  42      -9.520  21.361  64.764  1.00  0.00            
ATOM   2935  H23 MOL p  42      -7.014  18.381  66.284  1.00  0.00            
ATOM   2936  H24 MOL p  42      -8.393  17.641  66.582  1.00  0.00            
ATOM   2937  H25 MOL p  42      -6.996  21.280  66.346  1.00  0.00            
ATOM   2938  H26 MOL p  42      -9.519  19.853  67.212  1.00  0.00            
ATOM   2939  H27 MOL p  42      -8.427  21.978  66.877  1.00  0.00            
ATOM   2940  H28 MOL p  42      -8.080  19.779  67.986  1.00  0.00            
ATOM   2941  N1  MOL q  43      -9.357  23.265  73.826  1.00  0.00            
ATOM   2942  N2  MOL q  43      -6.924  22.869  84.855  1.00  0.00            
ATOM   2943  N3  MOL q  43      -5.525  22.881  80.201  1.00  0.00            
ATOM   2944  N4  MOL q  43     -10.821  23.271  78.465  1.00  0.00            
ATOM   2945  C1  MOL q  43      -9.119  24.596  71.670  1.00  0.00            
ATOM   2946  C2  MOL q  43      -9.693  23.281  72.392  1.00  0.00            
ATOM   2947  C3  MOL q  43      -9.241  22.005  71.602  1.00  0.00            
ATOM   2948  C4  MOL q  43      -8.056  23.195  74.219  1.00  0.00            
ATOM   2949  C5  MOL q  43     -10.381  23.340  74.764  1.00  0.00            
ATOM   2950  C6  MOL q  43      -7.771  23.148  75.672  1.00  0.00            
ATOM   2951  C7  MOL q  43      -8.769  23.300  76.615  1.00  0.00            
ATOM   2952  C8  MOL q  43      -8.483  23.169  78.001  1.00  0.00            
ATOM   2953  C9  MOL q  43      -7.146  23.023  78.459  1.00  0.00            
ATOM   2954  C10 MOL q  43      -6.835  22.954  79.814  1.00  0.00            
ATOM   2955  C11 MOL q  43      -7.885  23.085  80.719  1.00  0.00            
ATOM   2956  C12 MOL q  43      -9.222  23.223  80.293  1.00  0.00            
ATOM   2957  C13 MOL q  43      -7.555  22.990  82.082  1.00  0.00            
ATOM   2958  C14 MOL q  43     -10.186  23.338  81.241  1.00  0.00            
ATOM   2959  C15 MOL q  43      -9.555  23.217  78.905  1.00  0.00            
ATOM   2960  C16 MOL q  43      -9.561  22.130  70.045  1.00  0.00            
ATOM   2961  C17 MOL q  43      -8.557  23.103  83.035  1.00  0.00            
ATOM   2962  C18 MOL q  43      -8.249  22.968  84.495  1.00  0.00            
ATOM   2963  C19 MOL q  43      -8.911  23.419  69.532  1.00  0.00            
ATOM   2964  C20 MOL q  43      -5.912  22.861  83.914  1.00  0.00            
ATOM   2965  C21 MOL q  43      -6.630  22.878  86.334  1.00  0.00            
ATOM   2966  C22 MOL q  43      -9.870  23.290  82.614  1.00  0.00            
ATOM   2967  C23 MOL q  43      -6.246  22.897  82.499  1.00  0.00            
ATOM   2968  C24 MOL q  43      -5.212  22.714  81.546  1.00  0.00            
ATOM   2969  C25 MOL q  43      -7.049  24.190  86.964  1.00  0.00            
ATOM   2970  C26 MOL q  43      -7.161  21.659  87.161  1.00  0.00            
ATOM   2971  C27 MOL q  43      -6.604  24.376  88.447  1.00  0.00            
ATOM   2972  C28 MOL q  43      -7.035  23.190  89.287  1.00  0.00            
ATOM   2973  C29 MOL q  43      -6.657  21.813  88.624  1.00  0.00            
ATOM   2974  C30 MOL q  43      -6.179  22.861  77.432  1.00  0.00            
ATOM   2975  C31 MOL q  43      -9.516  24.664  70.191  1.00  0.00            
ATOM   2976  C32 MOL q  43      -6.463  22.969  76.095  1.00  0.00            
ATOM   2977  C33 MOL q  43     -10.075  23.340  76.205  1.00  0.00            
ATOM   2978  C34 MOL q  43     -11.061  23.246  77.148  1.00  0.00            
ATOM   2979  O1  MOL q  43      -9.138  23.005  85.311  1.00  0.00            
ATOM   2980  O2  MOL q  43      -7.075  23.114  73.389  1.00  0.00            
ATOM   2981  O3  MOL q  43     -11.569  23.430  74.432  1.00  0.00            
ATOM   2982  O4  MOL q  43      -4.732  22.753  84.317  1.00  0.00            
ATOM   2983  H1  MOL q  43      -9.285  21.296  69.426  1.00  0.00            
ATOM   2984  H2  MOL q  43     -10.605  22.261  69.879  1.00  0.00            
ATOM   2985  H3  MOL q  43      -7.812  23.392  69.689  1.00  0.00            
ATOM   2986  H4  MOL q  43      -8.116  21.716  71.657  1.00  0.00            
ATOM   2987  H5  MOL q  43      -9.107  23.453  68.491  1.00  0.00            
ATOM   2988  H6  MOL q  43      -9.831  21.176  71.962  1.00  0.00            
ATOM   2989  H7  MOL q  43     -10.768  23.322  72.169  1.00  0.00            
ATOM   2990  H8  MOL q  43     -10.587  24.751  70.093  1.00  0.00            
ATOM   2991  H9  MOL q  43      -8.005  24.696  71.642  1.00  0.00            
ATOM   2992  H10 MOL q  43      -9.046  25.441  69.671  1.00  0.00            
ATOM   2993  H11 MOL q  43      -9.569  25.441  72.223  1.00  0.00            
ATOM   2994  H12 MOL q  43      -5.617  22.902  75.495  1.00  0.00            
ATOM   2995  H13 MOL q  43     -12.067  23.230  76.772  1.00  0.00            
ATOM   2996  H14 MOL q  43      -5.134  22.751  77.699  1.00  0.00            
ATOM   2997  H15 MOL q  43     -11.221  23.400  80.910  1.00  0.00            
ATOM   2998  H16 MOL q  43      -4.144  22.557  81.771  1.00  0.00            
ATOM   2999  H17 MOL q  43     -10.754  23.171  83.301  1.00  0.00            
ATOM   3000  H18 MOL q  43      -6.755  20.744  86.691  1.00  0.00            
ATOM   3001  H19 MOL q  43      -5.524  22.750  86.368  1.00  0.00            
ATOM   3002  H20 MOL q  43      -8.261  21.549  87.048  1.00  0.00            
ATOM   3003  H21 MOL q  43      -6.711  25.080  86.476  1.00  0.00            
ATOM   3004  H22 MOL q  43      -8.131  24.308  86.953  1.00  0.00            
ATOM   3005  H23 MOL q  43      -5.581  21.749  88.590  1.00  0.00            
ATOM   3006  H24 MOL q  43      -6.888  20.952  89.238  1.00  0.00            
ATOM   3007  H25 MOL q  43      -5.520  24.369  88.561  1.00  0.00            
ATOM   3008  H26 MOL q  43      -8.135  23.190  89.387  1.00  0.00            
ATOM   3009  H27 MOL q  43      -6.978  25.355  88.807  1.00  0.00            
ATOM   3010  H28 MOL q  43      -6.533  23.338  90.309  1.00  0.00            
ATOM   3011  N1  MOL r  44     -13.811  19.664  73.975  1.00  0.00            
ATOM   3012  N2  MOL r  44     -11.274  19.700  85.024  1.00  0.00            
ATOM   3013  N3  MOL r  44      -9.930  19.757  80.374  1.00  0.00            
ATOM   3014  N4  MOL r  44     -15.232  19.919  78.691  1.00  0.00            
ATOM   3015  C1  MOL r  44     -13.658  21.156  71.964  1.00  0.00            
ATOM   3016  C2  MOL r  44     -14.185  19.870  72.532  1.00  0.00            
ATOM   3017  C3  MOL r  44     -13.726  18.696  71.579  1.00  0.00            
ATOM   3018  C4  MOL r  44     -12.470  19.655  74.409  1.00  0.00            
ATOM   3019  C5  MOL r  44     -14.824  19.641  74.952  1.00  0.00            
ATOM   3020  C6  MOL r  44     -12.173  19.621  75.879  1.00  0.00            
ATOM   3021  C7  MOL r  44     -13.203  19.662  76.822  1.00  0.00            
ATOM   3022  C8  MOL r  44     -12.901  19.745  78.185  1.00  0.00            
ATOM   3023  C9  MOL r  44     -11.567  19.699  78.618  1.00  0.00            
ATOM   3024  C10 MOL r  44     -11.206  19.762  79.965  1.00  0.00            
ATOM   3025  C11 MOL r  44     -12.275  19.786  80.893  1.00  0.00            
ATOM   3026  C12 MOL r  44     -13.621  19.861  80.472  1.00  0.00            
ATOM   3027  C13 MOL r  44     -11.901  19.720  82.239  1.00  0.00            
ATOM   3028  C14 MOL r  44     -14.587  19.830  81.480  1.00  0.00            
ATOM   3029  C15 MOL r  44     -13.943  19.841  79.102  1.00  0.00            
ATOM   3030  C16 MOL r  44     -14.227  18.844  70.153  1.00  0.00            
ATOM   3031  C17 MOL r  44     -12.901  19.709  83.187  1.00  0.00            
ATOM   3032  C18 MOL r  44     -12.593  19.682  84.636  1.00  0.00            
ATOM   3033  C19 MOL r  44     -13.759  20.171  69.540  1.00  0.00            
ATOM   3034  C20 MOL r  44     -10.259  19.728  84.136  1.00  0.00            
ATOM   3035  C21 MOL r  44     -10.921  19.630  86.481  1.00  0.00            
ATOM   3036  C22 MOL r  44     -14.225  19.725  82.810  1.00  0.00            
ATOM   3037  C23 MOL r  44     -10.576  19.709  82.663  1.00  0.00            
ATOM   3038  C24 MOL r  44      -9.636  19.759  81.650  1.00  0.00            
ATOM   3039  C25 MOL r  44     -11.305  20.949  87.195  1.00  0.00            
ATOM   3040  C26 MOL r  44     -11.494  18.392  87.139  1.00  0.00            
ATOM   3041  C27 MOL r  44     -11.004  20.871  88.702  1.00  0.00            
ATOM   3042  C28 MOL r  44     -11.480  19.505  89.348  1.00  0.00            
ATOM   3043  C29 MOL r  44     -10.944  18.268  88.574  1.00  0.00            
ATOM   3044  C30 MOL r  44     -10.577  19.770  77.625  1.00  0.00            
ATOM   3045  C31 MOL r  44     -14.114  21.335  70.481  1.00  0.00            
ATOM   3046  C32 MOL r  44     -10.865  19.702  76.283  1.00  0.00            
ATOM   3047  C33 MOL r  44     -14.520  19.706  76.423  1.00  0.00            
ATOM   3048  C34 MOL r  44     -15.479  19.797  77.397  1.00  0.00            
ATOM   3049  O1  MOL r  44     -13.492  19.756  85.477  1.00  0.00            
ATOM   3050  O2  MOL r  44     -11.542  19.704  73.706  1.00  0.00            
ATOM   3051  O3  MOL r  44     -15.975  19.630  74.581  1.00  0.00            
ATOM   3052  O4  MOL r  44      -9.078  19.679  84.426  1.00  0.00            
ATOM   3053  H1  MOL r  44     -13.902  17.978  69.560  1.00  0.00            
ATOM   3054  H2  MOL r  44     -15.268  18.894  70.240  1.00  0.00            
ATOM   3055  H3  MOL r  44     -12.615  19.993  69.597  1.00  0.00            
ATOM   3056  H4  MOL r  44     -12.611  18.651  71.515  1.00  0.00            
ATOM   3057  H5  MOL r  44     -14.066  20.315  68.533  1.00  0.00            
ATOM   3058  H6  MOL r  44     -14.127  17.758  71.923  1.00  0.00            
ATOM   3059  H7  MOL r  44     -15.332  19.835  72.420  1.00  0.00            
ATOM   3060  H8  MOL r  44     -15.215  21.529  70.525  1.00  0.00            
ATOM   3061  H9  MOL r  44     -12.539  21.067  72.017  1.00  0.00            
ATOM   3062  H10 MOL r  44     -13.533  22.197  70.112  1.00  0.00            
ATOM   3063  H11 MOL r  44     -13.945  21.999  72.626  1.00  0.00            
ATOM   3064  H12 MOL r  44     -10.105  19.608  75.531  1.00  0.00            
ATOM   3065  H13 MOL r  44     -16.537  19.956  77.203  1.00  0.00            
ATOM   3066  H14 MOL r  44      -9.576  19.791  77.939  1.00  0.00            
ATOM   3067  H15 MOL r  44     -15.614  19.770  81.253  1.00  0.00            
ATOM   3068  H16 MOL r  44      -8.580  19.884  81.957  1.00  0.00            
ATOM   3069  H17 MOL r  44     -15.018  19.648  83.498  1.00  0.00            
ATOM   3070  H18 MOL r  44     -11.343  17.411  86.549  1.00  0.00            
ATOM   3071  H19 MOL r  44      -9.854  19.497  86.590  1.00  0.00            
ATOM   3072  H20 MOL r  44     -12.580  18.488  87.232  1.00  0.00            
ATOM   3073  H21 MOL r  44     -10.868  21.853  86.741  1.00  0.00            
ATOM   3074  H22 MOL r  44     -12.381  21.042  87.019  1.00  0.00            
ATOM   3075  H23 MOL r  44      -9.867  18.302  88.542  1.00  0.00            
ATOM   3076  H24 MOL r  44     -11.219  17.314  89.055  1.00  0.00            
ATOM   3077  H25 MOL r  44      -9.933  21.025  88.880  1.00  0.00            
ATOM   3078  H26 MOL r  44     -12.579  19.437  89.399  1.00  0.00            
ATOM   3079  H27 MOL r  44     -11.400  21.651  89.256  1.00  0.00            
ATOM   3080  H28 MOL r  44     -11.245  19.480  90.449  1.00  0.00            
ATOM   3081  N1  MOL s  45     -12.679  23.137  96.018  1.00  0.00            
ATOM   3082  N2  MOL s  45     -10.851  24.127 106.999  1.00  0.00            
ATOM   3083  N3  MOL s  45      -9.255  23.643 102.448  1.00  0.00            
ATOM   3084  N4  MOL s  45     -14.463  23.600 100.481  1.00  0.00            
ATOM   3085  C1  MOL s  45     -12.614  24.112  93.759  1.00  0.00            
ATOM   3086  C2  MOL s  45     -12.976  22.906  94.623  1.00  0.00            
ATOM   3087  C3  MOL s  45     -12.456  21.545  94.049  1.00  0.00            
ATOM   3088  C4  MOL s  45     -11.408  23.034  96.424  1.00  0.00            
ATOM   3089  C5  MOL s  45     -13.786  23.286  96.807  1.00  0.00            
ATOM   3090  C6  MOL s  45     -11.199  23.135  97.875  1.00  0.00            
ATOM   3091  C7  MOL s  45     -12.280  23.375  98.735  1.00  0.00            
ATOM   3092  C8  MOL s  45     -12.045  23.529 100.126  1.00  0.00            
ATOM   3093  C9  MOL s  45     -10.773  23.447 100.639  1.00  0.00            
ATOM   3094  C10 MOL s  45     -10.541  23.680 101.975  1.00  0.00            
ATOM   3095  C11 MOL s  45     -11.630  23.807 102.872  1.00  0.00            
ATOM   3096  C12 MOL s  45     -12.941  23.752 102.380  1.00  0.00            
ATOM   3097  C13 MOL s  45     -11.396  24.006 104.234  1.00  0.00            
ATOM   3098  C14 MOL s  45     -14.037  23.790 103.344  1.00  0.00            
ATOM   3099  C15 MOL s  45     -13.184  23.676 100.968  1.00  0.00            
ATOM   3100  C16 MOL s  45     -13.032  21.443  92.621  1.00  0.00            
ATOM   3101  C17 MOL s  45     -12.456  23.998 105.138  1.00  0.00            
ATOM   3102  C18 MOL s  45     -12.119  23.995 106.577  1.00  0.00            
ATOM   3103  C19 MOL s  45     -12.518  22.501  91.678  1.00  0.00            
ATOM   3104  C20 MOL s  45      -9.773  24.099 106.151  1.00  0.00            
ATOM   3105  C21 MOL s  45     -10.551  24.193 108.491  1.00  0.00            
ATOM   3106  C22 MOL s  45     -13.765  23.915 104.714  1.00  0.00            
ATOM   3107  C23 MOL s  45     -10.110  23.991 104.748  1.00  0.00            
ATOM   3108  C24 MOL s  45      -9.106  23.744 103.800  1.00  0.00            
ATOM   3109  C25 MOL s  45     -11.164  25.515 109.079  1.00  0.00            
ATOM   3110  C26 MOL s  45     -10.802  22.913 109.299  1.00  0.00            
ATOM   3111  C27 MOL s  45     -10.833  25.669 110.614  1.00  0.00            
ATOM   3112  C28 MOL s  45     -11.313  24.427 111.314  1.00  0.00            
ATOM   3113  C29 MOL s  45     -10.595  23.159 110.776  1.00  0.00            
ATOM   3114  C30 MOL s  45      -9.769  23.220  99.753  1.00  0.00            
ATOM   3115  C31 MOL s  45     -12.856  23.848  92.217  1.00  0.00            
ATOM   3116  C32 MOL s  45      -9.922  23.073  98.388  1.00  0.00            
ATOM   3117  C33 MOL s  45     -13.555  23.325  98.243  1.00  0.00            
ATOM   3118  C34 MOL s  45     -14.679  23.384  99.131  1.00  0.00            
ATOM   3119  O1  MOL s  45     -13.000  23.691 107.357  1.00  0.00            
ATOM   3120  O2  MOL s  45     -10.493  22.926  95.663  1.00  0.00            
ATOM   3121  O3  MOL s  45     -14.912  23.479  96.435  1.00  0.00            
ATOM   3122  O4  MOL s  45      -8.597  24.174 106.457  1.00  0.00            
ATOM   3123  H1  MOL s  45     -12.678  20.472  92.308  1.00  0.00            
ATOM   3124  H2  MOL s  45     -14.169  21.371  92.694  1.00  0.00            
ATOM   3125  H3  MOL s  45     -11.403  22.432  91.568  1.00  0.00            
ATOM   3126  H4  MOL s  45     -11.335  21.525  93.982  1.00  0.00            
ATOM   3127  H5  MOL s  45     -12.942  22.503  90.628  1.00  0.00            
ATOM   3128  H6  MOL s  45     -12.733  20.793  94.800  1.00  0.00            
ATOM   3129  H7  MOL s  45     -14.046  22.762  94.487  1.00  0.00            
ATOM   3130  H8  MOL s  45     -13.916  24.033  92.011  1.00  0.00            
ATOM   3131  H9  MOL s  45     -11.573  24.373  93.949  1.00  0.00            
ATOM   3132  H10 MOL s  45     -12.246  24.620  91.697  1.00  0.00            
ATOM   3133  H11 MOL s  45     -13.268  24.891  94.020  1.00  0.00            
ATOM   3134  H12 MOL s  45      -9.038  22.910  97.753  1.00  0.00            
ATOM   3135  H13 MOL s  45     -15.696  23.340  98.673  1.00  0.00            
ATOM   3136  H14 MOL s  45      -8.738  23.019 100.132  1.00  0.00            
ATOM   3137  H15 MOL s  45     -15.056  23.797 103.157  1.00  0.00            
ATOM   3138  H16 MOL s  45      -8.109  23.496 104.166  1.00  0.00            
ATOM   3139  H17 MOL s  45     -14.642  23.896 105.452  1.00  0.00            
ATOM   3140  H18 MOL s  45     -10.012  22.191 109.083  1.00  0.00            
ATOM   3141  H19 MOL s  45      -9.439  24.309 108.657  1.00  0.00            
ATOM   3142  H20 MOL s  45     -11.735  22.515 109.192  1.00  0.00            
ATOM   3143  H21 MOL s  45     -10.790  26.450 108.675  1.00  0.00            
ATOM   3144  H22 MOL s  45     -12.244  25.509 109.119  1.00  0.00            
ATOM   3145  H23 MOL s  45      -9.519  23.219 110.971  1.00  0.00            
ATOM   3146  H24 MOL s  45     -11.084  22.366 111.298  1.00  0.00            
ATOM   3147  H25 MOL s  45      -9.695  25.713 110.663  1.00  0.00            
ATOM   3148  H26 MOL s  45     -12.364  24.305 111.153  1.00  0.00            
ATOM   3149  H27 MOL s  45     -11.235  26.654 110.917  1.00  0.00            
ATOM   3150  H28 MOL s  45     -11.048  24.486 112.328  1.00  0.00            
ATOM   3151  N1  MOL t  46     -17.527  19.721  95.556  1.00  0.00            
ATOM   3152  N2  MOL t  46     -15.375  20.648 106.444  1.00  0.00            
ATOM   3153  N3  MOL t  46     -13.912  20.473 101.889  1.00  0.00            
ATOM   3154  N4  MOL t  46     -19.027  19.694 100.119  1.00  0.00            
ATOM   3155  C1  MOL t  46     -17.592  20.545  93.202  1.00  0.00            
ATOM   3156  C2  MOL t  46     -17.710  19.292  94.122  1.00  0.00            
ATOM   3157  C3  MOL t  46     -16.945  18.033  93.682  1.00  0.00            
ATOM   3158  C4  MOL t  46     -16.247  20.009  95.925  1.00  0.00            
ATOM   3159  C5  MOL t  46     -18.572  19.686  96.357  1.00  0.00            
ATOM   3160  C6  MOL t  46     -15.902  20.144  97.364  1.00  0.00            
ATOM   3161  C7  MOL t  46     -16.999  19.924  98.277  1.00  0.00            
ATOM   3162  C8  MOL t  46     -16.723  20.025  99.612  1.00  0.00            
ATOM   3163  C9  MOL t  46     -15.419  20.291 100.036  1.00  0.00            
ATOM   3164  C10 MOL t  46     -15.132  20.275 101.417  1.00  0.00            
ATOM   3165  C11 MOL t  46     -16.219  20.122 102.363  1.00  0.00            
ATOM   3166  C12 MOL t  46     -17.544  19.849 101.930  1.00  0.00            
ATOM   3167  C13 MOL t  46     -15.942  20.167 103.692  1.00  0.00            
ATOM   3168  C14 MOL t  46     -18.593  19.737 102.878  1.00  0.00            
ATOM   3169  C15 MOL t  46     -17.748  19.873 100.550  1.00  0.00            
ATOM   3170  C16 MOL t  46     -17.314  17.738  92.296  1.00  0.00            
ATOM   3171  C17 MOL t  46     -16.992  20.165 104.664  1.00  0.00            
ATOM   3172  C18 MOL t  46     -16.684  20.393 106.099  1.00  0.00            
ATOM   3173  C19 MOL t  46     -17.304  18.875  91.289  1.00  0.00            
ATOM   3174  C20 MOL t  46     -14.374  20.489 105.543  1.00  0.00            
ATOM   3175  C21 MOL t  46     -14.932  21.008 107.827  1.00  0.00            
ATOM   3176  C22 MOL t  46     -18.261  19.861 104.227  1.00  0.00            
ATOM   3177  C23 MOL t  46     -14.659  20.406 104.126  1.00  0.00            
ATOM   3178  C24 MOL t  46     -13.662  20.508 103.216  1.00  0.00            
ATOM   3179  C25 MOL t  46     -15.724  22.238 108.425  1.00  0.00            
ATOM   3180  C26 MOL t  46     -14.977  19.758 108.734  1.00  0.00            
ATOM   3181  C27 MOL t  46     -15.283  22.565 109.814  1.00  0.00            
ATOM   3182  C28 MOL t  46     -15.429  21.371 110.718  1.00  0.00            
ATOM   3183  C29 MOL t  46     -14.501  20.191 110.204  1.00  0.00            
ATOM   3184  C30 MOL t  46     -14.364  20.324  99.128  1.00  0.00            
ATOM   3185  C31 MOL t  46     -18.062  20.073  91.820  1.00  0.00            
ATOM   3186  C32 MOL t  46     -14.582  20.326  97.801  1.00  0.00            
ATOM   3187  C33 MOL t  46     -18.286  19.710  97.867  1.00  0.00            
ATOM   3188  C34 MOL t  46     -19.328  19.606  98.785  1.00  0.00            
ATOM   3189  O1  MOL t  46     -17.517  20.285 106.959  1.00  0.00            
ATOM   3190  O2  MOL t  46     -15.325  20.136  95.142  1.00  0.00            
ATOM   3191  O3  MOL t  46     -19.714  19.640  96.020  1.00  0.00            
ATOM   3192  O4  MOL t  46     -13.231  20.414 105.902  1.00  0.00            
ATOM   3193  H1  MOL t  46     -16.697  16.901  92.055  1.00  0.00            
ATOM   3194  H2  MOL t  46     -18.374  17.355  92.400  1.00  0.00            
ATOM   3195  H3  MOL t  46     -16.283  19.129  91.098  1.00  0.00            
ATOM   3196  H4  MOL t  46     -15.867  18.169  93.741  1.00  0.00            
ATOM   3197  H5  MOL t  46     -17.709  18.582  90.315  1.00  0.00            
ATOM   3198  H6  MOL t  46     -17.142  17.152  94.339  1.00  0.00            
ATOM   3199  H7  MOL t  46     -18.806  19.111  93.964  1.00  0.00            
ATOM   3200  H8  MOL t  46     -19.123  19.818  91.943  1.00  0.00            
ATOM   3201  H9  MOL t  46     -16.565  20.802  93.091  1.00  0.00            
ATOM   3202  H10 MOL t  46     -18.005  20.868  91.108  1.00  0.00            
ATOM   3203  H11 MOL t  46     -18.127  21.480  93.476  1.00  0.00            
ATOM   3204  H12 MOL t  46     -13.763  20.397  97.074  1.00  0.00            
ATOM   3205  H13 MOL t  46     -20.368  19.514  98.470  1.00  0.00            
ATOM   3206  H14 MOL t  46     -13.325  20.460  99.509  1.00  0.00            
ATOM   3207  H15 MOL t  46     -19.605  19.477 102.570  1.00  0.00            
ATOM   3208  H16 MOL t  46     -12.559  20.551 103.484  1.00  0.00            
ATOM   3209  H17 MOL t  46     -19.027  19.764 104.993  1.00  0.00            
ATOM   3210  H18 MOL t  46     -14.250  19.079 108.420  1.00  0.00            
ATOM   3211  H19 MOL t  46     -13.921  21.326 107.802  1.00  0.00            
ATOM   3212  H20 MOL t  46     -15.871  19.171 108.784  1.00  0.00            
ATOM   3213  H21 MOL t  46     -15.555  22.990 107.665  1.00  0.00            
ATOM   3214  H22 MOL t  46     -16.825  22.047 108.385  1.00  0.00            
ATOM   3215  H23 MOL t  46     -13.459  20.460 110.106  1.00  0.00            
ATOM   3216  H24 MOL t  46     -14.545  19.296 110.810  1.00  0.00            
ATOM   3217  H25 MOL t  46     -14.203  22.713 109.719  1.00  0.00            
ATOM   3218  H26 MOL t  46     -16.462  20.979 110.763  1.00  0.00            
ATOM   3219  H27 MOL t  46     -15.909  23.409 110.165  1.00  0.00            
ATOM   3220  H28 MOL t  46     -15.097  21.519 111.773  1.00  0.00            
ATOM   3221  N1  MOL u  47     -16.927  23.934 117.839  1.00  0.00            
ATOM   3222  N2  MOL u  47     -14.736  23.009 128.795  1.00  0.00            
ATOM   3223  N3  MOL u  47     -13.271  22.947 124.224  1.00  0.00            
ATOM   3224  N4  MOL u  47     -18.399  23.659 122.358  1.00  0.00            
ATOM   3225  C1  MOL u  47     -16.538  25.446 115.864  1.00  0.00            
ATOM   3226  C2  MOL u  47     -17.224  24.214 116.390  1.00  0.00            
ATOM   3227  C3  MOL u  47     -16.903  23.041 115.475  1.00  0.00            
ATOM   3228  C4  MOL u  47     -15.655  23.977 118.250  1.00  0.00            
ATOM   3229  C5  MOL u  47     -17.977  23.706 118.680  1.00  0.00            
ATOM   3230  C6  MOL u  47     -15.402  23.720 119.697  1.00  0.00            
ATOM   3231  C7  MOL u  47     -16.399  23.573 120.599  1.00  0.00            
ATOM   3232  C8  MOL u  47     -16.061  23.461 121.946  1.00  0.00            
ATOM   3233  C9  MOL u  47     -14.772  23.329 122.375  1.00  0.00            
ATOM   3234  C10 MOL u  47     -14.516  23.196 123.765  1.00  0.00            
ATOM   3235  C11 MOL u  47     -15.582  23.278 124.700  1.00  0.00            
ATOM   3236  C12 MOL u  47     -16.864  23.447 124.191  1.00  0.00            
ATOM   3237  C13 MOL u  47     -15.311  23.135 126.073  1.00  0.00            
ATOM   3238  C14 MOL u  47     -17.903  23.575 125.060  1.00  0.00            
ATOM   3239  C15 MOL u  47     -17.124  23.548 122.819  1.00  0.00            
ATOM   3240  C16 MOL u  47     -17.385  23.329 113.999  1.00  0.00            
ATOM   3241  C17 MOL u  47     -16.354  23.151 126.902  1.00  0.00            
ATOM   3242  C18 MOL u  47     -16.056  23.122 128.385  1.00  0.00            
ATOM   3243  C19 MOL u  47     -16.779  24.720 113.504  1.00  0.00            
ATOM   3244  C20 MOL u  47     -13.672  22.991 127.878  1.00  0.00            
ATOM   3245  C21 MOL u  47     -14.507  22.886 130.260  1.00  0.00            
ATOM   3246  C22 MOL u  47     -17.672  23.317 126.423  1.00  0.00            
ATOM   3247  C23 MOL u  47     -14.011  23.046 126.494  1.00  0.00            
ATOM   3248  C24 MOL u  47     -13.022  22.873 125.536  1.00  0.00            
ATOM   3249  C25 MOL u  47     -15.006  24.071 131.152  1.00  0.00            
ATOM   3250  C26 MOL u  47     -14.912  21.530 130.787  1.00  0.00            
ATOM   3251  C27 MOL u  47     -14.664  23.809 132.599  1.00  0.00            
ATOM   3252  C28 MOL u  47     -15.144  22.443 133.084  1.00  0.00            
ATOM   3253  C29 MOL u  47     -14.536  21.350 132.238  1.00  0.00            
ATOM   3254  C30 MOL u  47     -13.671  23.385 121.415  1.00  0.00            
ATOM   3255  C31 MOL u  47     -17.032  25.813 114.528  1.00  0.00            
ATOM   3256  C32 MOL u  47     -14.048  23.782 120.144  1.00  0.00            
ATOM   3257  C33 MOL u  47     -17.696  23.686 120.125  1.00  0.00            
ATOM   3258  C34 MOL u  47     -18.691  23.828 121.065  1.00  0.00            
ATOM   3259  O1  MOL u  47     -16.955  23.138 129.175  1.00  0.00            
ATOM   3260  O2  MOL u  47     -14.628  24.027 117.639  1.00  0.00            
ATOM   3261  O3  MOL u  47     -19.085  23.532 118.305  1.00  0.00            
ATOM   3262  O4  MOL u  47     -12.496  22.948 128.233  1.00  0.00            
ATOM   3263  H1  MOL u  47     -17.071  22.498 113.359  1.00  0.00            
ATOM   3264  H2  MOL u  47     -18.456  23.328 113.952  1.00  0.00            
ATOM   3265  H3  MOL u  47     -15.692  24.693 113.417  1.00  0.00            
ATOM   3266  H4  MOL u  47     -15.814  22.918 115.457  1.00  0.00            
ATOM   3267  H5  MOL u  47     -17.234  25.006 112.544  1.00  0.00            
ATOM   3268  H6  MOL u  47     -17.460  22.251 115.877  1.00  0.00            
ATOM   3269  H7  MOL u  47     -18.395  24.384 116.363  1.00  0.00            
ATOM   3270  H8  MOL u  47     -18.122  26.032 114.589  1.00  0.00            
ATOM   3271  H9  MOL u  47     -15.503  25.254 115.795  1.00  0.00            
ATOM   3272  H10 MOL u  47     -16.549  26.680 114.117  1.00  0.00            
ATOM   3273  H11 MOL u  47     -16.612  26.140 116.656  1.00  0.00            
ATOM   3274  H12 MOL u  47     -13.257  23.908 119.391  1.00  0.00            
ATOM   3275  H13 MOL u  47     -19.667  23.970 120.812  1.00  0.00            
ATOM   3276  H14 MOL u  47     -12.625  23.353 121.594  1.00  0.00            
ATOM   3277  H15 MOL u  47     -18.875  23.862 124.718  1.00  0.00            
ATOM   3278  H16 MOL u  47     -11.949  22.910 125.780  1.00  0.00            
ATOM   3279  H17 MOL u  47     -18.463  23.343 127.112  1.00  0.00            
ATOM   3280  H18 MOL u  47     -14.328  20.756 130.265  1.00  0.00            
ATOM   3281  H19 MOL u  47     -13.433  22.829 130.439  1.00  0.00            
ATOM   3282  H20 MOL u  47     -16.019  21.340 130.509  1.00  0.00            
ATOM   3283  H21 MOL u  47     -14.535  25.014 130.733  1.00  0.00            
ATOM   3284  H22 MOL u  47     -16.075  24.060 131.071  1.00  0.00            
ATOM   3285  H23 MOL u  47     -13.469  21.376 132.469  1.00  0.00            
ATOM   3286  H24 MOL u  47     -14.944  20.369 132.518  1.00  0.00            
ATOM   3287  H25 MOL u  47     -13.631  23.905 132.718  1.00  0.00            
ATOM   3288  H26 MOL u  47     -16.196  22.373 132.941  1.00  0.00            
ATOM   3289  H27 MOL u  47     -15.059  24.620 133.238  1.00  0.00            
ATOM   3290  H28 MOL u  47     -14.955  22.385 134.156  1.00  0.00            
ATOM   3291  N1  MOL v  48     -21.052  20.376 117.517  1.00  0.00            
ATOM   3292  N2  MOL v  48     -19.116  19.810 128.514  1.00  0.00            
ATOM   3293  N3  MOL v  48     -17.469  20.129 123.986  1.00  0.00            
ATOM   3294  N4  MOL v  48     -22.633  19.530 122.035  1.00  0.00            
ATOM   3295  C1  MOL v  48     -20.908  21.706 115.218  1.00  0.00            
ATOM   3296  C2  MOL v  48     -21.389  20.436 116.012  1.00  0.00            
ATOM   3297  C3  MOL v  48     -20.866  19.091 115.374  1.00  0.00            
ATOM   3298  C4  MOL v  48     -19.730  20.389 117.938  1.00  0.00            
ATOM   3299  C5  MOL v  48     -22.074  20.170 118.341  1.00  0.00            
ATOM   3300  C6  MOL v  48     -19.418  20.257 119.408  1.00  0.00            
ATOM   3301  C7  MOL v  48     -20.505  19.998 120.291  1.00  0.00            
ATOM   3302  C8  MOL v  48     -20.257  19.932 121.658  1.00  0.00            
ATOM   3303  C9  MOL v  48     -18.969  20.112 122.135  1.00  0.00            
ATOM   3304  C10 MOL v  48     -18.768  20.067 123.529  1.00  0.00            
ATOM   3305  C11 MOL v  48     -19.822  19.890 124.380  1.00  0.00            
ATOM   3306  C12 MOL v  48     -21.122  19.631 123.898  1.00  0.00            
ATOM   3307  C13 MOL v  48     -19.623  19.888 125.759  1.00  0.00            
ATOM   3308  C14 MOL v  48     -22.193  19.539 124.793  1.00  0.00            
ATOM   3309  C15 MOL v  48     -21.398  19.621 122.521  1.00  0.00            
ATOM   3310  C16 MOL v  48     -21.178  19.070 113.814  1.00  0.00            
ATOM   3311  C17 MOL v  48     -20.680  19.783 126.647  1.00  0.00            
ATOM   3312  C18 MOL v  48     -20.399  19.747 128.089  1.00  0.00            
ATOM   3313  C19 MOL v  48     -20.684  20.323 113.094  1.00  0.00            
ATOM   3314  C20 MOL v  48     -18.070  20.036 127.716  1.00  0.00            
ATOM   3315  C21 MOL v  48     -18.829  19.858 129.954  1.00  0.00            
ATOM   3316  C22 MOL v  48     -21.955  19.589 126.161  1.00  0.00            
ATOM   3317  C23 MOL v  48     -18.350  20.017 126.256  1.00  0.00            
ATOM   3318  C24 MOL v  48     -17.287  20.155 125.337  1.00  0.00            
ATOM   3319  C25 MOL v  48     -19.447  21.167 130.557  1.00  0.00            
ATOM   3320  C26 MOL v  48     -19.360  18.607 130.820  1.00  0.00            
ATOM   3321  C27 MOL v  48     -19.014  21.278 132.003  1.00  0.00            
ATOM   3322  C28 MOL v  48     -19.312  20.037 132.969  1.00  0.00            
ATOM   3323  C29 MOL v  48     -18.921  18.752 132.315  1.00  0.00            
ATOM   3324  C30 MOL v  48     -17.943  20.304 121.185  1.00  0.00            
ATOM   3325  C31 MOL v  48     -21.321  21.551 113.741  1.00  0.00            
ATOM   3326  C32 MOL v  48     -18.123  20.356 119.875  1.00  0.00            
ATOM   3327  C33 MOL v  48     -21.807  19.932 119.812  1.00  0.00            
ATOM   3328  C34 MOL v  48     -22.853  19.676 120.712  1.00  0.00            
ATOM   3329  O1  MOL v  48     -21.370  19.544 128.854  1.00  0.00            
ATOM   3330  O2  MOL v  48     -18.835  20.636 117.180  1.00  0.00            
ATOM   3331  O3  MOL v  48     -23.168  19.980 117.939  1.00  0.00            
ATOM   3332  O4  MOL v  48     -16.909  20.153 128.082  1.00  0.00            
ATOM   3333  H1  MOL v  48     -20.754  18.186 113.466  1.00  0.00            
ATOM   3334  H2  MOL v  48     -22.255  19.117 113.564  1.00  0.00            
ATOM   3335  H3  MOL v  48     -19.603  20.412 113.301  1.00  0.00            
ATOM   3336  H4  MOL v  48     -19.761  19.021 115.534  1.00  0.00            
ATOM   3337  H5  MOL v  48     -20.874  20.168 112.060  1.00  0.00            
ATOM   3338  H6  MOL v  48     -21.201  18.186 115.840  1.00  0.00            
ATOM   3339  H7  MOL v  48     -22.421  20.281 115.817  1.00  0.00            
ATOM   3340  H8  MOL v  48     -22.376  21.538 113.563  1.00  0.00            
ATOM   3341  H9  MOL v  48     -19.825  21.882 115.356  1.00  0.00            
ATOM   3342  H10 MOL v  48     -21.016  22.477 113.182  1.00  0.00            
ATOM   3343  H11 MOL v  48     -21.368  22.586 115.628  1.00  0.00            
ATOM   3344  H12 MOL v  48     -17.250  20.450 119.230  1.00  0.00            
ATOM   3345  H13 MOL v  48     -23.923  19.497 120.410  1.00  0.00            
ATOM   3346  H14 MOL v  48     -16.992  20.506 121.583  1.00  0.00            
ATOM   3347  H15 MOL v  48     -23.253  19.404 124.430  1.00  0.00            
ATOM   3348  H16 MOL v  48     -16.222  20.268 125.601  1.00  0.00            
ATOM   3349  H17 MOL v  48     -22.703  19.362 126.873  1.00  0.00            
ATOM   3350  H18 MOL v  48     -18.911  17.648 130.519  1.00  0.00            
ATOM   3351  H19 MOL v  48     -17.739  19.989 130.188  1.00  0.00            
ATOM   3352  H20 MOL v  48     -20.422  18.593 130.907  1.00  0.00            
ATOM   3353  H21 MOL v  48     -19.018  22.043 130.001  1.00  0.00            
ATOM   3354  H22 MOL v  48     -20.514  21.213 130.547  1.00  0.00            
ATOM   3355  H23 MOL v  48     -17.774  18.722 132.366  1.00  0.00            
ATOM   3356  H24 MOL v  48     -19.334  17.900 132.824  1.00  0.00            
ATOM   3357  H25 MOL v  48     -17.931  21.624 132.026  1.00  0.00            
ATOM   3358  H26 MOL v  48     -20.358  20.001 133.188  1.00  0.00            
ATOM   3359  H27 MOL v  48     -19.542  22.109 132.403  1.00  0.00            
ATOM   3360  H28 MOL v  48     -18.715  20.099 133.856  1.00  0.00            
ATOM   3361  N1  MOL w  49       0.959  29.706   6.620  1.00  0.00            
ATOM   3362  N2  MOL w  49       2.908  30.119  17.565  1.00  0.00            
ATOM   3363  N3  MOL w  49       4.623  29.718  13.091  1.00  0.00            
ATOM   3364  N4  MOL w  49      -0.566  30.105  11.099  1.00  0.00            
ATOM   3365  C1  MOL w  49       0.786  30.691   4.266  1.00  0.00            
ATOM   3366  C2  MOL w  49       0.543  29.463   5.138  1.00  0.00            
ATOM   3367  C3  MOL w  49       1.176  28.231   4.406  1.00  0.00            
ATOM   3368  C4  MOL w  49       2.243  29.585   7.026  1.00  0.00            
ATOM   3369  C5  MOL w  49      -0.094  29.864   7.462  1.00  0.00            
ATOM   3370  C6  MOL w  49       2.552  29.726   8.490  1.00  0.00            
ATOM   3371  C7  MOL w  49       1.563  29.773   9.376  1.00  0.00            
ATOM   3372  C8  MOL w  49       1.795  29.799  10.768  1.00  0.00            
ATOM   3373  C9  MOL w  49       3.106  29.607  11.222  1.00  0.00            
ATOM   3374  C10 MOL w  49       3.350  29.730  12.598  1.00  0.00            
ATOM   3375  C11 MOL w  49       2.292  29.917  13.460  1.00  0.00            
ATOM   3376  C12 MOL w  49       0.992  30.065  12.977  1.00  0.00            
ATOM   3377  C13 MOL w  49       2.485  30.111  14.815  1.00  0.00            
ATOM   3378  C14 MOL w  49      -0.082  30.353  13.838  1.00  0.00            
ATOM   3379  C15 MOL w  49       0.720  29.976  11.583  1.00  0.00            
ATOM   3380  C16 MOL w  49       0.538  27.971   2.955  1.00  0.00            
ATOM   3381  C17 MOL w  49       1.375  30.357  15.642  1.00  0.00            
ATOM   3382  C18 MOL w  49       1.618  30.245  17.138  1.00  0.00            
ATOM   3383  C19 MOL w  49       0.671  29.257   2.020  1.00  0.00            
ATOM   3384  C20 MOL w  49       4.023  30.033  16.758  1.00  0.00            
ATOM   3385  C21 MOL w  49       3.199  30.138  19.055  1.00  0.00            
ATOM   3386  C22 MOL w  49       0.096  30.550  15.168  1.00  0.00            
ATOM   3387  C23 MOL w  49       3.781  29.957  15.322  1.00  0.00            
ATOM   3388  C24 MOL w  49       4.820  29.784  14.458  1.00  0.00            
ATOM   3389  C25 MOL w  49       2.659  31.313  19.776  1.00  0.00            
ATOM   3390  C26 MOL w  49       2.856  28.743  19.657  1.00  0.00            
ATOM   3391  C27 MOL w  49       2.988  31.182  21.286  1.00  0.00            
ATOM   3392  C28 MOL w  49       2.732  29.824  22.006  1.00  0.00            
ATOM   3393  C29 MOL w  49       3.265  28.618  21.143  1.00  0.00            
ATOM   3394  C30 MOL w  49       4.161  29.446  10.334  1.00  0.00            
ATOM   3395  C31 MOL w  49       0.149  30.464   2.820  1.00  0.00            
ATOM   3396  C32 MOL w  49       3.898  29.553   8.962  1.00  0.00            
ATOM   3397  C33 MOL w  49       0.275  29.889   8.882  1.00  0.00            
ATOM   3398  C34 MOL w  49      -0.774  30.110   9.755  1.00  0.00            
ATOM   3399  O1  MOL w  49       0.681  30.413  17.850  1.00  0.00            
ATOM   3400  O2  MOL w  49       3.126  29.431   6.150  1.00  0.00            
ATOM   3401  O3  MOL w  49      -1.276  29.998   7.113  1.00  0.00            
ATOM   3402  O4  MOL w  49       5.193  30.059  17.166  1.00  0.00            
ATOM   3403  H1  MOL w  49       1.151  27.236   2.511  1.00  0.00            
ATOM   3404  H2  MOL w  49      -0.491  27.535   2.892  1.00  0.00            
ATOM   3405  H3  MOL w  49       1.749  29.368   1.865  1.00  0.00            
ATOM   3406  H4  MOL w  49       2.227  28.351   4.178  1.00  0.00            
ATOM   3407  H5  MOL w  49       0.156  29.151   1.092  1.00  0.00            
ATOM   3408  H6  MOL w  49       1.135  27.349   4.979  1.00  0.00            
ATOM   3409  H7  MOL w  49      -0.486  29.087   5.054  1.00  0.00            
ATOM   3410  H8  MOL w  49      -0.957  30.349   2.801  1.00  0.00            
ATOM   3411  H9  MOL w  49       1.838  30.952   4.194  1.00  0.00            
ATOM   3412  H10 MOL w  49       0.210  31.395   2.240  1.00  0.00            
ATOM   3413  H11 MOL w  49       0.297  31.491   4.834  1.00  0.00            
ATOM   3414  H12 MOL w  49       4.634  29.461   8.223  1.00  0.00            
ATOM   3415  H13 MOL w  49      -1.768  30.353   9.437  1.00  0.00            
ATOM   3416  H14 MOL w  49       5.204  29.355  10.667  1.00  0.00            
ATOM   3417  H15 MOL w  49      -1.073  30.526  13.463  1.00  0.00            
ATOM   3418  H16 MOL w  49       5.885  29.646  14.815  1.00  0.00            
ATOM   3419  H17 MOL w  49      -0.779  30.802  15.811  1.00  0.00            
ATOM   3420  H18 MOL w  49       3.283  27.932  19.070  1.00  0.00            
ATOM   3421  H19 MOL w  49       4.253  30.317  19.196  1.00  0.00            
ATOM   3422  H20 MOL w  49       1.724  28.640  19.630  1.00  0.00            
ATOM   3423  H21 MOL w  49       3.097  32.264  19.397  1.00  0.00            
ATOM   3424  H22 MOL w  49       1.547  31.387  19.620  1.00  0.00            
ATOM   3425  H23 MOL w  49       4.334  28.563  21.253  1.00  0.00            
ATOM   3426  H24 MOL w  49       2.943  27.626  21.490  1.00  0.00            
ATOM   3427  H25 MOL w  49       4.060  31.480  21.491  1.00  0.00            
ATOM   3428  H26 MOL w  49       1.647  29.712  22.151  1.00  0.00            
ATOM   3429  H27 MOL w  49       2.329  31.865  21.898  1.00  0.00            
ATOM   3430  H28 MOL w  49       3.206  29.855  22.967  1.00  0.00            
ATOM   3431  N1  MOL x  50      -3.283  26.480   6.491  1.00  0.00            
ATOM   3432  N2  MOL x  50      -1.247  26.803  17.600  1.00  0.00            
ATOM   3433  N3  MOL x  50       0.330  26.967  13.015  1.00  0.00            
ATOM   3434  N4  MOL x  50      -4.794  26.339  11.150  1.00  0.00            
ATOM   3435  C1  MOL x  50      -3.383  27.616   4.136  1.00  0.00            
ATOM   3436  C2  MOL x  50      -3.613  26.357   5.041  1.00  0.00            
ATOM   3437  C3  MOL x  50      -2.949  25.122   4.367  1.00  0.00            
ATOM   3438  C4  MOL x  50      -2.046  26.762   6.896  1.00  0.00            
ATOM   3439  C5  MOL x  50      -4.314  26.247   7.382  1.00  0.00            
ATOM   3440  C6  MOL x  50      -1.720  26.811   8.382  1.00  0.00            
ATOM   3441  C7  MOL x  50      -2.740  26.701   9.291  1.00  0.00            
ATOM   3442  C8  MOL x  50      -2.445  26.694  10.694  1.00  0.00            
ATOM   3443  C9  MOL x  50      -1.151  26.756  11.177  1.00  0.00            
ATOM   3444  C10 MOL x  50      -0.914  26.750  12.515  1.00  0.00            
ATOM   3445  C11 MOL x  50      -2.013  26.690  13.460  1.00  0.00            
ATOM   3446  C12 MOL x  50      -3.330  26.556  12.948  1.00  0.00            
ATOM   3447  C13 MOL x  50      -1.799  26.736  14.851  1.00  0.00            
ATOM   3448  C14 MOL x  50      -4.440  26.470  13.833  1.00  0.00            
ATOM   3449  C15 MOL x  50      -3.555  26.568  11.559  1.00  0.00            
ATOM   3450  C16 MOL x  50      -3.599  24.821   2.980  1.00  0.00            
ATOM   3451  C17 MOL x  50      -2.870  26.658  15.716  1.00  0.00            
ATOM   3452  C18 MOL x  50      -2.516  26.734  17.174  1.00  0.00            
ATOM   3453  C19 MOL x  50      -3.519  26.051   2.084  1.00  0.00            
ATOM   3454  C20 MOL x  50      -0.167  26.851  16.771  1.00  0.00            
ATOM   3455  C21 MOL x  50      -0.981  26.752  19.029  1.00  0.00            
ATOM   3456  C22 MOL x  50      -4.219  26.567  15.193  1.00  0.00            
ATOM   3457  C23 MOL x  50      -0.494  26.795  15.332  1.00  0.00            
ATOM   3458  C24 MOL x  50       0.486  26.948  14.361  1.00  0.00            
ATOM   3459  C25 MOL x  50      -1.454  27.997  19.764  1.00  0.00            
ATOM   3460  C26 MOL x  50      -1.339  25.360  19.671  1.00  0.00            
ATOM   3461  C27 MOL x  50      -1.051  27.888  21.280  1.00  0.00            
ATOM   3462  C28 MOL x  50      -1.658  26.586  21.879  1.00  0.00            
ATOM   3463  C29 MOL x  50      -1.070  25.291  21.182  1.00  0.00            
ATOM   3464  C30 MOL x  50      -0.153  26.901  10.191  1.00  0.00            
ATOM   3465  C31 MOL x  50      -4.055  27.310   2.785  1.00  0.00            
ATOM   3466  C32 MOL x  50      -0.443  26.923   8.814  1.00  0.00            
ATOM   3467  C33 MOL x  50      -4.047  26.423   8.857  1.00  0.00            
ATOM   3468  C34 MOL x  50      -5.037  26.270   9.831  1.00  0.00            
ATOM   3469  O1  MOL x  50      -3.447  26.819  17.964  1.00  0.00            
ATOM   3470  O2  MOL x  50      -1.118  27.100   6.140  1.00  0.00            
ATOM   3471  O3  MOL x  50      -5.460  26.043   7.051  1.00  0.00            
ATOM   3472  O4  MOL x  50       0.987  27.051  17.158  1.00  0.00            
ATOM   3473  H1  MOL x  50      -3.077  24.019   2.497  1.00  0.00            
ATOM   3474  H2  MOL x  50      -4.710  24.641   3.160  1.00  0.00            
ATOM   3475  H3  MOL x  50      -2.434  26.194   1.882  1.00  0.00            
ATOM   3476  H4  MOL x  50      -1.910  25.317   4.259  1.00  0.00            
ATOM   3477  H5  MOL x  50      -4.077  25.891   1.174  1.00  0.00            
ATOM   3478  H6  MOL x  50      -3.133  24.316   5.099  1.00  0.00            
ATOM   3479  H7  MOL x  50      -4.720  26.275   5.062  1.00  0.00            
ATOM   3480  H8  MOL x  50      -5.133  27.319   2.921  1.00  0.00            
ATOM   3481  H9  MOL x  50      -2.279  27.857   4.020  1.00  0.00            
ATOM   3482  H10 MOL x  50      -3.797  28.137   2.116  1.00  0.00            
ATOM   3483  H11 MOL x  50      -3.964  28.417   4.665  1.00  0.00            
ATOM   3484  H12 MOL x  50       0.337  26.929   8.058  1.00  0.00            
ATOM   3485  H13 MOL x  50      -6.075  25.889   9.558  1.00  0.00            
ATOM   3486  H14 MOL x  50       0.867  27.059  10.518  1.00  0.00            
ATOM   3487  H15 MOL x  50      -5.456  26.406  13.480  1.00  0.00            
ATOM   3488  H16 MOL x  50       1.511  27.111  14.722  1.00  0.00            
ATOM   3489  H17 MOL x  50      -4.996  26.373  15.856  1.00  0.00            
ATOM   3490  H18 MOL x  50      -0.856  24.519  19.140  1.00  0.00            
ATOM   3491  H19 MOL x  50       0.102  26.813  19.236  1.00  0.00            
ATOM   3492  H20 MOL x  50      -2.398  25.199  19.603  1.00  0.00            
ATOM   3493  H21 MOL x  50      -0.922  28.829  19.303  1.00  0.00            
ATOM   3494  H22 MOL x  50      -2.575  28.078  19.707  1.00  0.00            
ATOM   3495  H23 MOL x  50      -0.003  25.108  21.304  1.00  0.00            
ATOM   3496  H24 MOL x  50      -1.599  24.340  21.519  1.00  0.00            
ATOM   3497  H25 MOL x  50       0.025  27.811  21.264  1.00  0.00            
ATOM   3498  H26 MOL x  50      -2.707  26.619  21.679  1.00  0.00            
ATOM   3499  H27 MOL x  50      -1.353  28.804  21.840  1.00  0.00            
ATOM   3500  H28 MOL x  50      -1.626  26.439  22.921  1.00  0.00            
ATOM   3501  N1  MOL y  51      -2.603  29.726  28.924  1.00  0.00            
ATOM   3502  N2  MOL y  51      -0.793  29.749  40.024  1.00  0.00            
ATOM   3503  N3  MOL y  51       0.878  29.427  35.482  1.00  0.00            
ATOM   3504  N4  MOL y  51      -4.361  29.941  33.441  1.00  0.00            
ATOM   3505  C1  MOL y  51      -2.722  31.054  26.603  1.00  0.00            
ATOM   3506  C2  MOL y  51      -2.823  29.693  27.455  1.00  0.00            
ATOM   3507  C3  MOL y  51      -2.181  28.512  26.670  1.00  0.00            
ATOM   3508  C4  MOL y  51      -1.312  29.879  29.349  1.00  0.00            
ATOM   3509  C5  MOL y  51      -3.689  29.868  29.725  1.00  0.00            
ATOM   3510  C6  MOL y  51      -1.080  29.803  30.816  1.00  0.00            
ATOM   3511  C7  MOL y  51      -2.159  29.793  31.711  1.00  0.00            
ATOM   3512  C8  MOL y  51      -1.949  29.810  33.074  1.00  0.00            
ATOM   3513  C9  MOL y  51      -0.649  29.647  33.596  1.00  0.00            
ATOM   3514  C10 MOL y  51      -0.368  29.565  34.972  1.00  0.00            
ATOM   3515  C11 MOL y  51      -1.511  29.691  35.848  1.00  0.00            
ATOM   3516  C12 MOL y  51      -2.809  29.795  35.348  1.00  0.00            
ATOM   3517  C13 MOL y  51      -1.330  29.752  37.246  1.00  0.00            
ATOM   3518  C14 MOL y  51      -3.886  29.907  36.257  1.00  0.00            
ATOM   3519  C15 MOL y  51      -3.067  29.854  33.959  1.00  0.00            
ATOM   3520  C16 MOL y  51      -2.773  28.401  25.238  1.00  0.00            
ATOM   3521  C17 MOL y  51      -2.402  29.754  38.127  1.00  0.00            
ATOM   3522  C18 MOL y  51      -2.127  29.751  39.617  1.00  0.00            
ATOM   3523  C19 MOL y  51      -2.546  29.712  24.411  1.00  0.00            
ATOM   3524  C20 MOL y  51       0.274  29.660  39.223  1.00  0.00            
ATOM   3525  C21 MOL y  51      -0.526  29.864  41.455  1.00  0.00            
ATOM   3526  C22 MOL y  51      -3.676  29.759  37.593  1.00  0.00            
ATOM   3527  C23 MOL y  51      -0.014  29.602  37.743  1.00  0.00            
ATOM   3528  C24 MOL y  51       1.051  29.384  36.850  1.00  0.00            
ATOM   3529  C25 MOL y  51      -0.967  31.096  42.133  1.00  0.00            
ATOM   3530  C26 MOL y  51      -0.964  28.590  42.213  1.00  0.00            
ATOM   3531  C27 MOL y  51      -0.536  31.228  43.572  1.00  0.00            
ATOM   3532  C28 MOL y  51      -1.037  30.038  44.339  1.00  0.00            
ATOM   3533  C29 MOL y  51      -0.540  28.707  43.705  1.00  0.00            
ATOM   3534  C30 MOL y  51       0.406  29.617  32.647  1.00  0.00            
ATOM   3535  C31 MOL y  51      -3.143  30.923  25.093  1.00  0.00            
ATOM   3536  C32 MOL y  51       0.232  29.617  31.260  1.00  0.00            
ATOM   3537  C33 MOL y  51      -3.465  29.842  31.223  1.00  0.00            
ATOM   3538  C34 MOL y  51      -4.544  29.947  32.120  1.00  0.00            
ATOM   3539  O1  MOL y  51      -3.037  29.855  40.368  1.00  0.00            
ATOM   3540  O2  MOL y  51      -0.417  30.050  28.536  1.00  0.00            
ATOM   3541  O3  MOL y  51      -4.845  29.860  29.306  1.00  0.00            
ATOM   3542  O4  MOL y  51       1.418  29.525  39.584  1.00  0.00            
ATOM   3543  H1  MOL y  51      -2.303  27.620  24.683  1.00  0.00            
ATOM   3544  H2  MOL y  51      -3.798  28.107  25.364  1.00  0.00            
ATOM   3545  H3  MOL y  51      -1.454  29.833  24.356  1.00  0.00            
ATOM   3546  H4  MOL y  51      -1.132  28.538  26.658  1.00  0.00            
ATOM   3547  H5  MOL y  51      -2.847  29.589  23.327  1.00  0.00            
ATOM   3548  H6  MOL y  51      -2.483  27.592  27.218  1.00  0.00            
ATOM   3549  H7  MOL y  51      -3.875  29.469  27.359  1.00  0.00            
ATOM   3550  H8  MOL y  51      -4.196  30.717  25.066  1.00  0.00            
ATOM   3551  H9  MOL y  51      -1.711  31.392  26.600  1.00  0.00            
ATOM   3552  H10 MOL y  51      -2.913  31.874  24.594  1.00  0.00            
ATOM   3553  H11 MOL y  51      -3.379  31.782  27.022  1.00  0.00            
ATOM   3554  H12 MOL y  51       1.093  29.636  30.557  1.00  0.00            
ATOM   3555  H13 MOL y  51      -5.531  29.917  31.720  1.00  0.00            
ATOM   3556  H14 MOL y  51       1.458  29.510  33.008  1.00  0.00            
ATOM   3557  H15 MOL y  51      -4.882  29.927  35.858  1.00  0.00            
ATOM   3558  H16 MOL y  51       2.079  29.299  37.190  1.00  0.00            
ATOM   3559  H17 MOL y  51      -4.494  29.707  38.327  1.00  0.00            
ATOM   3560  H18 MOL y  51      -0.442  27.790  41.738  1.00  0.00            
ATOM   3561  H19 MOL y  51       0.574  29.839  41.671  1.00  0.00            
ATOM   3562  H20 MOL y  51      -2.044  28.510  42.062  1.00  0.00            
ATOM   3563  H21 MOL y  51      -0.512  31.756  41.427  1.00  0.00            
ATOM   3564  H22 MOL y  51      -2.006  31.181  42.070  1.00  0.00            
ATOM   3565  H23 MOL y  51       0.536  28.557  43.691  1.00  0.00            
ATOM   3566  H24 MOL y  51      -0.944  27.909  44.308  1.00  0.00            
ATOM   3567  H25 MOL y  51       0.534  31.275  43.781  1.00  0.00            
ATOM   3568  H26 MOL y  51      -2.106  29.983  44.392  1.00  0.00            
ATOM   3569  H27 MOL y  51      -0.965  32.068  44.000  1.00  0.00            
ATOM   3570  H28 MOL y  51      -0.676  30.109  45.366  1.00  0.00            
ATOM   3571  N1  MOL z  52      -6.835  26.556  28.849  1.00  0.00            
ATOM   3572  N2  MOL z  52      -5.059  26.435  39.976  1.00  0.00            
ATOM   3573  N3  MOL z  52      -3.222  26.602  35.471  1.00  0.00            
ATOM   3574  N4  MOL z  52      -8.353  26.165  33.420  1.00  0.00            
ATOM   3575  C1  MOL z  52      -6.884  27.813  26.593  1.00  0.00            
ATOM   3576  C2  MOL z  52      -7.209  26.544  27.378  1.00  0.00            
ATOM   3577  C3  MOL z  52      -6.840  25.185  26.776  1.00  0.00            
ATOM   3578  C4  MOL z  52      -5.554  26.507  29.289  1.00  0.00            
ATOM   3579  C5  MOL z  52      -7.966  26.452  29.696  1.00  0.00            
ATOM   3580  C6  MOL z  52      -5.258  26.584  30.770  1.00  0.00            
ATOM   3581  C7  MOL z  52      -6.323  26.541  31.649  1.00  0.00            
ATOM   3582  C8  MOL z  52      -6.057  26.452  33.041  1.00  0.00            
ATOM   3583  C9  MOL z  52      -4.669  26.563  33.524  1.00  0.00            
ATOM   3584  C10 MOL z  52      -4.444  26.468  34.919  1.00  0.00            
ATOM   3585  C11 MOL z  52      -5.590  26.470  35.778  1.00  0.00            
ATOM   3586  C12 MOL z  52      -6.865  26.302  35.240  1.00  0.00            
ATOM   3587  C13 MOL z  52      -5.411  26.460  37.158  1.00  0.00            
ATOM   3588  C14 MOL z  52      -7.953  26.148  36.128  1.00  0.00            
ATOM   3589  C15 MOL z  52      -7.066  26.224  33.862  1.00  0.00            
ATOM   3590  C16 MOL z  52      -7.312  25.101  25.307  1.00  0.00            
ATOM   3591  C17 MOL z  52      -6.488  26.437  37.976  1.00  0.00            
ATOM   3592  C18 MOL z  52      -6.311  26.487  39.478  1.00  0.00            
ATOM   3593  C19 MOL z  52      -6.714  26.217  24.487  1.00  0.00            
ATOM   3594  C20 MOL z  52      -3.979  26.359  39.153  1.00  0.00            
ATOM   3595  C21 MOL z  52      -4.860  26.258  41.425  1.00  0.00            
ATOM   3596  C22 MOL z  52      -7.768  26.244  37.502  1.00  0.00            
ATOM   3597  C23 MOL z  52      -4.174  26.481  37.726  1.00  0.00            
ATOM   3598  C24 MOL z  52      -3.044  26.605  36.845  1.00  0.00            
ATOM   3599  C25 MOL z  52      -5.340  27.479  42.244  1.00  0.00            
ATOM   3600  C26 MOL z  52      -5.382  24.970  42.040  1.00  0.00            
ATOM   3601  C27 MOL z  52      -4.908  27.374  43.780  1.00  0.00            
ATOM   3602  C28 MOL z  52      -5.463  26.079  44.317  1.00  0.00            
ATOM   3603  C29 MOL z  52      -5.017  24.869  43.544  1.00  0.00            
ATOM   3604  C30 MOL z  52      -3.670  26.647  32.598  1.00  0.00            
ATOM   3605  C31 MOL z  52      -7.082  27.598  25.095  1.00  0.00            
ATOM   3606  C32 MOL z  52      -3.963  26.687  31.240  1.00  0.00            
ATOM   3607  C33 MOL z  52      -7.638  26.418  31.187  1.00  0.00            
ATOM   3608  C34 MOL z  52      -8.640  26.320  32.127  1.00  0.00            
ATOM   3609  O1  MOL z  52      -7.321  26.596  40.165  1.00  0.00            
ATOM   3610  O2  MOL z  52      -4.577  26.650  28.514  1.00  0.00            
ATOM   3611  O3  MOL z  52      -9.103  26.208  29.296  1.00  0.00            
ATOM   3612  O4  MOL z  52      -2.860  26.307  39.595  1.00  0.00            
ATOM   3613  H1  MOL z  52      -6.935  24.132  24.880  1.00  0.00            
ATOM   3614  H2  MOL z  52      -8.391  25.141  25.194  1.00  0.00            
ATOM   3615  H3  MOL z  52      -5.603  26.254  24.576  1.00  0.00            
ATOM   3616  H4  MOL z  52      -5.749  25.083  26.870  1.00  0.00            
ATOM   3617  H5  MOL z  52      -7.006  26.116  23.443  1.00  0.00            
ATOM   3618  H6  MOL z  52      -7.255  24.332  27.280  1.00  0.00            
ATOM   3619  H7  MOL z  52      -8.269  26.487  27.248  1.00  0.00            
ATOM   3620  H8  MOL z  52      -8.057  27.766  24.787  1.00  0.00            
ATOM   3621  H9  MOL z  52      -5.871  28.156  26.822  1.00  0.00            
ATOM   3622  H10 MOL z  52      -6.475  28.294  24.582  1.00  0.00            
ATOM   3623  H11 MOL z  52      -7.554  28.643  26.856  1.00  0.00            
ATOM   3624  H12 MOL z  52      -3.096  26.776  30.593  1.00  0.00            
ATOM   3625  H13 MOL z  52      -9.707  26.175  31.939  1.00  0.00            
ATOM   3626  H14 MOL z  52      -2.674  26.766  32.962  1.00  0.00            
ATOM   3627  H15 MOL z  52      -8.974  26.074  35.768  1.00  0.00            
ATOM   3628  H16 MOL z  52      -2.058  26.591  37.266  1.00  0.00            
ATOM   3629  H17 MOL z  52      -8.538  26.277  38.240  1.00  0.00            
ATOM   3630  H18 MOL z  52      -5.115  24.129  41.412  1.00  0.00            
ATOM   3631  H19 MOL z  52      -3.805  26.162  41.648  1.00  0.00            
ATOM   3632  H20 MOL z  52      -6.464  24.897  42.016  1.00  0.00            
ATOM   3633  H21 MOL z  52      -4.838  28.379  41.847  1.00  0.00            
ATOM   3634  H22 MOL z  52      -6.396  27.705  42.221  1.00  0.00            
ATOM   3635  H23 MOL z  52      -3.938  24.810  43.665  1.00  0.00            
ATOM   3636  H24 MOL z  52      -5.300  23.901  43.937  1.00  0.00            
ATOM   3637  H25 MOL z  52      -3.829  27.528  44.039  1.00  0.00            
ATOM   3638  H26 MOL z  52      -6.548  26.129  44.297  1.00  0.00            
ATOM   3639  H27 MOL z  52      -5.449  28.209  44.212  1.00  0.00            
ATOM   3640  H28 MOL z  52      -5.219  26.046  45.376  1.00  0.00            
ATOM   3641  N1  MOL 0  53      -6.268  29.766  51.452  1.00  0.00            
ATOM   3642  N2  MOL 0  53      -3.938  29.672  62.393  1.00  0.00            
ATOM   3643  N3  MOL 0  53      -2.442  29.477  57.795  1.00  0.00            
ATOM   3644  N4  MOL 0  53      -7.673  30.230  56.018  1.00  0.00            
ATOM   3645  C1  MOL 0  53      -6.193  30.909  49.185  1.00  0.00            
ATOM   3646  C2  MOL 0  53      -6.542  29.607  49.986  1.00  0.00            
ATOM   3647  C3  MOL 0  53      -6.009  28.319  49.288  1.00  0.00            
ATOM   3648  C4  MOL 0  53      -4.954  29.736  51.825  1.00  0.00            
ATOM   3649  C5  MOL 0  53      -7.265  30.027  52.352  1.00  0.00            
ATOM   3650  C6  MOL 0  53      -4.566  29.856  53.295  1.00  0.00            
ATOM   3651  C7  MOL 0  53      -5.600  29.960  54.191  1.00  0.00            
ATOM   3652  C8  MOL 0  53      -5.361  29.942  55.543  1.00  0.00            
ATOM   3653  C9  MOL 0  53      -4.022  29.768  56.002  1.00  0.00            
ATOM   3654  C10 MOL 0  53      -3.715  29.685  57.394  1.00  0.00            
ATOM   3655  C11 MOL 0  53      -4.756  29.760  58.293  1.00  0.00            
ATOM   3656  C12 MOL 0  53      -6.080  30.101  57.866  1.00  0.00            
ATOM   3657  C13 MOL 0  53      -4.547  29.764  59.652  1.00  0.00            
ATOM   3658  C14 MOL 0  53      -7.085  30.308  58.803  1.00  0.00            
ATOM   3659  C15 MOL 0  53      -6.390  30.151  56.482  1.00  0.00            
ATOM   3660  C16 MOL 0  53      -6.348  28.188  47.807  1.00  0.00            
ATOM   3661  C17 MOL 0  53      -5.510  29.884  60.617  1.00  0.00            
ATOM   3662  C18 MOL 0  53      -5.251  29.817  62.054  1.00  0.00            
ATOM   3663  C19 MOL 0  53      -5.974  29.475  47.084  1.00  0.00            
ATOM   3664  C20 MOL 0  53      -2.897  29.499  61.498  1.00  0.00            
ATOM   3665  C21 MOL 0  53      -3.573  29.777  63.825  1.00  0.00            
ATOM   3666  C22 MOL 0  53      -6.804  30.192  60.179  1.00  0.00            
ATOM   3667  C23 MOL 0  53      -3.289  29.595  60.073  1.00  0.00            
ATOM   3668  C24 MOL 0  53      -2.263  29.485  59.105  1.00  0.00            
ATOM   3669  C25 MOL 0  53      -4.092  31.045  64.615  1.00  0.00            
ATOM   3670  C26 MOL 0  53      -3.659  28.481  64.623  1.00  0.00            
ATOM   3671  C27 MOL 0  53      -3.482  31.102  66.020  1.00  0.00            
ATOM   3672  C28 MOL 0  53      -3.808  29.760  66.863  1.00  0.00            
ATOM   3673  C29 MOL 0  53      -3.157  28.552  66.083  1.00  0.00            
ATOM   3674  C30 MOL 0  53      -2.972  29.729  55.114  1.00  0.00            
ATOM   3675  C31 MOL 0  53      -6.567  30.720  47.704  1.00  0.00            
ATOM   3676  C32 MOL 0  53      -3.278  29.746  53.762  1.00  0.00            
ATOM   3677  C33 MOL 0  53      -6.928  30.125  53.762  1.00  0.00            
ATOM   3678  C34 MOL 0  53      -7.968  30.230  54.679  1.00  0.00            
ATOM   3679  O1  MOL 0  53      -6.133  29.850  62.856  1.00  0.00            
ATOM   3680  O2  MOL 0  53      -4.063  29.716  50.988  1.00  0.00            
ATOM   3681  O3  MOL 0  53      -8.404  30.147  51.926  1.00  0.00            
ATOM   3682  O4  MOL 0  53      -1.699  29.342  61.858  1.00  0.00            
ATOM   3683  H1  MOL 0  53      -5.854  27.396  47.305  1.00  0.00            
ATOM   3684  H2  MOL 0  53      -7.433  28.161  47.550  1.00  0.00            
ATOM   3685  H3  MOL 0  53      -4.916  29.574  46.900  1.00  0.00            
ATOM   3686  H4  MOL 0  53      -4.893  28.257  49.353  1.00  0.00            
ATOM   3687  H5  MOL 0  53      -6.332  29.359  46.064  1.00  0.00            
ATOM   3688  H6  MOL 0  53      -6.294  27.399  49.810  1.00  0.00            
ATOM   3689  H7  MOL 0  53      -7.604  29.442  49.804  1.00  0.00            
ATOM   3690  H8  MOL 0  53      -7.621  30.708  47.758  1.00  0.00            
ATOM   3691  H9  MOL 0  53      -5.152  31.224  49.209  1.00  0.00            
ATOM   3692  H10 MOL 0  53      -6.237  31.534  47.039  1.00  0.00            
ATOM   3693  H11 MOL 0  53      -6.810  31.643  49.643  1.00  0.00            
ATOM   3694  H12 MOL 0  53      -2.481  29.853  53.056  1.00  0.00            
ATOM   3695  H13 MOL 0  53      -9.031  30.273  54.413  1.00  0.00            
ATOM   3696  H14 MOL 0  53      -1.953  29.428  55.404  1.00  0.00            
ATOM   3697  H15 MOL 0  53      -8.108  30.470  58.543  1.00  0.00            
ATOM   3698  H16 MOL 0  53      -1.274  29.172  59.428  1.00  0.00            
ATOM   3699  H17 MOL 0  53      -7.608  30.366  60.925  1.00  0.00            
ATOM   3700  H18 MOL 0  53      -3.150  27.657  64.149  1.00  0.00            
ATOM   3701  H19 MOL 0  53      -2.487  30.005  63.777  1.00  0.00            
ATOM   3702  H20 MOL 0  53      -4.664  28.183  64.728  1.00  0.00            
ATOM   3703  H21 MOL 0  53      -3.800  31.990  64.095  1.00  0.00            
ATOM   3704  H22 MOL 0  53      -5.166  30.957  64.631  1.00  0.00            
ATOM   3705  H23 MOL 0  53      -2.082  28.626  65.975  1.00  0.00            
ATOM   3706  H24 MOL 0  53      -3.179  27.585  66.647  1.00  0.00            
ATOM   3707  H25 MOL 0  53      -2.421  31.258  66.032  1.00  0.00            
ATOM   3708  H26 MOL 0  53      -4.861  29.692  66.840  1.00  0.00            
ATOM   3709  H27 MOL 0  53      -3.991  31.951  66.572  1.00  0.00            
ATOM   3710  H28 MOL 0  53      -3.502  29.905  67.898  1.00  0.00            
ATOM   3711  N1  MOL 1  54     -10.350  26.313  51.755  1.00  0.00            
ATOM   3712  N2  MOL 1  54      -7.967  26.679  62.730  1.00  0.00            
ATOM   3713  N3  MOL 1  54      -6.500  26.796  58.174  1.00  0.00            
ATOM   3714  N4  MOL 1  54     -11.672  26.119  56.378  1.00  0.00            
ATOM   3715  C1  MOL 1  54     -10.242  27.650  49.504  1.00  0.00            
ATOM   3716  C2  MOL 1  54     -10.667  26.383  50.320  1.00  0.00            
ATOM   3717  C3  MOL 1  54     -10.294  25.071  49.668  1.00  0.00            
ATOM   3718  C4  MOL 1  54      -9.041  26.511  52.095  1.00  0.00            
ATOM   3719  C5  MOL 1  54     -11.370  26.203  52.672  1.00  0.00            
ATOM   3720  C6  MOL 1  54      -8.641  26.531  53.537  1.00  0.00            
ATOM   3721  C7  MOL 1  54      -9.641  26.451  54.507  1.00  0.00            
ATOM   3722  C8  MOL 1  54      -9.340  26.521  55.871  1.00  0.00            
ATOM   3723  C9  MOL 1  54      -8.043  26.657  56.340  1.00  0.00            
ATOM   3724  C10 MOL 1  54      -7.772  26.683  57.728  1.00  0.00            
ATOM   3725  C11 MOL 1  54      -8.786  26.616  58.636  1.00  0.00            
ATOM   3726  C12 MOL 1  54     -10.120  26.402  58.176  1.00  0.00            
ATOM   3727  C13 MOL 1  54      -8.529  26.792  59.985  1.00  0.00            
ATOM   3728  C14 MOL 1  54     -11.140  26.276  59.169  1.00  0.00            
ATOM   3729  C15 MOL 1  54     -10.400  26.270  56.813  1.00  0.00            
ATOM   3730  C16 MOL 1  54     -10.588  25.056  48.132  1.00  0.00            
ATOM   3731  C17 MOL 1  54      -9.519  26.824  60.886  1.00  0.00            
ATOM   3732  C18 MOL 1  54      -9.273  26.827  62.372  1.00  0.00            
ATOM   3733  C19 MOL 1  54     -10.161  26.337  47.346  1.00  0.00            
ATOM   3734  C20 MOL 1  54      -6.975  26.709  61.848  1.00  0.00            
ATOM   3735  C21 MOL 1  54      -7.595  26.715  64.194  1.00  0.00            
ATOM   3736  C22 MOL 1  54     -10.846  26.489  60.471  1.00  0.00            
ATOM   3737  C23 MOL 1  54      -7.245  26.788  60.446  1.00  0.00            
ATOM   3738  C24 MOL 1  54      -6.270  26.764  59.506  1.00  0.00            
ATOM   3739  C25 MOL 1  54      -8.056  28.047  64.997  1.00  0.00            
ATOM   3740  C26 MOL 1  54      -8.133  25.475  64.989  1.00  0.00            
ATOM   3741  C27 MOL 1  54      -7.534  27.992  66.422  1.00  0.00            
ATOM   3742  C28 MOL 1  54      -8.004  26.789  67.203  1.00  0.00            
ATOM   3743  C29 MOL 1  54      -7.600  25.515  66.428  1.00  0.00            
ATOM   3744  C30 MOL 1  54      -6.978  26.767  55.371  1.00  0.00            
ATOM   3745  C31 MOL 1  54     -10.727  27.606  48.021  1.00  0.00            
ATOM   3746  C32 MOL 1  54      -7.293  26.738  53.999  1.00  0.00            
ATOM   3747  C33 MOL 1  54     -10.973  26.242  54.098  1.00  0.00            
ATOM   3748  C34 MOL 1  54     -11.924  26.050  55.073  1.00  0.00            
ATOM   3749  O1  MOL 1  54     -10.217  26.895  63.154  1.00  0.00            
ATOM   3750  O2  MOL 1  54      -8.118  26.629  51.282  1.00  0.00            
ATOM   3751  O3  MOL 1  54     -12.530  26.173  52.331  1.00  0.00            
ATOM   3752  O4  MOL 1  54      -5.843  26.535  62.218  1.00  0.00            
ATOM   3753  H1  MOL 1  54     -10.172  24.174  47.661  1.00  0.00            
ATOM   3754  H2  MOL 1  54     -11.639  25.123  48.063  1.00  0.00            
ATOM   3755  H3  MOL 1  54      -9.057  26.326  47.270  1.00  0.00            
ATOM   3756  H4  MOL 1  54      -9.200  24.844  49.767  1.00  0.00            
ATOM   3757  H5  MOL 1  54     -10.528  26.296  46.303  1.00  0.00            
ATOM   3758  H6  MOL 1  54     -10.787  24.153  50.114  1.00  0.00            
ATOM   3759  H7  MOL 1  54     -11.779  26.417  50.239  1.00  0.00            
ATOM   3760  H8  MOL 1  54     -11.830  27.514  48.029  1.00  0.00            
ATOM   3761  H9  MOL 1  54      -9.193  27.776  49.523  1.00  0.00            
ATOM   3762  H10 MOL 1  54     -10.452  28.524  47.536  1.00  0.00            
ATOM   3763  H11 MOL 1  54     -10.626  28.565  49.947  1.00  0.00            
ATOM   3764  H12 MOL 1  54      -6.458  26.992  53.269  1.00  0.00            
ATOM   3765  H13 MOL 1  54     -12.935  25.869  54.799  1.00  0.00            
ATOM   3766  H14 MOL 1  54      -5.918  26.929  55.693  1.00  0.00            
ATOM   3767  H15 MOL 1  54     -12.124  26.034  58.976  1.00  0.00            
ATOM   3768  H16 MOL 1  54      -5.269  26.853  59.764  1.00  0.00            
ATOM   3769  H17 MOL 1  54     -11.618  26.368  61.181  1.00  0.00            
ATOM   3770  H18 MOL 1  54      -7.686  24.593  64.464  1.00  0.00            
ATOM   3771  H19 MOL 1  54      -6.483  26.873  64.340  1.00  0.00            
ATOM   3772  H20 MOL 1  54      -9.185  25.418  64.927  1.00  0.00            
ATOM   3773  H21 MOL 1  54      -7.676  28.817  64.295  1.00  0.00            
ATOM   3774  H22 MOL 1  54      -9.182  28.135  64.975  1.00  0.00            
ATOM   3775  H23 MOL 1  54      -6.501  25.555  66.424  1.00  0.00            
ATOM   3776  H24 MOL 1  54      -8.024  24.653  66.934  1.00  0.00            
ATOM   3777  H25 MOL 1  54      -6.395  28.045  66.460  1.00  0.00            
ATOM   3778  H26 MOL 1  54      -9.099  26.880  67.362  1.00  0.00            
ATOM   3779  H27 MOL 1  54      -7.696  28.918  66.997  1.00  0.00            
ATOM   3780  H28 MOL 1  54      -7.617  26.768  68.193  1.00  0.00            
ATOM   3781  N1  MOL 2  55      -9.215  29.842  74.355  1.00  0.00            
ATOM   3782  N2  MOL 2  55      -6.893  29.630  85.306  1.00  0.00            
ATOM   3783  N3  MOL 2  55      -5.407  29.422  80.721  1.00  0.00            
ATOM   3784  N4  MOL 2  55     -10.581  30.021  78.883  1.00  0.00            
ATOM   3785  C1  MOL 2  55      -9.091  31.410  72.228  1.00  0.00            
ATOM   3786  C2  MOL 2  55      -9.484  29.999  72.877  1.00  0.00            
ATOM   3787  C3  MOL 2  55      -8.965  28.772  72.036  1.00  0.00            
ATOM   3788  C4  MOL 2  55      -7.948  29.690  74.730  1.00  0.00            
ATOM   3789  C5  MOL 2  55     -10.235  30.089  75.221  1.00  0.00            
ATOM   3790  C6  MOL 2  55      -7.539  29.626  76.139  1.00  0.00            
ATOM   3791  C7  MOL 2  55      -8.499  29.816  77.101  1.00  0.00            
ATOM   3792  C8  MOL 2  55      -8.251  29.724  78.457  1.00  0.00            
ATOM   3793  C9  MOL 2  55      -6.913  29.489  78.911  1.00  0.00            
ATOM   3794  C10 MOL 2  55      -6.684  29.445  80.305  1.00  0.00            
ATOM   3795  C11 MOL 2  55      -7.750  29.587  81.170  1.00  0.00            
ATOM   3796  C12 MOL 2  55      -9.057  29.729  80.649  1.00  0.00            
ATOM   3797  C13 MOL 2  55      -7.495  29.656  82.511  1.00  0.00            
ATOM   3798  C14 MOL 2  55     -10.068  29.980  81.582  1.00  0.00            
ATOM   3799  C15 MOL 2  55      -9.324  29.862  79.308  1.00  0.00            
ATOM   3800  C16 MOL 2  55      -9.356  28.851  70.530  1.00  0.00            
ATOM   3801  C17 MOL 2  55      -8.501  29.833  83.429  1.00  0.00            
ATOM   3802  C18 MOL 2  55      -8.191  29.816  84.892  1.00  0.00            
ATOM   3803  C19 MOL 2  55      -8.790  30.164  69.990  1.00  0.00            
ATOM   3804  C20 MOL 2  55      -5.883  29.457  84.451  1.00  0.00            
ATOM   3805  C21 MOL 2  55      -6.607  29.555  86.734  1.00  0.00            
ATOM   3806  C22 MOL 2  55      -9.771  30.019  82.909  1.00  0.00            
ATOM   3807  C23 MOL 2  55      -6.196  29.513  82.948  1.00  0.00            
ATOM   3808  C24 MOL 2  55      -5.201  29.333  82.051  1.00  0.00            
ATOM   3809  C25 MOL 2  55      -6.725  30.857  87.492  1.00  0.00            
ATOM   3810  C26 MOL 2  55      -7.194  28.298  87.479  1.00  0.00            
ATOM   3811  C27 MOL 2  55      -6.218  30.687  88.875  1.00  0.00            
ATOM   3812  C28 MOL 2  55      -6.926  29.594  89.743  1.00  0.00            
ATOM   3813  C29 MOL 2  55      -6.660  28.297  88.946  1.00  0.00            
ATOM   3814  C30 MOL 2  55      -5.904  29.424  77.918  1.00  0.00            
ATOM   3815  C31 MOL 2  55      -9.362  31.379  70.673  1.00  0.00            
ATOM   3816  C32 MOL 2  55      -6.248  29.458  76.569  1.00  0.00            
ATOM   3817  C33 MOL 2  55      -9.791  30.043  76.657  1.00  0.00            
ATOM   3818  C34 MOL 2  55     -10.820  30.193  77.597  1.00  0.00            
ATOM   3819  O1  MOL 2  55      -9.136  29.987  85.638  1.00  0.00            
ATOM   3820  O2  MOL 2  55      -7.051  29.701  73.925  1.00  0.00            
ATOM   3821  O3  MOL 2  55     -11.345  30.325  74.943  1.00  0.00            
ATOM   3822  O4  MOL 2  55      -4.713  29.388  84.778  1.00  0.00            
ATOM   3823  H1  MOL 2  55      -8.829  27.970  70.094  1.00  0.00            
ATOM   3824  H2  MOL 2  55     -10.481  28.755  70.325  1.00  0.00            
ATOM   3825  H3  MOL 2  55      -7.687  30.079  69.998  1.00  0.00            
ATOM   3826  H4  MOL 2  55      -7.865  28.651  72.113  1.00  0.00            
ATOM   3827  H5  MOL 2  55      -9.041  30.218  68.893  1.00  0.00            
ATOM   3828  H6  MOL 2  55      -9.325  27.896  72.549  1.00  0.00            
ATOM   3829  H7  MOL 2  55     -10.581  29.946  72.831  1.00  0.00            
ATOM   3830  H8  MOL 2  55     -10.430  31.385  70.463  1.00  0.00            
ATOM   3831  H9  MOL 2  55      -8.017  31.602  72.345  1.00  0.00            
ATOM   3832  H10 MOL 2  55      -8.979  32.336  70.262  1.00  0.00            
ATOM   3833  H11 MOL 2  55      -9.683  32.209  72.659  1.00  0.00            
ATOM   3834  H12 MOL 2  55      -5.456  29.420  75.857  1.00  0.00            
ATOM   3835  H13 MOL 2  55     -11.881  30.310  77.369  1.00  0.00            
ATOM   3836  H14 MOL 2  55      -4.887  29.275  78.229  1.00  0.00            
ATOM   3837  H15 MOL 2  55     -11.143  30.188  81.325  1.00  0.00            
ATOM   3838  H16 MOL 2  55      -4.183  29.168  82.376  1.00  0.00            
ATOM   3839  H17 MOL 2  55     -10.600  30.051  83.584  1.00  0.00            
ATOM   3840  H18 MOL 2  55      -7.087  27.317  87.002  1.00  0.00            
ATOM   3841  H19 MOL 2  55      -5.546  29.312  86.850  1.00  0.00            
ATOM   3842  H20 MOL 2  55      -8.250  28.340  87.486  1.00  0.00            
ATOM   3843  H21 MOL 2  55      -6.244  31.646  87.005  1.00  0.00            
ATOM   3844  H22 MOL 2  55      -7.791  31.125  87.538  1.00  0.00            
ATOM   3845  H23 MOL 2  55      -5.618  27.987  89.054  1.00  0.00            
ATOM   3846  H24 MOL 2  55      -7.151  27.466  89.379  1.00  0.00            
ATOM   3847  H25 MOL 2  55      -5.155  30.489  88.806  1.00  0.00            
ATOM   3848  H26 MOL 2  55      -7.935  29.924  89.782  1.00  0.00            
ATOM   3849  H27 MOL 2  55      -6.389  31.640  89.486  1.00  0.00            
ATOM   3850  H28 MOL 2  55      -6.580  29.508  90.732  1.00  0.00            
ATOM   3851  N1  MOL 3  56     -13.459  26.694  74.172  1.00  0.00            
ATOM   3852  N2  MOL 3  56     -11.377  26.261  85.232  1.00  0.00            
ATOM   3853  N3  MOL 3  56      -9.818  26.511  80.712  1.00  0.00            
ATOM   3854  N4  MOL 3  56     -15.039  26.452  78.652  1.00  0.00            
ATOM   3855  C1  MOL 3  56     -13.440  28.034  71.978  1.00  0.00            
ATOM   3856  C2  MOL 3  56     -13.694  26.702  72.714  1.00  0.00            
ATOM   3857  C3  MOL 3  56     -13.029  25.497  71.981  1.00  0.00            
ATOM   3858  C4  MOL 3  56     -12.156  26.693  74.579  1.00  0.00            
ATOM   3859  C5  MOL 3  56     -14.505  26.661  75.031  1.00  0.00            
ATOM   3860  C6  MOL 3  56     -11.882  26.600  76.041  1.00  0.00            
ATOM   3861  C7  MOL 3  56     -12.920  26.656  76.959  1.00  0.00            
ATOM   3862  C8  MOL 3  56     -12.673  26.695  78.334  1.00  0.00            
ATOM   3863  C9  MOL 3  56     -11.346  26.606  78.873  1.00  0.00            
ATOM   3864  C10 MOL 3  56     -11.061  26.502  80.264  1.00  0.00            
ATOM   3865  C11 MOL 3  56     -12.179  26.484  81.040  1.00  0.00            
ATOM   3866  C12 MOL 3  56     -13.519  26.402  80.558  1.00  0.00            
ATOM   3867  C13 MOL 3  56     -11.990  26.516  82.432  1.00  0.00            
ATOM   3868  C14 MOL 3  56     -14.541  26.266  81.487  1.00  0.00            
ATOM   3869  C15 MOL 3  56     -13.768  26.520  79.208  1.00  0.00            
ATOM   3870  C16 MOL 3  56     -13.522  25.411  70.520  1.00  0.00            
ATOM   3871  C17 MOL 3  56     -13.022  26.298  83.369  1.00  0.00            
ATOM   3872  C18 MOL 3  56     -12.669  26.246  84.851  1.00  0.00            
ATOM   3873  C19 MOL 3  56     -13.146  26.722  69.792  1.00  0.00            
ATOM   3874  C20 MOL 3  56     -10.386  26.572  84.394  1.00  0.00            
ATOM   3875  C21 MOL 3  56     -11.022  26.035  86.654  1.00  0.00            
ATOM   3876  C22 MOL 3  56     -14.310  26.261  82.838  1.00  0.00            
ATOM   3877  C23 MOL 3  56     -10.659  26.547  82.957  1.00  0.00            
ATOM   3878  C24 MOL 3  56      -9.654  26.460  82.046  1.00  0.00            
ATOM   3879  C25 MOL 3  56     -11.265  27.231  87.509  1.00  0.00            
ATOM   3880  C26 MOL 3  56     -11.646  24.814  87.369  1.00  0.00            
ATOM   3881  C27 MOL 3  56     -10.697  27.196  88.991  1.00  0.00            
ATOM   3882  C28 MOL 3  56     -11.225  25.990  89.651  1.00  0.00            
ATOM   3883  C29 MOL 3  56     -11.144  24.642  88.852  1.00  0.00            
ATOM   3884  C30 MOL 3  56     -10.327  26.498  77.938  1.00  0.00            
ATOM   3885  C31 MOL 3  56     -13.832  27.911  70.484  1.00  0.00            
ATOM   3886  C32 MOL 3  56     -10.593  26.556  76.545  1.00  0.00            
ATOM   3887  C33 MOL 3  56     -14.171  26.730  76.488  1.00  0.00            
ATOM   3888  C34 MOL 3  56     -15.223  26.680  77.353  1.00  0.00            
ATOM   3889  O1  MOL 3  56     -13.604  26.228  85.591  1.00  0.00            
ATOM   3890  O2  MOL 3  56     -11.244  26.780  73.803  1.00  0.00            
ATOM   3891  O3  MOL 3  56     -15.708  26.672  74.631  1.00  0.00            
ATOM   3892  O4  MOL 3  56      -9.224  26.832  84.715  1.00  0.00            
ATOM   3893  H1  MOL 3  56     -12.895  24.670  70.028  1.00  0.00            
ATOM   3894  H2  MOL 3  56     -14.499  25.153  70.397  1.00  0.00            
ATOM   3895  H3  MOL 3  56     -12.056  26.992  69.779  1.00  0.00            
ATOM   3896  H4  MOL 3  56     -11.975  25.422  71.969  1.00  0.00            
ATOM   3897  H5  MOL 3  56     -13.458  26.646  68.771  1.00  0.00            
ATOM   3898  H6  MOL 3  56     -13.442  24.570  72.477  1.00  0.00            
ATOM   3899  H7  MOL 3  56     -14.746  26.491  72.523  1.00  0.00            
ATOM   3900  H8  MOL 3  56     -14.903  27.929  70.369  1.00  0.00            
ATOM   3901  H9  MOL 3  56     -12.438  28.373  72.069  1.00  0.00            
ATOM   3902  H10 MOL 3  56     -13.444  28.841  69.904  1.00  0.00            
ATOM   3903  H11 MOL 3  56     -14.106  28.771  72.416  1.00  0.00            
ATOM   3904  H12 MOL 3  56      -9.778  26.320  75.838  1.00  0.00            
ATOM   3905  H13 MOL 3  56     -16.191  26.516  77.022  1.00  0.00            
ATOM   3906  H14 MOL 3  56      -9.344  26.390  78.213  1.00  0.00            
ATOM   3907  H15 MOL 3  56     -15.552  26.238  81.116  1.00  0.00            
ATOM   3908  H16 MOL 3  56      -8.653  26.392  82.387  1.00  0.00            
ATOM   3909  H17 MOL 3  56     -15.196  26.146  83.485  1.00  0.00            
ATOM   3910  H18 MOL 3  56     -11.556  23.921  86.851  1.00  0.00            
ATOM   3911  H19 MOL 3  56      -9.919  25.903  86.669  1.00  0.00            
ATOM   3912  H20 MOL 3  56     -12.685  24.964  87.493  1.00  0.00            
ATOM   3913  H21 MOL 3  56     -10.756  28.153  87.066  1.00  0.00            
ATOM   3914  H22 MOL 3  56     -12.373  27.447  87.448  1.00  0.00            
ATOM   3915  H23 MOL 3  56     -10.053  24.377  88.784  1.00  0.00            
ATOM   3916  H24 MOL 3  56     -11.627  23.828  89.417  1.00  0.00            
ATOM   3917  H25 MOL 3  56      -9.599  27.114  88.918  1.00  0.00            
ATOM   3918  H26 MOL 3  56     -12.228  26.186  89.881  1.00  0.00            
ATOM   3919  H27 MOL 3  56     -10.999  28.108  89.516  1.00  0.00            
ATOM   3920  H28 MOL 3  56     -10.788  25.974  90.648  1.00  0.00            
ATOM   3921  N1  MOL 4  57     -13.089  29.730  95.943  1.00  0.00            
ATOM   3922  N2  MOL 4  57     -11.030  31.080 106.953  1.00  0.00            
ATOM   3923  N3  MOL 4  57      -9.479  30.376 102.508  1.00  0.00            
ATOM   3924  N4  MOL 4  57     -14.686  30.166 100.467  1.00  0.00            
ATOM   3925  C1  MOL 4  57     -13.154  30.375  93.586  1.00  0.00            
ATOM   3926  C2  MOL 4  57     -13.390  29.221  94.578  1.00  0.00            
ATOM   3927  C3  MOL 4  57     -12.615  27.939  94.113  1.00  0.00            
ATOM   3928  C4  MOL 4  57     -11.784  29.862  96.354  1.00  0.00            
ATOM   3929  C5  MOL 4  57     -14.102  29.959  96.800  1.00  0.00            
ATOM   3930  C6  MOL 4  57     -11.464  29.882  97.809  1.00  0.00            
ATOM   3931  C7  MOL 4  57     -12.499  29.910  98.744  1.00  0.00            
ATOM   3932  C8  MOL 4  57     -12.323  30.080 100.133  1.00  0.00            
ATOM   3933  C9  MOL 4  57     -10.992  30.099 100.641  1.00  0.00            
ATOM   3934  C10 MOL 4  57     -10.763  30.249 102.035  1.00  0.00            
ATOM   3935  C11 MOL 4  57     -11.866  30.471 102.847  1.00  0.00            
ATOM   3936  C12 MOL 4  57     -13.196  30.332 102.363  1.00  0.00            
ATOM   3937  C13 MOL 4  57     -11.561  30.670 104.199  1.00  0.00            
ATOM   3938  C14 MOL 4  57     -14.227  30.451 103.252  1.00  0.00            
ATOM   3939  C15 MOL 4  57     -13.431  30.176 100.999  1.00  0.00            
ATOM   3940  C16 MOL 4  57     -13.018  27.559  92.683  1.00  0.00            
ATOM   3941  C17 MOL 4  57     -12.641  30.718 105.104  1.00  0.00            
ATOM   3942  C18 MOL 4  57     -12.353  30.993 106.541  1.00  0.00            
ATOM   3943  C19 MOL 4  57     -12.854  28.743  91.706  1.00  0.00            
ATOM   3944  C20 MOL 4  57      -9.969  31.023 106.097  1.00  0.00            
ATOM   3945  C21 MOL 4  57     -10.772  31.290 108.390  1.00  0.00            
ATOM   3946  C22 MOL 4  57     -13.992  30.640 104.593  1.00  0.00            
ATOM   3947  C23 MOL 4  57     -10.299  30.766 104.654  1.00  0.00            
ATOM   3948  C24 MOL 4  57      -9.258  30.591 103.801  1.00  0.00            
ATOM   3949  C25 MOL 4  57     -11.213  32.698 108.928  1.00  0.00            
ATOM   3950  C26 MOL 4  57     -11.241  30.148 109.327  1.00  0.00            
ATOM   3951  C27 MOL 4  57     -10.867  32.872 110.378  1.00  0.00            
ATOM   3952  C28 MOL 4  57     -11.173  31.648 111.344  1.00  0.00            
ATOM   3953  C29 MOL 4  57     -10.708  30.375 110.795  1.00  0.00            
ATOM   3954  C30 MOL 4  57      -9.984  30.071  99.703  1.00  0.00            
ATOM   3955  C31 MOL 4  57     -13.682  29.964  92.229  1.00  0.00            
ATOM   3956  C32 MOL 4  57     -10.157  29.939  98.334  1.00  0.00            
ATOM   3957  C33 MOL 4  57     -13.786  30.013  98.277  1.00  0.00            
ATOM   3958  C34 MOL 4  57     -14.867  30.084  99.135  1.00  0.00            
ATOM   3959  O1  MOL 4  57     -13.244  31.202 107.298  1.00  0.00            
ATOM   3960  O2  MOL 4  57     -10.860  29.822  95.613  1.00  0.00            
ATOM   3961  O3  MOL 4  57     -15.237  29.892  96.340  1.00  0.00            
ATOM   3962  O4  MOL 4  57      -8.797  31.099 106.542  1.00  0.00            
ATOM   3963  H1  MOL 4  57     -12.429  26.713  92.299  1.00  0.00            
ATOM   3964  H2  MOL 4  57     -14.037  27.283  92.651  1.00  0.00            
ATOM   3965  H3  MOL 4  57     -11.780  29.075  91.659  1.00  0.00            
ATOM   3966  H4  MOL 4  57     -11.536  28.150  94.076  1.00  0.00            
ATOM   3967  H5  MOL 4  57     -13.193  28.351  90.736  1.00  0.00            
ATOM   3968  H6  MOL 4  57     -12.702  27.029  94.740  1.00  0.00            
ATOM   3969  H7  MOL 4  57     -14.419  28.882  94.613  1.00  0.00            
ATOM   3970  H8  MOL 4  57     -14.716  29.706  92.349  1.00  0.00            
ATOM   3971  H9  MOL 4  57     -12.124  30.661  93.503  1.00  0.00            
ATOM   3972  H10 MOL 4  57     -13.547  30.722  91.505  1.00  0.00            
ATOM   3973  H11 MOL 4  57     -13.719  31.207  93.882  1.00  0.00            
ATOM   3974  H12 MOL 4  57      -9.258  29.920  97.740  1.00  0.00            
ATOM   3975  H13 MOL 4  57     -15.876  30.070  98.682  1.00  0.00            
ATOM   3976  H14 MOL 4  57      -8.932  30.148 100.005  1.00  0.00            
ATOM   3977  H15 MOL 4  57     -15.259  30.585 102.923  1.00  0.00            
ATOM   3978  H16 MOL 4  57      -8.246  30.785 104.133  1.00  0.00            
ATOM   3979  H17 MOL 4  57     -14.839  30.850 105.252  1.00  0.00            
ATOM   3980  H18 MOL 4  57     -10.854  29.163 108.919  1.00  0.00            
ATOM   3981  H19 MOL 4  57      -9.685  31.290 108.609  1.00  0.00            
ATOM   3982  H20 MOL 4  57     -12.322  30.114 109.198  1.00  0.00            
ATOM   3983  H21 MOL 4  57     -10.688  33.454 108.349  1.00  0.00            
ATOM   3984  H22 MOL 4  57     -12.234  32.837 108.845  1.00  0.00            
ATOM   3985  H23 MOL 4  57      -9.615  30.262 110.836  1.00  0.00            
ATOM   3986  H24 MOL 4  57     -11.176  29.575 111.423  1.00  0.00            
ATOM   3987  H25 MOL 4  57      -9.840  33.174 110.451  1.00  0.00            
ATOM   3988  H26 MOL 4  57     -12.214  31.516 111.501  1.00  0.00            
ATOM   3989  H27 MOL 4  57     -11.589  33.613 110.709  1.00  0.00            
ATOM   3990  H28 MOL 4  57     -10.638  31.879 112.325  1.00  0.00            
ATOM   3991  N1  MOL 5  58     -17.361  26.308  95.816  1.00  0.00            
ATOM   3992  N2  MOL 5  58     -15.280  27.113 106.760  1.00  0.00            
ATOM   3993  N3  MOL 5  58     -13.694  26.848 102.149  1.00  0.00            
ATOM   3994  N4  MOL 5  58     -18.863  26.192 100.352  1.00  0.00            
ATOM   3995  C1  MOL 5  58     -17.614  27.207  93.346  1.00  0.00            
ATOM   3996  C2  MOL 5  58     -17.682  25.977  94.328  1.00  0.00            
ATOM   3997  C3  MOL 5  58     -17.062  24.708  93.825  1.00  0.00            
ATOM   3998  C4  MOL 5  58     -16.053  26.557  96.141  1.00  0.00            
ATOM   3999  C5  MOL 5  58     -18.421  26.288  96.645  1.00  0.00            
ATOM   4000  C6  MOL 5  58     -15.733  26.583  97.564  1.00  0.00            
ATOM   4001  C7  MOL 5  58     -16.737  26.462  98.467  1.00  0.00            
ATOM   4002  C8  MOL 5  58     -16.488  26.420  99.863  1.00  0.00            
ATOM   4003  C9  MOL 5  58     -15.177  26.584 100.306  1.00  0.00            
ATOM   4004  C10 MOL 5  58     -14.986  26.683 101.719  1.00  0.00            
ATOM   4005  C11 MOL 5  58     -16.041  26.615 102.663  1.00  0.00            
ATOM   4006  C12 MOL 5  58     -17.374  26.433 102.149  1.00  0.00            
ATOM   4007  C13 MOL 5  58     -15.806  26.888 103.995  1.00  0.00            
ATOM   4008  C14 MOL 5  58     -18.401  26.370 103.114  1.00  0.00            
ATOM   4009  C15 MOL 5  58     -17.610  26.304 100.763  1.00  0.00            
ATOM   4010  C16 MOL 5  58     -17.510  24.316  92.394  1.00  0.00            
ATOM   4011  C17 MOL 5  58     -16.876  26.832 104.894  1.00  0.00            
ATOM   4012  C18 MOL 5  58     -16.576  26.875 106.395  1.00  0.00            
ATOM   4013  C19 MOL 5  58     -17.522  25.494  91.393  1.00  0.00            
ATOM   4014  C20 MOL 5  58     -14.293  27.287 105.860  1.00  0.00            
ATOM   4015  C21 MOL 5  58     -14.927  27.203 108.243  1.00  0.00            
ATOM   4016  C22 MOL 5  58     -18.164  26.621 104.427  1.00  0.00            
ATOM   4017  C23 MOL 5  58     -14.523  27.043 104.384  1.00  0.00            
ATOM   4018  C24 MOL 5  58     -13.459  27.030 103.500  1.00  0.00            
ATOM   4019  C25 MOL 5  58     -15.501  28.548 108.697  1.00  0.00            
ATOM   4020  C26 MOL 5  58     -15.434  26.099 109.193  1.00  0.00            
ATOM   4021  C27 MOL 5  58     -15.274  28.830 110.226  1.00  0.00            
ATOM   4022  C28 MOL 5  58     -15.686  27.639 111.142  1.00  0.00            
ATOM   4023  C29 MOL 5  58     -14.981  26.404 110.640  1.00  0.00            
ATOM   4024  C30 MOL 5  58     -14.182  26.721  99.388  1.00  0.00            
ATOM   4025  C31 MOL 5  58     -18.193  26.771  91.950  1.00  0.00            
ATOM   4026  C32 MOL 5  58     -14.418  26.574  98.004  1.00  0.00            
ATOM   4027  C33 MOL 5  58     -18.051  26.388  98.063  1.00  0.00            
ATOM   4028  C34 MOL 5  58     -19.025  26.251  99.006  1.00  0.00            
ATOM   4029  O1  MOL 5  58     -17.464  26.814 107.170  1.00  0.00            
ATOM   4030  O2  MOL 5  58     -15.175  26.588  95.310  1.00  0.00            
ATOM   4031  O3  MOL 5  58     -19.561  26.240  96.262  1.00  0.00            
ATOM   4032  O4  MOL 5  58     -13.172  27.595 106.170  1.00  0.00            
ATOM   4033  H1  MOL 5  58     -16.821  23.560  91.967  1.00  0.00            
ATOM   4034  H2  MOL 5  58     -18.489  23.893  92.557  1.00  0.00            
ATOM   4035  H3  MOL 5  58     -16.488  25.622  91.100  1.00  0.00            
ATOM   4036  H4  MOL 5  58     -15.997  24.849  93.731  1.00  0.00            
ATOM   4037  H5  MOL 5  58     -18.056  25.277  90.463  1.00  0.00            
ATOM   4038  H6  MOL 5  58     -17.193  23.934  94.538  1.00  0.00            
ATOM   4039  H7  MOL 5  58     -18.776  25.707  94.210  1.00  0.00            
ATOM   4040  H8  MOL 5  58     -19.354  26.653  91.872  1.00  0.00            
ATOM   4041  H9  MOL 5  58     -16.613  27.448  93.213  1.00  0.00            
ATOM   4042  H10 MOL 5  58     -18.001  27.602  91.204  1.00  0.00            
ATOM   4043  H11 MOL 5  58     -18.101  28.109  93.633  1.00  0.00            
ATOM   4044  H12 MOL 5  58     -13.572  26.686  97.406  1.00  0.00            
ATOM   4045  H13 MOL 5  58     -20.014  26.041  98.723  1.00  0.00            
ATOM   4046  H14 MOL 5  58     -13.134  26.812  99.800  1.00  0.00            
ATOM   4047  H15 MOL 5  58     -19.445  26.239 102.878  1.00  0.00            
ATOM   4048  H16 MOL 5  58     -12.468  27.169 103.817  1.00  0.00            
ATOM   4049  H17 MOL 5  58     -19.034  26.506 105.066  1.00  0.00            
ATOM   4050  H18 MOL 5  58     -14.881  25.264 108.803  1.00  0.00            
ATOM   4051  H19 MOL 5  58     -13.822  27.241 108.297  1.00  0.00            
ATOM   4052  H20 MOL 5  58     -16.498  25.958 109.160  1.00  0.00            
ATOM   4053  H21 MOL 5  58     -15.099  29.357 108.026  1.00  0.00            
ATOM   4054  H22 MOL 5  58     -16.597  28.621 108.519  1.00  0.00            
ATOM   4055  H23 MOL 5  58     -13.943  26.670 110.739  1.00  0.00            
ATOM   4056  H24 MOL 5  58     -15.114  25.510 111.160  1.00  0.00            
ATOM   4057  H25 MOL 5  58     -14.265  29.131 110.397  1.00  0.00            
ATOM   4058  H26 MOL 5  58     -16.729  27.414 111.006  1.00  0.00            
ATOM   4059  H27 MOL 5  58     -15.890  29.656 110.552  1.00  0.00            
ATOM   4060  H28 MOL 5  58     -15.502  27.856 112.243  1.00  0.00            
ATOM   4061  N1  MOL 6  59     -16.910  30.645 117.860  1.00  0.00            
ATOM   4062  N2  MOL 6  59     -15.026  29.749 128.891  1.00  0.00            
ATOM   4063  N3  MOL 6  59     -13.411  29.668 124.377  1.00  0.00            
ATOM   4064  N4  MOL 6  59     -18.506  30.462 122.327  1.00  0.00            
ATOM   4065  C1  MOL 6  59     -16.532  32.365 116.010  1.00  0.00            
ATOM   4066  C2  MOL 6  59     -17.067  30.971 116.397  1.00  0.00            
ATOM   4067  C3  MOL 6  59     -16.789  29.763 115.439  1.00  0.00            
ATOM   4068  C4  MOL 6  59     -15.587  30.562 118.266  1.00  0.00            
ATOM   4069  C5  MOL 6  59     -17.912  30.666 118.685  1.00  0.00            
ATOM   4070  C6  MOL 6  59     -15.265  30.399 119.709  1.00  0.00            
ATOM   4071  C7  MOL 6  59     -16.367  30.407 120.637  1.00  0.00            
ATOM   4072  C8  MOL 6  59     -16.198  30.168 121.984  1.00  0.00            
ATOM   4073  C9  MOL 6  59     -14.931  29.870 122.463  1.00  0.00            
ATOM   4074  C10 MOL 6  59     -14.681  29.747 123.890  1.00  0.00            
ATOM   4075  C11 MOL 6  59     -15.791  29.923 124.773  1.00  0.00            
ATOM   4076  C12 MOL 6  59     -17.037  30.254 124.250  1.00  0.00            
ATOM   4077  C13 MOL 6  59     -15.521  29.935 126.110  1.00  0.00            
ATOM   4078  C14 MOL 6  59     -18.118  30.436 125.136  1.00  0.00            
ATOM   4079  C15 MOL 6  59     -17.235  30.292 122.894  1.00  0.00            
ATOM   4080  C16 MOL 6  59     -17.090  30.165 113.978  1.00  0.00            
ATOM   4081  C17 MOL 6  59     -16.539  30.024 127.007  1.00  0.00            
ATOM   4082  C18 MOL 6  59     -16.311  29.832 128.464  1.00  0.00            
ATOM   4083  C19 MOL 6  59     -16.481  31.522 113.619  1.00  0.00            
ATOM   4084  C20 MOL 6  59     -13.953  29.729 127.987  1.00  0.00            
ATOM   4085  C21 MOL 6  59     -14.657  29.914 130.322  1.00  0.00            
ATOM   4086  C22 MOL 6  59     -17.803  30.355 126.539  1.00  0.00            
ATOM   4087  C23 MOL 6  59     -14.254  29.756 126.572  1.00  0.00            
ATOM   4088  C24 MOL 6  59     -13.183  29.767 125.672  1.00  0.00            
ATOM   4089  C25 MOL 6  59     -15.529  30.969 131.037  1.00  0.00            
ATOM   4090  C26 MOL 6  59     -14.739  28.604 131.116  1.00  0.00            
ATOM   4091  C27 MOL 6  59     -14.883  31.364 132.439  1.00  0.00            
ATOM   4092  C28 MOL 6  59     -14.640  30.127 133.316  1.00  0.00            
ATOM   4093  C29 MOL 6  59     -14.049  28.973 132.484  1.00  0.00            
ATOM   4094  C30 MOL 6  59     -13.807  29.896 121.570  1.00  0.00            
ATOM   4095  C31 MOL 6  59     -16.982  32.664 114.548  1.00  0.00            
ATOM   4096  C32 MOL 6  59     -13.973  30.184 120.233  1.00  0.00            
ATOM   4097  C33 MOL 6  59     -17.611  30.492 120.150  1.00  0.00            
ATOM   4098  C34 MOL 6  59     -18.689  30.531 121.004  1.00  0.00            
ATOM   4099  O1  MOL 6  59     -17.260  29.748 129.178  1.00  0.00            
ATOM   4100  O2  MOL 6  59     -14.692  30.518 117.455  1.00  0.00            
ATOM   4101  O3  MOL 6  59     -19.054  30.887 118.338  1.00  0.00            
ATOM   4102  O4  MOL 6  59     -12.777  29.709 128.379  1.00  0.00            
ATOM   4103  H1  MOL 6  59     -16.831  29.463 113.207  1.00  0.00            
ATOM   4104  H2  MOL 6  59     -18.123  30.338 113.935  1.00  0.00            
ATOM   4105  H3  MOL 6  59     -15.373  31.497 113.574  1.00  0.00            
ATOM   4106  H4  MOL 6  59     -15.716  29.514 115.517  1.00  0.00            
ATOM   4107  H5  MOL 6  59     -16.887  31.702 112.637  1.00  0.00            
ATOM   4108  H6  MOL 6  59     -17.278  28.905 115.837  1.00  0.00            
ATOM   4109  H7  MOL 6  59     -18.120  31.133 116.160  1.00  0.00            
ATOM   4110  H8  MOL 6  59     -18.081  32.670 114.568  1.00  0.00            
ATOM   4111  H9  MOL 6  59     -15.419  32.486 116.054  1.00  0.00            
ATOM   4112  H10 MOL 6  59     -16.583  33.592 114.218  1.00  0.00            
ATOM   4113  H11 MOL 6  59     -17.041  32.991 116.775  1.00  0.00            
ATOM   4114  H12 MOL 6  59     -13.105  30.278 119.621  1.00  0.00            
ATOM   4115  H13 MOL 6  59     -19.702  30.833 120.701  1.00  0.00            
ATOM   4116  H14 MOL 6  59     -12.783  29.877 121.908  1.00  0.00            
ATOM   4117  H15 MOL 6  59     -19.056  30.688 124.817  1.00  0.00            
ATOM   4118  H16 MOL 6  59     -12.075  29.651 125.959  1.00  0.00            
ATOM   4119  H17 MOL 6  59     -18.688  30.400 127.182  1.00  0.00            
ATOM   4120  H18 MOL 6  59     -14.245  27.830 130.513  1.00  0.00            
ATOM   4121  H19 MOL 6  59     -13.612  30.243 130.431  1.00  0.00            
ATOM   4122  H20 MOL 6  59     -15.832  28.275 131.149  1.00  0.00            
ATOM   4123  H21 MOL 6  59     -15.570  31.920 130.435  1.00  0.00            
ATOM   4124  H22 MOL 6  59     -16.472  30.569 131.284  1.00  0.00            
ATOM   4125  H23 MOL 6  59     -13.040  29.233 132.201  1.00  0.00            
ATOM   4126  H24 MOL 6  59     -14.118  28.054 133.144  1.00  0.00            
ATOM   4127  H25 MOL 6  59     -13.926  31.929 132.389  1.00  0.00            
ATOM   4128  H26 MOL 6  59     -15.636  29.782 133.613  1.00  0.00            
ATOM   4129  H27 MOL 6  59     -15.499  32.078 133.031  1.00  0.00            
ATOM   4130  H28 MOL 6  59     -14.139  30.311 134.281  1.00  0.00            
ATOM   4131  N1  MOL 7  60     -20.983  27.036 118.071  1.00  0.00            
ATOM   4132  N2  MOL 7  60     -19.097  26.564 128.945  1.00  0.00            
ATOM   4133  N3  MOL 7  60     -17.542  26.886 124.523  1.00  0.00            
ATOM   4134  N4  MOL 7  60     -22.524  26.311 122.550  1.00  0.00            
ATOM   4135  C1  MOL 7  60     -20.720  28.431 115.768  1.00  0.00            
ATOM   4136  C2  MOL 7  60     -21.345  27.245 116.628  1.00  0.00            
ATOM   4137  C3  MOL 7  60     -21.174  25.885 115.874  1.00  0.00            
ATOM   4138  C4  MOL 7  60     -19.667  27.074 118.461  1.00  0.00            
ATOM   4139  C5  MOL 7  60     -21.993  26.754 118.902  1.00  0.00            
ATOM   4140  C6  MOL 7  60     -19.376  26.998 119.938  1.00  0.00            
ATOM   4141  C7  MOL 7  60     -20.436  26.753 120.848  1.00  0.00            
ATOM   4142  C8  MOL 7  60     -20.173  26.648 122.148  1.00  0.00            
ATOM   4143  C9  MOL 7  60     -18.945  26.923 122.660  1.00  0.00            
ATOM   4144  C10 MOL 7  60     -18.801  26.837 124.055  1.00  0.00            
ATOM   4145  C11 MOL 7  60     -19.867  26.686 124.872  1.00  0.00            
ATOM   4146  C12 MOL 7  60     -21.135  26.529 124.386  1.00  0.00            
ATOM   4147  C13 MOL 7  60     -19.686  26.696 126.223  1.00  0.00            
ATOM   4148  C14 MOL 7  60     -22.204  26.375 125.270  1.00  0.00            
ATOM   4149  C15 MOL 7  60     -21.288  26.419 123.042  1.00  0.00            
ATOM   4150  C16 MOL 7  60     -21.670  25.933 114.387  1.00  0.00            
ATOM   4151  C17 MOL 7  60     -20.714  26.667 127.129  1.00  0.00            
ATOM   4152  C18 MOL 7  60     -20.415  26.586 128.588  1.00  0.00            
ATOM   4153  C19 MOL 7  60     -20.903  27.073 113.643  1.00  0.00            
ATOM   4154  C20 MOL 7  60     -18.031  26.670 128.138  1.00  0.00            
ATOM   4155  C21 MOL 7  60     -18.813  26.573 130.441  1.00  0.00            
ATOM   4156  C22 MOL 7  60     -21.988  26.404 126.663  1.00  0.00            
ATOM   4157  C23 MOL 7  60     -18.382  26.715 126.690  1.00  0.00            
ATOM   4158  C24 MOL 7  60     -17.325  26.795 125.828  1.00  0.00            
ATOM   4159  C25 MOL 7  60     -19.208  27.821 131.292  1.00  0.00            
ATOM   4160  C26 MOL 7  60     -19.032  25.226 131.212  1.00  0.00            
ATOM   4161  C27 MOL 7  60     -18.757  27.872 132.754  1.00  0.00            
ATOM   4162  C28 MOL 7  60     -19.256  26.529 133.315  1.00  0.00            
ATOM   4163  C29 MOL 7  60     -18.639  25.261 132.694  1.00  0.00            
ATOM   4164  C30 MOL 7  60     -17.878  27.121 121.802  1.00  0.00            
ATOM   4165  C31 MOL 7  60     -21.190  28.412 114.310  1.00  0.00            
ATOM   4166  C32 MOL 7  60     -18.078  27.092 120.390  1.00  0.00            
ATOM   4167  C33 MOL 7  60     -21.748  26.569 120.384  1.00  0.00            
ATOM   4168  C34 MOL 7  60     -22.767  26.314 121.251  1.00  0.00            
ATOM   4169  O1  MOL 7  60     -21.332  26.449 129.424  1.00  0.00            
ATOM   4170  O2  MOL 7  60     -18.809  27.240 117.668  1.00  0.00            
ATOM   4171  O3  MOL 7  60     -23.137  26.508 118.469  1.00  0.00            
ATOM   4172  O4  MOL 7  60     -16.879  26.689 128.525  1.00  0.00            
ATOM   4173  H1  MOL 7  60     -21.375  24.946 113.819  1.00  0.00            
ATOM   4174  H2  MOL 7  60     -22.745  26.113 114.286  1.00  0.00            
ATOM   4175  H3  MOL 7  60     -19.872  26.814 113.739  1.00  0.00            
ATOM   4176  H4  MOL 7  60     -20.119  25.648 115.874  1.00  0.00            
ATOM   4177  H5  MOL 7  60     -21.131  27.007 112.546  1.00  0.00            
ATOM   4178  H6  MOL 7  60     -21.622  25.089 116.397  1.00  0.00            
ATOM   4179  H7  MOL 7  60     -22.456  27.367 116.449  1.00  0.00            
ATOM   4180  H8  MOL 7  60     -22.235  28.732 114.150  1.00  0.00            
ATOM   4181  H9  MOL 7  60     -19.632  28.432 115.725  1.00  0.00            
ATOM   4182  H10 MOL 7  60     -20.526  29.147 113.853  1.00  0.00            
ATOM   4183  H11 MOL 7  60     -21.009  29.361 116.164  1.00  0.00            
ATOM   4184  H12 MOL 7  60     -17.195  27.300 119.788  1.00  0.00            
ATOM   4185  H13 MOL 7  60     -23.807  26.240 120.920  1.00  0.00            
ATOM   4186  H14 MOL 7  60     -16.883  27.308 122.213  1.00  0.00            
ATOM   4187  H15 MOL 7  60     -23.282  26.254 124.934  1.00  0.00            
ATOM   4188  H16 MOL 7  60     -16.307  26.893 126.163  1.00  0.00            
ATOM   4189  H17 MOL 7  60     -22.801  26.226 127.284  1.00  0.00            
ATOM   4190  H18 MOL 7  60     -18.536  24.432 130.693  1.00  0.00            
ATOM   4191  H19 MOL 7  60     -17.714  26.511 130.598  1.00  0.00            
ATOM   4192  H20 MOL 7  60     -20.107  25.030 131.205  1.00  0.00            
ATOM   4193  H21 MOL 7  60     -18.910  28.725 130.714  1.00  0.00            
ATOM   4194  H22 MOL 7  60     -20.272  27.918 131.294  1.00  0.00            
ATOM   4195  H23 MOL 7  60     -17.503  25.336 132.837  1.00  0.00            
ATOM   4196  H24 MOL 7  60     -19.012  24.473 133.245  1.00  0.00            
ATOM   4197  H25 MOL 7  60     -17.691  27.930 132.886  1.00  0.00            
ATOM   4198  H26 MOL 7  60     -20.389  26.392 133.330  1.00  0.00            
ATOM   4199  H27 MOL 7  60     -19.213  28.636 133.417  1.00  0.00            
ATOM   4200  H28 MOL 7  60     -18.957  26.448 134.339  1.00  0.00            
ATOM   4201  N1  MOL 8  61       0.840  36.517   6.607  1.00  0.00            
ATOM   4202  N2  MOL 8  61       2.661  36.861  17.716  1.00  0.00            
ATOM   4203  N3  MOL 8  61       4.364  36.569  13.253  1.00  0.00            
ATOM   4204  N4  MOL 8  61      -0.666  37.050  11.106  1.00  0.00            
ATOM   4205  C1  MOL 8  61       0.933  37.647   4.351  1.00  0.00            
ATOM   4206  C2  MOL 8  61       0.485  36.391   5.155  1.00  0.00            
ATOM   4207  C3  MOL 8  61       1.069  35.146   4.465  1.00  0.00            
ATOM   4208  C4  MOL 8  61       2.165  36.388   6.993  1.00  0.00            
ATOM   4209  C5  MOL 8  61      -0.142  36.770   7.460  1.00  0.00            
ATOM   4210  C6  MOL 8  61       2.442  36.451   8.494  1.00  0.00            
ATOM   4211  C7  MOL 8  61       1.430  36.652   9.372  1.00  0.00            
ATOM   4212  C8  MOL 8  61       1.686  36.729  10.803  1.00  0.00            
ATOM   4213  C9  MOL 8  61       2.943  36.514  11.270  1.00  0.00            
ATOM   4214  C10 MOL 8  61       3.176  36.650  12.674  1.00  0.00            
ATOM   4215  C11 MOL 8  61       2.084  36.935  13.501  1.00  0.00            
ATOM   4216  C12 MOL 8  61       0.773  37.094  12.963  1.00  0.00            
ATOM   4217  C13 MOL 8  61       2.242  36.896  14.852  1.00  0.00            
ATOM   4218  C14 MOL 8  61      -0.317  37.160  13.838  1.00  0.00            
ATOM   4219  C15 MOL 8  61       0.602  36.994  11.583  1.00  0.00            
ATOM   4220  C16 MOL 8  61       0.467  34.994   2.977  1.00  0.00            
ATOM   4221  C17 MOL 8  61       1.172  37.035  15.694  1.00  0.00            
ATOM   4222  C18 MOL 8  61       1.436  37.074  17.177  1.00  0.00            
ATOM   4223  C19 MOL 8  61       0.718  36.281   2.124  1.00  0.00            
ATOM   4224  C20 MOL 8  61       3.747  36.725  16.917  1.00  0.00            
ATOM   4225  C21 MOL 8  61       2.852  36.746  19.163  1.00  0.00            
ATOM   4226  C22 MOL 8  61      -0.137  37.240  15.221  1.00  0.00            
ATOM   4227  C23 MOL 8  61       3.471  36.741  15.487  1.00  0.00            
ATOM   4228  C24 MOL 8  61       4.508  36.626  14.579  1.00  0.00            
ATOM   4229  C25 MOL 8  61       2.749  38.022  19.970  1.00  0.00            
ATOM   4230  C26 MOL 8  61       2.212  35.506  19.793  1.00  0.00            
ATOM   4231  C27 MOL 8  61       3.123  37.762  21.454  1.00  0.00            
ATOM   4232  C28 MOL 8  61       2.329  36.661  22.138  1.00  0.00            
ATOM   4233  C29 MOL 8  61       2.391  35.385  21.321  1.00  0.00            
ATOM   4234  C30 MOL 8  61       3.986  36.185  10.404  1.00  0.00            
ATOM   4235  C31 MOL 8  61       0.305  37.554   2.927  1.00  0.00            
ATOM   4236  C32 MOL 8  61       3.758  36.289   9.039  1.00  0.00            
ATOM   4237  C33 MOL 8  61       0.131  36.711   8.895  1.00  0.00            
ATOM   4238  C34 MOL 8  61      -0.834  36.996   9.797  1.00  0.00            
ATOM   4239  O1  MOL 8  61       0.533  37.315  17.913  1.00  0.00            
ATOM   4240  O2  MOL 8  61       3.085  36.366   6.240  1.00  0.00            
ATOM   4241  O3  MOL 8  61      -1.209  37.128   7.064  1.00  0.00            
ATOM   4242  O4  MOL 8  61       4.914  36.623  17.321  1.00  0.00            
ATOM   4243  H1  MOL 8  61       1.086  34.142   2.465  1.00  0.00            
ATOM   4244  H2  MOL 8  61      -0.563  34.660   2.951  1.00  0.00            
ATOM   4245  H3  MOL 8  61       1.847  36.436   1.830  1.00  0.00            
ATOM   4246  H4  MOL 8  61       2.162  35.348   4.415  1.00  0.00            
ATOM   4247  H5  MOL 8  61       0.136  36.275   1.199  1.00  0.00            
ATOM   4248  H6  MOL 8  61       1.069  34.302   5.055  1.00  0.00            
ATOM   4249  H7  MOL 8  61      -0.576  36.069   5.074  1.00  0.00            
ATOM   4250  H8  MOL 8  61      -0.793  37.467   2.975  1.00  0.00            
ATOM   4251  H9  MOL 8  61       2.060  37.674   4.259  1.00  0.00            
ATOM   4252  H10 MOL 8  61       0.499  38.510   2.339  1.00  0.00            
ATOM   4253  H11 MOL 8  61       0.572  38.539   4.819  1.00  0.00            
ATOM   4254  H12 MOL 8  61       4.638  36.181   8.404  1.00  0.00            
ATOM   4255  H13 MOL 8  61      -1.834  37.232   9.445  1.00  0.00            
ATOM   4256  H14 MOL 8  61       4.963  35.987  10.849  1.00  0.00            
ATOM   4257  H15 MOL 8  61      -1.317  37.335  13.447  1.00  0.00            
ATOM   4258  H16 MOL 8  61       5.581  36.618  14.860  1.00  0.00            
ATOM   4259  H17 MOL 8  61      -1.006  37.354  15.875  1.00  0.00            
ATOM   4260  H18 MOL 8  61       2.541  34.535  19.292  1.00  0.00            
ATOM   4261  H19 MOL 8  61       3.939  36.595  19.317  1.00  0.00            
ATOM   4262  H20 MOL 8  61       1.156  35.543  19.687  1.00  0.00            
ATOM   4263  H21 MOL 8  61       3.452  38.822  19.645  1.00  0.00            
ATOM   4264  H22 MOL 8  61       1.721  38.404  19.982  1.00  0.00            
ATOM   4265  H23 MOL 8  61       3.379  35.012  21.530  1.00  0.00            
ATOM   4266  H24 MOL 8  61       1.751  34.738  21.820  1.00  0.00            
ATOM   4267  H25 MOL 8  61       4.226  37.602  21.443  1.00  0.00            
ATOM   4268  H26 MOL 8  61       1.238  36.936  22.074  1.00  0.00            
ATOM   4269  H27 MOL 8  61       2.928  38.571  22.116  1.00  0.00            
ATOM   4270  H28 MOL 8  61       2.579  36.540  23.122  1.00  0.00            
ATOM   4271  N1  MOL 9  62      -3.441  33.195   6.553  1.00  0.00            
ATOM   4272  N2  MOL 9  62      -1.611  33.323  17.658  1.00  0.00            
ATOM   4273  N3  MOL 9  62       0.010  34.005  13.131  1.00  0.00            
ATOM   4274  N4  MOL 9  62      -5.196  33.031  11.038  1.00  0.00            
ATOM   4275  C1  MOL 9  62      -3.193  34.371   4.380  1.00  0.00            
ATOM   4276  C2  MOL 9  62      -3.689  33.160   5.082  1.00  0.00            
ATOM   4277  C3  MOL 9  62      -3.240  31.876   4.322  1.00  0.00            
ATOM   4278  C4  MOL 9  62      -2.153  33.272   6.998  1.00  0.00            
ATOM   4279  C5  MOL 9  62      -4.510  33.229   7.414  1.00  0.00            
ATOM   4280  C6  MOL 9  62      -1.917  33.371   8.488  1.00  0.00            
ATOM   4281  C7  MOL 9  62      -3.015  33.293   9.338  1.00  0.00            
ATOM   4282  C8  MOL 9  62      -2.778  33.268  10.715  1.00  0.00            
ATOM   4283  C9  MOL 9  62      -1.469  33.514  11.224  1.00  0.00            
ATOM   4284  C10 MOL 9  62      -1.239  33.697  12.638  1.00  0.00            
ATOM   4285  C11 MOL 9  62      -2.356  33.385  13.428  1.00  0.00            
ATOM   4286  C12 MOL 9  62      -3.686  33.087  12.930  1.00  0.00            
ATOM   4287  C13 MOL 9  62      -2.126  33.309  14.788  1.00  0.00            
ATOM   4288  C14 MOL 9  62      -4.722  32.876  13.834  1.00  0.00            
ATOM   4289  C15 MOL 9  62      -3.917  33.127  11.568  1.00  0.00            
ATOM   4290  C16 MOL 9  62      -3.678  31.949   2.802  1.00  0.00            
ATOM   4291  C17 MOL 9  62      -3.183  33.055  15.740  1.00  0.00            
ATOM   4292  C18 MOL 9  62      -2.882  33.067  17.229  1.00  0.00            
ATOM   4293  C19 MOL 9  62      -3.255  33.272   2.087  1.00  0.00            
ATOM   4294  C20 MOL 9  62      -0.556  33.725  16.852  1.00  0.00            
ATOM   4295  C21 MOL 9  62      -1.323  33.365  19.105  1.00  0.00            
ATOM   4296  C22 MOL 9  62      -4.475  32.854  15.224  1.00  0.00            
ATOM   4297  C23 MOL 9  62      -0.884  33.650  15.349  1.00  0.00            
ATOM   4298  C24 MOL 9  62       0.186  33.932  14.462  1.00  0.00            
ATOM   4299  C25 MOL 9  62      -1.841  34.690  19.819  1.00  0.00            
ATOM   4300  C26 MOL 9  62      -1.767  32.096  19.861  1.00  0.00            
ATOM   4301  C27 MOL 9  62      -1.600  34.666  21.376  1.00  0.00            
ATOM   4302  C28 MOL 9  62      -1.980  33.322  22.116  1.00  0.00            
ATOM   4303  C29 MOL 9  62      -1.303  32.228  21.298  1.00  0.00            
ATOM   4304  C30 MOL 9  62      -0.400  33.672  10.301  1.00  0.00            
ATOM   4305  C31 MOL 9  62      -3.654  34.513   2.897  1.00  0.00            
ATOM   4306  C32 MOL 9  62      -0.635  33.588   8.967  1.00  0.00            
ATOM   4307  C33 MOL 9  62      -4.270  33.147   8.853  1.00  0.00            
ATOM   4308  C34 MOL 9  62      -5.362  33.081   9.732  1.00  0.00            
ATOM   4309  O1  MOL 9  62      -3.870  32.949  17.893  1.00  0.00            
ATOM   4310  O2  MOL 9  62      -1.169  33.354   6.246  1.00  0.00            
ATOM   4311  O3  MOL 9  62      -5.657  33.427   6.981  1.00  0.00            
ATOM   4312  O4  MOL 9  62       0.479  34.186  17.274  1.00  0.00            
ATOM   4313  H1  MOL 9  62      -3.109  31.203   2.255  1.00  0.00            
ATOM   4314  H2  MOL 9  62      -4.745  31.640   2.697  1.00  0.00            
ATOM   4315  H3  MOL 9  62      -2.171  33.344   2.084  1.00  0.00            
ATOM   4316  H4  MOL 9  62      -2.249  31.686   4.513  1.00  0.00            
ATOM   4317  H5  MOL 9  62      -3.787  33.283   1.113  1.00  0.00            
ATOM   4318  H6  MOL 9  62      -3.912  31.107   4.737  1.00  0.00            
ATOM   4319  H7  MOL 9  62      -4.739  32.995   4.884  1.00  0.00            
ATOM   4320  H8  MOL 9  62      -4.746  34.591   2.976  1.00  0.00            
ATOM   4321  H9  MOL 9  62      -2.058  34.389   4.395  1.00  0.00            
ATOM   4322  H10 MOL 9  62      -3.385  35.392   2.378  1.00  0.00            
ATOM   4323  H11 MOL 9  62      -3.435  35.341   4.879  1.00  0.00            
ATOM   4324  H12 MOL 9  62       0.188  33.723   8.296  1.00  0.00            
ATOM   4325  H13 MOL 9  62      -6.343  32.797   9.361  1.00  0.00            
ATOM   4326  H14 MOL 9  62       0.589  33.809  10.610  1.00  0.00            
ATOM   4327  H15 MOL 9  62      -5.748  32.573  13.560  1.00  0.00            
ATOM   4328  H16 MOL 9  62       1.179  34.096  14.843  1.00  0.00            
ATOM   4329  H17 MOL 9  62      -5.294  32.647  15.923  1.00  0.00            
ATOM   4330  H18 MOL 9  62      -1.252  31.187  19.499  1.00  0.00            
ATOM   4331  H19 MOL 9  62      -0.288  33.342  19.280  1.00  0.00            
ATOM   4332  H20 MOL 9  62      -2.800  31.928  19.761  1.00  0.00            
ATOM   4333  H21 MOL 9  62      -1.485  35.662  19.443  1.00  0.00            
ATOM   4334  H22 MOL 9  62      -2.969  34.805  19.773  1.00  0.00            
ATOM   4335  H23 MOL 9  62      -0.220  32.237  21.332  1.00  0.00            
ATOM   4336  H24 MOL 9  62      -1.572  31.217  21.767  1.00  0.00            
ATOM   4337  H25 MOL 9  62      -0.537  34.898  21.567  1.00  0.00            
ATOM   4338  H26 MOL 9  62      -3.113  33.195  22.032  1.00  0.00            
ATOM   4339  H27 MOL 9  62      -2.186  35.436  21.893  1.00  0.00            
ATOM   4340  H28 MOL 9  62      -1.691  33.188  23.179  1.00  0.00            
ATOM   4341  N1  MOL    63      -2.440  36.572  29.337  1.00  0.00            
ATOM   4342  N2  MOL    63      -0.319  36.532  40.422  1.00  0.00            
ATOM   4343  N3  MOL    63       1.100  36.317  35.774  1.00  0.00            
ATOM   4344  N4  MOL    63      -4.062  36.894  33.978  1.00  0.00            
ATOM   4345  C1  MOL    63      -2.309  37.802  27.063  1.00  0.00            
ATOM   4346  C2  MOL    63      -2.729  36.516  27.805  1.00  0.00            
ATOM   4347  C3  MOL    63      -2.254  35.263  27.044  1.00  0.00            
ATOM   4348  C4  MOL    63      -1.170  36.523  29.803  1.00  0.00            
ATOM   4349  C5  MOL    63      -3.504  36.609  30.175  1.00  0.00            
ATOM   4350  C6  MOL    63      -0.905  36.511  31.278  1.00  0.00            
ATOM   4351  C7  MOL    63      -1.995  36.586  32.184  1.00  0.00            
ATOM   4352  C8  MOL    63      -1.764  36.530  33.567  1.00  0.00            
ATOM   4353  C9  MOL    63      -0.418  36.374  33.969  1.00  0.00            
ATOM   4354  C10 MOL    63      -0.146  36.416  35.353  1.00  0.00            
ATOM   4355  C11 MOL    63      -1.220  36.520  36.262  1.00  0.00            
ATOM   4356  C12 MOL    63      -2.558  36.749  35.776  1.00  0.00            
ATOM   4357  C13 MOL    63      -0.949  36.499  37.636  1.00  0.00            
ATOM   4358  C14 MOL    63      -3.587  36.903  36.765  1.00  0.00            
ATOM   4359  C15 MOL    63      -2.796  36.789  34.445  1.00  0.00            
ATOM   4360  C16 MOL    63      -2.870  35.268  25.626  1.00  0.00            
ATOM   4361  C17 MOL    63      -2.004  36.636  38.584  1.00  0.00            
ATOM   4362  C18 MOL    63      -1.626  36.546  40.008  1.00  0.00            
ATOM   4363  C19 MOL    63      -2.450  36.480  24.833  1.00  0.00            
ATOM   4364  C20 MOL    63       0.684  36.346  39.498  1.00  0.00            
ATOM   4365  C21 MOL    63       0.024  36.414  41.865  1.00  0.00            
ATOM   4366  C22 MOL    63      -3.310  36.813  38.122  1.00  0.00            
ATOM   4367  C23 MOL    63       0.334  36.357  38.074  1.00  0.00            
ATOM   4368  C24 MOL    63       1.293  36.187  37.108  1.00  0.00            
ATOM   4369  C25 MOL    63      -0.482  37.628  42.688  1.00  0.00            
ATOM   4370  C26 MOL    63      -0.405  35.067  42.430  1.00  0.00            
ATOM   4371  C27 MOL    63       0.048  37.499  44.173  1.00  0.00            
ATOM   4372  C28 MOL    63      -0.433  36.193  44.781  1.00  0.00            
ATOM   4373  C29 MOL    63       0.012  34.955  43.928  1.00  0.00            
ATOM   4374  C30 MOL    63       0.602  36.319  33.059  1.00  0.00            
ATOM   4375  C31 MOL    63      -2.754  37.826  25.581  1.00  0.00            
ATOM   4376  C32 MOL    63       0.365  36.445  31.686  1.00  0.00            
ATOM   4377  C33 MOL    63      -3.234  36.718  31.666  1.00  0.00            
ATOM   4378  C34 MOL    63      -4.252  36.873  32.628  1.00  0.00            
ATOM   4379  O1  MOL    63      -2.501  36.488  40.825  1.00  0.00            
ATOM   4380  O2  MOL    63      -0.287  36.438  29.000  1.00  0.00            
ATOM   4381  O3  MOL    63      -4.656  36.504  29.773  1.00  0.00            
ATOM   4382  O4  MOL    63       1.766  36.009  39.858  1.00  0.00            
ATOM   4383  H1  MOL    63      -2.544  34.327  25.145  1.00  0.00            
ATOM   4384  H2  MOL    63      -3.954  35.290  25.676  1.00  0.00            
ATOM   4385  H3  MOL    63      -1.390  36.300  24.567  1.00  0.00            
ATOM   4386  H4  MOL    63      -1.175  35.122  27.075  1.00  0.00            
ATOM   4387  H5  MOL    63      -3.036  36.418  23.885  1.00  0.00            
ATOM   4388  H6  MOL    63      -2.727  34.465  27.526  1.00  0.00            
ATOM   4389  H7  MOL    63      -3.843  36.437  27.761  1.00  0.00            
ATOM   4390  H8  MOL    63      -3.865  37.956  25.586  1.00  0.00            
ATOM   4391  H9  MOL    63      -1.239  37.708  27.107  1.00  0.00            
ATOM   4392  H10 MOL    63      -2.384  38.729  25.062  1.00  0.00            
ATOM   4393  H11 MOL    63      -2.743  38.643  27.581  1.00  0.00            
ATOM   4394  H12 MOL    63       1.230  36.359  30.997  1.00  0.00            
ATOM   4395  H13 MOL    63      -5.281  36.920  32.356  1.00  0.00            
ATOM   4396  H14 MOL    63       1.611  36.151  33.471  1.00  0.00            
ATOM   4397  H15 MOL    63      -4.609  37.002  36.468  1.00  0.00            
ATOM   4398  H16 MOL    63       2.360  35.991  37.430  1.00  0.00            
ATOM   4399  H17 MOL    63      -4.051  37.041  38.817  1.00  0.00            
ATOM   4400  H18 MOL    63       0.048  34.204  41.932  1.00  0.00            
ATOM   4401  H19 MOL    63       1.057  36.397  42.074  1.00  0.00            
ATOM   4402  H20 MOL    63      -1.487  35.026  42.401  1.00  0.00            
ATOM   4403  H21 MOL    63       0.107  38.477  42.319  1.00  0.00            
ATOM   4404  H22 MOL    63      -1.504  37.765  42.707  1.00  0.00            
ATOM   4405  H23 MOL    63       1.087  34.975  43.955  1.00  0.00            
ATOM   4406  H24 MOL    63      -0.377  34.101  44.371  1.00  0.00            
ATOM   4407  H25 MOL    63       1.097  37.553  44.120  1.00  0.00            
ATOM   4408  H26 MOL    63      -1.558  36.183  44.882  1.00  0.00            
ATOM   4409  H27 MOL    63      -0.318  38.352  44.753  1.00  0.00            
ATOM   4410  H28 MOL    63       0.009  36.092  45.739  1.00  0.00            
ATOM   4411  N1  MOL    64      -6.767  32.870  29.234  1.00  0.00            
ATOM   4412  N2  MOL    64      -4.803  33.139  40.256  1.00  0.00            
ATOM   4413  N3  MOL    64      -3.164  33.307  35.702  1.00  0.00            
ATOM   4414  N4  MOL    64      -8.330  32.755  33.808  1.00  0.00            
ATOM   4415  C1  MOL    64      -6.611  34.172  27.078  1.00  0.00            
ATOM   4416  C2  MOL    64      -7.084  32.870  27.752  1.00  0.00            
ATOM   4417  C3  MOL    64      -6.667  31.586  26.938  1.00  0.00            
ATOM   4418  C4  MOL    64      -5.460  32.911  29.641  1.00  0.00            
ATOM   4419  C5  MOL    64      -7.834  32.812  30.096  1.00  0.00            
ATOM   4420  C6  MOL    64      -5.232  32.937  31.086  1.00  0.00            
ATOM   4421  C7  MOL    64      -6.279  32.807  32.003  1.00  0.00            
ATOM   4422  C8  MOL    64      -5.982  32.914  33.362  1.00  0.00            
ATOM   4423  C9  MOL    64      -4.636  33.061  33.849  1.00  0.00            
ATOM   4424  C10 MOL    64      -4.458  33.199  35.275  1.00  0.00            
ATOM   4425  C11 MOL    64      -5.516  33.115  36.078  1.00  0.00            
ATOM   4426  C12 MOL    64      -6.802  33.054  35.586  1.00  0.00            
ATOM   4427  C13 MOL    64      -5.283  33.152  37.446  1.00  0.00            
ATOM   4428  C14 MOL    64      -7.836  33.021  36.523  1.00  0.00            
ATOM   4429  C15 MOL    64      -7.058  32.923  34.231  1.00  0.00            
ATOM   4430  C16 MOL    64      -7.163  31.673  25.500  1.00  0.00            
ATOM   4431  C17 MOL    64      -6.302  33.118  38.318  1.00  0.00            
ATOM   4432  C18 MOL    64      -6.048  33.223  39.761  1.00  0.00            
ATOM   4433  C19 MOL    64      -6.684  32.989  24.860  1.00  0.00            
ATOM   4434  C20 MOL    64      -3.732  33.166  39.416  1.00  0.00            
ATOM   4435  C21 MOL    64      -4.575  33.046  41.790  1.00  0.00            
ATOM   4436  C22 MOL    64      -7.611  33.129  37.870  1.00  0.00            
ATOM   4437  C23 MOL    64      -3.998  33.162  37.949  1.00  0.00            
ATOM   4438  C24 MOL    64      -2.984  33.191  37.041  1.00  0.00            
ATOM   4439  C25 MOL    64      -4.997  34.374  42.589  1.00  0.00            
ATOM   4440  C26 MOL    64      -5.230  31.836  42.502  1.00  0.00            
ATOM   4441  C27 MOL    64      -4.697  34.311  44.102  1.00  0.00            
ATOM   4442  C28 MOL    64      -5.308  33.089  44.730  1.00  0.00            
ATOM   4443  C29 MOL    64      -4.839  31.802  43.982  1.00  0.00            
ATOM   4444  C30 MOL    64      -3.608  33.053  32.944  1.00  0.00            
ATOM   4445  C31 MOL    64      -7.218  34.176  25.684  1.00  0.00            
ATOM   4446  C32 MOL    64      -3.909  33.068  31.571  1.00  0.00            
ATOM   4447  C33 MOL    64      -7.593  32.699  31.541  1.00  0.00            
ATOM   4448  C34 MOL    64      -8.648  32.743  32.476  1.00  0.00            
ATOM   4449  O1  MOL    64      -7.014  33.345  40.478  1.00  0.00            
ATOM   4450  O2  MOL    64      -4.524  33.028  28.859  1.00  0.00            
ATOM   4451  O3  MOL    64      -8.994  32.847  29.652  1.00  0.00            
ATOM   4452  O4  MOL    64      -2.577  33.134  39.813  1.00  0.00            
ATOM   4453  H1  MOL    64      -6.751  30.840  24.898  1.00  0.00            
ATOM   4454  H2  MOL    64      -8.282  31.592  25.538  1.00  0.00            
ATOM   4455  H3  MOL    64      -5.594  33.002  24.701  1.00  0.00            
ATOM   4456  H4  MOL    64      -5.568  31.419  26.856  1.00  0.00            
ATOM   4457  H5  MOL    64      -7.131  32.965  23.911  1.00  0.00            
ATOM   4458  H6  MOL    64      -7.116  30.708  27.402  1.00  0.00            
ATOM   4459  H7  MOL    64      -8.187  32.902  27.610  1.00  0.00            
ATOM   4460  H8  MOL    64      -8.309  34.223  25.755  1.00  0.00            
ATOM   4461  H9  MOL    64      -5.534  34.130  26.940  1.00  0.00            
ATOM   4462  H10 MOL    64      -6.883  35.130  25.274  1.00  0.00            
ATOM   4463  H11 MOL    64      -6.743  35.076  27.668  1.00  0.00            
ATOM   4464  H12 MOL    64      -3.115  33.235  30.837  1.00  0.00            
ATOM   4465  H13 MOL    64      -9.704  32.714  32.188  1.00  0.00            
ATOM   4466  H14 MOL    64      -2.580  33.084  33.280  1.00  0.00            
ATOM   4467  H15 MOL    64      -8.878  32.887  36.215  1.00  0.00            
ATOM   4468  H16 MOL    64      -1.901  33.320  37.306  1.00  0.00            
ATOM   4469  H17 MOL    64      -8.437  33.131  38.562  1.00  0.00            
ATOM   4470  H18 MOL    64      -5.015  30.955  41.917  1.00  0.00            
ATOM   4471  H19 MOL    64      -3.504  32.965  42.040  1.00  0.00            
ATOM   4472  H20 MOL    64      -6.299  32.076  42.460  1.00  0.00            
ATOM   4473  H21 MOL    64      -4.463  35.237  42.236  1.00  0.00            
ATOM   4474  H22 MOL    64      -6.047  34.648  42.460  1.00  0.00            
ATOM   4475  H23 MOL    64      -3.815  31.695  44.144  1.00  0.00            
ATOM   4476  H24 MOL    64      -5.320  30.951  44.463  1.00  0.00            
ATOM   4477  H25 MOL    64      -3.591  34.324  44.274  1.00  0.00            
ATOM   4478  H26 MOL    64      -6.381  33.128  44.688  1.00  0.00            
ATOM   4479  H27 MOL    64      -5.029  35.276  44.482  1.00  0.00            
ATOM   4480  H28 MOL    64      -5.101  33.039  45.701  1.00  0.00            
ATOM   4481  N1  MOL    65      -5.926  36.532  51.720  1.00  0.00            
ATOM   4482  N2  MOL    65      -3.524  36.672  62.640  1.00  0.00            
ATOM   4483  N3  MOL    65      -2.058  36.300  58.046  1.00  0.00            
ATOM   4484  N4  MOL    65      -7.328  36.514  56.253  1.00  0.00            
ATOM   4485  C1  MOL    65      -6.126  37.675  49.426  1.00  0.00            
ATOM   4486  C2  MOL    65      -6.347  36.366  50.319  1.00  0.00            
ATOM   4487  C3  MOL    65      -5.693  35.206  49.571  1.00  0.00            
ATOM   4488  C4  MOL    65      -4.612  36.649  52.027  1.00  0.00            
ATOM   4489  C5  MOL    65      -6.956  36.425  52.620  1.00  0.00            
ATOM   4490  C6  MOL    65      -4.222  36.486  53.402  1.00  0.00            
ATOM   4491  C7  MOL    65      -5.245  36.447  54.363  1.00  0.00            
ATOM   4492  C8  MOL    65      -5.026  36.359  55.760  1.00  0.00            
ATOM   4493  C9  MOL    65      -3.683  36.353  56.211  1.00  0.00            
ATOM   4494  C10 MOL    65      -3.339  36.300  57.618  1.00  0.00            
ATOM   4495  C11 MOL    65      -4.436  36.424  58.503  1.00  0.00            
ATOM   4496  C12 MOL    65      -5.749  36.497  58.040  1.00  0.00            
ATOM   4497  C13 MOL    65      -4.198  36.411  59.859  1.00  0.00            
ATOM   4498  C14 MOL    65      -6.743  36.634  59.005  1.00  0.00            
ATOM   4499  C15 MOL    65      -6.068  36.384  56.676  1.00  0.00            
ATOM   4500  C16 MOL    65      -6.294  34.986  48.174  1.00  0.00            
ATOM   4501  C17 MOL    65      -5.182  36.582  60.788  1.00  0.00            
ATOM   4502  C18 MOL    65      -4.846  36.725  62.285  1.00  0.00            
ATOM   4503  C19 MOL    65      -6.024  36.200  47.265  1.00  0.00            
ATOM   4504  C20 MOL    65      -2.581  36.467  61.752  1.00  0.00            
ATOM   4505  C21 MOL    65      -3.181  36.504  64.073  1.00  0.00            
ATOM   4506  C22 MOL    65      -6.489  36.754  60.324  1.00  0.00            
ATOM   4507  C23 MOL    65      -2.879  36.436  60.307  1.00  0.00            
ATOM   4508  C24 MOL    65      -1.880  36.380  59.343  1.00  0.00            
ATOM   4509  C25 MOL    65      -3.581  37.784  64.873  1.00  0.00            
ATOM   4510  C26 MOL    65      -3.815  35.166  64.681  1.00  0.00            
ATOM   4511  C27 MOL    65      -3.206  37.604  66.378  1.00  0.00            
ATOM   4512  C28 MOL    65      -3.896  36.292  66.926  1.00  0.00            
ATOM   4513  C29 MOL    65      -3.380  35.061  66.155  1.00  0.00            
ATOM   4514  C30 MOL    65      -2.657  36.395  55.259  1.00  0.00            
ATOM   4515  C31 MOL    65      -6.533  37.535  47.968  1.00  0.00            
ATOM   4516  C32 MOL    65      -2.904  36.533  53.900  1.00  0.00            
ATOM   4517  C33 MOL    65      -6.543  36.470  54.007  1.00  0.00            
ATOM   4518  C34 MOL    65      -7.540  36.521  54.951  1.00  0.00            
ATOM   4519  O1  MOL    65      -5.778  36.836  63.063  1.00  0.00            
ATOM   4520  O2  MOL    65      -3.791  36.800  51.101  1.00  0.00            
ATOM   4521  O3  MOL    65      -8.123  36.383  52.345  1.00  0.00            
ATOM   4522  O4  MOL    65      -1.410  36.473  62.004  1.00  0.00            
ATOM   4523  H1  MOL    65      -5.830  34.198  47.605  1.00  0.00            
ATOM   4524  H2  MOL    65      -7.386  34.879  48.299  1.00  0.00            
ATOM   4525  H3  MOL    65      -4.905  36.249  47.112  1.00  0.00            
ATOM   4526  H4  MOL    65      -4.622  35.456  49.473  1.00  0.00            
ATOM   4527  H5  MOL    65      -6.539  36.082  46.333  1.00  0.00            
ATOM   4528  H6  MOL    65      -5.839  34.243  50.137  1.00  0.00            
ATOM   4529  H7  MOL    65      -7.385  36.163  50.223  1.00  0.00            
ATOM   4530  H8  MOL    65      -7.637  37.713  47.756  1.00  0.00            
ATOM   4531  H9  MOL    65      -5.075  37.951  49.433  1.00  0.00            
ATOM   4532  H10 MOL    65      -6.021  38.322  47.469  1.00  0.00            
ATOM   4533  H11 MOL    65      -6.646  38.504  49.921  1.00  0.00            
ATOM   4534  H12 MOL    65      -2.060  36.487  53.187  1.00  0.00            
ATOM   4535  H13 MOL    65      -8.578  36.621  54.656  1.00  0.00            
ATOM   4536  H14 MOL    65      -1.659  36.243  55.673  1.00  0.00            
ATOM   4537  H15 MOL    65      -7.684  36.991  58.617  1.00  0.00            
ATOM   4538  H16 MOL    65      -0.896  36.338  59.602  1.00  0.00            
ATOM   4539  H17 MOL    65      -7.344  36.983  61.057  1.00  0.00            
ATOM   4540  H18 MOL    65      -3.466  34.297  64.071  1.00  0.00            
ATOM   4541  H19 MOL    65      -2.138  36.433  64.191  1.00  0.00            
ATOM   4542  H20 MOL    65      -4.840  35.110  64.504  1.00  0.00            
ATOM   4543  H21 MOL    65      -3.159  38.749  64.563  1.00  0.00            
ATOM   4544  H22 MOL    65      -4.670  37.815  64.852  1.00  0.00            
ATOM   4545  H23 MOL    65      -2.268  34.981  66.225  1.00  0.00            
ATOM   4546  H24 MOL    65      -3.849  34.167  66.609  1.00  0.00            
ATOM   4547  H25 MOL    65      -2.201  37.598  66.478  1.00  0.00            
ATOM   4548  H26 MOL    65      -4.968  36.272  66.832  1.00  0.00            
ATOM   4549  H27 MOL    65      -3.626  38.398  66.997  1.00  0.00            
ATOM   4550  H28 MOL    65      -3.594  36.179  67.972  1.00  0.00            
ATOM   4551  N1  MOL    66     -10.234  33.119  51.604  1.00  0.00            
ATOM   4552  N2  MOL    66      -8.139  33.306  62.596  1.00  0.00            
ATOM   4553  N3  MOL    66      -6.622  33.491  57.994  1.00  0.00            
ATOM   4554  N4  MOL    66     -11.814  32.931  56.093  1.00  0.00            
ATOM   4555  C1  MOL    66     -10.392  34.306  49.317  1.00  0.00            
ATOM   4556  C2  MOL    66     -10.546  33.062  50.162  1.00  0.00            
ATOM   4557  C3  MOL    66     -10.018  31.775  49.488  1.00  0.00            
ATOM   4558  C4  MOL    66      -8.955  33.365  51.932  1.00  0.00            
ATOM   4559  C5  MOL    66     -11.269  32.950  52.457  1.00  0.00            
ATOM   4560  C6  MOL    66      -8.610  33.281  53.397  1.00  0.00            
ATOM   4561  C7  MOL    66      -9.654  33.120  54.334  1.00  0.00            
ATOM   4562  C8  MOL    66      -9.409  33.193  55.682  1.00  0.00            
ATOM   4563  C9  MOL    66      -8.102  33.352  56.124  1.00  0.00            
ATOM   4564  C10 MOL    66      -7.878  33.378  57.561  1.00  0.00            
ATOM   4565  C11 MOL    66      -8.973  33.225  58.418  1.00  0.00            
ATOM   4566  C12 MOL    66     -10.323  33.189  57.920  1.00  0.00            
ATOM   4567  C13 MOL    66      -8.714  33.261  59.794  1.00  0.00            
ATOM   4568  C14 MOL    66     -11.371  33.081  58.848  1.00  0.00            
ATOM   4569  C15 MOL    66     -10.550  33.103  56.565  1.00  0.00            
ATOM   4570  C16 MOL    66     -10.471  31.547  48.050  1.00  0.00            
ATOM   4571  C17 MOL    66      -9.770  33.105  60.727  1.00  0.00            
ATOM   4572  C18 MOL    66      -9.428  33.192  62.188  1.00  0.00            
ATOM   4573  C19 MOL    66     -10.204  32.844  47.190  1.00  0.00            
ATOM   4574  C20 MOL    66      -7.086  33.463  61.713  1.00  0.00            
ATOM   4575  C21 MOL    66      -7.790  33.257  64.019  1.00  0.00            
ATOM   4576  C22 MOL    66     -11.098  33.075  60.235  1.00  0.00            
ATOM   4577  C23 MOL    66      -7.410  33.328  60.269  1.00  0.00            
ATOM   4578  C24 MOL    66      -6.399  33.429  59.351  1.00  0.00            
ATOM   4579  C25 MOL    66      -7.984  34.513  64.780  1.00  0.00            
ATOM   4580  C26 MOL    66      -8.334  31.985  64.764  1.00  0.00            
ATOM   4581  C27 MOL    66      -7.545  34.345  66.291  1.00  0.00            
ATOM   4582  C28 MOL    66      -8.116  33.106  66.968  1.00  0.00            
ATOM   4583  C29 MOL    66      -7.823  31.812  66.228  1.00  0.00            
ATOM   4584  C30 MOL    66      -7.091  33.473  55.187  1.00  0.00            
ATOM   4585  C31 MOL    66     -10.785  34.075  47.815  1.00  0.00            
ATOM   4586  C32 MOL    66      -7.298  33.440  53.806  1.00  0.00            
ATOM   4587  C33 MOL    66     -10.955  32.950  53.881  1.00  0.00            
ATOM   4588  C34 MOL    66     -12.003  32.838  54.742  1.00  0.00            
ATOM   4589  O1  MOL    66     -10.321  33.215  62.966  1.00  0.00            
ATOM   4590  O2  MOL    66      -8.054  33.539  51.119  1.00  0.00            
ATOM   4591  O3  MOL    66     -12.469  32.911  52.105  1.00  0.00            
ATOM   4592  O4  MOL    66      -6.008  33.707  62.007  1.00  0.00            
ATOM   4593  H1  MOL    66      -9.920  30.662  47.732  1.00  0.00            
ATOM   4594  H2  MOL    66     -11.505  31.310  48.016  1.00  0.00            
ATOM   4595  H3  MOL    66      -9.057  32.856  47.044  1.00  0.00            
ATOM   4596  H4  MOL    66      -8.940  31.757  49.307  1.00  0.00            
ATOM   4597  H5  MOL    66     -10.590  32.675  46.249  1.00  0.00            
ATOM   4598  H6  MOL    66     -10.194  30.891  50.090  1.00  0.00            
ATOM   4599  H7  MOL    66     -11.553  32.876  50.108  1.00  0.00            
ATOM   4600  H8  MOL    66     -11.875  33.974  47.701  1.00  0.00            
ATOM   4601  H9  MOL    66      -9.343  34.483  49.422  1.00  0.00            
ATOM   4602  H10 MOL    66     -10.523  35.047  47.300  1.00  0.00            
ATOM   4603  H11 MOL    66     -10.970  35.183  49.679  1.00  0.00            
ATOM   4604  H12 MOL    66      -6.542  33.460  53.037  1.00  0.00            
ATOM   4605  H13 MOL    66     -13.058  32.690  54.442  1.00  0.00            
ATOM   4606  H14 MOL    66      -6.114  33.512  55.592  1.00  0.00            
ATOM   4607  H15 MOL    66     -12.436  32.946  58.589  1.00  0.00            
ATOM   4608  H16 MOL    66      -5.310  33.491  59.610  1.00  0.00            
ATOM   4609  H17 MOL    66     -11.917  32.955  60.936  1.00  0.00            
ATOM   4610  H18 MOL    66      -8.078  31.117  64.172  1.00  0.00            
ATOM   4611  H19 MOL    66      -6.730  33.046  64.130  1.00  0.00            
ATOM   4612  H20 MOL    66      -9.411  32.070  64.865  1.00  0.00            
ATOM   4613  H21 MOL    66      -7.427  35.376  64.375  1.00  0.00            
ATOM   4614  H22 MOL    66      -9.113  34.787  64.732  1.00  0.00            
ATOM   4615  H23 MOL    66      -6.795  31.603  66.270  1.00  0.00            
ATOM   4616  H24 MOL    66      -8.314  30.976  66.657  1.00  0.00            
ATOM   4617  H25 MOL    66      -6.414  34.232  66.213  1.00  0.00            
ATOM   4618  H26 MOL    66      -9.163  33.052  67.017  1.00  0.00            
ATOM   4619  H27 MOL    66      -7.712  35.309  66.838  1.00  0.00            
ATOM   4620  H28 MOL    66      -7.741  33.114  67.965  1.00  0.00            
ATOM   4621  N1  MOL    67      -9.087  36.377  74.222  1.00  0.00            
ATOM   4622  N2  MOL    67      -6.900  36.197  85.219  1.00  0.00            
ATOM   4623  N3  MOL    67      -5.490  36.033  80.637  1.00  0.00            
ATOM   4624  N4  MOL    67     -10.623  36.551  78.819  1.00  0.00            
ATOM   4625  C1  MOL    67      -9.023  37.910  72.379  1.00  0.00            
ATOM   4626  C2  MOL    67      -9.376  36.477  72.782  1.00  0.00            
ATOM   4627  C3  MOL    67      -8.809  35.395  71.837  1.00  0.00            
ATOM   4628  C4  MOL    67      -7.848  36.074  74.627  1.00  0.00            
ATOM   4629  C5  MOL    67     -10.083  36.512  75.154  1.00  0.00            
ATOM   4630  C6  MOL    67      -7.559  36.094  76.059  1.00  0.00            
ATOM   4631  C7  MOL    67      -8.575  36.257  76.989  1.00  0.00            
ATOM   4632  C8  MOL    67      -8.336  36.280  78.353  1.00  0.00            
ATOM   4633  C9  MOL    67      -7.008  36.130  78.798  1.00  0.00            
ATOM   4634  C10 MOL    67      -6.761  36.124  80.168  1.00  0.00            
ATOM   4635  C11 MOL    67      -7.807  36.272  81.090  1.00  0.00            
ATOM   4636  C12 MOL    67      -9.146  36.352  80.645  1.00  0.00            
ATOM   4637  C13 MOL    67      -7.551  36.295  82.439  1.00  0.00            
ATOM   4638  C14 MOL    67     -10.189  36.546  81.540  1.00  0.00            
ATOM   4639  C15 MOL    67      -9.349  36.403  79.274  1.00  0.00            
ATOM   4640  C16 MOL    67      -9.406  35.661  70.419  1.00  0.00            
ATOM   4641  C17 MOL    67      -8.558  36.359  83.373  1.00  0.00            
ATOM   4642  C18 MOL    67      -8.186  36.294  84.823  1.00  0.00            
ATOM   4643  C19 MOL    67      -8.904  37.050  69.979  1.00  0.00            
ATOM   4644  C20 MOL    67      -5.871  36.229  84.372  1.00  0.00            
ATOM   4645  C21 MOL    67      -6.614  36.140  86.670  1.00  0.00            
ATOM   4646  C22 MOL    67      -9.886  36.616  82.897  1.00  0.00            
ATOM   4647  C23 MOL    67      -6.215  36.123  82.917  1.00  0.00            
ATOM   4648  C24 MOL    67      -5.257  35.986  81.928  1.00  0.00            
ATOM   4649  C25 MOL    67      -7.020  37.417  87.419  1.00  0.00            
ATOM   4650  C26 MOL    67      -7.038  34.802  87.346  1.00  0.00            
ATOM   4651  C27 MOL    67      -6.586  37.321  88.893  1.00  0.00            
ATOM   4652  C28 MOL    67      -7.173  36.126  89.528  1.00  0.00            
ATOM   4653  C29 MOL    67      -6.792  34.785  88.879  1.00  0.00            
ATOM   4654  C30 MOL    67      -5.956  36.042  77.872  1.00  0.00            
ATOM   4655  C31 MOL    67      -9.485  38.173  70.894  1.00  0.00            
ATOM   4656  C32 MOL    67      -6.214  36.101  76.498  1.00  0.00            
ATOM   4657  C33 MOL    67      -9.836  36.453  76.583  1.00  0.00            
ATOM   4658  C34 MOL    67     -10.881  36.670  77.472  1.00  0.00            
ATOM   4659  O1  MOL    67      -9.174  36.229  85.519  1.00  0.00            
ATOM   4660  O2  MOL    67      -6.943  35.859  73.847  1.00  0.00            
ATOM   4661  O3  MOL    67     -11.235  36.686  74.767  1.00  0.00            
ATOM   4662  O4  MOL    67      -4.667  36.275  84.664  1.00  0.00            
ATOM   4663  H1  MOL    67      -9.072  34.848  69.817  1.00  0.00            
ATOM   4664  H2  MOL    67     -10.494  35.726  70.333  1.00  0.00            
ATOM   4665  H3  MOL    67      -7.804  36.980  69.988  1.00  0.00            
ATOM   4666  H4  MOL    67      -7.785  35.559  71.774  1.00  0.00            
ATOM   4667  H5  MOL    67      -9.181  37.239  68.981  1.00  0.00            
ATOM   4668  H6  MOL    67      -8.971  34.459  72.233  1.00  0.00            
ATOM   4669  H7  MOL    67     -10.473  36.382  72.583  1.00  0.00            
ATOM   4670  H8  MOL    67     -10.607  38.243  70.875  1.00  0.00            
ATOM   4671  H9  MOL    67      -7.958  38.075  72.466  1.00  0.00            
ATOM   4672  H10 MOL    67      -9.108  39.115  70.616  1.00  0.00            
ATOM   4673  H11 MOL    67      -9.625  38.539  73.008  1.00  0.00            
ATOM   4674  H12 MOL    67      -5.379  35.961  75.801  1.00  0.00            
ATOM   4675  H13 MOL    67     -11.885  36.912  77.049  1.00  0.00            
ATOM   4676  H14 MOL    67      -4.911  35.872  78.253  1.00  0.00            
ATOM   4677  H15 MOL    67     -11.241  36.805  81.220  1.00  0.00            
ATOM   4678  H16 MOL    67      -4.186  35.798  82.178  1.00  0.00            
ATOM   4679  H17 MOL    67     -10.649  36.765  83.683  1.00  0.00            
ATOM   4680  H18 MOL    67      -6.659  33.875  86.855  1.00  0.00            
ATOM   4681  H19 MOL    67      -5.541  36.240  86.723  1.00  0.00            
ATOM   4682  H20 MOL    67      -8.140  34.785  87.284  1.00  0.00            
ATOM   4683  H21 MOL    67      -6.513  38.320  86.976  1.00  0.00            
ATOM   4684  H22 MOL    67      -8.061  37.589  87.209  1.00  0.00            
ATOM   4685  H23 MOL    67      -5.725  34.648  89.013  1.00  0.00            
ATOM   4686  H24 MOL    67      -7.274  33.962  89.373  1.00  0.00            
ATOM   4687  H25 MOL    67      -5.496  37.317  88.815  1.00  0.00            
ATOM   4688  H26 MOL    67      -8.281  36.229  89.573  1.00  0.00            
ATOM   4689  H27 MOL    67      -6.881  38.255  89.373  1.00  0.00            
ATOM   4690  H28 MOL    67      -6.794  36.025  90.549  1.00  0.00            
ATOM   4691  N1  MOL    68     -13.384  33.695  74.536  1.00  0.00            
ATOM   4692  N2  MOL    68     -11.300  32.781  85.512  1.00  0.00            
ATOM   4693  N3  MOL    68      -9.841  33.097  80.978  1.00  0.00            
ATOM   4694  N4  MOL    68     -15.000  33.339  79.068  1.00  0.00            
ATOM   4695  C1  MOL    68     -13.309  34.973  72.311  1.00  0.00            
ATOM   4696  C2  MOL    68     -13.691  33.668  73.058  1.00  0.00            
ATOM   4697  C3  MOL    68     -13.262  32.305  72.351  1.00  0.00            
ATOM   4698  C4  MOL    68     -12.078  33.725  74.877  1.00  0.00            
ATOM   4699  C5  MOL    68     -14.435  33.560  75.408  1.00  0.00            
ATOM   4700  C6  MOL    68     -11.771  33.508  76.370  1.00  0.00            
ATOM   4701  C7  MOL    68     -12.867  33.414  77.235  1.00  0.00            
ATOM   4702  C8  MOL    68     -12.638  33.362  78.632  1.00  0.00            
ATOM   4703  C9  MOL    68     -11.317  33.323  79.130  1.00  0.00            
ATOM   4704  C10 MOL    68     -11.083  33.257  80.524  1.00  0.00            
ATOM   4705  C11 MOL    68     -12.206  33.103  81.362  1.00  0.00            
ATOM   4706  C12 MOL    68     -13.514  33.182  80.885  1.00  0.00            
ATOM   4707  C13 MOL    68     -11.940  33.069  82.716  1.00  0.00            
ATOM   4708  C14 MOL    68     -14.541  33.173  81.838  1.00  0.00            
ATOM   4709  C15 MOL    68     -13.729  33.297  79.519  1.00  0.00            
ATOM   4710  C16 MOL    68     -13.565  32.371  70.894  1.00  0.00            
ATOM   4711  C17 MOL    68     -12.949  33.092  83.651  1.00  0.00            
ATOM   4712  C18 MOL    68     -12.626  32.897  85.132  1.00  0.00            
ATOM   4713  C19 MOL    68     -13.157  33.688  70.164  1.00  0.00            
ATOM   4714  C20 MOL    68     -10.320  32.985  84.595  1.00  0.00            
ATOM   4715  C21 MOL    68     -10.958  32.658  86.956  1.00  0.00            
ATOM   4716  C22 MOL    68     -14.335  33.070  83.220  1.00  0.00            
ATOM   4717  C23 MOL    68     -10.643  33.044  83.200  1.00  0.00            
ATOM   4718  C24 MOL    68      -9.620  33.052  82.263  1.00  0.00            
ATOM   4719  C25 MOL    68     -11.240  33.992  87.663  1.00  0.00            
ATOM   4720  C26 MOL    68     -11.586  31.503  87.737  1.00  0.00            
ATOM   4721  C27 MOL    68     -10.683  33.949  89.063  1.00  0.00            
ATOM   4722  C28 MOL    68     -11.473  32.881  89.821  1.00  0.00            
ATOM   4723  C29 MOL    68     -11.171  31.489  89.194  1.00  0.00            
ATOM   4724  C30 MOL    68     -10.243  33.276  78.198  1.00  0.00            
ATOM   4725  C31 MOL    68     -13.669  34.973  70.786  1.00  0.00            
ATOM   4726  C32 MOL    68     -10.484  33.360  76.866  1.00  0.00            
ATOM   4727  C33 MOL    68     -14.159  33.502  76.826  1.00  0.00            
ATOM   4728  C34 MOL    68     -15.207  33.549  77.756  1.00  0.00            
ATOM   4729  O1  MOL    68     -13.503  32.860  85.932  1.00  0.00            
ATOM   4730  O2  MOL    68     -11.208  33.924  74.123  1.00  0.00            
ATOM   4731  O3  MOL    68     -15.581  33.571  75.009  1.00  0.00            
ATOM   4732  O4  MOL    68      -9.194  33.138  84.937  1.00  0.00            
ATOM   4733  H1  MOL    68     -13.008  31.669  70.268  1.00  0.00            
ATOM   4734  H2  MOL    68     -14.648  32.231  70.783  1.00  0.00            
ATOM   4735  H3  MOL    68     -12.075  33.667  70.094  1.00  0.00            
ATOM   4736  H4  MOL    68     -12.262  32.061  72.557  1.00  0.00            
ATOM   4737  H5  MOL    68     -13.536  33.549  69.083  1.00  0.00            
ATOM   4738  H6  MOL    68     -13.819  31.439  72.787  1.00  0.00            
ATOM   4739  H7  MOL    68     -14.725  33.615  72.921  1.00  0.00            
ATOM   4740  H8  MOL    68     -14.769  35.074  70.724  1.00  0.00            
ATOM   4741  H9  MOL    68     -12.247  35.119  72.350  1.00  0.00            
ATOM   4742  H10 MOL    68     -13.313  35.855  70.355  1.00  0.00            
ATOM   4743  H11 MOL    68     -13.821  35.757  72.825  1.00  0.00            
ATOM   4744  H12 MOL    68      -9.685  33.342  76.174  1.00  0.00            
ATOM   4745  H13 MOL    68     -16.225  33.656  77.503  1.00  0.00            
ATOM   4746  H14 MOL    68      -9.203  33.257  78.620  1.00  0.00            
ATOM   4747  H15 MOL    68     -15.576  33.226  81.467  1.00  0.00            
ATOM   4748  H16 MOL    68      -8.569  32.945  82.572  1.00  0.00            
ATOM   4749  H17 MOL    68     -15.163  32.983  83.875  1.00  0.00            
ATOM   4750  H18 MOL    68     -11.348  30.527  87.201  1.00  0.00            
ATOM   4751  H19 MOL    68      -9.869  32.498  87.022  1.00  0.00            
ATOM   4752  H20 MOL    68     -12.662  31.688  87.691  1.00  0.00            
ATOM   4753  H21 MOL    68     -10.678  34.830  87.100  1.00  0.00            
ATOM   4754  H22 MOL    68     -12.315  34.325  87.591  1.00  0.00            
ATOM   4755  H23 MOL    68     -10.083  31.192  89.254  1.00  0.00            
ATOM   4756  H24 MOL    68     -11.737  30.700  89.752  1.00  0.00            
ATOM   4757  H25 MOL    68      -9.715  33.575  88.933  1.00  0.00            
ATOM   4758  H26 MOL    68     -12.515  33.137  89.942  1.00  0.00            
ATOM   4759  H27 MOL    68     -10.589  34.935  89.529  1.00  0.00            
ATOM   4760  H28 MOL    68     -11.060  32.871  90.874  1.00  0.00            
ATOM   4761  N1  MOL    69     -12.689  36.505  96.261  1.00  0.00            
ATOM   4762  N2  MOL    69     -10.862  37.808 107.343  1.00  0.00            
ATOM   4763  N3  MOL    69      -9.206  37.110 102.959  1.00  0.00            
ATOM   4764  N4  MOL    69     -14.317  36.893 100.852  1.00  0.00            
ATOM   4765  C1  MOL    69     -12.779  37.227  93.838  1.00  0.00            
ATOM   4766  C2  MOL    69     -13.089  36.102  94.872  1.00  0.00            
ATOM   4767  C3  MOL    69     -12.404  34.734  94.454  1.00  0.00            
ATOM   4768  C4  MOL    69     -11.394  36.485  96.722  1.00  0.00            
ATOM   4769  C5  MOL    69     -13.700  36.682  97.140  1.00  0.00            
ATOM   4770  C6  MOL    69     -11.120  36.605  98.211  1.00  0.00            
ATOM   4771  C7  MOL    69     -12.140  36.667  99.139  1.00  0.00            
ATOM   4772  C8  MOL    69     -11.930  36.784 100.519  1.00  0.00            
ATOM   4773  C9  MOL    69     -10.648  36.834 101.026  1.00  0.00            
ATOM   4774  C10 MOL    69     -10.457  37.000 102.421  1.00  0.00            
ATOM   4775  C11 MOL    69     -11.625  37.030 103.283  1.00  0.00            
ATOM   4776  C12 MOL    69     -12.885  37.030 102.785  1.00  0.00            
ATOM   4777  C13 MOL    69     -11.382  37.214 104.684  1.00  0.00            
ATOM   4778  C14 MOL    69     -13.955  37.106 103.684  1.00  0.00            
ATOM   4779  C15 MOL    69     -13.080  36.830 101.363  1.00  0.00            
ATOM   4780  C16 MOL    69     -12.775  34.395  92.935  1.00  0.00            
ATOM   4781  C17 MOL    69     -12.436  37.516 105.576  1.00  0.00            
ATOM   4782  C18 MOL    69     -12.121  37.782 106.969  1.00  0.00            
ATOM   4783  C19 MOL    69     -12.499  35.585  91.999  1.00  0.00            
ATOM   4784  C20 MOL    69      -9.787  37.589 106.518  1.00  0.00            
ATOM   4785  C21 MOL    69     -10.574  38.014 108.864  1.00  0.00            
ATOM   4786  C22 MOL    69     -13.804  37.413 105.031  1.00  0.00            
ATOM   4787  C23 MOL    69     -10.103  37.242 105.162  1.00  0.00            
ATOM   4788  C24 MOL    69      -9.096  37.251 104.259  1.00  0.00            
ATOM   4789  C25 MOL    69     -11.164  39.309 109.554  1.00  0.00            
ATOM   4790  C26 MOL    69     -10.755  36.677 109.736  1.00  0.00            
ATOM   4791  C27 MOL    69     -10.873  39.394 111.036  1.00  0.00            
ATOM   4792  C28 MOL    69     -11.273  38.089 111.816  1.00  0.00            
ATOM   4793  C29 MOL    69     -10.493  36.859 111.264  1.00  0.00            
ATOM   4794  C30 MOL    69      -9.601  36.812 100.157  1.00  0.00            
ATOM   4795  C31 MOL    69     -13.192  36.881  92.440  1.00  0.00            
ATOM   4796  C32 MOL    69      -9.822  36.631  98.753  1.00  0.00            
ATOM   4797  C33 MOL    69     -13.426  36.789  98.654  1.00  0.00            
ATOM   4798  C34 MOL    69     -14.505  36.934  99.535  1.00  0.00            
ATOM   4799  O1  MOL    69     -13.044  37.878 107.743  1.00  0.00            
ATOM   4800  O2  MOL    69     -10.470  36.426  95.923  1.00  0.00            
ATOM   4801  O3  MOL    69     -14.836  36.776  96.758  1.00  0.00            
ATOM   4802  O4  MOL    69      -8.621  37.740 106.850  1.00  0.00            
ATOM   4803  H1  MOL    69     -12.204  33.504  92.597  1.00  0.00            
ATOM   4804  H2  MOL    69     -13.856  34.189  92.785  1.00  0.00            
ATOM   4805  H3  MOL    69     -11.401  35.784  91.967  1.00  0.00            
ATOM   4806  H4  MOL    69     -11.332  34.754  94.536  1.00  0.00            
ATOM   4807  H5  MOL    69     -12.871  35.383  90.996  1.00  0.00            
ATOM   4808  H6  MOL    69     -12.786  33.967  95.101  1.00  0.00            
ATOM   4809  H7  MOL    69     -14.146  35.798  94.801  1.00  0.00            
ATOM   4810  H8  MOL    69     -14.264  36.739  92.378  1.00  0.00            
ATOM   4811  H9  MOL    69     -11.787  37.553  93.858  1.00  0.00            
ATOM   4812  H10 MOL    69     -13.021  37.744  91.797  1.00  0.00            
ATOM   4813  H11 MOL    69     -13.305  38.120  94.164  1.00  0.00            
ATOM   4814  H12 MOL    69      -9.000  36.611  98.044  1.00  0.00            
ATOM   4815  H13 MOL    69     -15.549  37.091  99.265  1.00  0.00            
ATOM   4816  H14 MOL    69      -8.610  36.946 100.489  1.00  0.00            
ATOM   4817  H15 MOL    69     -15.002  36.981 103.276  1.00  0.00            
ATOM   4818  H16 MOL    69      -8.067  37.356 104.640  1.00  0.00            
ATOM   4819  H17 MOL    69     -14.625  37.503 105.721  1.00  0.00            
ATOM   4820  H18 MOL    69     -10.280  35.806 109.319  1.00  0.00            
ATOM   4821  H19 MOL    69      -9.504  38.288 108.912  1.00  0.00            
ATOM   4822  H20 MOL    69     -11.852  36.369 109.611  1.00  0.00            
ATOM   4823  H21 MOL    69     -10.816  40.194 109.063  1.00  0.00            
ATOM   4824  H22 MOL    69     -12.290  39.266 109.499  1.00  0.00            
ATOM   4825  H23 MOL    69      -9.401  36.961 111.399  1.00  0.00            
ATOM   4826  H24 MOL    69     -10.705  35.913 111.728  1.00  0.00            
ATOM   4827  H25 MOL    69      -9.780  39.567 111.308  1.00  0.00            
ATOM   4828  H26 MOL    69     -12.337  37.966 111.723  1.00  0.00            
ATOM   4829  H27 MOL    69     -11.353  40.273 111.416  1.00  0.00            
ATOM   4830  H28 MOL    69     -10.931  38.174 112.915  1.00  0.00            
ATOM   4831  N1  MOL    70     -17.309  32.932  95.929  1.00  0.00            
ATOM   4832  N2  MOL    70     -15.118  33.938 106.937  1.00  0.00            
ATOM   4833  N3  MOL    70     -13.683  33.817 102.279  1.00  0.00            
ATOM   4834  N4  MOL    70     -18.863  32.953 100.586  1.00  0.00            
ATOM   4835  C1  MOL    70     -17.367  33.786  93.625  1.00  0.00            
ATOM   4836  C2  MOL    70     -17.532  32.564  94.551  1.00  0.00            
ATOM   4837  C3  MOL    70     -16.835  31.316  93.926  1.00  0.00            
ATOM   4838  C4  MOL    70     -16.012  33.061  96.362  1.00  0.00            
ATOM   4839  C5  MOL    70     -18.371  32.906  96.846  1.00  0.00            
ATOM   4840  C6  MOL    70     -15.786  33.299  97.820  1.00  0.00            
ATOM   4841  C7  MOL    70     -16.790  33.174  98.798  1.00  0.00            
ATOM   4842  C8  MOL    70     -16.524  33.302 100.117  1.00  0.00            
ATOM   4843  C9  MOL    70     -15.219  33.476 100.521  1.00  0.00            
ATOM   4844  C10 MOL    70     -14.901  33.579 101.875  1.00  0.00            
ATOM   4845  C11 MOL    70     -15.954  33.463 102.839  1.00  0.00            
ATOM   4846  C12 MOL    70     -17.288  33.225 102.413  1.00  0.00            
ATOM   4847  C13 MOL    70     -15.671  33.634 104.189  1.00  0.00            
ATOM   4848  C14 MOL    70     -18.245  32.950 103.412  1.00  0.00            
ATOM   4849  C15 MOL    70     -17.550  33.110 101.013  1.00  0.00            
ATOM   4850  C16 MOL    70     -17.316  30.992  92.553  1.00  0.00            
ATOM   4851  C17 MOL    70     -16.672  33.439 105.174  1.00  0.00            
ATOM   4852  C18 MOL    70     -16.398  33.505 106.608  1.00  0.00            
ATOM   4853  C19 MOL    70     -17.238  32.170  91.604  1.00  0.00            
ATOM   4854  C20 MOL    70     -14.103  34.119 106.028  1.00  0.00            
ATOM   4855  C21 MOL    70     -14.886  34.317 108.354  1.00  0.00            
ATOM   4856  C22 MOL    70     -17.948  33.075 104.771  1.00  0.00            
ATOM   4857  C23 MOL    70     -14.421  33.935 104.559  1.00  0.00            
ATOM   4858  C24 MOL    70     -13.447  33.993 103.607  1.00  0.00            
ATOM   4859  C25 MOL    70     -15.734  35.537 108.866  1.00  0.00            
ATOM   4860  C26 MOL    70     -15.061  33.129 109.337  1.00  0.00            
ATOM   4861  C27 MOL    70     -15.533  35.905 110.372  1.00  0.00            
ATOM   4862  C28 MOL    70     -15.611  34.705 111.262  1.00  0.00            
ATOM   4863  C29 MOL    70     -14.662  33.592 110.748  1.00  0.00            
ATOM   4864  C30 MOL    70     -14.163  33.566  99.582  1.00  0.00            
ATOM   4865  C31 MOL    70     -18.016  33.379  92.292  1.00  0.00            
ATOM   4866  C32 MOL    70     -14.483  33.564  98.227  1.00  0.00            
ATOM   4867  C33 MOL    70     -18.085  33.040  98.315  1.00  0.00            
ATOM   4868  C34 MOL    70     -19.115  32.836  99.256  1.00  0.00            
ATOM   4869  O1  MOL    70     -17.220  33.163 107.425  1.00  0.00            
ATOM   4870  O2  MOL    70     -15.107  33.008  95.556  1.00  0.00            
ATOM   4871  O3  MOL    70     -19.510  32.850  96.445  1.00  0.00            
ATOM   4872  O4  MOL    70     -12.992  34.445 106.353  1.00  0.00            
ATOM   4873  H1  MOL    70     -16.704  30.064  92.191  1.00  0.00            
ATOM   4874  H2  MOL    70     -18.317  30.704  92.473  1.00  0.00            
ATOM   4875  H3  MOL    70     -16.187  32.477  91.366  1.00  0.00            
ATOM   4876  H4  MOL    70     -15.734  31.448  93.829  1.00  0.00            
ATOM   4877  H5  MOL    70     -17.747  31.829  90.697  1.00  0.00            
ATOM   4878  H6  MOL    70     -16.956  30.382  94.535  1.00  0.00            
ATOM   4879  H7  MOL    70     -18.575  32.364  94.356  1.00  0.00            
ATOM   4880  H8  MOL    70     -19.095  33.204  92.386  1.00  0.00            
ATOM   4881  H9  MOL    70     -16.336  33.958  93.412  1.00  0.00            
ATOM   4882  H10 MOL    70     -17.857  34.230  91.636  1.00  0.00            
ATOM   4883  H11 MOL    70     -17.815  34.560  94.140  1.00  0.00            
ATOM   4884  H12 MOL    70     -13.693  33.587  97.506  1.00  0.00            
ATOM   4885  H13 MOL    70     -20.151  32.724  98.939  1.00  0.00            
ATOM   4886  H14 MOL    70     -13.128  33.779  99.913  1.00  0.00            
ATOM   4887  H15 MOL    70     -19.248  32.683 103.142  1.00  0.00            
ATOM   4888  H16 MOL    70     -12.429  34.076 103.902  1.00  0.00            
ATOM   4889  H17 MOL    70     -18.705  32.846 105.514  1.00  0.00            
ATOM   4890  H18 MOL    70     -14.414  32.290 109.082  1.00  0.00            
ATOM   4891  H19 MOL    70     -13.816  34.671 108.496  1.00  0.00            
ATOM   4892  H20 MOL    70     -16.123  32.872 109.490  1.00  0.00            
ATOM   4893  H21 MOL    70     -15.455  36.495 108.261  1.00  0.00            
ATOM   4894  H22 MOL    70     -16.846  35.428 108.669  1.00  0.00            
ATOM   4895  H23 MOL    70     -13.671  33.946 110.777  1.00  0.00            
ATOM   4896  H24 MOL    70     -14.648  32.737 111.491  1.00  0.00            
ATOM   4897  H25 MOL    70     -14.479  36.228 110.517  1.00  0.00            
ATOM   4898  H26 MOL    70     -16.651  34.394 111.297  1.00  0.00            
ATOM   4899  H27 MOL    70     -16.209  36.715 110.671  1.00  0.00            
ATOM   4900  H28 MOL    70     -15.380  34.979 112.224  1.00  0.00            
ATOM   4901  N1  MOL    71     -16.673  37.411 118.439  1.00  0.00            
ATOM   4902  N2  MOL    71     -14.717  36.606 129.486  1.00  0.00            
ATOM   4903  N3  MOL    71     -13.100  36.439 124.893  1.00  0.00            
ATOM   4904  N4  MOL    71     -18.310  37.189 123.003  1.00  0.00            
ATOM   4905  C1  MOL    71     -16.184  38.954 116.336  1.00  0.00            
ATOM   4906  C2  MOL    71     -17.000  37.820 116.989  1.00  0.00            
ATOM   4907  C3  MOL    71     -17.056  36.621 116.095  1.00  0.00            
ATOM   4908  C4  MOL    71     -15.344  37.171 118.815  1.00  0.00            
ATOM   4909  C5  MOL    71     -17.746  37.392 119.285  1.00  0.00            
ATOM   4910  C6  MOL    71     -15.091  36.988 120.306  1.00  0.00            
ATOM   4911  C7  MOL    71     -16.152  37.128 121.175  1.00  0.00            
ATOM   4912  C8  MOL    71     -15.917  36.904 122.603  1.00  0.00            
ATOM   4913  C9  MOL    71     -14.643  36.701 123.058  1.00  0.00            
ATOM   4914  C10 MOL    71     -14.383  36.648 124.417  1.00  0.00            
ATOM   4915  C11 MOL    71     -15.487  36.837 125.296  1.00  0.00            
ATOM   4916  C12 MOL    71     -16.805  36.977 124.885  1.00  0.00            
ATOM   4917  C13 MOL    71     -15.209  36.773 126.671  1.00  0.00            
ATOM   4918  C14 MOL    71     -17.811  37.083 125.819  1.00  0.00            
ATOM   4919  C15 MOL    71     -17.048  37.001 123.469  1.00  0.00            
ATOM   4920  C16 MOL    71     -17.468  36.893 114.636  1.00  0.00            
ATOM   4921  C17 MOL    71     -16.212  36.955 127.641  1.00  0.00            
ATOM   4922  C18 MOL    71     -15.979  36.921 129.143  1.00  0.00            
ATOM   4923  C19 MOL    71     -16.686  37.997 114.035  1.00  0.00            
ATOM   4924  C20 MOL    71     -13.698  36.384 128.556  1.00  0.00            
ATOM   4925  C21 MOL    71     -14.438  36.495 130.983  1.00  0.00            
ATOM   4926  C22 MOL    71     -17.557  37.193 127.193  1.00  0.00            
ATOM   4927  C23 MOL    71     -13.933  36.497 127.087  1.00  0.00            
ATOM   4928  C24 MOL    71     -12.869  36.339 126.208  1.00  0.00            
ATOM   4929  C25 MOL    71     -14.783  37.752 131.815  1.00  0.00            
ATOM   4930  C26 MOL    71     -15.283  35.348 131.580  1.00  0.00            
ATOM   4931  C27 MOL    71     -14.452  37.552 133.334  1.00  0.00            
ATOM   4932  C28 MOL    71     -15.304  36.492 133.947  1.00  0.00            
ATOM   4933  C29 MOL    71     -15.149  35.138 133.200  1.00  0.00            
ATOM   4934  C30 MOL    71     -13.563  36.533 122.096  1.00  0.00            
ATOM   4935  C31 MOL    71     -16.773  39.305 114.921  1.00  0.00            
ATOM   4936  C32 MOL    71     -13.819  36.691 120.754  1.00  0.00            
ATOM   4937  C33 MOL    71     -17.441  37.269 120.755  1.00  0.00            
ATOM   4938  C34 MOL    71     -18.487  37.250 121.665  1.00  0.00            
ATOM   4939  O1  MOL    71     -16.861  37.174 129.901  1.00  0.00            
ATOM   4940  O2  MOL    71     -14.454  37.187 118.016  1.00  0.00            
ATOM   4941  O3  MOL    71     -18.917  37.383 118.907  1.00  0.00            
ATOM   4942  O4  MOL    71     -12.577  36.127 128.919  1.00  0.00            
ATOM   4943  H1  MOL    71     -17.358  35.990 114.059  1.00  0.00            
ATOM   4944  H2  MOL    71     -18.558  37.132 114.695  1.00  0.00            
ATOM   4945  H3  MOL    71     -15.659  37.657 114.000  1.00  0.00            
ATOM   4946  H4  MOL    71     -16.166  36.047 116.103  1.00  0.00            
ATOM   4947  H5  MOL    71     -17.027  38.202 113.025  1.00  0.00            
ATOM   4948  H6  MOL    71     -17.704  35.896 116.567  1.00  0.00            
ATOM   4949  H7  MOL    71     -17.913  38.268 116.951  1.00  0.00            
ATOM   4950  H8  MOL    71     -17.899  39.456 114.994  1.00  0.00            
ATOM   4951  H9  MOL    71     -15.173  38.640 116.093  1.00  0.00            
ATOM   4952  H10 MOL    71     -16.351  40.193 114.462  1.00  0.00            
ATOM   4953  H11 MOL    71     -16.142  39.906 116.846  1.00  0.00            
ATOM   4954  H12 MOL    71     -12.999  36.589 120.034  1.00  0.00            
ATOM   4955  H13 MOL    71     -19.461  37.372 121.283  1.00  0.00            
ATOM   4956  H14 MOL    71     -12.479  36.528 122.419  1.00  0.00            
ATOM   4957  H15 MOL    71     -18.787  37.076 125.455  1.00  0.00            
ATOM   4958  H16 MOL    71     -11.875  36.108 126.591  1.00  0.00            
ATOM   4959  H17 MOL    71     -18.412  37.398 127.911  1.00  0.00            
ATOM   4960  H18 MOL    71     -15.144  34.365 131.119  1.00  0.00            
ATOM   4961  H19 MOL    71     -13.401  36.334 131.110  1.00  0.00            
ATOM   4962  H20 MOL    71     -16.323  35.556 131.424  1.00  0.00            
ATOM   4963  H21 MOL    71     -14.175  38.499 131.480  1.00  0.00            
ATOM   4964  H22 MOL    71     -15.885  38.021 131.738  1.00  0.00            
ATOM   4965  H23 MOL    71     -14.246  34.572 133.336  1.00  0.00            
ATOM   4966  H24 MOL    71     -16.003  34.603 133.567  1.00  0.00            
ATOM   4967  H25 MOL    71     -13.393  37.339 133.380  1.00  0.00            
ATOM   4968  H26 MOL    71     -16.338  36.735 133.899  1.00  0.00            
ATOM   4969  H27 MOL    71     -14.557  38.507 133.856  1.00  0.00            
ATOM   4970  H28 MOL    71     -15.087  36.283 135.018  1.00  0.00            
ATOM   4971  N1  MOL    72     -21.145  33.817 117.808  1.00  0.00            
ATOM   4972  N2  MOL    72     -19.161  33.189 128.895  1.00  0.00            
ATOM   4973  N3  MOL    72     -17.532  33.734 124.349  1.00  0.00            
ATOM   4974  N4  MOL    72     -22.653  33.225 122.316  1.00  0.00            
ATOM   4975  C1  MOL    72     -21.028  34.918 115.398  1.00  0.00            
ATOM   4976  C2  MOL    72     -21.506  33.741 116.361  1.00  0.00            
ATOM   4977  C3  MOL    72     -20.931  32.464 115.677  1.00  0.00            
ATOM   4978  C4  MOL    72     -19.884  33.970 118.241  1.00  0.00            
ATOM   4979  C5  MOL    72     -22.204  33.700 118.651  1.00  0.00            
ATOM   4980  C6  MOL    72     -19.585  33.924 119.685  1.00  0.00            
ATOM   4981  C7  MOL    72     -20.603  33.703 120.608  1.00  0.00            
ATOM   4982  C8  MOL    72     -20.377  33.689 121.977  1.00  0.00            
ATOM   4983  C9  MOL    72     -19.043  33.885 122.477  1.00  0.00            
ATOM   4984  C10 MOL    72     -18.798  33.717 123.830  1.00  0.00            
ATOM   4985  C11 MOL    72     -19.913  33.522 124.672  1.00  0.00            
ATOM   4986  C12 MOL    72     -21.159  33.403 124.194  1.00  0.00            
ATOM   4987  C13 MOL    72     -19.722  33.349 126.081  1.00  0.00            
ATOM   4988  C14 MOL    72     -22.191  33.211 125.103  1.00  0.00            
ATOM   4989  C15 MOL    72     -21.438  33.460 122.825  1.00  0.00            
ATOM   4990  C16 MOL    72     -21.366  32.298 114.136  1.00  0.00            
ATOM   4991  C17 MOL    72     -20.748  33.175 126.992  1.00  0.00            
ATOM   4992  C18 MOL    72     -20.452  33.058 128.447  1.00  0.00            
ATOM   4993  C19 MOL    72     -20.947  33.460 113.400  1.00  0.00            
ATOM   4994  C20 MOL    72     -18.145  33.342 128.027  1.00  0.00            
ATOM   4995  C21 MOL    72     -18.856  33.249 130.377  1.00  0.00            
ATOM   4996  C22 MOL    72     -21.989  33.000 126.466  1.00  0.00            
ATOM   4997  C23 MOL    72     -18.411  33.368 126.554  1.00  0.00            
ATOM   4998  C24 MOL    72     -17.343  33.566 125.687  1.00  0.00            
ATOM   4999  C25 MOL    72     -19.390  34.576 131.017  1.00  0.00            
ATOM   5000  C26 MOL    72     -19.453  32.026 131.142  1.00  0.00            
ATOM   5001  C27 MOL    72     -19.096  34.636 132.573  1.00  0.00            
ATOM   5002  C28 MOL    72     -19.612  33.393 133.298  1.00  0.00            
ATOM   5003  C29 MOL    72     -19.109  32.098 132.647  1.00  0.00            
ATOM   5004  C30 MOL    72     -17.966  34.005 121.585  1.00  0.00            
ATOM   5005  C31 MOL    72     -21.551  34.741 113.941  1.00  0.00            
ATOM   5006  C32 MOL    72     -18.244  34.054 120.164  1.00  0.00            
ATOM   5007  C33 MOL    72     -21.880  33.565 120.126  1.00  0.00            
ATOM   5008  C34 MOL    72     -22.879  33.191 120.995  1.00  0.00            
ATOM   5009  O1  MOL    72     -21.368  32.982 129.265  1.00  0.00            
ATOM   5010  O2  MOL    72     -18.982  34.086 117.447  1.00  0.00            
ATOM   5011  O3  MOL    72     -23.368  33.613 118.305  1.00  0.00            
ATOM   5012  O4  MOL    72     -16.985  33.297 128.411  1.00  0.00            
ATOM   5013  H1  MOL    72     -20.830  31.451 113.709  1.00  0.00            
ATOM   5014  H2  MOL    72     -22.479  32.067 114.050  1.00  0.00            
ATOM   5015  H3  MOL    72     -19.887  33.403 113.354  1.00  0.00            
ATOM   5016  H4  MOL    72     -19.900  32.490 115.862  1.00  0.00            
ATOM   5017  H5  MOL    72     -21.330  33.300 112.379  1.00  0.00            
ATOM   5018  H6  MOL    72     -21.327  31.587 116.297  1.00  0.00            
ATOM   5019  H7  MOL    72     -22.550  33.587 116.257  1.00  0.00            
ATOM   5020  H8  MOL    72     -22.685  34.650 113.856  1.00  0.00            
ATOM   5021  H9  MOL    72     -19.976  34.955 115.367  1.00  0.00            
ATOM   5022  H10 MOL    72     -21.259  35.552 113.309  1.00  0.00            
ATOM   5023  H11 MOL    72     -21.346  35.938 115.720  1.00  0.00            
ATOM   5024  H12 MOL    72     -17.461  34.170 119.431  1.00  0.00            
ATOM   5025  H13 MOL    72     -23.911  32.989 120.725  1.00  0.00            
ATOM   5026  H14 MOL    72     -16.926  33.890 121.903  1.00  0.00            
ATOM   5027  H15 MOL    72     -23.212  32.980 124.707  1.00  0.00            
ATOM   5028  H16 MOL    72     -16.355  33.705 126.006  1.00  0.00            
ATOM   5029  H17 MOL    72     -22.864  32.820 127.129  1.00  0.00            
ATOM   5030  H18 MOL    72     -19.072  31.165 130.649  1.00  0.00            
ATOM   5031  H19 MOL    72     -17.824  33.167 130.525  1.00  0.00            
ATOM   5032  H20 MOL    72     -20.537  31.941 131.101  1.00  0.00            
ATOM   5033  H21 MOL    72     -18.809  35.300 130.531  1.00  0.00            
ATOM   5034  H22 MOL    72     -20.416  34.742 130.760  1.00  0.00            
ATOM   5035  H23 MOL    72     -17.999  31.931 132.832  1.00  0.00            
ATOM   5036  H24 MOL    72     -19.604  31.303 133.169  1.00  0.00            
ATOM   5037  H25 MOL    72     -17.971  34.818 132.690  1.00  0.00            
ATOM   5038  H26 MOL    72     -20.610  33.395 133.190  1.00  0.00            
ATOM   5039  H27 MOL    72     -19.602  35.540 132.927  1.00  0.00            
ATOM   5040  H28 MOL    72     -19.248  33.481 134.367  1.00  0.00            
ATOM   5041  N1  MOL    73       0.568  43.439   6.613  1.00  0.00            
ATOM   5042  N2  MOL    73       2.574  43.562  17.729  1.00  0.00            
ATOM   5043  N3  MOL    73       4.110  43.262  13.221  1.00  0.00            
ATOM   5044  N4  MOL    73      -1.051  43.879  11.092  1.00  0.00            
ATOM   5045  C1  MOL    73       0.851  44.555   4.356  1.00  0.00            
ATOM   5046  C2  MOL    73       0.326  43.332   5.165  1.00  0.00            
ATOM   5047  C3  MOL    73       0.742  42.004   4.537  1.00  0.00            
ATOM   5048  C4  MOL    73       1.862  43.359   7.003  1.00  0.00            
ATOM   5049  C5  MOL    73      -0.464  43.601   7.447  1.00  0.00            
ATOM   5050  C6  MOL    73       2.177  43.305   8.441  1.00  0.00            
ATOM   5051  C7  MOL    73       1.127  43.397   9.340  1.00  0.00            
ATOM   5052  C8  MOL    73       1.311  43.445  10.757  1.00  0.00            
ATOM   5053  C9  MOL    73       2.611  43.342  11.295  1.00  0.00            
ATOM   5054  C10 MOL    73       2.846  43.363  12.725  1.00  0.00            
ATOM   5055  C11 MOL    73       1.757  43.543  13.564  1.00  0.00            
ATOM   5056  C12 MOL    73       0.457  43.777  13.019  1.00  0.00            
ATOM   5057  C13 MOL    73       1.967  43.528  14.928  1.00  0.00            
ATOM   5058  C14 MOL    73      -0.614  43.928  13.928  1.00  0.00            
ATOM   5059  C15 MOL    73       0.190  43.680  11.614  1.00  0.00            
ATOM   5060  C16 MOL    73       0.330  41.917   3.113  1.00  0.00
[truncated: 2,785,552 more chars]
